# Supplementary material for: The SPFH complex HflK-HflC regulates aerobic respiration in bacteria
Source: PLoS Biol. 2025 Apr 7;23(4):e3003077. doi: 10.1371/journal.pbio.3003077 (PMC12005517; doi:10.1371/journal.pbio.3003077)
Supplement: S1 Table — (XLSX) [file pbio.3003077.s012.xlsx]

## Sheet: S1_Table
S1 Table. Additional proteins showing significant differences between ΔhflKC, ΔhflK or ΔhflC and wild-type strains during growth in LB at 220 rpm.
		Log2 (Fold change)
Protein	Function	ΔhflKC vs WT	ΔhflK vs WT	ΔhflC vs WT
YEJG	Unknown function	-2.25	-1.27	-0.15
YIGI	Putative thioesterase	-2.18	-1.23	-0.14
IBPB	Small heat shock protein	-1.74	-1.1	-0.75
MODC	Molybdate ABC transporter ATP binding subunit	-1.41	-1.35	-0.07
MOTB	Flagellar rotation	-1.27	-1.55	-0.19
YNCD	Pyrroloquinoline quinone TonB-dependent	-1.21	-1.21	-0.11
TSR	Methyl-accepting chemotaxis protein I	-1.14	-1.12	-0.2
EFEO	Ferrous iron transport system	-1.11	-0.99	-0.12
KGTP	Alpha-ketoglutarate:H(+) symporter	-1.09	-1.07	-0.35
FIU	Iron transport	-1.06	-1.29	-0.06
FLGI	Flagellar P-ring protein	-1.06	-2.15	-0.12
FLHE	Flagellar protein	-1.01	-0.86	-0.19
FLIC	Flagellar filament structural protein	-0.99	-1.27	-0.21
CHEY	Chemotaxis protein	-0.98	-0.84	-0.39
TAP	Methyl-accepting chemotaxis protein IV	-0.95	-1.11	-0.42
FLIZ	DNA-binding transcriptional regulator	-0.92	-1.75	0.19
OMPF	Outer membrane porin F	-0.92	-0.86	-0.22
SMG	Uncharacterized protein	-0.89	-0.12	-0.24
YCGR	Flagellar brake protein	-0.82	-0.86	-0.07
YHCH	N-acetylneuraminate anomerase	-0.8	-0.35	-1.07
MOTA	Motility protein A	-0.8	-1.05	0.1
FLGN	Flagellar biosynthesis protein	-0.79	-0.99	0.09
CHEA	Chemotaxis protein	-0.77	-0.91	0.03
CHEW	Chemotaxis protein	-0.75	-0.89	-0.06
FLGE	Flagellar hook protein	-0.7	-1.22	-0.16
DEAD	ATP-dependent RNA helicase	-0.58	-0.8	-0.01
YECR	Unknown function	-0.58	-1.03	-0.05
YMGD	Unknown function	3.49	3.91	0.39
YMGG	Unknown function	3.47	4.22	0.26
YKGG	Unknown function	2.88	1.1	0.5
TDCB	Catabolic threonine dehydratase	1.9	1.71	0.63
TDCE	Formate C-acetyltransferase	1.64	1.92	0.44
IVY	Inhibitor of vertebrate lysozyme	1.22	1.62	0
LDCI	Lysine decarboxylase 1	1.18	1.08	0.41
YDCY	Unknown function	1.13	1.19	0.94
YBHB	Putative kinase inhibitor	1.09	0.93	0.43
PTHA	Glucitol/sorbitol transport	0.77	1.02	-0.28
PTHB	Glucitol/sorbitol transport	0.72	0.97	-0.44
PTHC	Glucitol/sorbitol transport	0.71	1.22	-0.43
TNAA	Tryptophanase	0.62	0.85	-0.15
AG43	Biofilm formation, Antigen 43	0.37	-3.04	-0.05
THID	Hydroxymethylpyrimidine kinase	0.22	0.53	0.81
FLGC	Flagellar basal-body rod protein	ND	-0.94	-0.02
ND: not detected
Data are from Fig 2A and S3A, S3B Fig. Differences with p-value <0.05 and Log2 of fold change >0.8 were considered significant.
