# Supplementary material for: The SPFH complex HflK-HflC regulates aerobic respiration in bacteria
Source: PLoS Biol. 2025 Apr 7;23(4):e3003077. doi: 10.1371/journal.pbio.3003077 (PMC12005517; doi:10.1371/journal.pbio.3003077)
Supplement: S2 Table — (XLSX) [file pbio.3003077.s013.xlsx]

## Sheet: S2_Table
S2 Table. Proteins showing significant differences between ΔhflKC, ΔhflK or ΔhflC and wild-type strains during growth in TB at 220 rpm.
		Log2 (Fold change)
Protein	Function	ΔhflKC vs WT	ΔhflK vs WT	ΔhflC vs WT
Respiratory proteins
PUTA	Oxidoreductase, proline dehydrogenase	-4.3	-2.73	-0.1
CSID	Oxidoreductase, glutarate hydroxylase	-4.29	-1.43	-0.05
PUUC	NADP/NAD-dependent aldehyde dehydrogenase	-4.02	-2.97	-0.39
ASTD	Aldehyde dehydrogenase	-3.43	-2.27	-0.06
MASZ	Transferases, glyoxylate transacetylase	-3.33	-2.89	0.13
GLCE	Glycolate dehydrogenase, putative FAD-binding subunit	-3.16	-2.46	0.3
GLCF	Glycolate dehydrogenase	-3.14	-1.63	0.31
GABD	Succinate-semialdehyde dehydrogenase	-2.76	-1.11	-0.02
ISPG	Oxidoreductase involved in isoprenoid biosynthesis	-2.71	-1.64	-0.01
CYSI	Sulfite reductase, hemoprotein subunit	-2.67	0.07	-0.1
ALDA	Lactaldehyde dehydrogenase A	-2.6	-2.42	-0.11
DHSD	Succinate:quinone oxidoreductase	-2.48	-2.22	-0.02
GARR	Oxidoreductase, tartronate semialdehyde reductase	-2.37	-1.43	0.21
FADH	Oxidoreductase, 2,4-dienoyl-CoA reductase	-2.36	-1.25	0
LHGO	L-2-hydroxyglutarate dehydrogenase	-2.33	-1.82	-0.14
STHA	Oxidoreductase, NAD(P)+ transhydrogenase	-2.21	-1.89	-0.07
SUCC	Succinyl-CoA synthetase subunit β	-2.09	-1.78	-0.08
SUCD	Succinyl-CoA synthetase subunit α	-2.08	-2.08	-0.11
SDHB	Succinate:quinone oxidoreductase	-1.98	-1.88	-0.08
SDHA	Succinate:quinone oxidoreductase	-1.97	-1.86	-0.06
PUUB	Gamma-glutamylputrescine oxidase	-1.96	ND	ND
CYSJ	Sulfite reductase, flavoprotein subunit	-1.95	1.2	0.14
LLDD	L-lactate dehydrogenase	-1.92	-1.3	0.11
MAO2	Malate dehydrogenase	-1.92	-1.67	-0.05
GLCD	Glycolate dehydrogenase, putative FAD-linked subunit	-1.68	-0.51	0.1
ODO1	Oxidoreductase, 2-oxoglutarate dehydrogenase	-1.67	-1.31	-0.04
DADA	D-amino acid dehydrogenase	-1.64	-1.21	-0.06
UBIB	Ubiquinone biosynthesis protein	-1.61	0.21	0.38
MSRB	Oxidoreductases, methionine sulfoxide reductase	-1.54	-1.27	-0.1
IDH	Oxidoreductase, isocitrate dehydrogenase	-1.47	-1.48	-0.07
CYOA	Cytochrome bo(3) ubiquinol oxidase subunit 2	-1.42	-1.42	-0.02
MDH	Malate dehydrogenase	-1.35	-1.37	-0.11
CYOB	Cytochrome bo(3) ubiquinol oxidase subunit 1	-1.2	-1.61	0.11
MDAB	NADPH:quinone oxidoreductase	2.17	1.45	-0.08
DHNA	Type II NADH:quinone oxidoreductase	1.92	2.16	-0.02
CYDB	Cytochrome bd-I ubiquinol oxidase subunit 2	1.62	2.13	0.08
CYDA	Cytochrome bd-I ubiquinol oxidase subunit 1	1.53	2.1	-0.07
QOR2	Quinone reductase 2	1.31	1.31	-0.21
ODP1	Oxidoreductase, pyruvate dehydrogenase	1.3	1.28	0.09
YQHD	NADPH-dependent aldehyde reductase	1.29	1.02	-0.18
AHPF	Oxidoreductase, alkyl hydroperoxide reductase	1.12	1.55	0.13
Other proteins
PAAJ	β-ketoadipyl-CoA thiolase	-5.57	-2.5	-0.45
XYLF	Xylose ABC transporter periplasmic binding protein	-5.88	-0.34	-0.22
ASTC	Succinylornithine aminotransferase	-5.11	-2.82	-0.11
LSRR	DNA-binding transcriptional repressor	-4.89	-0.96	0.02
UGPB	Transport of sn-glycerol 3-phosphate	-4.64	-2.12	-0.16
ACTP	Acetate transpor	-4.54	-6.15	-0.51
POTF	Putrescine ABC transporter periplasmic binding protein	-4.5	-0.82	0.11
GARD	Galactarate dehydratase	-4.39	-1.47	0.19
PAAK	Phenylacetate-CoA ligase	-4.11	-1.7	-0.63
DPPC	Dipeptide ABC transporter membrane subunit	-4.05	-5.72	-0.08
GLCC	DNA-binding transcriptional dual regulator	-4.04	-1.93	-0.2
FADI	Acetyl-CoA acyltransferase	-4.03	-2.22	-0.22
ACSA	Acetyl-coenzyme A synthetase	-4.01	-3.33	-0.23
LSRB	Autoinducer-2 ABC transporter periplasmic binding	-3.99	-2.14	-0.44
YDCI	DNA-binding transcriptional dual regulator	-3.92	-1.89	-0.19
GLCG	Unknown function	-3.84	-2.83	0.19
YDCS	Putative ABC transporter periplasmic binding	-3.7	-1.77	-0.16
FADJ	Unsaturated acyl-CoA hydratase	-3.46	-1.97	0.12
DPPF	Dipeptide ABC transporter ATP binding subunit	-3.36	-2.39	-0.07
LSRF	3-hydroxy-2,4-pentadione 5-phosphate thiolase	-3.33	-2.49	-0.3
FUMC	Fumarate hydratase class II	-3.3	-2.12	-0.07
TNAB	Tryptophan:H+ symporter, transporter of tryptophan	-3.29	-2.14	-0.09
YHHZ	Putative endonuclease YhhZ	-3.16	ND	ND
PAAX	DNA-binding transcriptional repressor	-3.11	-1.3	-0.43
PAAY	Phenylacetic acid degradation protein	-3.07	-0.27	0.35
GUDD	D-glucarate dehydratase	-3.06	-1.43	0.2
CSTA	Pyruvate transporter	-2.99	-2.88	-0.22
ASPG2	L-asparagine 2	-2.97	1.87	0.41
TRPGD	Anthranilate synthase subunit	-2.93	ND	ND
GARL	5-keto-4-deoxy-D-glucarate aldolase	-2.91	-2.14	0.12
TRPC	Indole-3-glycerol phosphate synthase	-2.91	-1.85	-0.31
GLXK1	Glycerate 2-kinase	-2.9	-1.17	-0.23
PUTP	Sodium/proline transporter	-2.83	-3.14	-0.24
ARGT	Lysine, arginine and ornithine transport	-2.81	-2.94	-0.11
PUUR	DNA-binding transcriptional repressor	-2.74	-2.11	-0.15
TRPB	Tryptophan synthase subunit beta	-2.73	-0.47	0.03
PAAE	Phenylacetyl-CoA 1,2-epoxidase, reductase subunit	-2.68	ND	ND
TRG	Methyl-accepting chemotaxis protein	-2.68	-2.04	-0.18
ASTB	N-succinylarginine dihydrolase	-2.67	-1.76	-0.39
DPPA	Dipeptide ABC transporter periplasmic binding protein	-2.57	-3.08	-0.1
PUUD	Amine and polyamine degradation	-2.54	-2.89	-0.43
PAAC	Phenylacetyl-CoA 1,2-epoxidase, structural subunit	-2.54	ND	ND
PUUE	4-aminobutyrate aminotransferase	-2.51	-1.1	-0.28
ARAF	Arabinose ABC transporter periplasmic	-2.51	-1.19	-0.27
GABT	4-aminobutyrate aminotransferase	-2.48	-1.9	-0.08
CYCA	D-serine/D-alanine/glycine transporter	-2.46	-3.97	-0.15
ASTA	Arginine N-succinyltransferase	-2.38	-0.34	-0.13
OMPF	Outer membrane porin F	-2.27	-2.1	-0.1
GLNH	L-glutamine ABC transporter periplasmic binding protein	-2.25	-1.95	-0.12
TRPA	Tryptophan synthase subunit alpha	-2.24	-0.64	-0.02
FUMA	Fumarate hydratase class I	-2.23	-1.65	-0.13
NDK	Nucleoside diphosphate kinase	-2.2	-2.04	-0.31
MASY	Malate synthase A	-2.19	-2.96	-0.16
LSRK	Autoinducer-2 kinase	-2.17	-3.45	-0.4
TNAA	Tryptophanase	-2.16	-2.21	-0.17
DCTA	Aerobic C4-dicarboxylate transport protein	-2.15	-1.35	0.01
CISY	Citrate synthase	-2.11	-1.98	-0.08
ACEA	Isocitrate lyase	-2.07	-2.73	-0.21
PAAG	1,2-epoxyphenylacetyl-CoA isomerase	-1.91	ND	ND
ALR2	Alanine racemase 2	-1.88	-1.23	0.06
GLPF	Glycerol uptake facilitator protein	-1.88	-1.64	0.01
ACNB	Aconitate hydratase	-1.87	-1.63	-0.06
GLTI	Glutamate/aspartate ABC transporter periplasmic binding	-1.87	-1.42	-0.11
YQEF	Putative acyltransferase	-1.82	-1.55	-0.14
PAAZ	Oxepin-CoA hydrolase	-1.81	ND	ND
OPPA	Oligopeptide ABC transporter periplasmic binding protein	-1.74	-1.64	-0.14
LCFA	Long-chain-fatty-acid--CoA ligase	-1.73	-2.63	-0.05
NAPA	Periplasmic nitrate reductase subunit	-1.73	-0.31	0.31
RPPH	RNA pyrophosphohydrolase	-1.7	ND	ND
ODO2	Succinyltransferase	-1.7	-1.47	-0.04
ENTC	Isochorismate synthase	-1.61	ND	1.11
XYLA	Xylose isomerase	-1.6	-0.21	-0.09
GLPK	Glycerol kinase	-1.58	-1.39	-0.06
GLNQ	L-glutamine ABC transporter ATP binding subunit	-1.58	-1.41	-0.06
YEGW	Putative DNA-binding transcriptional regulator	-1.57	-0.75	0.05
FADL	Long-chain fatty acid transport	-1.56	-1.39	0.05
HISP	Lysine/arginine/ornithine ABC transporter	-1.52	-2.74	-0.14
YTFJ	Unknown function	-1.46	-0.87	-0.18
PAAH	3-hydroxyadipyl-CoA dehydrogenase	-1.46	ND	ND
YEDF	Putative sulfurtransferase	-1.43	-0.91	-0.21
FLIC	Flagellar filament structural protein	-1.4	-0.6	-0.08
DPPB	Dipeptide ABC transporter membrane subunit	-1.33	ND	ND
GLPT	Sn-glycerol 3-phosphate:phosphate antiporter	-1.32	-0.88	0.04
RIBB	3,4-dihydroxy-2-butanone-4-phosphate synthase	-1.3	-0.65	-0.2
ASNA	Asparagine synthetase A	-1.28	-2.35	0.06
YNJH	Unknown function	-1.24	-1.57	-0.18
MALM	Maltose regulon periplasmic protein	-1.21	-1.11	-0.11
GLPQ	Glycerophosphoryl diester phosphodiesterase	-1.17	-0.67	-0.06
MTFA	Mlc titration factor	-1.17	-1.02	-0.18
RIHC	Ribonucleoside hydrolase	-1.16	-1.11	-0.36
FLIY	L-cystine-binding protein	-1.16	-0.76	-0.18
GSIB	Glutathione ABC transporter periplasmic binding protein	-1.16	-0.21	ND
OPPF	Oligopeptide transport ATP-binding protein	-1.15	-0.51	-0.06
RBSB	Ribose ABC transporter periplasmic binding protein	-1.15	-1.07	-0.13
CHEB	Vhemotaxis protein	-1.07	-0.93	-0.03
YIDQ	Unknown function	-1.07	-1.54	0.32
CSPD	DNA replication inhibitor	-1.06	-0.95	0.09
PSPE	Tthiosulfate sulfurtransferase	-1.04	-0.5	-0.25
TAR	Methyl-accepting chemotaxis protein II	-1	-0.72	-0.11
NUDL	Unknown function	6.29	ND	ND
SLP	Starvation lipoprotein, involved in acid resistance	6.16	6.01	-0.22
HDEA	Acid stress chaperone	6.02	5.59	0.16
DCEB	Glutamate decarboxylase B	5.5	6.91	0.27
LDCI	Lysine decarboxylase 1	4.79	5.38	0.49
YMGD	Unknown function	3.7	4.95	-0.04
OSMB	Osmotically-inducible lipoprotein	2.9	4.18	0.26
SFGH1	S-formylglutathione hydrolase	2.48	ND	ND
YHAM	Putative L-cysteine desulfidase	2.45	1.28	0.75
MLTB	Membrane-bound lytic murein transglycosylase B	2.38	0.47	0.06
MLIC	Membrane-bound lysozyme inhibitor	2.27	2.73	0.09
EPTA	Phosphoethanolamine transferase	2.27	2.2	0.2
MSCS	Small conductance mechanosensitive channel	2.11	0.99	0.11
CFA	Cyclopropane fatty acyl phospholipid synthase	2.1	0.98	0.03
NUPC	Nucleoside: H + symporter	2	0.9	0.34
HSLJ	Lipoprotein implicated in Novobiocin resistance	1.91	2.28	0.31
YECN	Unknown function	1.83	ND	ND
APBE	FAD:protein FMN transferase	1.71	-0.53	-0.08
DEOC	Deoxyribose-phosphate aldolase	1.71	1.78	0.06
CDD	Cytidine/deoxycytidine deaminase	1.63	1.76	-0.05
TYPH	Thymidine phosphorylase	1.6	1.59	-0.04
DEOB	Phosphopentomutase	1.57	1.56	0.05
HHA	Hemolysin expression-modulating protein	1.47	ND	ND
SUFD	Fe-S cluster scaffold complex subunit	1.39	ND	ND
UDP	UDP-glucose	1.38	2.01	-0.05
USPD	Universal stress protein D	1.35	1.52	0.24
G6PI	Lucose-6-phosphate isomerase	1.29	1.56	-0.02
KPYK1	Pyruvate kinase I	1.28	1.57	0.12
EDD	Phosphogluconate dehydratase	1.27	0.67	0.07
MLTA	Membrane-bound lytic murein transglycosylase A	1.24	0.48	0.23
OMPX	Outer membrane protein X	1.24	1.19	0.26
ODP2	Dihydrolipoamide acetyltransferase	1.23	1.43	0.04
GPMI	2,3-bisphosphoglyerate-dependent	1.13	1.35	0.12
YIAD	Family lipoprotein	1.09	1.06	0.17
TESB	Acyl-CoA thioesterase II	1.04	0.71	-0.05
FRSA	Fermentation-respiration switch protein	1.04	1.34	0.08
RNPH	RNA pyrophosphohydrolase	1.03	1.16	-0.22
GSP	Glutathionylspermidine synthetase	1.01	1.19	-0.04
ND: not detected
Data from Fig 2B and S3C, S3D Fig. Differences with p-value <0.05 and Log2 of fold change >1 were considered significant.
