# Supplementary material for: The SPFH complex HflK-HflC regulates aerobic respiration in bacteria
Source: PLoS Biol. 2025 Apr 7;23(4):e3003077. doi: 10.1371/journal.pbio.3003077 (PMC12005517; doi:10.1371/journal.pbio.3003077)
Supplement: S3 Table — (XLSX) [file pbio.3003077.s014.xlsx]

## Sheet: S3_Table
S3 Table. Proteins showing significant differences between ΔhflKC and wild-type strains during anaerobic growth in TB at 220 rpm.
		Log2 (Fold change)
Protein	Function	ΔhflKC vs WT
Respiratory proteins
ISPG	Oxidoreductase involved in isoprenoid biosynthesis	-3.53
UBIT	Anaerobic ubiquinone biosynthesis	-1.52
UBIE	Ubiquinone biosynthesis	-1.17
NARG	Oxidoreductase, nitrate reductase	1.43
AIDB	Putative acyl-CoA dehydrogenase	1.39
NARH	Oxidoreductase, nitrate reductase	1.33
Other proteins
AG43	Biofilm formation, Antigen 43	-3.43
FLHD	Flagellar transcriptional activator	-3.06
ASNA	Asparagine synthetase A	-2.09
HISP	Lysine/arginine/ornithine ABC transporter	-1.72
RBSR	DNA-binding transcriptional repressor	-1.63
ISCR	DNA-binding transcriptional activator	-1.39
YDCI	DNA-binding transcriptional dual regulator	-1.32
YDHC	Putative transporter	-1.3
FIEF	Ferrous-iron efflux pump	-1.28
FLIL	Flagellar biosynthesis protein	-1.2
ILVB	Acetolactate synthase	-1.1
FTSB	Cell division protein	-1.08
NARJ	Molybdenum-cofactor-assembly chaperone	3.45
FIMH	Minor component of type 1 fimbriae	3.03
DCEB	Glutamate decarboxylase B	2.74
FIMG	Minor component of type 1 fimbriae	2.22
YEHZ	Glycine betaine-binding protein	1.98
YDJN	Uncharacterized protein	1.97
DCEA	Glutamate decarboxylase A	1.96
GADC	Glutamate/gamma antiporter	1.65
ACPH	Acylaminoacyl-peptidase	1.57
YMGG	Unknown function	1.51
HDEA	Acid stress chaperone	1.48
SLP	Starvation lipoprotein, involved in acid resistance	1.33
INTA	Prophage integrase	1.26
YRDB	Uncharacterized protein	1.25
YNBE	Uncharacterized protein	1.22
HYAF	Hydrogenase-1 operon protein	1.17
MDTF	Multidrug efflux pump	1.06
FIMF	Minor component of type 1 fimbriae	1.04
IVY	Inhibitor of vertebrate lysozyme	1.04
PPA	Inorganic pyrophosphatase	1.04
HDEB	Acid stress chaperone	1.03
Data from Fig 2C. Differences with p-value <0.05 and Log2 of fold change > 1 were considered significant.
