# Supplementary material for: The SPFH complex HflK-HflC regulates aerobic respiration in bacteria
Source: PLoS Biol. 2025 Apr 7;23(4):e3003077. doi: 10.1371/journal.pbio.3003077 (PMC12005517; doi:10.1371/journal.pbio.3003077)
Supplement: S4 Table — (XLSX) [file pbio.3003077.s015.xlsx]

## Sheet: S4_Table
S4 Table. Proteins showing significant differences between ispG knockdown and wild-type* strains during growth in TB at 220 rpm.
		Log2 (Fold change)
Protein	Function	ispG knockdowna vs WT* + pgRNA
Respiratory proteins
NARG	Oxidoreductase, nitrate reductase	-7.99
NIRB	Nitrite Reductase	-5.83
NARH	Oxidoreductase, nitrate reductase	-5.25
NIRD	Nitrite reductase	-5.15
LLDD	L-lactate dehydrogenase	-4.62
ISPG	Oxidoreductase involved in isoprenoid biosynthesis	-4.2
YFCG	Disulfide bond oxidoreductase	-2.84
HYBA	Hydrogenase 2 iron-sulfur protein	-2.77
GLPC	Anaerobic glycerol-3-phosphate dehydrogenase subunit C	-2.65
NAPA	Periplasmic nitrate reductase subunit	-2.47
SDHD	Succinate:quinone oxidoreductase, membrane protein	-1.85
GLPB	Anaerobic glycerol-3-phosphate dehydrogenase subunit B	-1.67
GLPA	Anaerobic glycerol-3-phosphate dehydrogenase subunit A	-1.54
PUTA	Oxidoreductase, proline dehydrogenase	-1.52
MQO	Malate:quinone oxidoreductase	-1.36
STHA	Oxidoreductase, NAD(P)+ transhydrogenase	-1.28
MAO2	Malate dehydrogenase	-1.27
ALDA	Lactaldehyde dehydrogenase A	-1.25
FRDB	Fumarate reductase iron-sulfur protein	-1.21
FRDA	Fumarate reductase flavoprotein subunit	-1.15
ENTA	2,3-dihydro-2,3-dihydroxybenzoate dehydrogenase	-1.12
SUCC	Succinyl-CoA synthetase subunit β	-1.12
SDHB	Succinate:quinone oxidoreductase	-1.09
SUCD	Succinyl-CoA synthetase subunit α	-1.03
SDHA	Succinate:quinone oxidoreductase	-0.98
DHSD	Succinate:quinone oxidoreductase	-0.96
YEIQ	Putative Oxidoreductase	-0.95
DADA	D-amino acid dehydrogenase	-0.9
UBIE	Ubiquinone biosynthesis	-0.88
FADE	Acyl-CoA dehydrogenase	-0.79
CYOA	Cytochrome bo(3) ubiquinol oxidase subunit 2	-0.78
DHG	Quinoprotein glucose dehydrogenase	-0.7
NRDI	Dimanganese-Tyrosyl Radical Cofactor Maintenance Flavodoxin	-0.7
CYOB	Cytochrome bo(3) ubiquinol oxidase subunit 1	-0.69
ODO1	Oxidoreductase, 2-oxoglutarate dehydrogenase	-0.67
YKGF	L-lactate dehydrogenase complex protein	4.12
YKGE	L-lactate dehydrogenase complex protein	2.59
SRLD	Sorbitol-6-phosphate 2-dehydrogenase	1.92
ADHE	Fused acetaldehyde-CoA dehydrogenase	1.6
FHUF	Ferric-siderophore reductase	1.58
CYDB	Cytochrome bd-I ubiquinol oxidase subunit 2	1.41
DHNA	Type II NADH:quinone oxidoreductase	1.18
CYDA	Cytochrome bd-I ubiquinol oxidase subunit 1	1.16
AIDB	Putative acyl-CoA dehydrogenase	1.12
IDND	L-idonate 5-dehydrogenase	1.08
YGHA	NADP(+)-dependent aldehyde reductase	1.04
POXB	Pyruvate oxidase	1.01
HISX	Histidinol dehydrogenase	0.97
LDHD	D-lactate dehydrogenase	0.97
ADHP	Ethanol dehydrogenase	0.93
YGHU	Oxidoreductase, organic hydroperoxide reductase	0.88
CURA	NADPH-dependent curcumin reductase	0.86
NQOR	NAD(P)H:quinone oxidoreductase	0.79
GLRX2	Reduced glutaredoxin 2	0.76
GATD	Galactitol-1-phosphate 5-dehydrogenase	0.67
AHPF	Oxidoreductase, alkyl hydroperoxide reductase	0.62
YDGJ	Putative oxidoreductase	0.61
CATE	Oxidoreductases, catalase-peroxidase	0.81
Other proteins
LLDP	Lactate/Glycolate:H(+) Symporter	-5.42
DMSB	Dimethyl sulfoxide reductase subunit B	-4.62
NIKA	Ni(2(+)) ABC Transporter periplasmic binding protein	-4.21
NIRC	Nitrite transporter	-3.34
NANT	Sialic acid transporter	-3.13
YNJE	molybdopterin synthase sulfurtransferase	-3.11
YJJI	Unknown function	-3.05
YIGI	Putative thioesterase	-2.95
YJIY	Pyruvate:H(+) symporter	-2.89
KPTA	RNA 2'-Phosphotransferase	-2.71
MHPR	DNA-binding transcriptional activator	-2.57
ASPG2	L-asparagine 2	-2.52
IBPB	Small heat shock protein	-2.39
BIOD2	Dethiobiotin synthetase	-2.11
FIU	Iron transport	-2.01
CSPG	Cold shock protein	-1.92
NAPH	Ferredoxin-type protein	-1.82
GARD	Galactarate dehydratase	-1.78
FHUE	Ferric coprogen outer membrane receptor	-1.76
GARL	5-keto-4-deoxy-D-glucarate aldolase	-1.75
FADA	3-ketoacyl-CoA thiolase	-1.74
BHSA	Multiple stress resistance outer membrane	-1.73
GRCA	Autonomous glycyl radical cofactor	-1.69
YCFS	L,D-transpeptidase	-1.68
FEPA	Ferric enterobactin outer membrane transporter	-1.66
NANK	N-acetylmannosamine kinase	-1.63
HYPD	Hydrogenase maturation factor	-1.57
CIRA	Colicin I receptor	-1.57
FADB	Fatty acid oxidation complex subunit alpha	-1.52
PSTS	Phosphate ABC Transporter periplasmic binding protein	-1.51
NANE	Putative N-acetylmannosamine-6-phosphate 2-epimerase	-1.49
NANA	N-acetylneuraminate lyase	-1.42
DGAL	D-galactose/methyl-galactoside ABC transporter	-1.41
YEGD	Unknown function	-1.41
LIVF	High-affinity branched-chain amino acid transport ATP	-1.41
YBDZ	Enterobactin biosynthesis protein	-1.4
FUMA	Fumarate hydratase class I	-1.39
FUMC	Fumarate hydratase class II	-1.37
YEJG	Unknown function	-1.37
CISY	Citrate synthase	-1.36
ENTH	Proofreading thioesterase	-1.33
IBPA	Small heat shock protein	-1.27
YDCI	DNA-binding transcriptional dual regulator	-1.27
ENTF	Enterobactin synthase component F	-1.26
ENTC	Isochorismate synthase	-1.19
NDK	Nucleoside diphosphate kinase	-1.16
EFEB	Heme-containing peroxidase/deferrochelatase	-1.16
KDPB	Potassium-transporting ATPase	-1.15
YHCH	N-acetylneuraminate anomerase	-1.14
ENTB	Enterobactin synthase component B	-1.07
YBIX	Unknown function	-1.06
FES	Ferric enterobactin esterase	-1.06
UGPB	Transport of sn-glycerol 3-phosphate	-1.05
YFGM	Ancillary SecTEG translocon subunit	-1.04
MGLA	ATP-binding component of a D-galactose	-1.02
YJIA	P-Loop guanosine triphosphatase	-1.02
PPPA	Prepilin Peptidase	-1.01
YDFZ	Putative Selenoprotein	-1
FADJ	Unsaturated acyl-CoA hydratase	-1
YBJX	Unknown function	-0.96
ACTP	Acetate transpor	-0.95
PHOQ	Sensor histidine kinase	-0.95
ENTE	Enterobactin synthase component E	-0.94
LIVJ	Branched chain amino acid/phenylalanine ABC	-0.93
MGLC	ATP-binding component of a D-galactose	-0.91
PUTP	Sodium/proline transporter	-0.9
PSTB	Phosphate ABC Transporter ATP Binding Subunit	-0.9
CSPA	Cold shock protein	-0.88
DER	50S Ribosomal Subunit stability factor	-0.87
FEOA	Ferrous iron transport protein A	-0.86
ACSA	Acetyl-coenzyme A synthetase	-0.86
OMPF	Outer membrane porin F	-0.86
CYCA	D-serine/D-alanine/glycine transporter	-0.85
FEOB	Fe 2 (+) transporter	-0.84
SDAC	L-Serine:H(+) symporter	-0.84
ODO2	Succinyltransferase	-0.84
GAL7	Galactose-1-phosphate uridylyltransferase	-0.84
SYH	Histidine--tRNA ligase HisS	-0.83
ALR2	Alanine racemase 2	-0.82
LIVK	L-phenylalanine ABC transporter periplasmic binding protein	-0.82
UXAC	D-Glucoronate/D-Galacturonate isomerase	-0.82
FADI	Acetyl-CoA acyltransferase	-0.81
PRIC	Primosomal replication Protein N''	-0.81
TNAA	Tryptophanase	-0.8
FEOC	Ferrous iron transport protein	-0.8
YDDB	Unknown function	-0.77
BAMB	Outer membrane protein assembly factor	-0.76
YFCZ	Unknown function	-0.75
YNCE	PQQ-like domain-containing protein	-0.74
RIR3	Ibonucleoside-diphosphate reductase 2	-0.74
ACNB	Aconitate hydratase	-0.72
DEAD	ATP-dependent RNA helicase	-0.71
YNCD	Pyrroloquinoline quinone TonB-dependent	-0.7
PEPT	Peptidase T	-0.7
EFEO	Ferrous iron transport system	-0.67
YFAZ	Unknown function	-0.66
ACFD	Putative lipoprotein	-0.66
YFGJ	Zinc ribbon domain-containing protein	-0.65
UXAA	D-Altronate dehydratase	-0.64
T1RK	Type I site-specific deoxyribonuclease	-0.63
LDCI	Lysine decarboxylase 1	5.6
RFAS	Lipopolysaccharide core biosynthesis protein	4.3
YKGG	Unknown function	2.89
RMF	Ribosome modulation factor	2.57
OTSB	Trehalose-6-phosphate phosphatase	2.49
YMGD	Unknown function	2.24
DPS	DNA protection during starvation protein	1.96
HDEA	Acid stress chaperone	1.81
ILVG	Acetolactate synthase isozyme 2	1.8
PTHA	Glucitol/sorbitol transport	1.67
IVY	Inhibitor of vertebrate lysozyme	1.63
BFR	Bacterioferritin	1.6
YEBV	Unknown function	1.5
YHBO	Protein/Nucleic acid deglycase 2	1.35
GUTM	DnabBinding transcriptional activator	1.32
HIS1	ATP phosphoribosyltransferase	1.29
GNTK	D-Gluconate Kinase, Thermostable	1.29
GATR	Putative galactitol utilization operon repressor	1.23
MLIC	Membrane-bound lysozyme inhibitor	1.23
EVGS	Sensor histidine kinase	1.22
MALZ	Maltodextrin glucosidase	1.16
YGAM	Unknown function	1.15
FIC	Putative adenosine monophosphate	1.06
SRA	Ribosome-associated protein	1.06
HDEB	Acid stress chaperone	1.05
YEAG	Protein kinase	1.05
YHJG	Unknown function	1.05
ELAB	Unknow function	1.02
ALF	Fructose-bisphosphate aldolase class II	1.01
AMY1	Periplasmic alpha-amylase	1
RFAJ	Lipopolysaccharide biosynthesis	1
YDIH	Unknown function	0.99
HIS4	Phosphoribosylformimino- isomerase	0.98
RPOS	Rna polymerases sigma factor	0.97
YGAU	K(+) binding protein	0.95
HIS5	Imidazole glycerol phosphate synthase	0.95
TALA	Transaldolase A	0.94
YCAC	Putative hydrolase	0.89
TKT2	Transketolase 2	0.89
RFAY	Lipopolysaccharide core heptose (II) kinase	0.89
HIS8	Histidinol-phosphate aminotransferase	0.88
RFAI	LPS alpha-1,3-glucosyltransferase	0.88
PTND	Mannose-specific PTS enzyme	0.87
HIS7	Imidazoleglycerol-phosphate dehydratase	0.86
GATY	Tagatose-1,6-bisphosphate aldolase 2	0.85
DHAK	Dihydroxyacetone kinase subunit K	0.85
YJBJ	Putative stress response protein	0.82
RBSC	Ribose ABC Transporter membrane subunit	0.82
CSIE	Stationary phase-Iinducible protein	0.8
MPAA	Murein tripeptide amidase A	0.8
SLP	Starvation lipoprotein, involved in acid resistance	0.79
ALF1	Fructose-bisphosphate aldolase class I	0.79
ILVC	Ketol-acid reductoisomerase	0.78
HIS6	Imidazole glycerol phosphate synthase	0.77
PTHB	Glucitol/sorbitol transport	0.76
PGK	Phosphoglycerate kinase	0.76
GUTQ	D-arabinose 5-phosphate isomerase	0.75
YAIA	Unknown function	0.74
USPD	Universal stress protein D	0.74
OTSA	Trehalose-6-phosphate synthase	0.73
TREF	Cytoplasmic trehalase	0.72
BEPA	Beta-barrel assembly-enhancing protease	0.72
FABR	Dna-binding transcriptional repressor	0.71
GSP	Glutathionylspermidine synthetase	0.7
TREA	Periplasmic trehalase	0.7
GLK	Glucokinase	0.69
MDTE	Multidrug efflux pump	0.69
YGDI	Unknown function	0.69
PTNAB	Mannose-specific PTS enzyme	0.69
NPD	NAD-dependent deacetylase	0.69
G6PI	Lucose-6-phosphate isomerase	0.68
DHAL	Dihydroxyacetone kinase subunit L	0.67
MSYB	Acidic protein	0.66
YFBU	Unknown function	0.66
DHAM	Dihydroxyacetone kinase subunit M	0.65
YCJW	DNA-binding transcriptional repressor	0.64
YCEF	7-methyl-GTP pyrophosphatase	0.64
RBSA	Ribose ABC Transporter ATP binding subunit	0.64
GSIA	Glutathione ABC Transporter ATP Binding Subunit	0.63
ECNB	Bacteriolytic entericidin B lipoprotein	0.63
TAM	Trans-aconitate 2-methyltransferase	0.63
YBHB	Putative kinase inhibitor	0.63
AK3	Aspartate kinase III	0.63
YJDC	Putative DNA-binding transcriptional regulator	0.63
PTKC	Galactitol-specific enzyme	0.62
YGIM	Putative signal transduction protein	0.62
COBS	Cobalamin 5'-Phosphate synthase	0.62
YBGS	Unknown function	0.62
EDD	Phosphogluconate dehydratase	0.61
LPXC	N-Acetylglucosamine deacetylase	0.61
YHEV	Duf2387 domain-containing Protein	-0.61
* E. coli YYdCas9
aE. coli YYdCas9 + pMI112 induced with 0.2 µM aTC
Data from Fig 4I. Differences with p-value <0.06 and Log2 of fold change > 2 were considered significant.
