# Supplementary material for: The SPFH complex HflK-HflC regulates aerobic respiration in bacteria
Source: PLoS Biol. 2025 Apr 7;23(4):e3003077. doi: 10.1371/journal.pbio.3003077 (PMC12005517; doi:10.1371/journal.pbio.3003077)
Supplement: S5 Table — (XLSX) [file pbio.3003077.s016.xlsx]

## Sheet: S5_Table
S5 Table. Proteins showing significant differences between ΔarcB and wild-type strains during growth in TB at 220 rpm.
		Log2 (Fold change)
Protein	Function	ΔarcB vs WT
Respiratory proteins
NIRB	Nitrite reductase (NADH) large subunit	-5.72
NAPA	Periplasmic nitrate reductase subunit	-4.21
QUEG	Epoxyqueuosine reductase	-3.68
DMSB	Dimethyl sulfoxide reductase subunit B	-3.42
CYDA	Cytochrome bd-I ubiquinol oxidase subunit 1	-2.7
CYDB	Cytochrome bd-I ubiquinol oxidase subunit 2	-2.63
UBIT	Anaerobic ubiquinone biosynthesis	-2.56
YAHK	Aldehyde reductase, NADPH-dependent	2.02
HISX	Histidinol dehydrogenase	2.03
PUTA	Oxidoreductase, proline to glutamate	2.07
GPR	L-glyceraldehyde 3-phosphate reductase	2.08
FADJ	Unsaturated acyl-CoA hydratase	2.08
NUOH	NADH:quinone oxidoreductase subunit H	2.1
ACDH	Acetaldehyde dehydrogenase	2.22
NUOM	NADH:quinone oxidoreductase subunit M	2.32
YCAK	Putative oxidoreductase	2.37
YBIC	Hydroxycarboxylate dehydrogenase B	2.45
HCAD	Putative 3-phenylpropionate	2.51
IDH	Oxidoreductase, isocitrate dehydrogenase	2.54
MQO	Malate:quinone oxidoreductase	2.55
POXB	Pyruvate oxidase	2.61
MDH	Malate dehydrogenase	2.66
CURA	NADPH-dependent curcumin reductase	2.89
ADHE	Fused acetaldehyde-CoA dehydrogenase	2.93
SDHB	Succinate:quinone oxidoreductase	3.03
SDHA	Succinate:quinone oxidoreductase	3.07
DHSD	Succinate:quinone oxidoreductase	3.15
ODO2	Dihydrolipoyltranssuccinylase	3.2
SUCD	Succinyl-CoA synthetase subunit α	3.28
ALDA	Aldehyde dehydrogenase A	3.31
SUCC	Succinyl-CoA synthetase subunit β	3.34
DADA	D-amino acid dehydrogenase	3.52
IDND	L-idonate 5-dehydrogenase	3.82
ABDH	Ethanol dehydrogenase/alcohol dehydrogenase	3.82
LLDD	L-lactate dehydrogenase	4.04
FADE	Acyl-CoA dehydrogenase	4.12
GABD	Succinate-semialdehyde dehydrogenase	4.24
YKGE	L-lactate dehydrogenase complex protein	4.4
LHGO	L-2-hydroxyglutarate dehydrogenase	4.53
SRLD	Sorbitol-6-phosphate 2-dehydrogenase	5.14
SODC	Superoxide dismutase (Cu-Zn)	5.15
YKGF	L-lactate dehydrogenase complex protein	5.35
ASTD	Aldehyde dehydrogenase	6.07
CSID	Oxidoreductase, glutarate hydroxylase	8.5
Other proteins
YEER	CP4-44 prophage	-5.89
NIRD	Nitrite reductase	-5.17
TDCB	Catabolic threonine dehydratase	-5
NIRC	Nitrite transporter	-4.99
YFDC	Unknown function	-4.28
AG43	Biofilm formation, Antigen 43	-4.2
ADEP	Adenine:H (+) symporter	-3.93
PLAP	Putrescine:H (+) symporter	-3.41
YGIQ	Unknown function	-3.33
YGHG	Lipoprotein	-3.31
MEND	Menaquinone pathway	-3.22
ACFD	Putative lipoprotein	-2.86
CODB	Cytosine transporter	-2.75
RECN	DNA repair protein	-2.64
YDCP	23S rRNA 5-hydroxycytidine C2501 synthase	-2.63
QSEC	Sensor histidine kinase	-2.59
FEOB	Fe 2 (+) transporter	-2.45
CSPB	Cold shock-like protein	-2.43
FTNB	Putative ferritin-like protein	-2.43
CSPA	Cold shock protein	-2.42
PYRE	Orotate phosphoribosyltransferase	-2.41
YBFE	Unknown function	-2.39
FIS	DNA-binding transcriptional dual regulator	-2.37
TADA	tRNA adenosine (34) deaminase	-2.35
YDIY	Unknown function	-2.33
YJJI	Unknown function	-2.24
BCSE	c-di-GMP-binding protein	-2.24
EPMA	Enlongation factor P	-2.23
GHXP	Guanine/hypoxanthine transporter	-2.19
DEAD	ATP-dependent RNA helicase	-2.16
HYPD	Hydrogenase maturation factor	-2.12
FADL	Long-chain fatty acid transport protein	-2.09
RLMG	rRNA base methyltransferase	-2.06
RFAY	Lipopolysaccharide core heptose (II) kinase	-2.06
KDPB	Potassium-transporting ATPase	-2.06
RAPA	RNA polymerase-binding ATPase	-2.06
RHLE	ATP-dependent RNA helicase	-2.05
FEOA	Ferrous iron transport protein A	-2.03
ANSP	L-asparagine transporter	-2.02
LDCI	Lysine decarboxylase 1	8.63
ASTC	Succinylornithine aminotransferase	7.46
YEAG	Protein kinase	5.46
ACTP	Acetate transpor	5.41
RPOS	RNA polymerase sigma factor	5.37
RMF	Ribosome modulation factor	5.3
POTF	Putrescine ABC transporter periplasmic binding protein	5.11
FADB	Fatty acid oxidation complex subunit alpha	5.03
GABT	4-aminobutyrate aminotransferase	4.83
PSIF	Phosphate starvation-inducible protein	4.83
ACSA	Acetyl-coenzyme A synthetase	4.77
LLDR	L-lactate dehydrogenase operon regulator	4.74
PTHA	Glucitol/sorbitol transport	4.56
YGAM	Unknown function	4.56
YEBF	Unknown function	4.49
UGPC	sn-glycerol 3-phosphate ABC transporter	4.43
PTHC	Glucitol/sorbitol transport	4.22
PTHB	Glucitol/sorbitol transport	4.13
YKGG	Unknown function	4.12
PUUA	Glutamate-putrescine ligase	4.09
METE	Novo methionine biosynthesis	4.06
YDCS	Putative ABC transporter periplasmic binding	4.05
YDIH	Unknown function	4.03
YJHG	D-xylonate dehydratase	3.97
FADA	3-ketoacyl-CoA thiolase	3.93
ASTA	Arginine N-succinyltransferase	3.93
CISY	Citrate synthase	3.83
FUCA	L-fuculose-phosphate aldolase	3.81
DPPF	Dipeptide ABC transporter ATP binding subunit	3.81
AMY2	Alpha-amylase	3.69
YDEN	Unknown function	3.63
OTC1	Ornithine carbamoyltransferase	3.61
PAAK	Phenylacetate-CoA ligase	3.58
UGPB	Transport of sn-glycerol 3-phosphate	3.57
PAAJ	β-ketoadipyl-CoA thiolase	3.56
MGLA	ATP-binding component of a D-galactose	3.53
GLCC	DNA-binding transcriptional dual regulator	3.49
BFR	Bacterioferritin	3.49
LSRF	3-hydroxy-2,4-pentadione 5-phosphate thiolase	3.38
BLUF	Temperature-regulated antirepressor	3.35
MGLC	ATP-binding component of a D-galactose	3.2
IDNK	D-gluconate kinase, thermosensitive	3.19
YFFR	Unknown function	3.17
AES	Acetylesterase	3.17
YDEI	BOF family protein	3.12
FLGJ	Putative peptidoglycan hydrolase	3.1
MHPC	2-hydroxy-6-ketonona-2,4-dienedioate hydrolase	3.07
GALS	DNA-binding transcriptional dual regulator	3.06
ASTE	Succinylglutamate desuccinylase	2.99
YHJG	Unknown function	2.98
ALR2	Alanine racemase 2	2.97
AGAL	Alpha-galactosidase	2.96
ARGT	Lysine, arginine and ornithine transport	2.9
FUMC	Fumarate hydratase class II	2.88
YAHO	Unknown function	2.87
DGAL	D-galactose/methyl-galactoside ABC transporter	2.86
KBAZ	Putative tagatose-1,6-bisphosphate aldolase 1 chaperone	2.86
PHSM	Maltodextrin phosphorylase	2.81
FUCK	L-fuculokinase	2.75
XYLF	Xylose ABC transporter periplasmic binding protein	2.73
ALF1	Fructose-bisphosphate aldolase class I	2.72
DPPA	Dipeptide ABC transporter periplasmic binding protein	2.71
FRLB	Fructoselysine 6-phosphate deglycase	2.7
TREA	Periplasmic trehalase	2.7
DPPC	Dipeptide ABC transporter membrane subunit	2.68
YBGS	Unknown function	2.67
OTSA	Trehalose-6-phosphate synthase	2.66
SRA	Ribosome-associated protein	2.64
CSPD	DNA replication inhibitor	2.64
YIGI	Putative thioesterase	2.61
FUMA	Fumarate hydratase class I	2.61
YNIA	Putative kinase	2.59
YEBV	Unknown function	2.58
MTFA	Mlc titration factor	2.55
OSMY	Periplasmic chaperone	2.53
PGPC	Phosphatidylglycerophosphatase C	2.5
TALA	Transaldolase A	2.49
YTFQ	Galactofuranose ABC transporter binding protein	2.48
PHOH	ATP-binding protein PhoH	2.48
YJHH	Putative 2-dehydro-3-deoxy-D-pentonate aldolase	2.44
YDCI	DNA-binding transcriptional dual regulator	2.43
PTKA	PTS system galactitol-specific EIIA component	2.42
YQHA	Unknown function	2.4
HISQ	Histidine transport permease	2.38
ELAB	Unknow function	2.36
CLSC	Cardiolipin synthase C	2.36
YBAY	Unknown function	2.36
GCSP	Glycine decarboxylase	2.34
PAAB	Phenylacetyl-CoA 1,2-epoxidase subunit B	2.33
RBBA	Ribosome-associated ATPase	2.32
ARAF	Arabinose ABC transporter periplasmic	2.32
MALQ	4-alpha-glucanotransferase	2.3
PTKB	PTS system galactitol-specific EIIB component	2.3
CUTA	Copper binding protein	2.29
TRG	Methyl-accepting chemotaxis protein	2.28
IDNO	5-keto-D-gluconate 5-reductase	2.27
ECNB	Bacteriolytic entericidin B lipoprotein	2.27
YEGP	Unknown function	2.26
TAM	Trans-aconitate 2-methyltransferase	2.26
ACNA	Aconitate hydratase 1	2.23
CFA	Cyclopropane fatty acyl phospholipid synthase	2.22
FADI	Acetyl-CoA acyltransferase	2.22
TKT2	Transketolase 2	2.22
PTTBC	Rehalose phosphotransferase	2.21
GLGB	1,4-alpha-glucan branching enzyme	2.18
TNAA	Tryptophanase	2.18
OPPB	Murein tripeptide ABC transporter	2.18
GARL	5-keto-4-deoxy-D-glucarate aldolase	2.17
MALE	Maltose binding protein	2.13
YEGR	Unknown function	2.12
YODC	Unknown function	2.1
FLGM	Anti-sigma factor for FliA	2.06
TAR	Methyl-accepting chemotaxis protein	2.03
DPPD	Dipeptide ABC transporter ATP binding subunit	2.03
GATY	Tagatose-1,6-bisphosphate aldolase 2	2.02
OMPF	Outer membrane porin F	2.02
TREC	Trehalose-6-phosphate hydrolase	2.01
Data from Fig 5C. Differences with p-value <0.05 and Log2 of fold change > 2 were considered significant.
