# Supplementary material for: The SPFH complex HflK-HflC regulates aerobic respiration in bacteria
Source: PLoS Biol. 2025 Apr 7;23(4):e3003077. doi: 10.1371/journal.pbio.3003077 (PMC12005517; doi:10.1371/journal.pbio.3003077)
Supplement: S6 Table — (XLSX) [file pbio.3003077.s017.xlsx]

## Sheet: S6_Table
S6 Table. Proteins showing significant differences between ΔhflKC ΔarcB and ΔarcB strains during growth in TB at 220 rpm.
			Log2 (Fold change)
Protein		Function	ΔhflKC ΔarcB vs ΔarcB
Respiratory proteins
YAHA	Aldehyde reductase, Nadph-dependent		-2.62
UBIT	Anaerobic ubiquinone biosynthesis		-2.57
UXAB	Tagaturonate reductase		-2.53
ISPG	Oxidoreductase involved in isoprenoid biosynthesis		-2.33
UBIE	Ubiquinone biosynthesis		-1.64
PUTA	Oxidoreductase, proline dehydrogenase		-1.08
CYSI	Sulfite reductase, hemoprotein subunit		1.13
AEGA	Putative oxidoreductase		1.13
RCLA	Cupric reductase		1.14
DKGA	Methylglyoxal reductase		1.16
GLRX2	Reduced glutaredoxin 2		1.23
HDHA	7-Alpha-hydroxysteroid dehydrogenase		1.3
YAHK	Aldehyde reductase		1.43
YQJG	Glutathionyl-hydroquinone reductase		1.46
ABDH	Ethanol dehydrogenase/alcohol dehydrogenase		1.48
ALDB	Aldehyde dehydrogenase B		1.67
OSMC	Osmotically inducible peroxiredoxin		1.81
POXB	Pyruvate oxidase		1.84
CURA	NADPH-dependent curcumin reductase		1.87
CATE	Oxidoreductases, catalase-peroxidase		2.03
NQOR	NAD(P)H:quinone oxidoreductase		2.11
ADHP	Ethanol dehydrogenase		2.89
YGHA	NADP(+)-dependent aldehyde reductase		3.98
YBDR	Putative Zn(2(+))-dependent alcohol dehydrogenase		4.95
FIXB	Putative electron transfer flavoprotein		5.12
Other proteins
PLAP	Putrescine:H (+) symporter		-5.04
YHCN	Unknown function		-3.98
THIC	Phosphomethylpyrimidine synthase		-3.47
PFLD	Putative formate acetyltransferase 2		-2.82
CODB	Cytosine transporter		-2.25
FLGA	Flagellar basal body P-ring formation protein		-2.16
LDCI	Lysine decarboxylase 1		-1.99
FLHD	Flagellar transcriptional activator		-1.86
CRFC	Regulator of diguanylate cyclase		-1.85
FLHC	DNA-binding transcriptional dual regulator		-1.83
FLGI	Flagellar P-ring protein		-1.75
FHUE	Ferric coprogen outer membrane receptor		-1.72
FIU	Iron transport		-1.7
AER	Aerotaxis receptor		-1.65
CIRA	Colicin I receptor		-1.55
PTOCB	Maltose phosphotransferase		-1.54
ADEC	Adenine deaminase		-1.52
FLGL	Flagellar hook-filament junction protein 2		-1.51
FLHE	Flagellar protein		-1.49
FLIK	Flagellar hook-length control protein		-1.47
CLSC	Cardiolipin synthase C		-1.42
YDIY	Unknown function		-1.4
MOTB	Flagellar rotation		-1.33
YECR	Unknown function		-1.33
PTTBC	Rehalose phosphotransferase		-1.32
NANA	N-acetylneuraminate lyase		-1.28
SDAC	L-Serine:H (+) symporter		-1.25
YBIJ	Unknown function		-1.24
FLGE	Flagellar hook protein		-1.23
FLIJ	Flagellar biosynthesis protein		-1.22
OMPF	Outer membrane porin F		-1.21
YDDA	ABC Transporter family protein		-1.2
TNAA	Tryptophanase		-1.2
FLIM	Flagellar motor switch protein		-1.19
YJIY	Pyruvate:H (+) Symporter		-1.17
FLIH	Flagellar biosynthesis protein		-1.17
YBJX	Unknown function		-1.16
FLGD	Flagellar biosynthesis, Initiation of hook assembly		-1.14
FLGF	Flagellar basal-body rod protein		-1.13
FLIS	Flagellar biosynthesis protein		-1.13
TRG	Methyl-accepting chemotaxis protein		-1.13
FLIO	Flagellar biosynthesis protein		-1.13
TREC	Trehalose-6-phosphate hydrolase		-1.12
TSR	Methyl-accepting chemotaxis protein		-1.11
PSUG	Pseudouridine-5'-phosphate glycosidase		-1.11
CSTA	Pyruvate transporter		-1.1
YHJE	Inner membrane metabolite transport protein		-1.1
FLGJ	Putative peptidoglycan hydrolase		-1.1
TRUC	tRNA pseudouridine (65) synthase		-1.09
FLIC	Flagellar filament structural protein		-1.07
PUTP	Sodium/proline transporter		-1.05
DCTA	Aerobic C4-dicarboxylate transport protein		-1.04
BGLR	Beta-glucuronidase		-1.03
PQQL	Periplasmic metalloprotease		-1.02
GLPT	Sn-glycerol 3-phosphate:phosphate antiporter		-1
GARD	Galactarate dehydratase		-1
FSAB	Fructose-6-phosphate aldolase 2		-1
DGAL	D-galactose/methyl-galactoside ABC transporter		-1
GM4D	Mannose 4,6-Dehydratase		7.33
YBHP	Unknown function		4.96
YHBO	Protein/Nucleic acid deglycase 2		4.51
YEGS	Lipid Kinase		4.02
UDG	Glucose 6-dehydrogenase		3.88
OTSB	Trehalose-6-phosphate phosphatase		3.24
YGDI	Unknown function		3.01
YBGS	Unknown function		2.93
PHNB	Unknown function		2.88
YPFG	Unknown function		2.85
OSMY	Periplasmic chaperone		2.65
IDI	Isopentenyl-diphosphate delta-isomerase		2.55
MDTE	Multidrug efflux pump		2.42
YCAC	Putative hydrolase		2.34
MANB	Phosphomannomutase		2.3
SRA	Ribosome-associated Protein		2.29
YCIF	Unknown function		2.26
YEAG	Protein kinase		2.26
YGAM	Unknown function		2.26
OTSA	Trehalose-6-phosphate synthase		2.24
YGAC	Unknown function		2.24
YFDC	Unknown function		2.22
TKT2	Transketolase 2		2.22
DOSC	Diguanylate cyclase		2.19
IVY	Inhibitor of vertebrate lysozyme		2.17
DCEA	Glutamate decarboxylase A		2.13
YDEI	Unknown function		2.05
TALA	Transaldolase A		2.03
ELAB	Unknow function		1.99
YEGP	Unknown function		1.96
CBPA	Curved DNA-binding protein		1.88
BFR	Bacterioferritin		1.87
YJBJ	Putative stress response protein		1.87
YCCJ	Unknown function		1.85
YAIA	Unknown function		1.84
ALF1	Fructose-bisphosphate aldolase class 1		1.83
PHNO	Aminoalkylphosphonate N-acetyltransferase		1.83
YEHZ	Glycine betaine-binding protein		1.79
HDEB	Acid stress chaperone		1.78
MSYB	Acidic protein		1.76
ECNB	Bacteriolytic entericidin B lipoprotein		1.76
GCS2	Carboxylate-amine ligase		1.76
WZC	Protein-tyrosine kinase		1.74
YDHS	Unknown function		1.74
PSIF	Phosphate starvation-inducible protein		1.73
DPS	DNA protection during starvation protein		1.68
GADC	Glutamate/gamma antiporter		1.66
OSME	Osmotically-inducible lipoprotein		1.66
YBIO	Moderate conductance mechanosensitive channel		1.62
YAHO	Unknown function		1.62
YGIW	Cellular response to hydrogen peroxide		1.6
YBAY	Unknown function		1.59
MLIC	Membrane-bound lysozyme inhibitor		1.58
YEBF	Unknown function		1.57
FIC	Putative adenosine monophosphate		1.56
TAM	Trans-aconitate 2-methyltransferase		1.56
HCHA	Protein/Nucleic acid deglycase 1		1.56
DCEB	Glutamate decarboxylase B		1.55
CSIR	DNA-binding transcriptional repressored Protein		1.53
YNHG	D-Transpeptidase		1.48
TREA	Periplasmic trehalase		1.43
RMF	Ribosome modulation factor		1.43
INAA	Putative lipopolysaccharide kinase		1.42
YOBB	Unknown function		1.36
YHHA	Unknown function		1.36
YBJP	Unknown function		1.34
SLP	Starvation lipoprotein, involved in acid resistance		1.32
YMGG	Unknown function		1.27
YHJG	Unknown function		1.27
NHOA	Arylamine N-acetyltransferase		1.25
YQJE	Unknown function		1.24
YDIH	Unknown function		1.23
YODC	Unknown function		1.22
YQJD	Unknown function		1.22
YNIA	Putative kinase		1.19
AG43	Biofilm formation, Antigen 43		1.17
YJDJ	Putative N-acetyltransferase		1.13
YGAU	K (+) binding protein		1.12
YDCS	Putative ABC transporter periplasmic binding		1.11
YOAC	Unknown function		1.09
CSIE	Stationary phase-inducible protein		1.09
CYSP	Thiosulfate/Sulfate AbBC Transporter Periplasmic Binding Protein		1.08
PFKB	6-Phosphofructokinase 2		1.05
GABT	4-aminobutyrate aminotransferase		1.03
Data from Fig 5E. Differences with p-value <0.05 and Log2 of fold change > 1 were considered significant.
