# Supplementary material for: The SPFH complex HflK-HflC regulates aerobic respiration in bacteria
Source: PLoS Biol. 2025 Apr 7;23(4):e3003077. doi: 10.1371/journal.pbio.3003077 (PMC12005517; doi:10.1371/journal.pbio.3003077)
Supplement: S7 Table — (XLSX) [file pbio.3003077.s018.xlsx]

## Sheet: S7_Table
S7 Table. Transcript levels of ispG and ssrA in ΔhflKC and wild-type strains during growth in LB at 220 rpm.
RNA samplesa	Target gene	Mean of the Cq valueb
WT_A	ispG	22.58
WT_B		24.08
WT_C		22.33
ΔhflKC_A		22.61
ΔhflKC_B		23.81
ΔhflKC_C		23.3
WT_A	ssrA	12.78
WT_B		11.98
WT_C		13.55
ΔhflKC_A		13.28
ΔhflKC_B		12.33
ΔhflKC_C		12.72
NRT_WT_A	ispG	33.09
NRT_WT_B		37.7
NRT_WT_C		37.68
NRT_ΔhflKC_A		34.18
NRT_ΔhflKC_B		30.95
NRT_ΔhflKC_C		36.07
aLetter A, B, and C represent independent RNA samples.
bThe relative mRNA level of ispG is quantified as the Cq. Data represent four independent replicates. Threshold of the Cq value: 30 cycles
NRT: No Reverse Transcriptase
