# Supplementary material for: The SPFH complex HflK-HflC regulates aerobic respiration in bacteria
Source: PLoS Biol. 2025 Apr 7;23(4):e3003077. doi: 10.1371/journal.pbio.3003077 (PMC12005517; doi:10.1371/journal.pbio.3003077)
Supplement: S8 Table — (XLSX) [file pbio.3003077.s019.xlsx]

## Sheet: S8_Table
S8 Table. Strain and plasmid list.
	Relevant genotype	Reference or source
Escherichia coli strains
MG1655	Wild type	[1]
MI36	MG1655 ΔhflK	This study
MI37	MG1655 ΔhflC	This study
MI59	MG1655 ΔhflKC	This study
MI120	MG1655 ΔhflKC ΔarcB	This study
MI122	MG1655 ΔarcB	This study
YYdCas9	Wild type* for knockdown experiments	[2]
	BW25993 intC::tetR-dcas9-aadA lacY::ypet-cat
AD2305	AD16 ΔftsH3::kan qmcA::cat shfC21	[3]
SC1533	AD16 ΔftsH3::kan qmcA::cat hflKC::tet shfC21	[3]
Plasmids
pCP20	Ampr; Cmr; flp	[4]
pBAD33	Cmr; araC promoter	[5]
pMI93	hflk hflC in pBAD33	This study
pMI107	ispG in pBAD33	This study
pgRNA		[6]
pMI112	pgRNA bearing ispG protospacer AATTCCTGACGCGAACAGGT	This study
References
1	Blattner FR, Plunkett G 3rd, Bloch CA, Perna NT, Burland V, Riley M, et al. The complete genome sequence of Escherichia coli K-12. Science. 1997;277(5331):1453–62.
2	Lawson MJ, Camsund D, Larsson J, Baltekin Ö, Fange D, Elf J. In situ genotyping of a pooled strain library after characterizing complex phenotypes. Mol Syst Biol. 2017;13(10):947.
3	Chiba S, Ito K, Akiyama Y. The Escherichia coli plasma membrane contains two PHB (prohibitin homology) domain protein complexes of opposite orientations. Mol Microbiol. 2006;60(2):448–57.
4	Cherepanov PP, Wackernagel W. Gene disruption in Escherichia coli: TcR and KmR cassettes with the option of Flp-catalyzed excision of the antibiotic-resistance determinant. Gene. 1995;158(1):9–14.
5	Guzman LM, Belin D, Carson MJ, Beckwith J. Tight regulation, modulation, and high-level expression by vectors containing the arabinose pBAD promoter. J Bacteriol. 1995;177(14):4121–30.
6	Qi LS, Larson MH, Gilbert LA, Doudna JA, Weissman JS, Arkin AP, et al. Repurposing CRISPR as an RNA-guided platform for sequence-specific control of gene expression. Cell. 2013;152(5):1173–83.
