# Supplementary material for: The SPFH complex HflK-HflC regulates aerobic respiration in bacteria
Source: PLoS Biol. 2025 Apr 7;23(4):e3003077. doi: 10.1371/journal.pbio.3003077 (PMC12005517; doi:10.1371/journal.pbio.3003077)
Supplement: S1 Data — (XLSX) [file pbio.3003077.s020.xlsx]

## Sheet: Fig_1A
Medium	RPM	Starin	Time (h)	Replicate_1	Replicate_2	Replicate_3	Mean	SD
TB	100	WT	0	0.01	0.01	0.01	0.01	0
TB	100	WT	2	0.15	0.14	0.14	0.143333	0.0057735
TB	100	WT	4	0.39	0.41	0.45	0.416667	0.0305505
TB	100	WT	6	0.78	0.7	0.71	0.73	0.043589
TB	100	WT	8	1.06	0.9	0.98	0.98	0.08
TB	100	∆hflK	0	0.01	0.01	0.01	0.01	0
TB	100	∆hflK	2	0.16	0.16	0.14	0.153333	0.011547
TB	100	∆hflK	4	0.42	0.38	0.42	0.406667	0.023094
TB	100	∆hflK	6	0.79	0.75	0.75	0.763333	0.023094
TB	100	∆hflK	8	1.1	1.04	1	1.04667	0.0503322
TB	100	∆hflC	0	0.01	0.01	0.01	0.01	0
TB	100	∆hflC	2	0.15	0.13	0.15	0.143333	0.011547
TB	100	∆hflC	4	0.42	0.42	0.45	0.43	0.0173205
TB	100	∆hflC	6	0.73	0.8	0.8	0.776667	0.0404145
TB	100	∆hflC	8	1.02	1.05	1	1.02333	0.0251661
TB	100	∆hflKC	0	0.01	0.01	0.01	0.01	0
TB	100	∆hflKC	2	0.12	0.14	0.1	0.12	0.02
TB	100	∆hflKC	4	0.37	0.35	0.4	0.373333	0.0251661
TB	100	∆hflKC	6	0.68	0.7	0.61	0.663333	0.0472582
TB	100	∆hflKC	8	0.98	0.92	0.94	0.946667	0.0305505

## Sheet: Fig_1B
Medium	RPM	Starin	Time (h)	Replicate_1	Replicate_2	Replicate_3	Mean	SD
TB	220	WT	0	0.01	0.01	0.01	0.01	0
TB	220	WT	2	0.12	0.12	0.12	0.12	0
TB	220	WT	4	0.53	0.47	0.51	0.503333	0.0305505
TB	220	WT	6	1.16	1.16	1.16	1.16	0
TB	220	WT	8	1.5	1.55	1.5	1.51667	0.0288675
TB	220	∆hflK	0	0.01	0.01	0.01	0.01	0
TB	220	∆hflK	2	0.09	0.1	0.09	0.0933333	0.0057735
TB	220	∆hflK	4	0.42	0.43	0.43	0.426667	0.0057735
TB	220	∆hflK	6	0.85	0.85	0.88	0.86	0.0173205
TB	220	∆hflK	8	1.3	1.33	1.33	1.32	0.0173205
TB	220	∆hflC	0	0.01	0.01	0.01	0.01	0
TB	220	∆hflC	2	0.09	0.12	0.12	0.11	0.0173205
TB	220	∆hflC	4	0.45	0.5	0.5	0.483333	0.0288675
TB	220	∆hflC	6	1.15	1.16	1.16	1.15667	0.0057735
TB	220	∆hflC	8	1.59	1.55	1.5	1.54667	0.0450925
TB	220	∆hflKC	0	0.01	0.01	0.01	0.01	0
TB	220	∆hflKC	2	0.1	0.1	0.1	0.1	1.69967e-17
TB	220	∆hflKC	4	0.23	0.22	0.21	0.22	0.01
TB	220	∆hflKC	6	0.49	0.46	0.5	0.483333	0.0208167
TB	220	∆hflKC	8	0.9	0.85	0.85	0.866667	0.0288675

## Sheet: Fig_1C
Medium	RPM	Starin	Time (h)	Replicate_1	Replicate_2	Replicate_3	Mean	SD
TB	300	WT	0	0.01	0.01	0.02	0.0133333	0.0057735
TB	300	WT	2	0.16	0.16	0.16	0.16	0
TB	300	WT	4	0.73	0.7	0.65	0.693333	0.0404145
TB	300	WT	6	1.6	1.55	1.61	1.58667	0.0321455
TB	300	WT	8	1.84	1.75	1.7	1.76333	0.070946
TB	300	∆hflK	0	0.01	0.01	0.01	0.01	0
TB	300	∆hflK	2	0.11	0.11	0.1	0.106667	0.0057735
TB	300	∆hflK	4	0.29	0.28	0.29	0.286667	0.0057735
TB	300	∆hflK	6	0.72	0.63	0.67	0.673333	0.0450925
TB	300	∆hflK	8	1.12	1	1.14	1.08667	0.0757188
TB	300	∆hflC	0	0.01	0.01	0.01	0.01	0
TB	300	∆hflC	2	0.14	0.15	0.1	0.13	0.0264575
TB	300	∆hflC	4	0.71	0.69	0.7	0.7	0.01
TB	300	∆hflC	6	1.52	1.52	1.5	1.51333	0.011547
TB	300	∆hflC	8	1.85	1.8	1.73	1.79333	0.0602771
TB	300	∆hflKC	0	0.01	0.01	0.01	0.01	0
TB	300	∆hflKC	2	0.1	0.1	0.1	0.1	1.69967e-17
TB	300	∆hflKC	4	0.25	0.24	0.24	0.243333	0.0057735
TB	300	∆hflKC	6	0.42	0.45	0.47	0.446667	0.0251661
TB	300	∆hflKC	8	0.6	0.61	0.65	0.62	0.0264575

## Sheet: Fig_1D
Medium	RPM	Starin	Replicate_1	Replicate_2	Replicate_3	Replicate_4	Replicate_5	Replicate_6	Replicate_7	Replicate_8	Replicate_9	Mean	SD
TB	100	WT	0.79	0.82	0.81	0.81	0.81	0.8	1.06	0.9	0.98	0.864444	0.0958007
TB	100	∆hflKC	0.85	0.83	0.84	0.76	0.78	0.79	0.98	0.92	0.94	0.854444	0.0765034
TB	220	WT	1.56	1.53	1.6	1.47	1.47	1.46	1.5	1.55	1.5	1.51556	0.0477261
TB	220	∆hflKC	0.71	0.67	0.72	1.01	0.98	1	0.9	0.85	0.85	0.854444	0.130491
TB	300	WT	1.63	1.67	1.65	1.72	1.74	1.66	1.84	1.75	1.7	1.70667	0.0648074
TB	300	∆hflKC	0.75	0.79	0.77	0.64	0.61	0.59	0.6	0.61	0.65	0.667778	0.0794949

## Sheet: Fig_1E
Medium	RPM	Strain	Time (h)	Replicate_1	Replicate_2	Replicate_3	Mean	SD
TB	220	WT + pBAD33	0	0.01	0.01	0.01	0.01	0
TB	220	WT + pBAD33	4	0.34	0.36	0.36	0.353333	0.011547
TB	220	WT + pBAD33	6	0.72	0.74	0.75	0.736667	0.0152753
TB	220	WT + pBAD33	8	1.15	1.14	1.12	1.13667	0.0152753
TB	220	∆hflKC + pBAD33	0	0.01	0.01	0.01	0.01	0
TB	220	∆hflKC + pBAD33	4	0.2	0.18	0.18	0.186667	0.011547
TB	220	∆hflKC + pBAD33	6	0.31	0.34	0.35	0.333333	0.0208167
TB	220	∆hflKC + pBAD33	8	0.47	0.48	0.45	0.466667	0.0152753
TB	220	∆hflKC + pMI93	0	0.01	0.01	0.01	0.01	0
TB	220	∆hflKC + pMI93	4	0.18	0.2	0.18	0.186667	0.011547
TB	220	∆hflKC + pMI93	6	0.42	0.39	0.4	0.403333	0.0152753
TB	220	∆hflKC + pMI93	8	0.59	0.66	0.63	0.626667	0.0351188
TB	220	∆hflKC + pMI93 [0.05% L-arabinose]	0	0.01	0.01	0.01	0.01	0
TB	220	∆hflKC + pMI93 [0.05% L-arabinose]	4	0.21	0.23	0.23	0.223333	0.011547
TB	220	∆hflKC + pMI93 [0.05% L-arabinose]	6	0.53	0.59	0.57	0.563333	0.0305505
TB	220	∆hflKC + pMI93 [0.05% L-arabinose]	8	0.8	0.85	0.87	0.84	0.0360555

## Sheet: Fig_1F
Medium	RPM	Starin	Replicate_1	Replicate_2	Replicate_3	Replicate_4	Replicate_5	Replicate_6	Replicate_7	Replicate_8	Mean	SD
TB	220	WT + pBAD33	1.15	1.14	1.12	1.38	1.17	1.22	1.23	1.16	1.19625	0.0833131
TB	220	∆hflKC + pBAD33	0.47	0.48	0.45	0.5	0.7	0.69	0.18	0.17	0.455	0.198206
TB	220	∆hflKC + pMI93	0.59	0.66	0.63	0.87	0.86	0.88	0.46	0.44	0.67375	0.179359
TB	220	∆hflKC + pMI93 [0.05% L-arabinose]	0.8	0.85	0.87	0.97	1	1.06	0.68	0.7	0.86625	0.137938

## Sheet: Fig_1G
Medium	RPM	Starin	Time (h)	Replicate_1	Replicate_2	Replicate_3	Mean	SD
LB	220	WT	0	0.01	0.01	0.01	0.01	0
LB	220	WT	2	0.09	0.09	0.07	0.0833333	0.011547
LB	220	WT	4	1.16	1.08	1.09	1.11	0.043589
LB	220	WT	6	1.63	1.67	1.7	1.66667	0.0351188
LB	220	WT	8	1.87	1.84	1.8	1.83667	0.0351188
LB	220	∆hflK	0	0.01	0.01	0.01	0.01	0
LB	220	∆hflK	2	0.12	0.09	0.1	0.103333	0.0152753
LB	220	∆hflK	4	1.1	1.06	1.04	1.06667	0.0305505
LB	220	∆hflK	6	1.64	1.63	1.65	1.64	0.01
LB	220	∆hflK	8	1.97	1.86	1.83	1.88667	0.0737111
LB	220	∆hflC	0	0.01	0.01	0.01	0.01	0
LB	220	∆hflC	2	0.13	0.12	0.13	0.126667	0.0057735
LB	220	∆hflC	4	1	1.13	1.14	1.09	0.0781025
LB	220	∆hflC	6	1.65	1.67	1.69	1.67	0.02
LB	220	∆hflC	8	1.89	1.91	1.91	1.90333	0.011547
LB	220	∆hflKC	0	0.01	0.01	0.01	0.01	0
LB	220	∆hflKC	2	0.11	0.11	0.13	0.116667	0.011547
LB	220	∆hflKC	4	1.13	1.09	1	1.07333	0.0665833
LB	220	∆hflKC	6	1.64	1.6	1.65	1.63	0.0264575
LB	220	∆hflKC	8	1.85	1.81	1.84	1.83333	0.0208167

## Sheet: Fig_1H
Medium	RPM	Starin	Replicate_1	Replicate_2	Replicate_3	Replicate_4	Replicate_5	Replicate_6	Replicate_7	Replicate_8	Replicate_9	Mean	SD
LB	220	WT	2	2	1.98	1.9	1.92	1.95	1.87	1.84	1.8	1.91778	0.0715503
LB	220	∆hflKC	1.97	1.99	1.98	1.88	1.83	1.84	1.85	1.81	1.84	1.88778	0.0717248
