# Supplementary material for: The SPFH complex HflK-HflC regulates aerobic respiration in bacteria
Source: PLoS Biol. 2025 Apr 7;23(4):e3003077. doi: 10.1371/journal.pbio.3003077 (PMC12005517; doi:10.1371/journal.pbio.3003077)
Supplement: S2 Data — (XLSX) [file pbio.3003077.s021.xlsx]

## Sheet: Fig_2A
Medium	RPM	Uniprot	ProteinName	proteinDescription	WT_1	WT_2	WT_3	WT_4	WT_5	WT_6	mut_hflKC_1	mut_hflKC_2	mut_hflKC_3	mut_hflKC_4	mut_hflKC_5	mut_hflKC_6	-log10 (p-value)	Log2 (Fold change)
LB	220	P0ABC3	HFLC	Modulator of FtsH protease HflC OS=Escherichia coli (strain K12) GN=hflC PE=1 SV=1	25.3146	25.2777	25.1141	25.2617	25.2354	25.1524	20.5408	20.4164	20.4517	20.6135	20.3229	20.629	14.7127	-4.73025
LB	220	P0ABC7	HFLK	Modulator of FtsH protease HflK OS=Escherichia coli (strain K12) GN=hflK PE=1 SV=1	25.8639	25.7796	25.7215	25.4585	25.3895	25.3697	21.4	21.5602	21.3444	20.4944	20.8913	20.6993	9.27427	-4.53219
LB	220	P62620	ISPG	4-hydroxy-3-methylbut-2-en-1-yl diphosphate synthase (flavodoxin) OS=Escherichia coli (strain K12) GN=ispG PE=1 SV=1	24.7539	24.6715	24.6386	24.9715	24.9468	24.8332	22.2918	22.4377	22.5338	22.6212	22.7016	22.5779	10.0632	-2.27525
LB	220	P0ABI8	CYOB	Cytochrome bo(3) ubiquinol oxidase subunit 1 OS=Escherichia coli (strain K12) GN=cyoB PE=1 SV=1	25.3062	25.3441	25.46	25.2671	25.2353	25.3387	24.3247	24.3411	24.2162	24.2212	24.4334	24.3558	8.99574	-1.00982
LB	220	P33232	LLDD	L-lactate dehydrogenase OS=Escherichia coli (strain K12) GN=lldD PE=1 SV=1	26.1037	25.8416	25.9634	25.9257	25.8294	25.8787	24.4103	24.0316	24.0748	24.5767	24.1672	24.3359	8.05716	-1.65768
LB	220	P0ADP2	YIGI	Uncharacterized protein YigI OS=Escherichia coli (strain K12) GN=yigI PE=4 SV=1	17.0139	17.446	17.6615	18.6616	18.507	18.6583	14.7363	14.8626	14.2718	16.8342	17.2081	16.9367	2.29365	-2.18311
LB	220	P0A887	UBIE	Ubiquinone/menaquinone biosynthesis C-methyltransferase UbiE OS=Escherichia coli (strain K12) GN=ubiE PE=1 SV=1	24.3219	24.4234	24.4194	24.2235	24.2149	24.217	23.4111	23.5883	23.5867	23.1875	23.376	23.1333	5.96657	-0.922838
LB	220	P76297	FLHE	Flagellar protein FlhE OS=Escherichia coli (strain K12) GN=flhE PE=3 SV=1	17.3056	17.3841	17.2795	NaN	NaN	NaN	16.4866	16.216	16.2401	NaN	NaN	NaN	3.40549	-1.00884
LB	220	P0A9Q7	ADHE	Aldehyde-alcohol dehydrogenase OS=Escherichia coli (strain K12) GN=adhE PE=1 SV=2	28.6843	28.656	28.4345	28.6634	28.7819	28.464	29.4792	29.5077	29.5552	29.5548	29.6123	29.6162	7.6568	0.940238
LB	220	P0ABJ9	CYDA	Cytochrome bd-I ubiquinol oxidase subunit 1 OS=Escherichia coli (strain K12) GN=cydA PE=1 SV=1	24.2649	24.3867	24.393	24.2498	24.3574	24.4052	25.2553	25.3649	25.5868	25.0749	25.2101	25.339	6.77203	0.962322
LB	220	P0AFG3	ODO1	2-oxoglutarate dehydrogenase E1 component OS=Escherichia coli (strain K12) GN=sucA PE=1 SV=1	26.3016	26.2853	26.3103	26.2449	26.2059	26.1894	25.6955	25.5803	25.6932	25.7193	25.5771	25.5726	8.10652	-0.616579
LB	220	P00448	SODM	Superoxide dismutase [Mn] OS=Escherichia coli (strain K12) GN=sodA PE=1 SV=2	28.8863	28.8654	28.8159	28.7376	28.8008	28.7193	28.2229	28.075	28.2153	28.2053	28.0447	28.208	7.48926	-0.642375
LB	220	P08395	SPPA	Protease 4 OS=Escherichia coli (strain K12) GN=sppA PE=1 SV=2	19.9901	19.9663	19.7863	20.5698	20.4728	20.4626	19.1778	19.1937	19.2178	20.3437	20.4473	20.7222	0.524684	-0.357574
LB	220	P76115	YNCD	Probable TonB-dependent receptor YncD OS=Escherichia coli (strain K12) GN=yncD PE=3 SV=1	21.2569	21.147	21.423	20.9283	20.8439	21.0863	19.8365	20.2319	20.2142	19.5109	19.8653	19.7611	5.15784	-1.21091
LB	220	P0AB46	YMGD	Uncharacterized protein YmgD OS=Escherichia coli (strain K12) GN=ymgD PE=1 SV=2	18.6874	19.0953	17.6937	19.4625	19.4528	18.7225	21.8126	22.7607	21.8141	22.1736	23.2137	22.3025	5.77696	3.49383
LB	220	P0ABJ1	CYOA	Cytochrome bo(3) ubiquinol oxidase subunit 2 OS=Escherichia coli (strain K12) GN=cyoA PE=1 SV=1	27.1761	26.9748	27.2807	26.8021	26.9362	27.0988	26.086	26.3172	25.9969	26.0986	26.2772	26.0393	5.88981	-0.908907
LB	220	P21177	FADB	Fatty acid oxidation complex subunit alpha OS=Escherichia coli (strain K12) GN=fadB PE=1 SV=2	22.0266	21.765	22.0067	23.0538	22.9605	23.0354	21.1337	20.918	21.1195	22.5471	22.6585	22.9815	0.64335	-0.581611
LB	220	P0AEX3	KGTP	Alpha-ketoglutarate permease OS=Escherichia coli (strain K12) GN=kgtP PE=1 SV=1	18.5159	18.7696	18.6715	18.4109	18.5748	18.6824	17.4581	17.7088	17.8188	17.1641	17.3942	17.5271	5.8155	-1.09235
LB	220	P52647	NIFJ	Probable pyruvate-flavodoxin oxidoreductase OS=Escherichia coli (strain K12) GN=ydbK PE=3 SV=2	23.5895	23.4626	23.648	23.6755	23.7929	23.8482	22.8323	22.9565	22.9689	23.0124	22.9901	23.1697	5.57195	-0.681161
LB	220	Q47146	FADE	Acyl-coenzyme A dehydrogenase OS=Escherichia coli (strain K12) GN=fadE PE=2 SV=2	21.0543	21.0177	20.7111	21.2308	21.0672	20.671	19.6576	19.4791	19.9422	19.9138	19.5656	20.4258	4.29296	-1.12801
LB	220	P27306	STHA	Soluble pyridine nucleotide transhydrogenase OS=Escherichia coli (strain K12) GN=sthA PE=1 SV=5	25.1957	25.0896	25.1181	25.1218	24.9539	25.0479	24.5996	24.5371	24.4042	24.5073	24.506	24.4775	7.08377	-0.582571
LB	220	P0C8J6	GATY	D-tagatose-1,6-bisphosphate aldolase subunit GatY OS=Escherichia coli (strain K12) GN=gatY PE=1 SV=1	24.7899	24.7505	24.9317	25.1535	24.9331	25.003	25.344	25.4675	25.5063	25.4006	25.6322	25.8178	4.16442	0.601116
LB	220	P16926	MREC	Cell shape-determining protein MreC OS=Escherichia coli (strain K12) GN=mreC PE=1 SV=1	21.5957	21.6663	21.3971	21.8039	21.8974	21.8203	20.8259	20.9059	20.9196	21.1847	21.2511	21.2674	3.76851	-0.637689
LB	220	P27300	LPXK	Tetraacyldisaccharide 4'-kinase OS=Escherichia coli (strain K12) GN=lpxK PE=1 SV=2	17.857	17.5612	17.7768	15.1805	15.9669	15.1722	17.0421	17.0599	17.0681	15.3673	15.1489	15.1791	0.281287	-0.441518
LB	220	P06993	MALT	HTH-type transcriptional regulator MalT OS=Escherichia coli (strain K12) GN=malT PE=1 SV=2	20.8566	20.768	20.6134	20.8938	20.6657	20.5302	21.4219	21.4168	21.3003	21.2248	21.2162	21.1964	4.94809	0.574765
LB	220	P0ABK2	CYDB	Cytochrome bd-I ubiquinol oxidase subunit 2 OS=Escherichia coli (strain K12) GN=cydB PE=1 SV=1	22.2528	22.408	22.5641	22.0966	22.3342	22.3417	23.2258	23.37	23.6547	22.8238	23.1487	23.2378	4.48767	0.910566
LB	220	P0ABN1	KDGL	Diacylglycerol kinase OS=Escherichia coli (strain K12) GN=dgkA PE=1 SV=2	16.0311	15.9038	16.0752	NaN	NaN	NaN	16.5618	16.4668	16.5597	NaN	NaN	NaN	3.02469	0.526072
LB	220	P0AD59	IVY	Inhibitor of vertebrate lysozyme OS=Escherichia coli (strain K12) GN=ivy PE=1 SV=1	21.4947	21.5569	21.8515	21.2929	21.4427	21.3497	22.4878	22.9955	22.801	22.3535	22.9459	22.7299	5.51035	1.22088
LB	220	P0AFG6	ODO2	Dihydrolipoyllysine-residue succinyltransferase component of 2-oxoglutarate dehydrogenase complex OS=Escherichia coli (strain K12) GN=sucB PE=1 SV=2	26.8531	26.7746	26.7159	26.5996	26.5952	26.4579	26.1258	25.8365	26.1622	25.9711	25.679	25.9355	4.73643	-0.71439
LB	220	P30750	METN	Methionine import ATP-binding protein MetN OS=Escherichia coli (strain K12) GN=metN PE=1 SV=4	22.8217	22.9288	22.954	22.7182	22.7564	22.8101	22.3886	22.3353	22.4794	22.3149	22.4012	22.5195	5.15098	-0.425054
LB	220	P0AAB4	UBID	3-octaprenyl-4-hydroxybenzoate carboxy-lyase OS=Escherichia coli (strain K12) GN=ubiD PE=1 SV=1	23.5899	23.4763	23.4356	23.45	23.4125	23.3853	23.0369	23.0504	23.068	23.0318	23.096	23.1757	5.96736	-0.381811
LB	220	P25535	UBII	2-octaprenylphenol hydroxylase OS=Escherichia coli (strain K12) GN=ubiI PE=1 SV=2	17.819	18.11	18.054	NaN	NaN	NaN	17.3364	17.4299	17.3276	NaN	NaN	NaN	2.57161	-0.629704
LB	220	P0AC33	FUMA	Fumarate hydratase class I, aerobic OS=Escherichia coli (strain K12) GN=fumA PE=1 SV=2	26.0282	25.7822	26.0665	25.903	25.7089	26.0413	25.3566	25.0861	25.2382	25.314	25.109	25.3528	5.23446	-0.678903
LB	220	P0A9P6	DEAD	ATP-dependent RNA helicase DeaD OS=Escherichia coli (strain K12) GN=deaD PE=1 SV=2	27.7642	27.4982	27.4917	27.4926	27.4139	27.3081	27.001	26.9409	26.9933	27.0112	26.7999	26.7221	4.62161	-0.583415
LB	220	P69451	LCFA	Long-chain-fatty-acid--CoA ligase OS=Escherichia coli (strain K12) GN=fadD PE=1 SV=1	19.7934	19.4753	19.6391	21.7902	21.7718	21.7472	19.0092	19.0531	18.9136	21.5666	21.5457	21.5751	0.234988	-0.425593
LB	220	P76445	LPXT	Lipid A 1-diphosphate synthase OS=Escherichia coli (strain K12) GN=lpxT PE=1 SV=2	21.938	22.0043	21.8907	21.8442	21.9673	22.0137	21.5666	21.5239	21.5497	21.4637	21.5718	21.6492	6.0271	-0.388876
LB	220	P0AB24	EFEO	Iron uptake system component EfeO OS=Escherichia coli (strain K12) GN=efeO PE=1 SV=1	22.571	22.5904	22.126	22.518	22.4676	21.9818	21.3965	21.3885	20.9134	21.5481	21.3869	20.9629	4.64069	-1.10975
LB	220	P0A7X6	RIMM	Ribosome maturation factor RimM OS=Escherichia coli (strain K12) GN=rimM PE=1 SV=1	24.983	25.017	24.9387	24.8577	24.9681	24.8952	24.5478	24.6407	24.517	24.5903	24.5784	24.5217	6.62995	-0.377316
LB	220	P0A8Q0	FRDC	Fumarate reductase subunit C OS=Escherichia coli (strain K12) GN=frdC PE=1 SV=1	18.1801	18.2093	18.2315	NaN	NaN	NaN	18.8287	18.8626	18.5951	NaN	NaN	NaN	2.53907	0.55514
LB	220	P52613	FLIJ	Flagellar FliJ protein OS=Escherichia coli (strain K12) GN=fliJ PE=3 SV=2	13.2323	14.1052	14.1318	17.8525	18.1184	17.7442	15.6843	15.2871	15.4584	18.2268	17.7615	17.9265	0.35149	0.86001
LB	220	P0A7F6	SPED	S-adenosylmethionine decarboxylase proenzyme OS=Escherichia coli (strain K12) GN=speD PE=1 SV=1	24.724	24.6658	24.5662	24.3157	24.4159	24.4726	24.1785	24.2206	24.0259	24.0575	24.0902	24.0037	3.85285	-0.430629
LB	220	P0A720	KTHY	Thymidylate kinase OS=Escherichia coli (strain K12) GN=tmk PE=1 SV=1	20.8115	20.8847	20.7327	20.3947	20.4086	20.3073	20.3502	20.3628	20.4391	20.2636	20.1927	20.2558	1.57371	-0.279252
LB	220	P0A8N7	EPMA	Elongation factor P--(R)-beta-lysine ligase OS=Escherichia coli (strain K12) GN=epmA PE=1 SV=1	22.3557	22.5442	22.531	22.1445	22.2192	22.2152	21.9295	22.0522	21.9886	21.9046	21.9011	21.7024	3.24739	-0.421868
LB	220	P0ACL7	LLDR	Putative L-lactate dehydrogenase operon regulatory protein OS=Escherichia coli (strain K12) GN=lldR PE=2 SV=1	19.1652	18.5369	19.3781	18.8852	18.3209	19.091	16.246	17.0526	17.4256	16.0524	17.3845	17.811	3.74289	-1.90088
LB	220	P43671	PQIB	Paraquat-inducible protein B OS=Escherichia coli (strain K12) GN=pqiB PE=2 SV=2	21.9955	21.8848	21.8102	21.1405	21.2068	21.1852	21.4501	21.3443	21.4932	20.9115	20.977	21.0507	0.936003	-0.332682
LB	220	P0A8W8	YFBU	UPF0304 protein YfbU OS=Escherichia coli (strain K12) GN=yfbU PE=1 SV=1	24.3023	24.1839	24.2962	23.9911	24.0306	24.0001	24.6315	24.6725	24.7893	24.4595	24.3882	24.4954	3.3531	0.438703
LB	220	P77748	YDIJ	Uncharacterized protein YdiJ OS=Escherichia coli (strain K12) GN=ydiJ PE=3 SV=1	20.782	20.5383	20.8947	20.011	20.0846	20.3159	20.1774	19.9203	20.0045	19.7732	19.882	20.1015	1.78585	-0.461245
LB	220	P75809	YBJI	5-amino-6-(5-phospho-D-ribitylamino)uracil phosphatase YbjI OS=Escherichia coli (strain K12) GN=ybjI PE=1 SV=3	16.4185	16.4191	16.4923	15.0987	15.8858	16.4941	16.9682	16.9341	17.2662	16.1796	15.9977	16.417	0.857229	0.4924
LB	220	P76055	TTCA	tRNA 2-thiocytidine biosynthesis protein TtcA OS=Escherichia coli (strain K12) GN=ttcA PE=1 SV=1	23.5143	23.4173	23.4434	23.6769	23.6818	23.5666	22.8862	22.9814	23.1107	23.2014	23.2803	23.2411	3.59344	-0.433219
LB	220	P00393	DHNA	NADH dehydrogenase OS=Escherichia coli (strain K12) GN=ndh PE=1 SV=2	26.4859	26.6308	26.6146	26.2341	26.3548	26.2695	27.0081	27.3314	27.1616	26.7413	27.069	26.7971	3.34378	0.586446
LB	220	P0AFX4	RSD	Regulator of sigma D OS=Escherichia coli (strain K12) GN=rsd PE=1 SV=1	20.3652	20.034	19.9503	17.2153	16.6854	17.2565	19.4565	19.1712	19.3544	16.8357	16.4386	15.45	0.356309	-0.800061
LB	220	P0AAH0	PSTB	Phosphate import ATP-binding protein PstB OS=Escherichia coli (strain K12) GN=pstB PE=1 SV=2	21.9079	22.1172	22.1169	22.8856	23.076	23.1883	20.9656	21.1875	21.4753	23.1105	23.1153	22.9288	0.396571	-0.418182
LB	220	P23827	ECOT	Ecotin OS=Escherichia coli (strain K12) GN=eco PE=1 SV=1	24.4822	24.5415	24.4939	24.5766	24.5561	24.5263	24.8169	24.8317	24.8617	24.8631	24.8604	24.8909	8.17093	0.324662
LB	220	P05041	PABB	Aminodeoxychorismate synthase component 1 OS=Escherichia coli (strain K12) GN=pabB PE=1 SV=1	17.2254	17.2907	17.068	17.9907	17.9114	17.6928	18.3739	17.8893	17.9145	17.4374	18.0837	17.4464	0.789713	0.327697
LB	220	P69874	POTA	Spermidine/putrescine import ATP-binding protein PotA OS=Escherichia coli (strain K12) GN=potA PE=1 SV=1	24.0301	24.0756	23.9998	23.8838	23.9002	23.7771	23.6212	23.7349	23.6038	23.3956	23.7152	23.6065	3.24483	-0.331562
LB	220	P43672	UUP	ABC transporter ATP-binding protein uup OS=Escherichia coli (strain K12) GN=uup PE=1 SV=2	23.764	23.6457	23.6448	23.4649	23.5154	23.5236	23.2516	23.309	23.3425	23.1713	23.2006	23.0746	3.9313	-0.368146
LB	220	P08200	IDH	Isocitrate dehydrogenase [NADP] OS=Escherichia coli (strain K12) GN=icd PE=1 SV=1	28.0172	27.9043	28.147	27.8684	27.7919	27.9488	27.4255	27.4145	27.615	27.3237	27.3093	27.4755	4.74292	-0.519045
LB	220	P33940	MQO	Malate:quinone oxidoreductase OS=Escherichia coli (strain K12) GN=mqo PE=1 SV=2	20.699	20.574	20.2737	20.2076	20.0511	19.8351	18.1378	19.101	17.4745	18.1788	18.7841	17.0754	4.07867	-2.14815
LB	220	P30863	DKGB	2,5-diketo-D-gluconic acid reductase B OS=Escherichia coli (strain K12) GN=dkgB PE=1 SV=2	21.0505	21.1192	21.246	21.1609	21.329	21.4919	21.5627	21.5218	21.6586	21.7544	21.6328	21.9031	3.32097	0.439301
LB	220	P0AC41	SDHA	Succinate dehydrogenase flavoprotein subunit OS=Escherichia coli (strain K12) GN=sdhA PE=1 SV=1	26.7145	26.5748	26.8943	26.5992	26.4972	26.8185	26.1685	26.203	25.9713	25.9862	26.1316	26.015	4.96512	-0.603841
LB	220	P0A9B2	G3P1	Glyceraldehyde-3-phosphate dehydrogenase A OS=Escherichia coli (strain K12) GN=gapA PE=1 SV=2	30.6935	30.7341	30.6218	30.5506	30.6148	30.4774	31.0578	31.1262	30.9964	30.9533	30.9469	30.8936	4.64191	0.380348
LB	220	P42641	OBG	GTPase ObgE/CgtA OS=Escherichia coli (strain K12) GN=obgE PE=1 SV=1	25.0454	24.9617	25.022	24.9322	24.8171	24.9824	24.5577	24.7181	24.5727	24.6314	24.7711	24.6557	4.18237	-0.309035
LB	220	P10408	SECA	Protein translocase subunit SecA OS=Escherichia coli (strain K12) GN=secA PE=1 SV=2	26.9622	26.8183	26.8065	26.7698	26.7777	26.7454	27.2558	27.3072	27.2083	27.2223	27.3408	27.2597	6.53167	0.452353
LB	220	P75974	COHE	Putative lambdoid prophage e14 repressor protein C2 OS=Escherichia coli (strain K12) GN=cohE PE=4 SV=1	16.6949	16.3427	17.0972	15.9038	15.7678	16.7347	17.7442	17.7916	18.1824	16.0008	16.9076	16.4724	1.03524	0.759675
LB	220	P21893	RECJ	Single-stranded-DNA-specific exonuclease RecJ OS=Escherichia coli (strain K12) GN=recJ PE=1 SV=2	21.1325	20.9855	21.0263	20.2847	20.3267	20.0951	20.3756	20.6026	20.6373	19.8665	20.08	20.0605	0.881603	-0.371355
LB	220	P24224	ACPS	Holo-[acyl-carrier-protein] synthase OS=Escherichia coli (strain K12) GN=acpS PE=1 SV=3	18.7558	18.653	18.512	18.3932	18.5027	18.3794	18.2464	18.0201	18.0865	18.0824	18.3055	18.5115	2.14649	-0.323963
LB	220	P60240	RAPA	RNA polymerase-associated protein RapA OS=Escherichia coli (strain K12) GN=rapA PE=1 SV=2	26.3154	26.2803	26.2175	26.1432	26.2649	26.1869	25.9507	25.9152	25.7867	25.9015	25.894	25.7641	5.41822	-0.365992
LB	220	P0AAC8	ISCA	Iron-binding protein IscA OS=Escherichia coli (strain K12) GN=iscA PE=1 SV=1	24.1424	24.1587	24.1184	24.1152	24.0997	24.1709	23.7668	23.8501	23.8444	23.9512	24.0663	24.0755	2.55362	-0.208517
LB	220	P09158	SPEE	Polyamine aminopropyltransferase OS=Escherichia coli (strain K12) GN=speE PE=1 SV=2	24.331	24.2933	24.1955	24.217	24.273	24.2127	23.8145	23.9682	23.8266	23.8304	23.9624	23.8468	5.97441	-0.37895
LB	220	P21645	LPXD	UDP-3-O-(3-hydroxymyristoyl)glucosamine N-acyltransferase OS=Escherichia coli (strain K12) GN=lpxD PE=1 SV=2	24.3046	24.3245	24.3489	24.3242	24.4711	24.3112	23.9627	24.0604	23.9925	24.0838	24.2694	24.1758	3.14227	-0.256656
LB	220	P0A6E4	ASSY	Argininosuccinate synthase OS=Escherichia coli (strain K12) GN=argG PE=1 SV=2	22.0907	22.0182	22.0183	21.6859	21.7323	21.5706	22.3187	22.4624	22.4288	22.0182	22.2218	21.9758	1.9964	0.384954
LB	220	P0C0V0	DEGP	Periplasmic serine endoprotease DegP OS=Escherichia coli (strain K12) GN=degP PE=1 SV=1	26.3322	26.0811	25.8471	26.2241	26.0183	25.7529	26.8499	26.7737	26.718	26.7291	26.6591	26.6502	4.56511	0.687374
LB	220	P15042	DNLJ	DNA ligase OS=Escherichia coli (strain K12) GN=ligA PE=1 SV=2	23.4728	23.4924	23.3979	22.9014	22.9552	22.8371	23.1114	23.1582	23.1362	22.6875	22.713	22.6738	0.87671	-0.262777
LB	220	P06616	ERA	GTPase Era OS=Escherichia coli (strain K12) GN=era PE=1 SV=2	23.5591	23.5885	23.542	22.7844	22.8933	22.8269	23.2084	23.2979	23.2538	22.6536	22.6326	22.5518	0.600747	-0.266036
LB	220	P0A746	MSRB	Peptide methionine sulfoxide reductase MsrB OS=Escherichia coli (strain K12) GN=msrB PE=1 SV=1	23.47	23.3772	23.4411	23.6524	23.4407	23.7595	23.0728	23.0721	22.8643	23.0814	23.2187	23.1949	3.60254	-0.439471
LB	220	P07117	PUTP	Sodium/proline symporter OS=Escherichia coli (strain K12) GN=putP PE=1 SV=1	19.9779	19.54	19.4652	19.5469	19.27	19.2196	18.9617	18.9095	18.7229	18.8094	18.6497	18.6225	3.78772	-0.723986
LB	220	P37329	MODA	Molybdate-binding periplasmic protein OS=Escherichia coli (strain K12) GN=modA PE=1 SV=1	23.922	23.9189	23.9228	23.3391	23.2868	23.3686	23.4827	23.1969	23.5256	22.861	22.5853	23.1441	1.49499	-0.493761
LB	220	Q46871	YQJH	NADPH-dependent ferric-chelate reductase OS=Escherichia coli (strain K12) GN=yqjH PE=1 SV=1	22.6093	22.5647	22.4482	22.4206	22.5741	22.1927	22.2041	21.9384	22.0779	22.3447	22.1734	22.2376	2.30886	-0.305574
LB	220	P0A763	NDK	Nucleoside diphosphate kinase OS=Escherichia coli (strain K12) GN=ndk PE=1 SV=2	26.4346	26.3635	26.742	26.2726	26.1793	26.5594	25.6616	26.0109	25.7369	25.6293	25.9077	25.6386	4.0375	-0.661074
LB	220	P0AD65	PBP2	Penicillin-binding protein 2 OS=Escherichia coli (strain K12) GN=mrdA PE=1 SV=1	21.603	21.4278	21.2854	21.3865	21.4918	21.4676	21.0184	20.932	20.912	21.05	21.0157	21.1147	5.02028	-0.436549
LB	220	P32176	FDOG	Formate dehydrogenase-O major subunit OS=Escherichia coli (strain K12) GN=fdoG PE=1 SV=5	26.3311	26.358	26.1427	26.225	26.2487	26.0441	25.8632	25.8851	25.6833	25.79	25.8206	25.6495	4.51002	-0.443
LB	220	P0A8A0	YEBC	Probable transcriptional regulatory protein YebC OS=Escherichia coli (strain K12) GN=yebC PE=1 SV=1	25.199	25.3134	25.2131	24.824	24.9703	24.858	24.8752	24.9725	24.8744	24.7718	24.9119	24.8942	1.16247	-0.179647
LB	220	P0A9H7	CFA	Cyclopropane-fatty-acyl-phospholipid synthase OS=Escherichia coli (strain K12) GN=cfa PE=1 SV=2	15.8418	15.5342	16.2288	17.442	17.2418	17.2139	16.7987	17.131	17.6508	17.6468	17.9979	17.2136	1.26161	0.822737
LB	220	P0AEI4	RIMO	Ribosomal protein S12 methylthiotransferase RimO OS=Escherichia coli (strain K12) GN=rimO PE=1 SV=1	24.9817	24.9538	24.8871	24.1422	24.2497	24.2692	24.5883	24.6841	24.5914	23.8773	23.9936	23.8774	0.697978	-0.311919
LB	220	P0ADX1	YHFA	Protein YhfA OS=Escherichia coli (strain K12) GN=yhfA PE=1 SV=1	22.1931	22.2905	22.1124	22.0716	22.0586	21.8942	22.5639	22.6028	22.5032	22.428	22.4685	22.372	3.84945	0.386316
LB	220	P0A9W9	YRDA	Protein YrdA OS=Escherichia coli (strain K12) GN=yrdA PE=1 SV=1	22.6765	22.684	22.6727	22.2625	22.2155	22.2804	22.9838	22.9166	22.975	22.4806	22.4151	22.6193	1.04442	0.266472
LB	220	P0A707	IF3	Translation initiation factor IF-3 OS=Escherichia coli (strain K12) GN=infC PE=1 SV=1	27.617	27.6117	27.4937	27.4205	27.4974	27.4187	27.2868	27.245	27.1746	27.1662	27.1387	27.2059	4.56384	-0.306945
LB	220	P21693	DBPA	ATP-dependent RNA helicase DbpA OS=Escherichia coli (strain K12) GN=dbpA PE=1 SV=2	18.2703	18.0836	18.1896	19.3922	20.3295	20.0695	17.6437	17.8755	17.6825	20.7654	20.3181	20.5538	0.0392898	0.0840225
LB	220	P09373	PFLB	Formate acetyltransferase 1 OS=Escherichia coli (strain K12) GN=pflB PE=1 SV=2	28.7579	28.7319	28.4604	28.5755	28.6211	28.3447	29.2016	29.574	29.2033	29.0875	29.5124	29.1196	4.20187	0.70113
LB	220	P0A6U5	RSMG	Ribosomal RNA small subunit methyltransferase G OS=Escherichia coli (strain K12) GN=rsmG PE=1 SV=1	23.0281	23.0296	22.9062	23.3795	23.3267	23.314	22.6803	22.6881	22.58	23.3399	23.2821	23.0977	0.70251	-0.219344
LB	220	P0AEX9	MALE	Maltose-binding periplasmic protein OS=Escherichia coli (strain K12) GN=malE PE=1 SV=1	27.9331	27.7516	27.4138	27.7217	27.7358	27.1726	28.4239	28.6462	28.315	28.2635	28.4143	27.8086	2.80898	0.69048
LB	220	P0AA37	RLUA	Ribosomal large subunit pseudouridine synthase A OS=Escherichia coli (strain K12) GN=rluA PE=1 SV=2	19.277	19.2821	19.2678	19.1369	19.4085	19.4366	18.3802	18.7131	18.8676	18.7968	18.9351	18.9018	3.6784	-0.53572
LB	220	P0ABD8	BCCP	Biotin carboxyl carrier protein of acetyl-CoA carboxylase OS=Escherichia coli (strain K12) GN=accB PE=1 SV=1	26.9936	27.0577	26.9643	27.1967	27.3034	27.2287	26.7085	26.7478	26.6515	27.1726	27.2895	27.3078	0.495061	-0.144442
LB	220	P0A7G2	RBFA	Ribosome-binding factor A OS=Escherichia coli (strain K12) GN=rbfA PE=1 SV=2	25.057	24.9963	24.8888	24.8806	24.9685	24.911	24.612	24.6669	24.668	24.7595	24.8043	24.6887	4.01385	-0.250494
LB	220	P0AC59	GLRX2	Glutaredoxin-2 OS=Escherichia coli (strain K12) GN=grxB PE=1 SV=1	22.459	22.51	22.3352	21.7731	21.7512	21.4475	22.7878	22.7886	22.9898	22.0318	22.0181	22.1759	0.884202	0.419327
LB	220	Q7DFV3	YMGG	UPF0757 protein YmgG OS=Escherichia coli (strain K12) GN=ymgG PE=3 SV=5	17.4536	17.917	17.3784	15.1145	15.081	15.7594	19.5082	21.0209	19.1819	19.6497	21.2577	18.9012	3.44257	3.46927
LB	220	P0AG80	UGPB	sn-glycerol-3-phosphate-binding periplasmic protein UgpB OS=Escherichia coli (strain K12) GN=ugpB PE=1 SV=1	15.6506	16.0701	16.077	16.1633	15.7723	15.7831	15.4063	15.0092	15.0018	14.9308	15.5367	15.6679	2.77841	-0.660641
LB	220	P06999	PFKB	ATP-dependent 6-phosphofructokinase isozyme 2 OS=Escherichia coli (strain K12) GN=pfkB PE=1 SV=2	18.2215	18.068	17.991	19.17	19.2196	18.8843	18.4531	18.7047	18.5222	19.8158	19.6051	19.6692	0.818374	0.535953
LB	220	P42589	YGJH	tRNA-binding protein YgjH OS=Escherichia coli (strain K12) GN=ygjH PE=1 SV=1	16.1829	16.3358	16.3114	18.0751	18.1404	18.0225	16.9938	16.6567	17.177	18.4408	18.3665	18.6114	0.461829	0.529689
LB	220	P0A825	GLYA	Serine hydroxymethyltransferase OS=Escherichia coli (strain K12) GN=glyA PE=1 SV=1	26.5612	26.6407	26.7094	26.6033	26.6433	26.6844	26.9654	26.9182	27.0632	26.9123	26.8756	27.0917	4.87273	0.330671
LB	220	P77444	SUFS	Cysteine desulfurase OS=Escherichia coli (strain K12) GN=sufS PE=1 SV=1	19.1234	19.7252	19.139	17.6983	18.0659	18.1105	18.5564	18.4282	18.5538	18.3464	18.0404	18.1085	0.41264	-0.304742
LB	220	P15877	DHG	Quinoprotein glucose dehydrogenase OS=Escherichia coli (strain K12) GN=gcd PE=1 SV=3	22.8846	22.8775	22.1579	23.0163	22.9439	22.4302	21.5745	21.411	20.6884	21.8555	21.6616	21.0962	3.87593	-1.33718
LB	220	P0AG99	SECG	Protein-export membrane protein SecG OS=Escherichia coli (strain K12) GN=secG PE=1 SV=1	24.689	24.6967	24.7211	24.4897	24.5492	24.6204	24.3773	24.468	24.4365	24.3071	24.4913	24.4208	2.96905	-0.210843
LB	220	P0AEN4	FTSL	Cell division protein FtsL OS=Escherichia coli (strain K12) GN=ftsL PE=1 SV=1	18.6323	18.8833	18.524	18.4878	18.6284	18.4985	18.2407	18.1301	17.9613	18.4901	18.4363	18.3979	2.04699	-0.333001
LB	220	P0A705	IF2	Translation initiation factor IF-2 OS=Escherichia coli (strain K12) GN=infB PE=1 SV=1	28.9614	28.9627	28.9275	28.9329	28.9944	28.951	28.6624	28.7239	28.6125	28.6964	28.7997	28.7535	5.1863	-0.246919
LB	220	P69805	PTND	Mannose permease IID component OS=Escherichia coli (strain K12) GN=manZ PE=1 SV=2	21.039	21.384	21.3415	20.7088	20.7624	20.5264	21.7513	21.7042	21.7785	21.0007	21.1757	21.1426	1.33639	0.465158
LB	220	P77433	YKGG	Uncharacterized protein YkgG OS=Escherichia coli (strain K12) GN=ykgG PE=3 SV=2	15.7556	15.4917	16.2204	13.031	13.031	13.031	16.9793	18.6603	17.9036	15.3159	17.3948	17.6155	2.38004	2.88482
LB	220	P42596	RLMG	Ribosomal RNA large subunit methyltransferase G OS=Escherichia coli (strain K12) GN=rlmG PE=1 SV=2	21.7456	21.7306	21.5762	21.4251	21.4968	21.1298	21.2922	21.4055	21.2461	20.765	20.8559	20.7607	1.92085	-0.463126
LB	220	P25665	METE	5-methyltetrahydropteroyltriglutamate--homocysteine methyltransferase OS=Escherichia coli (strain K12) GN=metE PE=1 SV=6	17.5635	17.8509	17.9768	18.4617	18.0643	18.2015	18.2513	18.5694	18.4718	18.3928	18.6915	18.7249	2.18509	0.497166
LB	220	P64499	YEBO	Uncharacterized protein YebO OS=Escherichia coli (strain K12) GN=yebO PE=4 SV=1	19.1997	19.587	19.6697	19.3901	19.3721	20.0443	18.8007	18.8787	18.9303	19.9735	19.6669	19.4079	0.56273	-0.267448
LB	220	P35340	AHPF	Alkyl hydroperoxide reductase subunit F OS=Escherichia coli (strain K12) GN=ahpF PE=1 SV=2	26.6681	26.7753	26.6857	26.6004	26.6618	26.7015	26.9603	27.0804	27.0115	27.0113	27.1535	27.1597	5.51861	0.380611
LB	220	P0AGE9	SUCD	Succinyl-CoA ligase [ADP-forming] subunit alpha OS=Escherichia coli (strain K12) GN=sucD PE=1 SV=2	26.5523	26.5308	26.3325	26.4701	26.3791	26.2764	26.1385	25.8306	25.9695	26.0929	25.7467	25.9836	3.921	-0.463242
LB	220	P0A8I8	RLMH	Ribosomal RNA large subunit methyltransferase H OS=Escherichia coli (strain K12) GN=rlmH PE=1 SV=1	22.0107	22.1707	22.1186	22.1245	22.3393	22.2194	21.7353	21.8163	21.7974	22.0954	21.9769	22.2271	1.46838	-0.222446
LB	220	P31433	YICH	Uncharacterized protein YicH OS=Escherichia coli (strain K12) GN=yicH PE=4 SV=2	19.8367	19.8977	19.7764	20.2767	20.3237	19.9453	19.4933	19.4929	19.5982	20.1072	20.0721	20.3663	0.386286	-0.154402
LB	220	P0ABU5	ELBB	Enhancing lycopene biosynthesis protein 2 OS=Escherichia coli (strain K12) GN=elbB PE=1 SV=1	24.2359	24.3472	24.2686	24.1166	24.2596	24.0701	24.6253	24.5218	24.6833	24.4155	24.3399	24.5702	2.99891	0.309661
LB	220	P0AB91	AROG	Phospho-2-dehydro-3-deoxyheptonate aldolase, Phe-sensitive OS=Escherichia coli (strain K12) GN=aroG PE=1 SV=1	24.634	24.5915	24.3887	24.5064	24.5494	24.3118	24.2033	24.1422	24.1075	24.2157	24.1995	24.2514	3.67695	-0.310347
LB	220	P76558	MAO2	NADP-dependent malic enzyme OS=Escherichia coli (strain K12) GN=maeB PE=1 SV=1	26.6348	26.54	26.6075	26.4955	26.4594	26.5317	26.2651	25.9703	26.236	26.2392	25.9619	26.2676	3.79546	-0.388141
LB	220	P0A836	SUCC	Succinyl-CoA ligase [ADP-forming] subunit beta OS=Escherichia coli (strain K12) GN=sucC PE=1 SV=1	26.49	26.4399	26.352	26.5485	26.4667	26.4162	26.1445	25.8897	26.0552	26.1381	25.8656	26.1058	4.5596	-0.419065
LB	220	P76034	YCIT	Uncharacterized HTH-type transcriptional regulator YciT OS=Escherichia coli (strain K12) GN=yciT PE=3 SV=1	22.3062	22.5114	22.4266	22.2209	22.2401	22.0139	22.0797	21.8748	22.065	21.9143	21.7082	21.8745	2.63141	-0.367078
LB	220	P0ADG4	SUHB	Inositol-1-monophosphatase OS=Escherichia coli (strain K12) GN=suhB PE=1 SV=1	26.5871	26.5706	26.5376	26.2056	26.3106	26.1967	26.2104	26.3556	26.2369	25.8304	25.9402	25.7441	1.69652	-0.348439
LB	220	P12994	YBHB	UPF0098 protein YbhB OS=Escherichia coli (strain K12) GN=ybhB PE=1 SV=2	16.7245	17.9079	17.8982	17.6998	17.9103	17.7471	18.7915	19.0896	19.308	18.372	18.2921	18.568	2.84248	1.08888
LB	220	P0A6T1	G6PI	Glucose-6-phosphate isomerase OS=Escherichia coli (strain K12) GN=pgi PE=1 SV=1	26.3418	26.3682	26.2321	26.1787	26.2956	26.1118	26.5523	26.6947	26.6918	26.4637	26.5532	26.4611	3.50389	0.314765
LB	220	P0A9R4	FER	2Fe-2S ferredoxin OS=Escherichia coli (strain K12) GN=fdx PE=1 SV=2	25.4519	25.4938	25.4655	25.493	25.4596	25.5442	25.1605	25.1909	25.2594	25.2062	25.3226	25.4603	3.01494	-0.218009
LB	220	P28635	METQ	D-methionine-binding lipoprotein MetQ OS=Escherichia coli (strain K12) GN=metQ PE=1 SV=2	25.8711	25.8644	25.8715	25.7617	25.7363	25.8452	25.5296	25.6039	25.6532	25.5564	25.6051	25.7059	3.89297	-0.21603
LB	220	P0A843	TATE	Sec-independent protein translocase protein TatE OS=Escherichia coli (strain K12) GN=tatE PE=1 SV=1	17.8048	17.2769	17.4668	15.999	15.7531	14.7551	19.1907	18.6536	18.2308	17.1603	17.2075	16.7795	1.2643	1.3611
LB	220	P23857	PSPE	Thiosulfate sulfurtransferase PspE OS=Escherichia coli (strain K12) GN=pspE PE=1 SV=1	23.097	22.9568	23.0827	22.9579	22.8743	23.1287	23.4565	23.2944	23.388	23.4001	23.3583	23.6656	3.97758	0.410921
LB	220	P0A9H3	LDCI	Lysine decarboxylase, inducible OS=Escherichia coli (strain K12) GN=cadA PE=1 SV=1	18.7526	18.6885	17.8364	18.9299	18.745	18.1603	19.5212	20.3734	19.6793	18.9375	20.4574	19.2362	2.5295	1.18204
LB	220	P69828	PTKA	Galactitol-specific phosphotransferase enzyme IIA component OS=Escherichia coli (strain K12) GN=gatA PE=3 SV=1	24.3176	24.0516	24.0531	24.2371	24.0199	23.9445	24.5	24.565	24.5632	24.3393	24.4759	24.648	3.70134	0.411271
LB	220	P0A7J0	RIBB	3,4-dihydroxy-2-butanone 4-phosphate synthase OS=Escherichia coli (strain K12) GN=ribB PE=1 SV=1	26.1795	26.1267	25.815	25.9688	26.0022	25.8349	25.4828	25.555	25.1557	25.5925	25.5939	25.401	3.72297	-0.524379
LB	220	P45578	LUXS	S-ribosylhomocysteine lyase OS=Escherichia coli (strain K12) GN=luxS PE=1 SV=3	25.4798	25.5216	25.3924	25.3053	25.4521	25.3199	25.7295	25.7503	25.7346	25.5165	25.5812	25.6957	3.1539	0.256144
LB	220	P0ABZ4	KDSC	3-deoxy-D-manno-octulosonate 8-phosphate phosphatase KdsC OS=Escherichia coli (strain K12) GN=kdsC PE=1 SV=1	22.6829	22.6913	22.6176	22.4842	22.4275	22.3465	22.3737	22.3438	22.45	22.247	22.2078	22.1718	2.11208	-0.242631
LB	220	P42632	TDCE	PFL-like enzyme TdcE OS=Escherichia coli (strain K12) GN=tdcE PE=1 SV=2	21.5009	20.9288	21.5889	21.6762	20.9077	21.5592	22.8046	22.3574	23.7173	22.7971	22.4753	23.863	3.61065	1.64218
LB	220	P0A749	MURA	UDP-N-acetylglucosamine 1-carboxyvinyltransferase OS=Escherichia coli (strain K12) GN=murA PE=1 SV=1	25.6966	25.6808	25.6105	25.6403	25.6791	25.5628	25.4193	25.4173	25.3686	25.454	25.4784	25.3839	5.1033	-0.22476
LB	220	P0A8E5	YACL	UPF0231 protein YacL OS=Escherichia coli (strain K12) GN=yacL PE=1 SV=1	19.057	19.073	18.9051	NaN	NaN	NaN	18.7492	18.6712	18.6115	NaN	NaN	NaN	2.12894	-0.334394
LB	220	P28861	FENR	Ferredoxin--NADP reductase OS=Escherichia coli (strain K12) GN=fpr PE=1 SV=4	20.9306	20.7866	20.9161	20.8238	20.6961	20.4259	20.4996	20.4421	20.6374	20.5747	20.4139	20.5593	1.79532	-0.242017
LB	220	P64588	YQJI	Transcriptional regulator YqjI OS=Escherichia coli (strain K12) GN=yqjI PE=1 SV=1	18.9958	18.9425	18.7604	19.1403	19.0767	19.1851	19.1904	19.307	19.3102	19.1886	19.3106	19.1746	2.12563	0.230118
LB	220	P0A799	PGK	Phosphoglycerate kinase OS=Escherichia coli (strain K12) GN=pgk PE=1 SV=2	29.6479	29.6095	29.3577	29.5084	29.5658	29.3206	30.0439	30.051	29.8664	29.9913	29.9959	29.9379	4.8077	0.479421
LB	220	P69425	TATB	Sec-independent protein translocase protein TatB OS=Escherichia coli (strain K12) GN=tatB PE=1 SV=1	22.1548	22.3356	22.2902	21.2345	21.2909	21.372	21.9102	21.9277	21.9983	21.1607	21.2527	21.174	0.333268	-0.209088
LB	220	P39310	YTFB	Uncharacterized protein YtfB OS=Escherichia coli (strain K12) GN=ytfB PE=4 SV=2	18.605	18.6546	18.643	23.8427	24.0863	24.2035	19.018	18.8383	18.9443	23.923	23.892	24.6705	0.0437954	0.208524
LB	220	P14176	PROW	Glycine betaine/L-proline transport system permease protein ProW OS=Escherichia coli (strain K12) GN=proW PE=1 SV=1	23.0794	23.1389	22.9106	22.8884	23.023	23.0082	22.676	22.6779	22.7547	22.7582	22.941	22.7012	2.96784	-0.256557
LB	220	P0AA16	OMPR	Transcriptional regulatory protein OmpR OS=Escherichia coli (strain K12) GN=ompR PE=1 SV=1	24.3529	24.301	24.3493	24.1995	24.2141	24.13	24.582	24.5431	24.6127	24.3513	24.3432	24.3184	1.89754	0.200672
LB	220	P0A7Q1	RL35	50S ribosomal protein L35 OS=Escherichia coli (strain K12) GN=rpmI PE=1 SV=2	25.1758	25.3317	25.2135	25.2072	25.2243	25.4125	24.9744	24.9701	24.8715	25.1276	25.2809	25.3203	1.16456	-0.170025
LB	220	P04949	FLIC	Flagellin OS=Escherichia coli (strain K12) GN=fliC PE=1 SV=2	30.997	30.9641	31.2298	31.0204	30.7176	31.1599	29.9898	29.5354	30.5263	29.9453	29.4985	30.6641	3.05576	-0.988236
LB	220	P76112	MNAT	L-amino acid N-acyltransferase MnaT OS=Escherichia coli (strain K12) GN=mnaT PE=1 SV=1	15.9554	15.6878	15.8641	16.1334	15.7876	15.593	16.2463	16.132	16.3199	16.0751	15.7913	15.8014	1.03671	0.224099
LB	220	P0A817	METK	S-adenosylmethionine synthase OS=Escherichia coli (strain K12) GN=metK PE=1 SV=2	26.7566	26.8569	26.9625	26.7011	26.787	26.9184	26.4853	26.5936	26.5374	26.5688	26.5947	26.5749	3.9572	-0.27132
LB	220	P0AAT6	IOJAP	Ribosomal silencing factor RsfS OS=Escherichia coli (strain K12) GN=rsfS PE=1 SV=1	24.5143	24.4995	24.3469	23.9331	23.9836	23.8812	24.1332	24.1997	24.1482	23.8401	23.8853	23.7767	0.709129	-0.195858
LB	220	P64612	ZAPE	Cell division protein ZapE OS=Escherichia coli (strain K12) GN=zapE PE=1 SV=1	18.2697	18.6256	18.4407	18.6033	18.634	18.652	18.9182	18.7942	19.0337	19.2612	18.6224	18.8275	2.1757	0.371982
LB	220	P0AGF6	TDCB	L-threonine dehydratase catabolic TdcB OS=Escherichia coli (strain K12) GN=tdcB PE=1 SV=1	19.8094	19.2344	19.9033	19.3036	18.8143	19.6046	20.8779	21.092	22.4905	20.4026	20.9458	22.2598	3.27782	1.89981
LB	220	P0AFX7	RSEA	Anti-sigma-E factor RseA OS=Escherichia coli (strain K12) GN=rseA PE=1 SV=1	20.3881	20.432	20.2325	20.1865	20.1936	20.0623	20.0119	19.9625	20.0988	19.9587	19.8466	20.2701	1.68308	-0.224367
LB	220	P41052	MLTB	Membrane-bound lytic murein transglycosylase B OS=Escherichia coli (strain K12) GN=mltB PE=1 SV=1	20.1241	19.9903	19.9663	20.045	20.384	20.2026	20.4445	20.4341	20.246	20.26	20.3474	20.2529	1.77175	0.212072
LB	220	P63177	RLMB	23S rRNA (guanosine-2'-O-)-methyltransferase RlmB OS=Escherichia coli (strain K12) GN=rlmB PE=1 SV=1	23.3733	23.3587	23.2184	22.9518	23.0009	22.8933	23.031	23.0581	23.0351	22.7151	22.7118	22.7961	1.27482	-0.241536
LB	220	P75867	LONH	Putative Lon protease homolog OS=Escherichia coli (strain K12) GN=ycbZ PE=3 SV=1	22.6526	22.7903	22.7472	22.34	22.3552	22.4644	22.4262	22.517	22.3992	22.0447	22.2734	22.3412	1.23831	-0.224656
LB	220	P0ADT8	YGIM	Uncharacterized protein YgiM OS=Escherichia coli (strain K12) GN=ygiM PE=3 SV=1	22.9174	22.7641	22.5499	22.9001	22.7823	22.7324	23.1862	23.3716	23.1211	23.2836	23.5208	23.2944	4.21553	0.521916
LB	220	P07364	CHER	Chemotaxis protein methyltransferase OS=Escherichia coli (strain K12) GN=cheR PE=3 SV=2	19.3209	19.4146	19.3693	19.023	18.8145	19.2315	18.2796	18.2923	19.0189	18.5756	18.1694	18.9312	2.39898	-0.651105
LB	220	P45799	NUDE	ADP compounds hydrolase NudE OS=Escherichia coli (strain K12) GN=nudE PE=1 SV=1	21.3765	21.2416	21.0261	21.1879	21.1297	21.1296	20.8429	20.7534	20.5195	21.0429	21.051	20.7545	2.39592	-0.354545
LB	220	P06846	EBGR	HTH-type transcriptional regulator EbgR OS=Escherichia coli (strain K12) GN=ebgR PE=3 SV=2	17.4639	18.2136	17.873	17.4068	18.1848	17.6669	17.0954	16.9812	17.1788	17.1844	18.0052	18.2383	0.69254	-0.354277
LB	220	P0AGG4	THIO2	Thioredoxin-2 OS=Escherichia coli (strain K12) GN=trxC PE=1 SV=1	19.7183	19.3814	19.2156	19.7965	19.7846	19.6319	18.8475	18.9366	18.5265	19.9317	19.857	19.127	0.799794	-0.383654
LB	220	P45524	YHET	Putative esterase YheT OS=Escherichia coli (strain K12) GN=yheT PE=3 SV=1	17.1603	17.1979	17.0656	17.4492	17.641	17.1648	16.7708	16.1032	16.5043	16.7466	16.8985	16.7823	2.83929	-0.645532
LB	220	P20083	PARE	DNA topoisomerase 4 subunit B OS=Escherichia coli (strain K12) GN=parE PE=1 SV=3	23.8791	23.8363	23.8995	23.7257	23.7812	23.863	23.6425	23.6696	23.605	23.6977	23.7414	23.7738	2.48806	-0.142481
LB	220	P0ABX5	FLGG	Flagellar basal-body rod protein FlgG OS=Escherichia coli (strain K12) GN=flgG PE=3 SV=1	22.556	22.4182	22.3687	22.2592	22.1352	22.3172	22.0987	21.7733	22.1052	21.606	21.4257	22.15	2.25534	-0.482589
LB	220	P0A7C6	PEPE	Peptidase E OS=Escherichia coli (strain K12) GN=pepE PE=1 SV=1	18.8789	18.7687	19.5716	17.4875	17.6856	18.3919	19.8841	20.1041	19.8737	18.3791	18.2525	18.5352	0.774027	0.707434
LB	220	P45955	YBGF	Uncharacterized protein YbgF OS=Escherichia coli (strain K12) GN=ybgF PE=1 SV=2	23.9016	23.8315	24.0555	23.6541	23.6932	23.8532	23.5552	23.5226	23.6815	23.4443	23.4125	23.6109	2.63921	-0.29367
LB	220	P25894	LOIP	Metalloprotease LoiP OS=Escherichia coli (strain K12) GN=loiP PE=1 SV=2	22.758	22.644	22.6452	22.4984	22.4366	22.5175	22.8864	22.9747	23.0122	22.7327	22.9843	23.005	3.47283	0.349246
LB	220	P75937	FLGE	Flagellar hook protein FlgE OS=Escherichia coli (strain K12) GN=flgE PE=3 SV=3	24.5026	24.7127	24.8894	24.6958	24.6757	24.8152	23.8057	23.7429	24.3363	23.8713	23.8102	24.5091	3.20977	-0.702671
LB	220	P60752	MSBA	Lipid A export ATP-binding/permease protein MsbA OS=Escherichia coli (strain K12) GN=msbA PE=1 SV=1	23.5635	23.7016	23.614	23.5901	23.5837	23.6035	23.3575	23.4102	23.3117	23.3718	23.4713	23.5203	3.54677	-0.202297
LB	220	P36979	RLMN	Dual-specificity RNA methyltransferase RlmN OS=Escherichia coli (strain K12) GN=rlmN PE=1 SV=1	23.598	23.5509	23.5661	23.7613	23.7368	23.7618	23.2734	23.3893	23.3224	23.5843	23.5391	23.3185	2.51074	-0.257994
LB	220	P02931	OMPF	Outer membrane protein F OS=Escherichia coli (strain K12) GN=ompF PE=1 SV=1	27.6496	27.3232	28.2211	27.5705	27.2462	28.1361	26.8105	26.6744	26.9724	26.7314	26.5188	26.9461	3.31879	-0.91553
LB	220	P07014	SDHB	Succinate dehydrogenase iron-sulfur subunit OS=Escherichia coli (strain K12) GN=sdhB PE=1 SV=1	24.3378	23.9039	24.3686	24.1513	23.9597	24.3481	23.7119	23.6924	23.522	23.6328	23.7254	23.4936	3.78825	-0.548543
LB	220	P69222	IF1	Translation initiation factor IF-1 OS=Escherichia coli (strain K12) GN=infA PE=1 SV=2	26.8547	26.8488	26.6608	26.7136	26.7913	26.7113	26.4927	26.5219	26.41	26.5472	26.5985	26.5433	3.79043	-0.244473
LB	220	P09551	ARGT	Lysine/arginine/ornithine-binding periplasmic protein OS=Escherichia coli (strain K12) GN=argT PE=1 SV=3	22.2049	21.6539	21.7543	22.0585	21.6468	21.6078	21.1598	21.3954	21.1746	21.0977	21.3878	21.4403	3.00889	-0.545117
LB	220	P75864	RLMKL	Ribosomal RNA large subunit methyltransferase K/L OS=Escherichia coli (strain K12) GN=rlmL PE=1 SV=1	24.1306	24.1094	24.0047	23.804	23.8208	23.7335	23.7922	23.879	23.7851	23.6428	23.6659	23.5716	1.51986	-0.211081
LB	220	P37745	RMLC	dTDP-4-dehydrorhamnose 3,5-epimerase OS=Escherichia coli (strain K12) GN=rfbC PE=1 SV=1	22.7252	22.6459	22.4986	22.6388	22.6235	22.5873	22.3052	22.3419	22.3216	22.3929	22.3724	22.4137	4.67505	-0.261923
LB	220	P76316	DCYD	D-cysteine desulfhydrase OS=Escherichia coli (strain K12) GN=dcyD PE=1 SV=4	20.3155	20.181	20.1287	19.9728	19.6991	19.7788	19.8136	19.9936	19.8184	19.6863	19.7937	19.9737	0.800184	-0.166108
LB	220	P05707	SRLD	Sorbitol-6-phosphate 2-dehydrogenase OS=Escherichia coli (strain K12) GN=srlD PE=1 SV=2	23.9389	23.463	24.1087	24.1479	23.622	24.3225	25.0933	24.4201	25.444	25.3333	24.6759	25.6953	3.21871	1.1765
LB	220	P0AFE4	NUOK	NADH-quinone oxidoreductase subunit K OS=Escherichia coli (strain K12) GN=nuoK PE=1 SV=1	19.1486	19.213	19.1796	18.836	19.0263	19.1259	19.0079	18.8139	18.7767	19.0068	18.6497	19.093	1.27606	-0.196871
LB	220	P0AAJ5	FDOH	Formate dehydrogenase-O iron-sulfur subunit OS=Escherichia coli (strain K12) GN=fdoH PE=1 SV=1	24.1866	24.349	24.132	23.8811	23.7542	23.6625	23.9348	23.893	23.6755	23.4695	23.4627	23.2219	1.45943	-0.384647
LB	220	P08142	ILVB	Acetolactate synthase isozyme 1 large subunit OS=Escherichia coli (strain K12) GN=ilvB PE=1 SV=1	21.1596	20.8319	21.3289	21.6015	21.5062	21.8401	20.5941	20.5663	20.6326	21.0351	21.195	21.2519	1.55385	-0.498876
LB	220	P0A6V8	GLK	Glucokinase OS=Escherichia coli (strain K12) GN=glk PE=1 SV=1	23.258	23.0852	22.7873	23.0528	23.0886	22.771	23.498	23.5317	23.5492	23.4873	23.4891	23.319	3.62198	0.471912
LB	220	P0AEW6	INGK	Inosine-guanosine kinase OS=Escherichia coli (strain K12) GN=gsk PE=1 SV=1	23.2675	23.5031	23.2995	22.8063	22.9029	22.8645	23.0259	23.0732	23.0272	22.7234	22.7991	22.661	0.860793	-0.222317
LB	220	P69797	PTNAB	PTS system mannose-specific EIIAB component OS=Escherichia coli (strain K12) GN=manX PE=1 SV=2	24.3963	24.261	24.1442	24.759	24.7253	24.6329	24.5395	24.6063	24.5912	24.9901	25.1621	25.0841	1.28707	0.342438
LB	220	P0AG82	PSTS	Phosphate-binding protein PstS OS=Escherichia coli (strain K12) GN=pstS PE=1 SV=1	22.3452	22.4975	22.5889	22.4252	22.5083	22.5996	21.6404	22.0002	22.1404	21.7812	22.127	22.1618	3.48705	-0.518929
LB	220	P0C0R7	RLME	Ribosomal RNA large subunit methyltransferase E OS=Escherichia coli (strain K12) GN=rlmE PE=1 SV=1	23.0007	22.8104	22.2887	21.2854	21.2473	21.182	22.0445	22.0267	21.9404	21.5248	21.4547	21.1994	0.317617	-0.270651
LB	220	P09348	MOTA	Motility protein A OS=Escherichia coli (strain K12) GN=motA PE=1 SV=1	21.5735	21.4594	21.7293	22.001	21.9493	22.2087	20.6899	20.2275	21.1647	21.1087	21.0327	21.8964	1.98713	-0.800205
LB	220	P0AF06	MOTB	Motility protein B OS=Escherichia coli (strain K12) GN=motB PE=1 SV=1	20.123	19.8663	20.1005	20.082	19.8567	20.2503	18.5236	17.7349	19.3672	18.7804	18.5221	19.7495	2.79234	-1.26688
LB	220	P0AAD8	TDCC	Threonine/serine transporter TdcC OS=Escherichia coli (strain K12) GN=tdcC PE=1 SV=1	12.2977	13.9175	15.353	NaN	NaN	NaN	16.3777	16.4918	17.1545	NaN	NaN	NaN	1.43257	2.8186
LB	220	P24178	YFFB	Protein YffB OS=Escherichia coli (strain K12) GN=yffB PE=1 SV=1	18.8392	18.4091	18.6275	18.8947	19.0486	19.1736	17.5849	17.4357	18.2418	19.707	19.058	18.3131	0.58102	-0.442035
LB	220	P76539	YPEA	Acetyltransferase YpeA OS=Escherichia coli (strain K12) GN=ypeA PE=1 SV=2	18.5167	18.5303	18.6706	19.1082	19.1522	19.0615	18.8088	18.8511	18.8232	19.0007	18.8775	18.9002	0.111308	0.0370076
LB	220	P0A8M6	YEEX	UPF0265 protein YeeX OS=Escherichia coli (strain K12) GN=yeeX PE=1 SV=1	22.3114	21.7875	22.0879	18.2886	19.2951	19.1049	22.5754	22.5365	22.6003	18.9331	19.9836	19.7543	0.24288	0.584636
LB	220	P52627	FLIZ	Regulator of sigma S factor FliZ OS=Escherichia coli (strain K12) GN=fliZ PE=2 SV=1	17.1395	16.9365	17.3618	NaN	NaN	NaN	16.1712	15.7834	16.7131	NaN	NaN	NaN	1.44804	-0.923357
LB	220	P36655	DSBD	Thiol:disulfide interchange protein DsbD OS=Escherichia coli (strain K12) GN=dsbD PE=1 SV=4	18.7367	18.8487	18.7245	18.7199	18.4494	18.596	18.516	18.2028	18.4623	18.5779	18.6225	18.6249	1.18504	-0.178108
LB	220	P77252	YKGE	Uncharacterized protein YkgE OS=Escherichia coli (strain K12) GN=ykgE PE=3 SV=1	15.3299	14.6306	16.1193	NaN	NaN	NaN	16.3651	17.6353	17.3806	NaN	NaN	NaN	1.42028	1.76704
LB	220	P75780	FIU	Catecholate siderophore receptor Fiu OS=Escherichia coli (strain K12) GN=fiu PE=1 SV=1	22.3908	22.1104	21.1975	22.3854	22.1656	21.4362	20.7872	20.9071	20.5007	21.0716	21.0995	20.9463	3.07882	-1.06226
LB	220	P39172	ZNUA	High-affinity zinc uptake system protein ZnuA OS=Escherichia coli (strain K12) GN=znuA PE=1 SV=4	23.7076	23.4828	23.4976	22.724	22.6121	22.5484	23.2376	23.3122	23.1529	22.4066	22.647	22.6107	0.332792	-0.200922
LB	220	P0AD21	YEJG	Uncharacterized protein YejG OS=Escherichia coli (strain K12) GN=yejG PE=1 SV=1	17.6853	16.9836	16.737	18.1928	18.2034	17.1849	14.7981	15.9591	13.3762	16.1359	16.5979	14.6263	2.64679	-2.24891
LB	220	P0ABF1	PCNB	Poly(A) polymerase I OS=Escherichia coli (strain K12) GN=pcnB PE=1 SV=2	22.3838	22.379	22.4162	22.3015	22.3345	22.3579	22.1076	22.2225	22.169	22.2099	22.3243	22.2746	2.66127	-0.144175
LB	220	P0AFQ7	YCFH	Uncharacterized metal-dependent hydrolase YcfH OS=Escherichia coli (strain K12) GN=ycfH PE=1 SV=1	22.9375	23.0386	22.8986	22.9058	22.9326	22.857	22.6166	22.7098	22.752	22.615	22.7289	22.532	4.05355	-0.269292
LB	220	P0A6U3	MNMG	tRNA uridine 5-carboxymethylaminomethyl modification enzyme MnmG OS=Escherichia coli (strain K12) GN=mnmG PE=1 SV=1	24.6265	24.6968	24.5466	24.4118	24.4274	24.3612	24.3683	24.4153	24.2652	24.1551	24.1841	24.048	2.23029	-0.272382
LB	220	P29012	ALR2	Alanine racemase, catabolic OS=Escherichia coli (strain K12) GN=dadX PE=2 SV=2	21.3505	20.848	20.9103	21.0991	20.8827	20.9503	20.5343	20.5345	20.2107	20.5881	20.5077	20.2971	3.66852	-0.561434
LB	220	P10371	HIS4	1-(5-phosphoribosyl)-5-[(5-phosphoribosylamino)methylideneamino] imidazole-4-carboxamide isomerase OS=Escherichia coli (strain K12) GN=hisA PE=3 SV=2	19.9489	20.0215	19.6017	19.9766	19.9073	19.6503	20.4958	20.5084	20.1861	20.2702	20.1922	20.1308	2.93736	0.446205
LB	220	P77171	YDCI	Uncharacterized HTH-type transcriptional regulator YdcI OS=Escherichia coli (strain K12) GN=ydcI PE=3 SV=2	18.5447	17.6111	18.5312	16.6349	16.2955	16.7797	16.6512	17.2583	15.6231	15.2364	15.9221	14.4728	1.64797	-1.53886
LB	220	P05055	PNP	Polyribonucleotide nucleotidyltransferase OS=Escherichia coli (strain K12) GN=pnp PE=1 SV=3	28.5214	28.4727	28.4693	28.5712	28.6234	28.6654	28.1739	28.3247	28.2349	28.4113	28.4679	28.4622	2.22579	-0.208065
LB	220	P64483	YEAK	Uncharacterized protein YeaK OS=Escherichia coli (strain K12) GN=yeaK PE=4 SV=1	20.2325	20.3392	20.1784	19.9193	19.8588	19.5957	20.5119	20.4591	20.613	20.1244	20.1279	20.2201	1.32026	0.322065
LB	220	P25534	UBIH	2-octaprenyl-6-methoxyphenol hydroxylase OS=Escherichia coli (strain K12) GN=ubiH PE=1 SV=2	19.4984	19.9735	19.8517	20.9777	21.0204	20.7861	19.1263	19.3587	19.2998	20.9995	21.0572	20.8657	0.201106	-0.233453
LB	220	P64604	MLAD	Probable phospholipid ABC transporter-binding protein MlaD OS=Escherichia coli (strain K12) GN=mlaD PE=1 SV=1	24.4949	24.4683	24.6647	24.6246	24.6631	24.8009	24.2448	24.2372	24.3132	24.5634	24.5022	24.5942	1.52228	-0.210273
LB	220	P03813	YGEA	Uncharacterized protein YgeA OS=Escherichia coli (strain K12) GN=ygeA PE=1 SV=1	18.4231	17.4903	18.8621	NaN	NaN	NaN	19.3099	19.6608	19.5657	NaN	NaN	NaN	1.39877	1.25366
LB	220	P18335	ARGD	Acetylornithine/succinyldiaminopimelate aminotransferase OS=Escherichia coli (strain K12) GN=argD PE=1 SV=4	21.115	21.1469	20.9199	21.1825	21.1716	20.9604	21.4076	21.5648	21.3034	21.6507	21.7769	21.5653	3.6155	0.462071
LB	220	P76372	WZZB	Chain length determinant protein OS=Escherichia coli (strain K12) GN=wzzB PE=1 SV=2	25.0323	25.0341	25.0869	25.028	25.0653	25.1012	24.7074	24.8604	24.8413	24.8178	24.9179	24.8555	4.51822	-0.224576
LB	220	P0AB10	YMBA	Uncharacterized lipoprotein YmbA OS=Escherichia coli (strain K12) GN=ymbA PE=3 SV=2	19.8795	20.1564	20.1259	20.132	20.4143	20.2594	19.2171	19.2753	19.7893	19.6729	19.8713	20.0356	2.1608	-0.517669
LB	220	P0A6W5	GREA	Transcription elongation factor GreA OS=Escherichia coli (strain K12) GN=greA PE=1 SV=1	26.26	26.267	26.2357	25.9172	25.9566	26.0514	25.9868	26.1044	25.9748	25.8014	25.9568	25.8608	1.23759	-0.167187
LB	220	P0A744	MSRA	Peptide methionine sulfoxide reductase MsrA OS=Escherichia coli (strain K12) GN=msrA PE=1 SV=2	20.768	20.9108	20.9477	20.8752	20.7596	20.7853	21.2833	21.0786	21.1876	21.0694	21.0158	21.159	3.67723	0.29119
LB	220	P02942	MCP1	Methyl-accepting chemotaxis protein I OS=Escherichia coli (strain K12) GN=tsr PE=1 SV=2	27.3305	27.3138	27.7213	27.3085	27.3551	27.6557	26.0872	25.8063	27.0086	26.1203	25.7933	27.0236	3.06329	-1.14093
LB	220	P07649	TRUA	tRNA pseudouridine synthase A OS=Escherichia coli (strain K12) GN=truA PE=1 SV=1	20.8927	21.291	21.1165	20.7671	20.8544	20.727	20.6646	20.7572	20.6775	20.384	20.5076	20.628	2.04148	-0.338284
LB	220	P32132	TYPA	GTP-binding protein TypA/BipA OS=Escherichia coli (strain K12) GN=typA PE=1 SV=2	27.808	27.7487	27.724	27.7305	27.7703	27.7554	27.4866	27.6012	27.4503	27.5459	27.6283	27.4813	4.4596	-0.223855
LB	220	P38489	NFSB	Oxygen-insensitive NAD(P)H nitroreductase OS=Escherichia coli (strain K12) GN=nfsB PE=1 SV=1	25.5123	25.5085	25.6216	25.3142	25.4198	25.4949	25.7326	25.855	25.9883	25.641	25.7833	25.9334	3.32895	0.343701
LB	220	P39173	YEAD	Putative glucose-6-phosphate 1-epimerase OS=Escherichia coli (strain K12) GN=yeaD PE=1 SV=2	24.9568	25.0158	24.7597	24.1795	24.2805	24.0408	25.3855	25.1294	25.419	24.8993	24.6186	24.807	1.3688	0.504273
LB	220	P77737	OPPF	Oligopeptide transport ATP-binding protein OppF OS=Escherichia coli (strain K12) GN=oppF PE=3 SV=1	20.4976	20.4603	20.3486	20.9469	21.0289	20.7053	20.1387	20.2182	20.2126	20.6879	20.9196	20.8024	0.426946	-0.168043
LB	220	P0A912	PAL	Peptidoglycan-associated lipoprotein OS=Escherichia coli (strain K12) GN=pal PE=1 SV=1	27.3842	27.2269	27.4327	26.8405	26.9397	27.1773	26.8568	26.9408	27.1478	26.6001	26.6324	26.7661	1.63984	-0.342893
LB	220	P13024	FDHE	Protein FdhE OS=Escherichia coli (strain K12) GN=fdhE PE=1 SV=2	24.247	24.2741	24.149	24.2246	24.1871	24.1477	24.0151	24.0122	23.9374	24.044	24.0845	23.9602	4.10502	-0.19601
LB	220	P75818	YBJP	Uncharacterized lipoprotein YbjP OS=Escherichia coli (strain K12) GN=ybjP PE=1 SV=1	20.6917	21.0024	21.0315	20.4928	20.6062	20.6579	21.2373	21.2816	21.4141	20.8354	21.0366	21.3724	2.26631	0.449164
LB	220	P0ACP5	GNTR	HTH-type transcriptional regulator GntR OS=Escherichia coli (strain K12) GN=gntR PE=1 SV=1	20.5398	20.4041	20.2239	19.7323	19.8455	19.4994	20.0148	19.9729	20.1212	19.5543	19.6235	19.8264	0.459818	-0.188669
LB	220	P37631	YHIN	Uncharacterized protein YhiN OS=Escherichia coli (strain K12) GN=yhiN PE=4 SV=3	18.7284	18.7406	18.7252	18.1616	18.477	18.2028	17.9713	18.4119	18.4106	17.8111	18.0077	17.7629	1.6997	-0.443356
LB	220	P45395	KDSD	Arabinose 5-phosphate isomerase KdsD OS=Escherichia coli (strain K12) GN=kdsD PE=1 SV=1	22.0995	22.1127	22.2569	22.2132	22.3322	22.3347	22.3358	22.4981	22.4978	22.3296	22.4863	22.4975	2.58586	0.215974
LB	220	P0A8D6	YMDB	O-acetyl-ADP-ribose deacetylase OS=Escherichia coli (strain K12) GN=ymdB PE=1 SV=1	14.3818	14.7007	13.4826	NaN	NaN	NaN	15.1113	15.3849	15.3817	NaN	NaN	NaN	1.3721	1.10427
LB	220	P69503	APT	Adenine phosphoribosyltransferase OS=Escherichia coli (strain K12) GN=apt PE=1 SV=1	25.1772	24.9719	25.161	24.6902	24.6992	24.9925	24.7741	24.8271	24.8683	24.903	24.7464	24.6517	0.864415	-0.153591
LB	220	P65870	QUED	6-carboxy-5,6,7,8-tetrahydropterin synthase OS=Escherichia coli (strain K12) GN=queD PE=1 SV=1	20.5528	20.5935	20.6741	20.1001	20.0535	19.8272	20.7724	20.9555	20.8897	19.8985	19.8453	19.536	0.0189413	0.0160437
LB	220	P0ABV2	EXBD	Biopolymer transport protein ExbD OS=Escherichia coli (strain K12) GN=exbD PE=1 SV=1	21.8609	22.0062	22.025	21.8484	21.8694	21.6674	21.5792	21.6392	21.7821	21.7121	21.6112	21.3411	2.10324	-0.26873
LB	220	P0AFG0	NUSG	Transcription termination/antitermination protein NusG OS=Escherichia coli (strain K12) GN=nusG PE=1 SV=2	27.1486	27.1174	27.0425	26.888	26.9575	26.8963	26.8714	26.9291	26.8108	26.7164	26.7831	26.7175	2.28608	-0.203672
LB	220	P0ABG7	RODA	Rod shape-determining protein RodA OS=Escherichia coli (strain K12) GN=mrdB PE=1 SV=1	17.2461	17.2965	17.6173	18.1453	18.2545	18.2937	16.6944	16.4264	17.072	17.5886	17.9698	17.9194	0.858526	-0.53047
LB	220	P09323	PTW3C	PTS system N-acetylglucosamine-specific EIICBA component OS=Escherichia coli (strain K12) GN=nagE PE=3 SV=1	24.6995	24.455	24.624	24.9351	24.8096	25.0246	24.214	24.0854	24.3756	24.5539	24.5374	24.8138	1.42693	-0.32795
LB	220	P0A9S3	GATD	Galactitol-1-phosphate 5-dehydrogenase OS=Escherichia coli (strain K12) GN=gatD PE=1 SV=1	19.8806	19.2667	19.0912	19.8479	19.2603	19.3098	20.2948	20.0949	20.0605	20.3941	20.2961	20.4209	3.55147	0.817455
LB	220	P25714	YIDC	Membrane protein insertase YidC OS=Escherichia coli (strain K12) GN=yidC PE=1 SV=2	26.3751	26.4489	26.4407	26.3468	26.4101	26.372	26.0691	26.1377	26.2724	26.133	26.2303	26.2476	3.83759	-0.217243
LB	220	P0A9X9	CSPA	Cold shock protein CspA OS=Escherichia coli (strain K12) GN=cspA PE=1 SV=2	27.8946	27.6434	27.244	27.5626	27.4238	27.0718	27.0656	27.054	26.7754	27.0974	26.8102	26.4755	2.47664	-0.593666
LB	220	P0C0L9	ISCX	Protein IscX OS=Escherichia coli (strain K12) GN=iscX PE=1 SV=1	23.4129	23.4677	23.7078	23.1499	23.2145	23.4056	23.2238	23.1785	23.2254	23.1933	23.1481	23.64	0.545474	-0.124883
LB	220	P24205	LPXM	Lipid A biosynthesis myristoyltransferase OS=Escherichia coli (strain K12) GN=lpxM PE=1 SV=1	21.9251	21.7397	21.8767	21.4267	21.1655	21.4241	21.4997	21.5493	21.6583	20.9751	21.0382	21.1353	0.88897	-0.283659
LB	220	P0A8E7	YAJQ	UPF0234 protein YajQ OS=Escherichia coli (strain K12) GN=yajQ PE=1 SV=2	24.9533	24.993	24.9097	24.8282	24.9056	24.7696	25.1173	25.1741	25.1926	25.0819	25.1589	25.0562	3.83049	0.236931
LB	220	P43533	FLGN	Flagella synthesis protein FlgN OS=Escherichia coli (strain K12) GN=flgN PE=1 SV=2	19.9812	20.3819	20.5164	20.1117	20.1671	20.4575	19.0562	18.7233	19.8689	19.4641	19.375	20.3599	1.98176	-0.794751
LB	220	P18843	NADE	NH(3)-dependent NAD(+) synthetase OS=Escherichia coli (strain K12) GN=nadE PE=1 SV=2	24.863	24.917	24.6732	25.1265	24.8746	24.9378	25.1201	25.1684	25.0517	25.0716	25.1375	25.0934	2.13552	0.208434
LB	220	P0AC05	FLIP	Flagellar biosynthetic protein FliP OS=Escherichia coli (strain K12) GN=fliP PE=3 SV=1	19.8817	19.7422	19.9626	19.7606	19.7303	19.8943	19.1376	19.0014	19.6374	19.235	19.2659	19.693	2.71861	-0.500232
LB	220	P37760	RMLD	dTDP-4-dehydrorhamnose reductase OS=Escherichia coli (strain K12) GN=rfbD PE=3 SV=2	24.791	24.8746	24.6925	24.9266	24.8794	24.866	24.5636	24.5629	24.4547	24.7616	24.8266	24.7699	1.58082	-0.181772
LB	220	P52643	LDHD	D-lactate dehydrogenase OS=Escherichia coli (strain K12) GN=ldhA PE=1 SV=1	24.5027	24.1005	24.6826	24.2989	24.3765	24.665	24.9844	24.8573	25.0853	24.9925	24.8126	25.2185	3.29338	0.554058
LB	220	P05706	PTHA	Glucitol/sorbitol-specific phosphotransferase enzyme IIA component OS=Escherichia coli (strain K12) GN=srlB PE=3 SV=1	24.9405	24.5484	24.7491	24.6951	24.3182	24.6244	25.6075	25.0277	25.7438	25.52	24.8858	25.6951	2.9255	0.767372
LB	220	P33644	YFIH	Laccase domain protein YfiH OS=Escherichia coli (strain K12) GN=yfiH PE=1 SV=1	18.1935	18.2818	18.2409	17.4207	17.4367	17.5149	18.0421	18.0534	17.9037	17.3239	17.3981	17.261	0.350022	-0.184387
LB	220	P30014	RNT	Ribonuclease T OS=Escherichia coli (strain K12) GN=rnt PE=1 SV=1	22.4047	22.3467	22.2711	22.1337	22.0721	22.0523	22.0009	22.1748	22.0814	21.8364	21.9297	21.8189	1.78773	-0.239745
LB	220	P64467	CNU	OriC-binding nucleoid-associated protein OS=Escherichia coli (strain K12) GN=cnu PE=1 SV=1	19.9638	19.8623	19.6014	20.0195	20.1378	19.9057	19.3331	19.5034	19.4545	19.7077	19.7244	19.4094	2.58294	-0.392981
LB	220	P41409	RIHA	Pyrimidine-specific ribonucleoside hydrolase RihA OS=Escherichia coli (strain K12) GN=rihA PE=1 SV=2	22.5599	22.4397	22.7727	22.7083	22.6821	22.8803	23.0245	22.8438	23.1898	22.9364	22.8234	23.0121	2.26692	0.297836
LB	220	P0AEM9	FLIY	L-cystine-binding protein FliY OS=Escherichia coli (strain K12) GN=fliY PE=1 SV=1	24.4956	24.2391	24.1026	24.26	23.8212	23.6383	23.9443	23.8295	23.9207	23.5674	23.4137	23.53	1.49181	-0.391895
LB	220	P0A8S1	ARGP	HTH-type transcriptional regulator ArgP OS=Escherichia coli (strain K12) GN=argP PE=1 SV=1	20.4259	20.4795	20.3664	18.3537	18.4385	18.1222	20.6994	20.6487	20.5908	18.4359	18.496	18.3567	0.0937532	0.173551
LB	220	P76403	YEGQ	Uncharacterized protease YegQ OS=Escherichia coli (strain K12) GN=yegQ PE=3 SV=1	24.8721	24.8626	24.8095	24.6853	24.7568	24.6242	24.5804	24.7093	24.5337	24.4621	24.5786	24.319	2.27262	-0.237875
LB	220	P26608	FLIS	Flagellar protein FliS OS=Escherichia coli (strain K12) GN=fliS PE=3 SV=1	15.1456	13.5142	13.9045	NaN	NaN	NaN	16.2693	15.3032	17.3127	NaN	NaN	NaN	1.29815	2.10694
LB	220	P0AAX8	YBIS	Probable L,D-transpeptidase YbiS OS=Escherichia coli (strain K12) GN=ybiS PE=1 SV=1	25.1256	25.2069	25.1283	25.3031	25.3382	25.3254	24.9045	24.945	24.9873	25.1123	25.2222	25.1282	1.82462	-0.188012
LB	220	P0AD07	YECF	Uncharacterized protein YecF OS=Escherichia coli (strain K12) GN=yecF PE=4 SV=1	22.8085	22.7847	22.7289	22.8025	23.0071	22.8135	22.4255	22.582	22.5861	22.537	22.6344	22.4942	3.70286	-0.281006
LB	220	P0ADE4	TAMA	Translocation and assembly module TamA OS=Escherichia coli (strain K12) GN=tamA PE=1 SV=1	19.7063	19.617	19.3903	19.4545	19.3197	19.1957	19.251	19.2961	19.1467	19.0246	19.2208	18.8285	1.90275	-0.319342
LB	220	P0AAI5	FABF	3-oxoacyl-[acyl-carrier-protein] synthase 2 OS=Escherichia coli (strain K12) GN=fabF PE=1 SV=2	27.1642	27.0184	27.1337	26.7821	26.8778	26.9279	26.8716	26.917	26.8446	26.8476	26.8235	26.7724	1.24685	-0.137888
LB	220	P08244	PYRF	Orotidine 5'-phosphate decarboxylase OS=Escherichia coli (strain K12) GN=pyrF PE=1 SV=1	22.9751	23.1402	22.9424	23.3625	23.4999	23.4619	22.7386	22.8196	22.6443	23.2688	23.4951	23.3576	0.460473	-0.176321
LB	220	P10384	FADL	Long-chain fatty acid transport protein OS=Escherichia coli (strain K12) GN=fadL PE=1 SV=5	23.8939	24.0866	24.2875	24.3323	24.3837	24.5729	23.5841	23.6554	23.8102	24.157	24.2884	24.2744	1.02045	-0.297901
LB	220	P76010	YCGR	Flagellar brake protein YcgR OS=Escherichia coli (strain K12) GN=ycgR PE=1 SV=1	23.0415	22.8227	23.07	23.2975	23.1917	23.3322	22.0572	21.8653	22.7179	22.4019	21.9494	22.8484	2.8821	-0.819266
LB	220	P02916	MALF	Maltose transport system permease protein MalF OS=Escherichia coli (strain K12) GN=malF PE=1 SV=1	22.6331	22.8073	21.9325	22.9978	23.0301	22.2171	23.3005	23.5972	23.0718	23.308	23.6162	22.9123	2.07135	0.698024
LB	220	P0AEA8	CYSG	Siroheme synthase OS=Escherichia coli (strain K12) GN=cysG PE=1 SV=1	20.3448	20.5913	20.461	20.0903	20.0989	19.9327	20.2119	20.2182	20.1388	19.9595	20.0753	20.0493	0.652579	-0.144337
LB	220	P15640	PUR2	Phosphoribosylamine--glycine ligase OS=Escherichia coli (strain K12) GN=purD PE=1 SV=2	19.0054	18.9355	18.7758	19.315	19.2756	19.1715	18.5142	18.7228	18.4816	19.2912	19.2855	19.3652	0.310437	-0.13638
LB	220	P0AE08	AHPC	Alkyl hydroperoxide reductase subunit C OS=Escherichia coli (strain K12) GN=ahpC PE=1 SV=2	29.4045	29.4191	29.5769	29.2828	29.3564	29.4702	29.668	29.7532	29.9329	29.6409	29.6052	29.7612	3.1892	0.308591
LB	220	P0A8J2	DNAT	Primosomal protein 1 OS=Escherichia coli (strain K12) GN=dnaT PE=1 SV=2	19.7007	19.7388	19.4509	18.1003	18.1462	17.9953	19.4037	19.2348	19.1444	17.9574	17.7731	17.9327	0.251188	-0.281028
LB	220	P23882	FMT	Methionyl-tRNA formyltransferase OS=Escherichia coli (strain K12) GN=fmt PE=1 SV=4	24.2371	24.1645	24.1313	24.1585	24.2597	24.2295	23.8354	23.8773	24.0372	24.0213	24.0002	24.0124	3.71092	-0.232802
LB	220	P36683	ACNB	Aconitate hydratase B OS=Escherichia coli (strain K12) GN=acnB PE=1 SV=3	28.1264	27.8413	28.0537	27.8461	27.7702	27.8738	27.7912	27.5238	27.6115	27.6597	27.3849	27.5042	2.73971	-0.339384
LB	220	P37902	GLTI	Glutamate/aspartate periplasmic-binding protein OS=Escherichia coli (strain K12) GN=gltI PE=1 SV=2	22.292	22.0379	22.0691	21.9517	21.7119	21.6374	21.7371	21.8243	21.9032	21.5389	21.6297	21.5531	1.26137	-0.252258
LB	220	P0AFF6	NUSA	Transcription termination/antitermination protein NusA OS=Escherichia coli (strain K12) GN=nusA PE=1 SV=1	28.2499	28.1768	28.2226	28.0276	28.0426	28.1098	27.9646	28.0752	27.9679	27.8403	27.9468	27.8723	2.46733	-0.193693
LB	220	P0ACY3	YEAG	Uncharacterized protein YeaG OS=Escherichia coli (strain K12) GN=yeaG PE=3 SV=1	15.631	15.4206	16.3226	17.0515	16.8985	17.7495	16.404	16.8437	17.3921	16.9185	17.6127	18.1296	0.845344	0.704465
LB	220	P0A6D3	AROA	3-phosphoshikimate 1-carboxyvinyltransferase OS=Escherichia coli (strain K12) GN=aroA PE=1 SV=1	22.1121	21.9922	21.981	22.2931	22.3233	22.2099	22.2352	22.247	22.244	22.3543	22.3719	22.3542	1.32737	0.149128
LB	220	P65294	YGDR	Uncharacterized lipoprotein YgdR OS=Escherichia coli (strain K12) GN=ygdR PE=1 SV=1	20.5434	20.5475	20.4458	21.2052	20.984	20.9818	20.7309	20.7003	20.9078	21.3468	21.5901	21.4384	0.886848	0.334441
LB	220	P0AEV9	HYCI	Hydrogenase 3 maturation protease OS=Escherichia coli (strain K12) GN=hycI PE=1 SV=2	19.2054	19.1038	19.079	NaN	NaN	NaN	18.9392	18.6781	18.8758	NaN	NaN	NaN	1.56632	-0.29837
LB	220	P0A6V5	GLPE	Thiosulfate sulfurtransferase GlpE OS=Escherichia coli (strain K12) GN=glpE PE=1 SV=1	22.1001	21.9484	22.0286	20.3728	20.3975	20.1918	21.8464	21.7955	21.7466	20.1904	20.428	20.2277	0.0975545	-0.134103
LB	220	P0A6P9	ENO	Enolase OS=Escherichia coli (strain K12) GN=eno PE=1 SV=2	30.0197	30.0223	29.8891	29.8977	30.0032	29.8408	30.2081	30.3007	30.1551	30.1977	30.2883	30.1528	4.1867	0.271654
LB	220	P0AF63	NSRR	HTH-type transcriptional repressor NsrR OS=Escherichia coli (strain K12) GN=nsrR PE=3 SV=1	18.7233	18.4983	18.2431	19.2914	19.5858	19.3612	18.1532	18.0255	17.9478	19.2309	19.1143	19.1811	0.476271	-0.341719
LB	220	P0A6J5	DADA	D-amino acid dehydrogenase OS=Escherichia coli (strain K12) GN=dadA PE=1 SV=1	24.536	24.3469	24.3996	24.4453	24.1478	24.254	24.2667	23.9754	23.8919	24.0383	23.7601	23.6869	2.66854	-0.418375
LB	220	P27836	WECG	UDP-N-acetyl-D-mannosaminuronic acid transferase OS=Escherichia coli (strain K12) GN=wecG PE=1 SV=2	18.4753	18.9811	18.6517	19.448	19.4781	19.4019	18.1052	18.263	18.3348	19.2826	19.4888	19.1709	0.455533	-0.298487
LB	220	P00946	MANA	Mannose-6-phosphate isomerase OS=Escherichia coli (strain K12) GN=manA PE=1 SV=1	23.9013	23.9131	23.7632	23.6618	23.7484	23.5735	24.0836	24.1139	24.0497	23.9672	24.0434	23.9521	2.99048	0.274766
LB	220	P0A8H6	YIHI	Der GTPase-activating protein YihI OS=Escherichia coli (strain K12) GN=yihI PE=1 SV=1	23.8207	23.8668	23.8652	23.5183	23.553	23.5982	23.6577	23.7012	23.5645	23.5323	23.5811	23.5935	0.701388	-0.0986547
LB	220	P61175	RL22	50S ribosomal protein L22 OS=Escherichia coli (strain K12) GN=rplV PE=1 SV=1	29.1858	29.0945	29.0877	28.5183	28.5228	28.5065	28.8059	28.9506	28.9283	28.2862	28.3921	28.1893	0.5668	-0.22721
LB	220	P0A9N4	PFLA	Pyruvate formate-lyase 1-activating enzyme OS=Escherichia coli (strain K12) GN=pflA PE=1 SV=2	22.1205	21.9773	21.7915	21.9989	21.8027	22.0096	22.2163	22.4401	22.2894	22.4196	22.6458	22.3244	3.54154	0.439171
LB	220	P19934	TOLA	Protein TolA OS=Escherichia coli (strain K12) GN=tolA PE=1 SV=1	21.271	21.1429	20.944	20.9841	21.0262	20.8481	20.8756	20.7416	20.7694	20.7385	20.731	20.8015	2.57807	-0.259792
LB	220	P0A9M8	PTA	Phosphate acetyltransferase OS=Escherichia coli (strain K12) GN=pta PE=1 SV=2	28.4713	28.4897	28.6069	28.4975	28.5833	28.6739	28.6668	28.8708	28.8134	28.6748	28.9343	28.9442	2.87272	0.263632
LB	220	P55135	RLMD	23S rRNA (uracil(1939)-C(5))-methyltransferase RlmD OS=Escherichia coli (strain K12) GN=rlmD PE=1 SV=3	17.7798	18.2114	18.64	18.383	18.2443	18.0931	19.0039	19.1119	18.7286	18.2869	18.3657	18.1994	1.12109	0.390813
LB	220	P19624	PDXA	4-hydroxythreonine-4-phosphate dehydrogenase OS=Escherichia coli (strain K12) GN=pdxA PE=1 SV=1	20.7962	20.9472	20.7143	20.0232	20.0981	19.8091	20.5988	20.3502	20.5501	19.8096	19.8453	19.9853	0.386256	-0.208162
LB	220	P17445	BETB	NAD/NADP-dependent betaine aldehyde dehydrogenase OS=Escherichia coli (strain K12) GN=betB PE=1 SV=3	22.6756	22.5998	22.5061	22.7	22.7709	22.4564	22.3894	22.396	22.2626	22.3117	22.4588	22.3262	2.99463	-0.260682
LB	220	P39321	TAMB	Translocation and assembly module TamB OS=Escherichia coli (strain K12) GN=tamB PE=1 SV=2	19.5444	19.8616	19.4519	21.6408	21.3186	21.6682	19.2522	19.271	19.2251	20.5112	20.5731	21.2648	0.466506	-0.564696
LB	220	P06149	DLD	D-lactate dehydrogenase OS=Escherichia coli (strain K12) GN=dld PE=1 SV=3	21.0947	20.9487	21.0872	20.9697	20.8877	21.0043	21.2555	21.3112	21.5856	21.2214	20.8972	21.102	1.37293	0.230087
LB	220	P0AG71	RMUC	DNA recombination protein RmuC OS=Escherichia coli (strain K12) GN=rmuC PE=1 SV=1	13.9759	14.9579	15.2029	15.8949	15.6836	15.8261	15.7745	15.5823	15.8008	15.9258	15.9725	16.0841	1.10749	0.599775
LB	220	P00954	SYW	Tryptophan--tRNA ligase OS=Escherichia coli (strain K12) GN=trpS PE=1 SV=3	23.636	23.4702	23.6716	23.6344	23.4833	23.5753	23.8136	23.8078	23.9362	23.4874	23.4302	23.5043	0.411295	0.0847556
LB	220	P77625	YFBT	Sugar phosphatase YfbT OS=Escherichia coli (strain K12) GN=yfbT PE=1 SV=2	21.6747	21.2657	21.4589	20.6428	20.3947	20.2204	21.9788	21.8579	21.7433	20.5096	20.368	20.2111	0.157672	0.168562
LB	220	P76576	YFGM	UPF0070 protein YfgM OS=Escherichia coli (strain K12) GN=yfgM PE=3 SV=1	24.7175	24.7068	24.6409	24.9263	24.952	24.8811	24.4311	24.5159	24.5236	24.789	24.8347	24.8535	0.825532	-0.146123
LB	220	P09833	MODC	Molybdenum import ATP-binding protein ModC OS=Escherichia coli (strain K12) GN=modC PE=3 SV=4	19.2822	18.7129	19.2442	19.2827	19.2596	19.2272	17.5356	17.3243	18.7184	17.2932	17.5321	18.1641	3.68856	-1.40686
LB	220	P0AED7	DAPE	Succinyl-diaminopimelate desuccinylase OS=Escherichia coli (strain K12) GN=dapE PE=1 SV=1	20.5972	20.5984	20.6435	19.5079	19.6224	19.3858	20.4255	20.473	20.37	19.391	19.6611	19.3649	0.129127	-0.111628
LB	220	P0A7V0	RS2	30S ribosomal protein S2 OS=Escherichia coli (strain K12) GN=rpsB PE=1 SV=2	30.618	30.5406	30.5008	30.4799	30.5253	30.5364	30.2983	30.4191	30.2661	30.35	30.4846	30.334	2.99733	-0.174781
LB	220	P22634	MURI	Glutamate racemase OS=Escherichia coli (strain K12) GN=murI PE=1 SV=2	21.8945	22.195	21.9919	21.7228	22.0121	21.7379	21.8158	21.6905	21.6371	21.5519	21.6747	21.8149	1.6486	-0.228225
LB	220	P76053	SMRA	Probable DNA endonuclease SmrA OS=Escherichia coli (strain K12) GN=smrA PE=1 SV=1	17.7458	18.1937	17.8342	18.1309	17.785	17.5914	17.488	17.6175	17.4353	17.8599	17.6358	17.51	1.52807	-0.289057
LB	220	P0A6Q3	FABA	3-hydroxydecanoyl-[acyl-carrier-protein] dehydratase OS=Escherichia coli (strain K12) GN=fabA PE=1 SV=2	27.0423	27.1181	26.9996	27.0462	27.0466	27.038	26.9009	26.8393	26.8205	26.98	26.9945	27.09	1.48267	-0.110974
LB	220	P0A8T1	PRMA	Ribosomal protein L11 methyltransferase OS=Escherichia coli (strain K12) GN=prmA PE=1 SV=1	22.569	22.798	22.7599	22.8391	23.1004	23.0147	22.4666	22.4496	22.4696	22.6094	22.7298	22.8311	1.51133	-0.254156
LB	220	P0A814	RUVC	Crossover junction endodeoxyribonuclease RuvC OS=Escherichia coli (strain K12) GN=ruvC PE=1 SV=2	16.9048	16.9728	16.8337	NaN	NaN	NaN	16.4655	16.698	16.1024	NaN	NaN	NaN	1.2705	-0.481797
LB	220	P09030	EX3	Exodeoxyribonuclease III OS=Escherichia coli (strain K12) GN=xthA PE=1 SV=4	24.4725	24.4595	24.3942	24.1728	24.2108	24.0664	24.2316	24.2313	24.3007	24.1236	24.1618	24.0584	0.74139	-0.111494
LB	220	P0A8B2	YFCN	UPF0115 protein YfcN OS=Escherichia coli (strain K12) GN=yfcN PE=3 SV=1	20.8843	20.9133	20.6485	20.7311	20.9312	20.7653	20.6007	20.4532	20.5225	20.7136	20.7262	20.7476	1.66561	-0.184983
LB	220	P0AEK4	FABI	Enoyl-[acyl-carrier-protein] reductase [NADH] FabI OS=Escherichia coli (strain K12) GN=fabI PE=1 SV=2	27.9783	27.9805	27.8892	27.7469	27.7885	27.7328	27.7464	27.7743	27.7726	27.6073	27.6689	27.6545	1.6898	-0.148671
LB	220	P0ADC6	LPTG	Lipopolysaccharide export system permease protein LptG OS=Escherichia coli (strain K12) GN=lptG PE=1 SV=1	21.5448	21.5739	21.5566	21.049	21.0969	20.9134	21.2405	21.3551	21.4286	20.87	20.9692	21.0692	0.396004	-0.133657
LB	220	P31663	PANC	Pantothenate synthetase OS=Escherichia coli (strain K12) GN=panC PE=1 SV=1	23.5046	23.4584	23.3958	23.3998	23.4467	23.3291	23.6423	23.6288	23.6401	23.6709	23.6181	23.4813	3.37309	0.191182
LB	220	P68187	MALK	Maltose/maltodextrin import ATP-binding protein MalK OS=Escherichia coli (strain K12) GN=malK PE=1 SV=1	26.2165	26.3043	25.5746	26.2564	26.349	25.65	26.7961	27.0123	26.4535	26.8449	27.0769	26.5395	2.71009	0.72875
LB	220	P77611	RSXC	Electron transport complex subunit RsxC OS=Escherichia coli (strain K12) GN=rsxC PE=1 SV=1	21.8374	21.8175	21.8744	21.7502	21.5535	21.7602	21.5768	21.7105	21.654	21.3313	21.4469	21.4056	2.01567	-0.244666
LB	220	P0C054	IBPA	Small heat shock protein IbpA OS=Escherichia coli (strain K12) GN=ibpA PE=1 SV=1	24.0191	23.7481	24.1551	24.2328	23.7522	24.3152	23.4268	22.5761	23.4907	23.682	22.9972	23.7532	2.18746	-0.716077
LB	220	P0A6Y1	IHFB	Integration host factor subunit beta OS=Escherichia coli (strain K12) GN=ihfB PE=1 SV=1	23.5313	23.3235	23.8989	23.5183	23.4735	23.5911	23.9863	24.0271	24.1124	23.6402	23.4527	23.6009	1.0076	0.247161
LB	220	P37759	RMLB1	dTDP-glucose 4,6-dehydratase 1 OS=Escherichia coli (strain K12) GN=rfbB PE=3 SV=2	26.2657	26.1639	26.1652	26.0608	26.1085	26.0912	25.9775	26.0454	26.0014	25.9278	26.0409	25.9082	2.74306	-0.159019
LB	220	P09155	RND	Ribonuclease D OS=Escherichia coli (strain K12) GN=rnd PE=1 SV=1	20.9915	21.2879	21.0416	20.2421	20.2228	19.9603	20.8072	20.8865	20.6922	19.5665	19.736	19.7365	0.556898	-0.386887
LB	220	P76308	YECR	Uncharacterized protein YecR OS=Escherichia coli (strain K12) GN=yecR PE=4 SV=1	20.2987	20.24	20.5162	20.339	20.4356	20.7691	19.7531	19.3674	20.1292	19.9764	19.6517	20.2536	2.40379	-0.577884
LB	220	P0AFK6	POTC	Spermidine/putrescine transport system permease protein PotC OS=Escherichia coli (strain K12) GN=potC PE=3 SV=1	18.6727	18.73	18.7056	18.6342	18.7895	18.6633	18.0654	18.2101	18.5845	17.9906	18.2309	17.9936	3.59429	-0.520022
LB	220	P0AEN1	FRE	NAD(P)H-flavin reductase OS=Escherichia coli (strain K12) GN=fre PE=1 SV=2	23.5149	23.357	23.4113	23.3951	23.3461	23.3939	23.1345	23.201	23.2774	23.2492	23.2153	23.2006	3.88399	-0.19005
LB	220	P52006	NUDI	Nucleoside triphosphatase NudI OS=Escherichia coli (strain K12) GN=nudI PE=1 SV=2	15.6381	16.8933	16.7798	17.4932	17.5152	16.7668	17.5223	17.9321	17.2189	16.871	17.3811	17.5435	0.985295	0.563695
LB	220	P10100	RLPA	Rare lipoprotein A OS=Escherichia coli (strain K12) GN=rlpA PE=1 SV=1	22.2698	22.647	22.3711	22.6875	22.6398	22.5618	22.152	22.0439	22.1009	22.5876	22.6317	22.8633	0.384322	-0.132927
LB	220	P0A828	SMG	Protein Smg OS=Escherichia coli (strain K12) GN=smg PE=3 SV=1	17.8321	17.7802	17.1211	17.7666	17.7485	17.2702	17.0877	16.8494	16.2249	17.1889	16.6615	16.172	2.6888	-0.889032
LB	220	P0A9P4	TRXB	Thioredoxin reductase OS=Escherichia coli (strain K12) GN=trxB PE=1 SV=2	26.4455	26.4974	26.4094	26.4402	26.4914	26.4988	26.3048	26.2679	26.2443	26.3623	26.3597	26.3939	3.24463	-0.141607
LB	220	P0ACW6	YDCH	Uncharacterized protein YdcH OS=Escherichia coli (strain K12) GN=ydcH PE=4 SV=2	16.0388	16.8035	17.2671	18.8999	18.661	18.3879	17.9495	17.6921	17.3835	17.8231	18.6381	19.0935	0.34514	0.420245
LB	220	P24188	YCEA	UPF0176 protein YceA OS=Escherichia coli (strain K12) GN=yceA PE=2 SV=2	21.2793	21.2954	21.3998	21.0763	20.8887	21.2559	20.8296	21.214	20.9116	20.7319	20.897	20.601	1.84529	-0.335053
LB	220	P02918	PBPA	Penicillin-binding protein 1A OS=Escherichia coli (strain K12) GN=mrcA PE=1 SV=1	22.5937	22.4866	22.4056	22.2539	22.3244	22.3174	22.2092	22.346	22.2343	21.9762	22.1738	22.0701	1.94947	-0.228624
LB	220	P45568	DXR	1-deoxy-D-xylulose 5-phosphate reductoisomerase OS=Escherichia coli (strain K12) GN=dxr PE=1 SV=2	20.3124	20.6007	20.4218	19.3244	19.4132	19.0574	19.9942	20.2635	20.113	18.973	19.332	19.2063	0.247927	-0.207981
LB	220	P32173	MOBA	Molybdenum cofactor guanylyltransferase OS=Escherichia coli (strain K12) GN=mobA PE=1 SV=1	17.542	17.4711	17.3199	NaN	NaN	NaN	17.2832	17.0838	17.1673	NaN	NaN	NaN	1.41875	-0.26623
LB	220	P75914	YCDX	Probable phosphatase YcdX OS=Escherichia coli (strain K12) GN=ycdX PE=1 SV=1	21.2343	20.9864	21.0505	21.0877	21.1435	21.0186	21.3428	21.2846	21.4687	20.9943	21.0806	21.0892	0.767816	0.123223
LB	220	P07012	RF2	Peptide chain release factor 2 OS=Escherichia coli (strain K12) GN=prfB PE=1 SV=3	26.2482	26.384	26.3381	26.1375	26.2406	26.2337	26.1024	26.1559	26.138	26.0134	26.1068	26.1502	2.37312	-0.152555
LB	220	P0AGJ2	TRMH	tRNA (guanosine(18)-2'-O)-methyltransferase OS=Escherichia coli (strain K12) GN=trmH PE=1 SV=1	20.7915	20.5682	20.4716	18.916	19.0189	18.782	20.2768	20.3682	20.3288	18.8032	19.0356	18.8875	0.106309	-0.141365
LB	220	P03018	UVRD	DNA helicase II OS=Escherichia coli (strain K12) GN=uvrD PE=1 SV=1	21.6037	21.6727	21.6764	21.2981	21.3894	21.3561	21.4282	21.4158	21.5342	21.2609	21.3152	21.2526	0.842242	-0.131589
LB	220	P0AFY8	SEQA	Negative modulator of initiation of replication OS=Escherichia coli (strain K12) GN=seqA PE=1 SV=1	24.0577	24.0255	23.9308	23.4265	23.4078	23.2955	23.7457	23.7446	23.8827	23.1672	23.1434	23.0428	0.545234	-0.236227
LB	220	P39315	QOR2	Quinone oxidoreductase 2 OS=Escherichia coli (strain K12) GN=qorB PE=1 SV=1	18.6476	18.8757	18.0003	19.9126	20.0522	19.2966	19.464	19.3334	18.9506	20.2994	20.1243	19.6631	0.676201	0.508292
LB	220	P0A7B5	PROB	Glutamate 5-kinase OS=Escherichia coli (strain K12) GN=proB PE=1 SV=1	23.8387	23.8007	23.7058	23.4728	23.6139	23.5151	23.6207	23.5952	23.566	23.5264	23.5181	23.4861	0.878775	-0.10576
LB	220	P02359	RS7	30S ribosomal protein S7 OS=Escherichia coli (strain K12) GN=rpsG PE=1 SV=3	29.9917	29.9661	29.8899	29.5662	29.5682	29.5438	29.7105	29.8347	29.686	29.4098	29.5609	29.3534	0.710167	-0.161775
LB	220	P0A988	DPO3B	DNA polymerase III subunit beta OS=Escherichia coli (strain K12) GN=dnaN PE=1 SV=1	23.7798	23.6503	23.8031	23.707	23.8047	23.7779	23.5626	23.5275	23.5555	23.66	23.667	23.6952	2.39438	-0.142485
LB	220	P60906	SYH	Histidine--tRNA ligase OS=Escherichia coli (strain K12) GN=hisS PE=1 SV=2	25.6713	25.6902	25.6876	25.5158	25.5711	25.6103	25.4223	25.4823	25.5756	25.4338	25.5101	25.5051	2.37141	-0.136195
LB	220	P60869	YBJL	Putative transport protein YbjL OS=Escherichia coli (strain K12) GN=ybjL PE=3 SV=1	16.8978	16.9474	16.8335	19.6724	19.6884	19.8515	16.5255	16.7488	16.2432	19.8305	19.8944	19.6	0.0650131	-0.174763
LB	220	P0A6P5	DER	GTPase Der OS=Escherichia coli (strain K12) GN=der PE=1 SV=1	24.8607	24.7668	24.8087	24.9249	24.9442	24.9453	24.5563	24.6447	24.6711	24.6778	24.7532	24.6516	3.49639	-0.215999
LB	220	P0AF20	NAGC	N-acetylglucosamine repressor OS=Escherichia coli (strain K12) GN=nagC PE=2 SV=1	22.8225	22.8574	22.8008	23.0608	23.1722	23.1004	22.605	22.4786	22.7145	23.0265	23.044	23.0115	0.650149	-0.155681
LB	220	P64432	YPJD	Inner membrane protein YpjD OS=Escherichia coli (strain K12) GN=ypjD PE=1 SV=1	18.4009	19.17	18.5531	NaN	NaN	NaN	18.175	18.1801	17.9825	NaN	NaN	NaN	1.14786	-0.59545
LB	220	P45577	PROQ	RNA chaperone ProQ OS=Escherichia coli (strain K12) GN=proQ PE=1 SV=2	25.7808	25.7761	25.6736	25.6809	25.6881	25.6349	25.4871	25.6162	25.5338	25.4115	25.5485	25.4392	3.33141	-0.199682
LB	220	P0A761	NANE	Putative N-acetylmannosamine-6-phosphate 2-epimerase OS=Escherichia coli (strain K12) GN=nanE PE=1 SV=1	22.1594	22.084	22.4132	22.8799	22.8382	23.3658	21.3907	20.7575	21.944	22.5307	21.8076	23.1234	0.967742	-0.697776
LB	220	P0AEH1	RSEP	Regulator of sigma-E protease RseP OS=Escherichia coli (strain K12) GN=rseP PE=1 SV=1	20.2333	20.3167	19.9611	18.7266	19.2438	18.9923	19.8243	19.9555	19.6718	18.6963	19.2884	18.9203	0.219852	-0.186187
LB	220	P0A9T0	SERA	D-3-phosphoglycerate dehydrogenase OS=Escherichia coli (strain K12) GN=serA PE=1 SV=2	21.3052	21.2935	20.9423	21.4469	21.2829	21.1686	20.9941	20.6476	20.6279	21.4698	21.1501	21.3433	0.628612	-0.201076
LB	220	P27303	EMRA	Multidrug export protein EmrA OS=Escherichia coli (strain K12) GN=emrA PE=1 SV=2	21.9323	22.317	22.1339	22.667	22.6693	22.4416	21.8868	21.8042	21.7396	22.2255	22.2553	22.0187	1.49789	-0.371852
LB	220	P15078	CSTA	Carbon starvation protein A OS=Escherichia coli (strain K12) GN=cstA PE=1 SV=3	21.6861	21.1651	21.4618	21.3964	20.7797	21.1421	21.0476	20.9958	21.1007	20.7306	20.5114	20.8489	1.53097	-0.399364
LB	220	P0AGD3	SODF	Superoxide dismutase [Fe] OS=Escherichia coli (strain K12) GN=sodB PE=1 SV=2	25.0536	25.0111	25.0888	24.872	24.9435	24.8412	25.2166	25.2712	25.5663	25.1053	25.0244	25.0136	1.47709	0.231217
LB	220	P0A6R3	FIS	DNA-binding protein Fis OS=Escherichia coli (strain K12) GN=fis PE=1 SV=1	23.986	24.0088	23.8584	23.9552	23.9302	23.8075	23.7486	23.7766	23.5075	23.7836	23.802	23.5623	2.41027	-0.227589
LB	220	P0A7J3	RL10	50S ribosomal protein L10 OS=Escherichia coli (strain K12) GN=rplJ PE=1 SV=2	29.6358	29.5148	29.4696	28.6593	28.7092	28.7053	29.2334	29.3979	29.3242	28.4647	28.5755	28.356	0.36584	-0.223703
LB	220	P0AD12	YEEZ	Protein YeeZ OS=Escherichia coli (strain K12) GN=yeeZ PE=1 SV=1	21.9984	21.3682	21.859	22.2613	22.2243	22.1615	22.287	22.256	22.1283	22.5593	22.473	22.2763	1.37184	0.351179
LB	220	P0AFA7	NHAB	Na(+)/H(+) antiporter NhaB OS=Escherichia coli (strain K12) GN=nhaB PE=1 SV=1	18.1874	18.2058	17.7604	17.2004	17.6932	17.7306	17.7644	17.4393	17.6562	17.754	17.5974	16.843	0.70563	-0.287221
LB	220	P0CB39	EPTC	Phosphoethanolamine transferase EptC OS=Escherichia coli (strain K12) GN=eptC PE=1 SV=1	21.6975	21.7521	21.6942	21.2033	21.2779	21.3491	21.4281	21.6252	21.3509	20.9244	21.1931	21.0243	0.869441	-0.237987
LB	220	P0A7W1	RS5	30S ribosomal protein S5 OS=Escherichia coli (strain K12) GN=rpsE PE=1 SV=2	30.4327	30.4214	30.3085	30.2507	30.292	30.2866	30.1383	30.2744	30.1121	30.1021	30.2673	30.1515	2.29282	-0.157688
LB	220	P0A7V3	RS3	30S ribosomal protein S3 OS=Escherichia coli (strain K12) GN=rpsC PE=1 SV=2	30.0561	30.12	30.0731	29.9111	29.955	29.945	29.8226	29.987	29.8447	29.7425	29.9022	29.7401	2.08494	-0.170174
LB	220	P05791	ILVD	Dihydroxy-acid dehydratase OS=Escherichia coli (strain K12) GN=ilvD PE=1 SV=5	19.8681	19.7835	19.3987	19.2303	19.1945	19.0329	19.4122	19.2619	18.9962	18.8308	18.8596	18.7437	1.34421	-0.400603
LB	220	P33363	BGLX	Periplasmic beta-glucosidase OS=Escherichia coli (strain K12) GN=bglX PE=1 SV=2	22.5111	22.5785	22.6516	22.3421	22.268	22.2904	22.7041	22.8159	22.8153	22.4376	22.4898	22.4427	0.981163	0.177327
LB	220	Q46829	BGLA	6-phospho-beta-glucosidase BglA OS=Escherichia coli (strain K12) GN=bglA PE=1 SV=2	24.3753	24.1344	24.2664	24.0421	24.1296	24.1754	24.4385	24.4773	24.5843	24.3798	24.3486	24.3685	2.66484	0.245623
LB	220	P0AGG8	TLDD	Metalloprotease TldD OS=Escherichia coli (strain K12) GN=tldD PE=1 SV=1	23.859	23.9081	23.6551	23.3583	23.3934	23.0962	23.5935	23.5825	23.5372	23.2508	23.2308	23.2238	0.436763	-0.14191
LB	220	P0AB77	KBL	2-amino-3-ketobutyrate coenzyme A ligase OS=Escherichia coli (strain K12) GN=kbl PE=1 SV=1	25.5974	25.496	25.4942	25.1478	25.0959	25.1514	25.7262	25.6564	25.753	25.3757	25.3658	25.4982	1.14988	0.232094
LB	220	P27829	WECC	UDP-N-acetyl-D-mannosamine dehydrogenase OS=Escherichia coli (strain K12) GN=wecC PE=1 SV=4	23.6297	23.7547	23.5488	23.3807	23.3918	23.2674	23.4269	23.4809	23.3833	23.1876	23.265	23.2729	1.0154	-0.159393
LB	220	P28248	DCD	Deoxycytidine triphosphate deaminase OS=Escherichia coli (strain K12) GN=dcd PE=1 SV=1	21.2783	21.4067	21.37	21.5901	21.5295	21.5129	21.579	21.5308	21.4952	21.6995	21.6895	21.785	1.69354	0.181904
LB	220	P69829	PTSN	Nitrogen regulatory protein OS=Escherichia coli (strain K12) GN=ptsN PE=1 SV=1	21.9535	21.8738	21.6491	21.769	21.8536	21.6569	21.5651	21.6117	21.4959	21.6635	21.8324	21.6042	1.42042	-0.163847
LB	220	P39334	BDCR	HTH-type transcriptional repressor BdcR OS=Escherichia coli (strain K12) GN=bdcR PE=1 SV=2	17.5118	16.0213	16.8663	16.1983	16.4891	15.8973	17.9326	17.8664	17.6347	15.0018	16.1902	15.829	0.172504	0.245096
LB	220	P0AFZ3	SSPB	Stringent starvation protein B OS=Escherichia coli (strain K12) GN=sspB PE=1 SV=1	22.1129	22.0381	21.9023	21.8167	21.9582	21.6696	21.8573	21.8016	21.7393	21.7694	21.8344	21.7584	1.00551	-0.122905
LB	220	P0A9J4	PANE	2-dehydropantoate 2-reductase OS=Escherichia coli (strain K12) GN=panE PE=1 SV=1	18.4891	17.7758	18.5474	NaN	NaN	NaN	19.1202	18.7209	18.8785	NaN	NaN	NaN	1.09146	0.635795
LB	220	P33667	SELU	tRNA 2-selenouridine synthase OS=Escherichia coli (strain K12) GN=selU PE=1 SV=2	15.2923	16.9607	15.6496	18.4312	18.6948	18.2327	17.4178	17.1935	16.8993	17.9941	18.5332	18.5627	0.372314	0.556529
LB	220	P0AFU8	RISA	Riboflavin synthase OS=Escherichia coli (strain K12) GN=ribC PE=1 SV=1	23.6501	23.6691	23.4476	23.253	23.2976	23.1163	23.817	23.838	23.779	23.4773	23.5323	23.4699	1.22275	0.246663
LB	220	P0A7J7	RL11	50S ribosomal protein L11 OS=Escherichia coli (strain K12) GN=rplK PE=1 SV=2	29.3365	29.2748	29.1435	28.5592	28.6294	28.5775	29.0379	29.1025	28.9112	28.4579	28.5731	28.3873	0.403938	-0.175137
LB	220	P76256	TSAB	tRNA threonylcarbamoyladenosine biosynthesis protein TsaB OS=Escherichia coli (strain K12) GN=tsaB PE=1 SV=1	23.2357	23.8315	23.1797	23.3437	23.2934	23.3369	22.901	22.8907	22.9674	23.0801	23.1229	23.1723	2.05102	-0.34777
LB	220	P75823	LTAE	Low specificity L-threonine aldolase OS=Escherichia coli (strain K12) GN=ltaE PE=1 SV=1	20.4372	20.4501	20.2285	20.955	20.7597	20.6884	20.6244	20.633	20.5451	20.797	20.8282	20.7046	0.398694	0.102232
LB	220	P0A784	ORN	Oligoribonuclease OS=Escherichia coli (strain K12) GN=orn PE=1 SV=2	21.71	21.7971	21.6367	21.5324	21.465	21.3784	21.9681	21.9073	21.8556	21.4934	21.5094	21.4444	0.434306	0.109767
LB	220	P0AD27	YEJM	Inner membrane protein YejM OS=Escherichia coli (strain K12) GN=yejM PE=1 SV=1	18.6787	18.9629	18.8856	19.0771	19.0888	18.8371	18.4774	18.5408	18.68	18.6882	18.6598	18.5148	2.89575	-0.328201
LB	220	P0A6L0	DEOC	Deoxyribose-phosphate aldolase OS=Escherichia coli (strain K12) GN=deoC PE=1 SV=1	25.507	25.6323	25.5097	25.7564	25.7597	25.6801	25.8404	25.6565	25.7965	25.9697	25.8369	25.9821	1.91667	0.206154
LB	220	P0AGE0	SSB	Single-stranded DNA-binding protein OS=Escherichia coli (strain K12) GN=ssb PE=1 SV=2	24.7797	24.8285	24.6867	24.801	24.8087	24.7523	24.5956	24.5939	24.5776	24.6942	24.7193	24.683	2.6341	-0.132225
LB	220	P0A948	RIMJ	Ribosomal-protein-alanine acetyltransferase OS=Escherichia coli (strain K12) GN=rimJ PE=3 SV=1	16.918	17.5836	17.4486	17.4227	17.3561	17.3037	17.7618	17.7524	17.9127	17.2767	17.4377	17.596	1.23075	0.284117
LB	220	P0A8D3	YAII	UPF0178 protein YaiI OS=Escherichia coli (strain K12) GN=yaiI PE=1 SV=1	19.898	19.6141	19.7604	19.4926	19.4358	19.5498	19.3006	19.3529	19.6314	19.1738	19.3323	19.4904	1.53083	-0.244867
LB	220	P10121	FTSY	Signal recognition particle receptor FtsY OS=Escherichia coli (strain K12) GN=ftsY PE=1 SV=1	24.866	24.8059	24.7308	24.7746	24.8114	24.6851	24.5676	24.5681	24.6863	24.6129	24.5977	24.4833	3.34614	-0.192997
LB	220	P30177	YBIB	Uncharacterized protein YbiB OS=Escherichia coli (strain K12) GN=ybiB PE=1 SV=1	21.713	21.6387	21.5633	21.8024	21.744	21.7374	21.9194	21.8445	21.7625	21.8873	21.7731	21.8855	2.11756	0.145588
LB	220	P0A9H5	BTUR	Cob(I)yrinic acid a,c-diamide adenosyltransferase OS=Escherichia coli (strain K12) GN=btuR PE=3 SV=1	18.6786	18.6573	19.9183	19.1486	18.7575	19.4135	18.0105	17.8772	18.3732	18.333	18.5119	19.1166	1.62969	-0.725251
LB	220	P0A722	LPXA	Acyl-[acyl-carrier-protein]--UDP-N-acetylglucosamine O-acyltransferase OS=Escherichia coli (strain K12) GN=lpxA PE=1 SV=1	23.6412	23.5752	23.4157	23.2645	23.2743	23.1803	23.3648	23.3387	23.2719	23.0396	23.0204	22.8985	1.24861	-0.236201
LB	220	P02929	TONB	Protein TonB OS=Escherichia coli (strain K12) GN=tonB PE=1 SV=2	21.5976	21.7431	21.0309	20.9132	21.0989	20.721	21.0267	20.9699	20.5309	20.4668	20.6489	20.1632	1.58522	-0.549701
LB	220	P0AA43	RSUA	Ribosomal small subunit pseudouridine synthase A OS=Escherichia coli (strain K12) GN=rsuA PE=1 SV=1	23.3967	23.382	23.2896	23.177	23.2347	23.2542	23.2195	23.1955	23.0889	23.2738	23.3009	23.2871	0.64347	-0.0614033
LB	220	P0AG55	RL6	50S ribosomal protein L6 OS=Escherichia coli (strain K12) GN=rplF PE=1 SV=2	30.409	30.5217	30.4164	30.156	30.1947	30.1881	30.2365	30.3397	30.1735	29.9686	30.1031	29.9969	1.19373	-0.177923
LB	220	P0A7Y8	RNPA	Ribonuclease P protein component OS=Escherichia coli (strain K12) GN=rnpA PE=1 SV=1	22.5432	22.4513	22.3282	22.4852	22.5017	22.4829	22.258	22.252	22.0314	22.3269	22.1608	22.1565	3.36655	-0.267833
LB	220	P06612	TOP1	DNA topoisomerase 1 OS=Escherichia coli (strain K12) GN=topA PE=1 SV=2	25.8586	25.7681	25.724	25.5596	25.5069	25.4962	25.5905	25.633	25.6082	25.3727	25.4017	25.3019	1.11436	-0.167552
LB	220	P31979	NUOF	NADH-quinone oxidoreductase subunit F OS=Escherichia coli (strain K12) GN=nuoF PE=1 SV=3	25.2212	25.1474	25.3968	25.0219	25.0377	25.1863	24.9194	24.9238	25.1253	24.8405	24.8478	24.9777	2.06325	-0.229466
LB	220	P0A6D0	ARGR	Arginine repressor OS=Escherichia coli (strain K12) GN=argR PE=1 SV=1	17.615	17.7182	16.7297	NaN	NaN	NaN	17.89	18.2675	18.1535	NaN	NaN	NaN	1.05738	0.749376
LB	220	P50466	AER	Aerotaxis receptor OS=Escherichia coli (strain K12) GN=aer PE=1 SV=1	21.9065	21.3689	22.4093	22.3816	22.1729	22.8693	20.7001	20.4632	21.5455	21.8278	21.7246	22.306	1.22774	-0.756893
LB	220	P26281	HPPK	2-amino-4-hydroxy-6-hydroxymethyldihydropteridine pyrophosphokinase OS=Escherichia coli (strain K12) GN=folK PE=1 SV=3	19.9979	19.7603	19.6063	NaN	NaN	NaN	19.4085	19.4713	19.5635	NaN	NaN	NaN	1.17852	-0.307031
LB	220	P0A6D7	AROK	Shikimate kinase 1 OS=Escherichia coli (strain K12) GN=aroK PE=1 SV=2	26.0536	26.1074	25.9219	25.781	25.8636	25.675	25.827	25.881	25.6798	25.6061	25.657	25.5124	1.40445	-0.206533
LB	220	P05704	MCP3	Methyl-accepting chemotaxis protein III OS=Escherichia coli (strain K12) GN=trg PE=1 SV=3	22.6175	22.163	22.8627	22.4767	22.0935	22.6795	21.5947	21.3453	22.3155	21.808	21.3009	22.3633	1.9258	-0.694251
LB	220	P28903	NRDD	Anaerobic ribonucleoside-triphosphate reductase OS=Escherichia coli (strain K12) GN=nrdD PE=1 SV=2	19.3508	18.8519	19.6335	18.8098	18.5228	19.4111	19.638	19.8957	20.1147	19.2236	19.4896	19.8109	1.68987	0.598773
LB	220	P0A6S3	FLGI	Flagellar P-ring protein OS=Escherichia coli (strain K12) GN=flgI PE=3 SV=1	19.0627	19.6313	19.1694	19.3212	19.5372	18.7453	18.6928	18.9464	18.8938	16.6376	17.4625	18.4713	1.6013	-1.06049
LB	220	P08660	AK3	Lysine-sensitive aspartokinase 3 OS=Escherichia coli (strain K12) GN=lysC PE=1 SV=2	20.2031	20.3663	20.1275	20.0744	20.1013	20.0082	20.5839	20.7175	20.3459	20.4572	20.832	20.1981	2.20255	0.375597
LB	220	P52612	FLII	Flagellum-specific ATP synthase OS=Escherichia coli (strain K12) GN=fliI PE=1 SV=2	21.8268	21.838	21.9757	21.8752	21.803	22.0953	21.3128	20.8901	21.7433	21.5673	21.1261	22.048	1.53472	-0.454424
LB	220	P28306	YCEG	UPF0755 protein YceG OS=Escherichia coli (strain K12) GN=yceG PE=1 SV=2	18.9145	18.6686	19.327	18.9043	18.9333	18.4507	18.0934	18.6455	18.4747	18.4832	18.4933	18.4709	1.86487	-0.422905
LB	220	P0A6T9	GCSH	Glycine cleavage system H protein OS=Escherichia coli (strain K12) GN=gcvH PE=1 SV=2	23.9783	24.0432	24.2012	24.5641	24.3982	24.4408	24.5681	24.1611	24.6407	24.6748	24.3009	25.0012	1.0331	0.286806
LB	220	P0ADQ7	YGAM	Uncharacterized protein YgaM OS=Escherichia coli (strain K12) GN=ygaM PE=1 SV=2	14.8194	16.7343	16.2878	17.4054	18.5077	17.6081	16.9277	17.2483	17.8018	17.6162	18.385	18.8745	0.807219	0.915145
LB	220	P27241	RFAZ	Lipopolysaccharide core biosynthesis protein RfaZ OS=Escherichia coli (strain K12) GN=rfaZ PE=4 SV=2	19.6088	20.0037	19.6567	20.2173	20.2517	20.0714	19.3408	19.5508	19.363	19.8359	20.3964	20.2391	0.375099	-0.180602
LB	220	P76172	YNFD	Uncharacterized protein YnfD OS=Escherichia coli (strain K12) GN=ynfD PE=1 SV=2	17.9905	17.883	17.7281	17.8116	17.9841	17.9464	18.0452	18.0858	18.2838	18.3107	18.5264	18.6887	2.54627	0.432813
LB	220	P24182	ACCC	Biotin carboxylase OS=Escherichia coli (strain K12) GN=accC PE=1 SV=2	27.3568	27.3461	27.2976	27.1529	27.2199	27.2178	27.1124	27.2437	27.1184	27.0837	27.1735	27.1075	1.92171	-0.12534
LB	220	P0AB71	ALF	Fructose-bisphosphate aldolase class 2 OS=Escherichia coli (strain K12) GN=fbaA PE=1 SV=2	28.3157	28.2618	27.9573	28.0196	28.098	27.8616	28.4423	28.4781	28.4593	28.4007	28.3912	28.2934	2.75848	0.325146
LB	220	P0ABQ4	DYR	Dihydrofolate reductase OS=Escherichia coli (strain K12) GN=folA PE=1 SV=1	22.6106	22.6013	22.5875	22.8391	22.7842	22.9047	22.4624	22.4136	22.4743	22.8349	22.9247	23.0673	0.0713463	-0.0250254
LB	220	Q93K97	ADPP	ADP-ribose pyrophosphatase OS=Escherichia coli (strain K12) GN=nudF PE=1 SV=2	21.1457	21.0347	20.9232	21.1947	21.3349	21.2418	20.8133	20.8763	20.7934	21.2228	21.0314	21.065	1.10325	-0.178792
LB	220	P0A8J8	RHLB	ATP-dependent RNA helicase RhlB OS=Escherichia coli (strain K12) GN=rhlB PE=1 SV=2	25.0787	24.9759	24.9278	24.9625	25.0056	24.8689	24.8341	24.8331	24.7889	24.838	24.8538	24.7795	3.09559	-0.14864
LB	220	P52119	RATB	UPF0125 protein RatB OS=Escherichia coli (strain K12) GN=ratB PE=1 SV=1	21.4259	21.3969	21.1478	19.5885	19.6231	19.6573	21.1277	21.091	20.8805	19.5044	19.6682	19.6752	0.112669	-0.148751
LB	220	P0AEK2	FABG	3-oxoacyl-[acyl-carrier-protein] reductase FabG OS=Escherichia coli (strain K12) GN=fabG PE=1 SV=1	27.7148	27.675	27.6413	27.3011	27.3708	27.2446	27.4239	27.4865	27.5816	27.1524	27.197	27.1108	0.728138	-0.1659
LB	220	P0A8M0	SYN	Asparagine--tRNA ligase OS=Escherichia coli (strain K12) GN=asnS PE=1 SV=2	27.3429	27.2202	27.2263	27.1638	27.2119	27.2251	27.0796	27.0902	27.116	27.1287	27.1467	27.1164	2.9636	-0.118798
LB	220	P76208	YNIB	Uncharacterized protein YniB OS=Escherichia coli (strain K12) GN=yniB PE=4 SV=1	18.4193	18.4809	18.3274	18.4609	18.3797	18.3206	18.2758	18.0991	18.2338	18.1376	18.0105	18.3874	2.14316	-0.207433
LB	220	P64534	RCNB	Nickel/cobalt homeostasis protein RcnB OS=Escherichia coli (strain K12) GN=rcnB PE=1 SV=1	20.5426	20.8261	20.5631	20.6537	20.6953	20.4495	20.8216	20.9121	20.9836	20.9264	20.9765	20.766	2.78643	0.276005
LB	220	P0A8X0	YJGA	UPF0307 protein YjgA OS=Escherichia coli (strain K12) GN=yjgA PE=1 SV=1	22.3848	22.5232	22.7227	22.2698	22.4161	22.4966	22.0721	22.2365	22.3757	22.0431	22.1296	22.3921	1.847	-0.260678
LB	220	P23894	HTPX	Protease HtpX OS=Escherichia coli (strain K12) GN=htpX PE=1 SV=1	23.2067	23.1561	23.0842	23.0598	23.1412	23.0898	22.9588	22.8297	23.0389	22.9071	22.7902	23.143	1.91899	-0.178338
LB	220	P0AB55	YCII	Protein YciI OS=Escherichia coli (strain K12) GN=yciI PE=1 SV=1	13.5671	16.6898	15.9336	17.1587	17.5444	17.4477	17.4814	17.4663	17.2807	18.0636	17.9228	18.0859	1.21058	1.32656
LB	220	P0AG93	SECF	Protein translocase subunit SecF OS=Escherichia coli (strain K12) GN=secF PE=1 SV=1	24.0384	24.1786	24.1446	23.8688	23.9368	23.8768	23.9511	23.9745	23.9258	23.6309	23.7659	23.79	1.2544	-0.167604
LB	220	P0A7M9	RL31	50S ribosomal protein L31 OS=Escherichia coli (strain K12) GN=rpmE PE=1 SV=1	28.3212	28.3694	28.2345	28.1489	27.9385	28.1094	28.0968	28.2038	27.9718	28.0747	28.224	28.0044	0.58389	-0.0910753
LB	220	P0A6K6	DEOB	Phosphopentomutase OS=Escherichia coli (strain K12) GN=deoB PE=1 SV=1	26.9647	26.8574	27.0865	26.4038	26.4203	26.6671	27.2019	27.1491	27.5391	26.7203	26.6538	27.1507	1.0531	0.33587
LB	220	P0A9T4	TAS	Protein tas OS=Escherichia coli (strain K12) GN=tas PE=1 SV=1	22.3626	22.0966	22.143	22.1902	22.3731	22.1439	22.5367	22.4759	22.3487	22.5685	22.6932	22.6482	3.04386	0.326953
LB	220	P12758	UDP	Uridine phosphorylase OS=Escherichia coli (strain K12) GN=udp PE=1 SV=3	27.8759	27.8386	27.7981	27.5952	27.6446	27.6313	28.1623	27.9018	28.2723	27.9328	27.7246	28.2071	1.8975	0.302836
LB	220	P30860	ARTJ	ABC transporter arginine-binding protein 1 OS=Escherichia coli (strain K12) GN=artJ PE=1 SV=2	16.5509	17.7692	17.7132	18.1306	17.8292	17.9305	18.421	18.377	17.9498	18.472	18.4191	18.4567	1.77566	0.695337
LB	220	P07018	MCP4	Methyl-accepting chemotaxis protein IV OS=Escherichia coli (strain K12) GN=tap PE=1 SV=2	22.0704	21.8652	22.3283	22.0447	21.9975	22.3781	20.8903	20.553	21.9705	20.9419	20.6084	22.0136	2.15415	-0.951068
LB	220	P64455	YDCY	Uncharacterized protein YdcY OS=Escherichia coli (strain K12) GN=ydcY PE=1 SV=1	22.4282	20.9505	22.9436	21.3643	21.3909	22.6262	23.3798	23.5468	23.2096	23.0651	22.7047	22.576	1.93083	1.12975
LB	220	P76537	YFEY	Uncharacterized protein YfeY OS=Escherichia coli (strain K12) GN=yfeY PE=1 SV=1	20.5601	20.9186	20.6055	20.3135	20.4039	20.3109	21.0784	21.114	20.8552	20.837	20.9563	20.7204	2.3251	0.408099
LB	220	P0A9Q1	ARCA	Aerobic respiration control protein ArcA OS=Escherichia coli (strain K12) GN=arcA PE=1 SV=1	25.2426	25.224	25.1581	25.2011	25.1391	25.0534	25.0231	25.0057	25.1083	24.9628	24.9524	24.8773	2.78929	-0.181464
LB	220	P0A905	SLYB	Outer membrane lipoprotein SlyB OS=Escherichia coli (strain K12) GN=slyB PE=2 SV=1	27.552	27.5183	27.7322	27.5388	27.5956	27.8075	27.3281	27.3237	27.4811	27.469	27.5088	27.6917	1.23335	-0.157001
LB	220	P0ACC3	ERPA	Iron-sulfur cluster insertion protein ErpA OS=Escherichia coli (strain K12) GN=erpA PE=1 SV=1	24.5674	24.6575	24.5607	24.5596	24.5693	24.6359	24.4794	24.4394	24.3544	24.5089	24.5698	24.6773	0.981974	-0.0868797
LB	220	P0A8J4	YBED	UPF0250 protein YbeD OS=Escherichia coli (strain K12) GN=ybeD PE=1 SV=1	24.755	24.4528	24.5137	24.2096	24.1776	24.129	24.8782	24.7302	24.8912	24.355	24.1724	24.3005	0.536362	0.181636
LB	220	P0A8I1	YQGF	Putative pre-16S rRNA nuclease OS=Escherichia coli (strain K12) GN=yqgF PE=1 SV=1	19.5265	19.5629	19.2938	18.8634	18.8067	18.7828	19.315	19.1974	19.1043	18.6754	18.8282	19.0086	0.28211	-0.117889
LB	220	P37646	YHJH	Cyclic di-GMP phosphodiesterase YhjH OS=Escherichia coli (strain K12) GN=yhjH PE=1 SV=3	21.4052	21.1527	21.4591	20.245	19.9534	20.3728	20.7881	20.6358	21.2473	19.6364	19.1034	20.2326	0.57224	-0.490744
LB	220	P21888	SYC	Cysteine--tRNA ligase OS=Escherichia coli (strain K12) GN=cysS PE=1 SV=2	25.2127	24.9789	25.1759	24.9438	25.0593	25.238	25.3556	25.3799	25.2725	25.4848	25.3258	25.3765	2.94862	0.264399
LB	220	P0AGF2	CSDE	Sulfur acceptor protein CsdE OS=Escherichia coli (strain K12) GN=csdE PE=1 SV=1	19.1652	19.4441	20.0163	19.7039	19.6621	19.5805	19.0542	18.9269	19.0255	18.9615	18.9602	19.2572	2.93541	-0.564421
LB	220	P76291	CMOB	tRNA (mo5U34)-methyltransferase OS=Escherichia coli (strain K12) GN=cmoB PE=1 SV=1	20.0555	20.2537	20.3438	20.1779	20.272	20.2623	19.7773	19.9117	20.0921	20.0096	20.123	20.0382	2.28302	-0.235548
LB	220	P0AFJ7	PITA	Low-affinity inorganic phosphate transporter 1 OS=Escherichia coli (strain K12) GN=pitA PE=1 SV=1	23.1153	23.1563	23.0998	23.1269	23.1511	22.9932	22.8018	22.9627	23.0221	22.9828	23.083	22.8844	2.00084	-0.150987
LB	220	P75820	AMID	N-acetylmuramoyl-L-alanine amidase AmiD OS=Escherichia coli (strain K12) GN=amiD PE=1 SV=1	18.815	18.8224	18.6182	17.9784	18.4747	18.2184	18.496	18.5935	18.5601	18.4651	18.4176	18.6657	0.120427	0.0451727
LB	220	P0ACA3	SSPA	Stringent starvation protein A OS=Escherichia coli (strain K12) GN=sspA PE=1 SV=2	26.5209	26.5161	26.5241	26.2981	26.3758	26.374	26.3959	26.3893	26.3627	26.3793	26.4083	26.3701	0.619311	-0.050608
LB	220	P0A8A8	RIMP	Ribosome maturation factor RimP OS=Escherichia coli (strain K12) GN=rimP PE=1 SV=2	24.4234	24.3842	24.3088	23.9454	24.109	24.0864	24.1862	24.2759	24.1134	23.9997	24.1082	24.051	0.465579	-0.0871401
LB	220	P23003	TRMA	tRNA/tmRNA (uracil-C(5))-methyltransferase OS=Escherichia coli (strain K12) GN=trmA PE=1 SV=1	23.7342	23.447	23.4941	23.6602	23.6798	23.6913	23.3045	23.3757	23.298	23.6275	23.6699	23.5221	1.02288	-0.15148
LB	220	P77695	GNSB	Protein GnsB OS=Escherichia coli (strain K12) GN=gnsB PE=3 SV=2	23.7236	23.7372	23.6098	23.2971	23.3222	23.1931	23.8775	23.8187	23.8627	23.5415	23.4693	23.5609	0.916734	0.207917
LB	220	P52062	YGGW	Oxygen-independent coproporphyrinogen-III oxidase-like protein YggW OS=Escherichia coli (strain K12) GN=yggW PE=3 SV=1	16.3045	16.1053	15.9858	NaN	NaN	NaN	16.033	15.2498	14.7997	NaN	NaN	NaN	0.970675	-0.771064
LB	220	P13029	KATG	Catalase-peroxidase OS=Escherichia coli (strain K12) GN=katG PE=1 SV=2	25.8501	25.6893	25.6983	25.7413	25.7025	25.5696	25.9341	25.866	26.0333	25.8668	25.892	25.8907	2.97382	0.205296
LB	220	P39180	AG43	Antigen 43 OS=Escherichia coli (strain K12) GN=flu PE=1 SV=3	27.0961	27.3154	27.4621	27.2797	27.3615	27.5435	27.5297	27.5033	27.7952	27.6887	27.7187	28.0462	2.32012	0.370574
LB	220	P31068	FLIH	Flagellar assembly protein FliH OS=Escherichia coli (strain K12) GN=fliH PE=3 SV=3	20.7451	20.7098	20.883	20.5442	20.7048	21.3058	20.1767	19.753	20.6848	20.7264	20.0935	21.0728	0.956137	-0.397563
LB	220	Q46845	YGHU	Disulfide-bond oxidoreductase YghU OS=Escherichia coli (strain K12) GN=yghU PE=1 SV=2	18.1699	19.0056	18.7982	19.5973	19.5232	19.6185	19.0657	19.2003	19.3976	20.0011	19.9089	20.1925	0.908227	0.508896
LB	220	P0AFY6	SBMA	Peptide antibiotic transporter SbmA OS=Escherichia coli (strain K12) GN=sbmA PE=1 SV=1	17.1825	17.4244	17.2917	16.327	16.3773	15.9241	17.8365	17.3739	17.7167	15.9416	16.0878	16.1391	0.0786554	0.0947563
LB	220	P04079	GUAA	GMP synthase [glutamine-hydrolyzing] OS=Escherichia coli (strain K12) GN=guaA PE=1 SV=1	27.7562	27.7203	27.5957	27.6149	27.6684	27.5057	27.5226	27.5562	27.4712	27.4586	27.4678	27.3754	2.42115	-0.168265
LB	220	P0A862	TPX	Thiol peroxidase OS=Escherichia coli (strain K12) GN=tpx PE=1 SV=2	28.6708	28.5334	28.6323	28.3399	28.3973	28.5025	28.4754	28.458	28.4186	28.4125	28.3477	28.3633	0.972052	-0.100117
LB	220	P0AB96	ARSC	Arsenate reductase OS=Escherichia coli (strain K12) GN=arsC PE=3 SV=1	15.4538	15.7326	16.3426	NaN	NaN	NaN	16.2701	16.5458	16.4251	NaN	NaN	NaN	0.974815	0.57069
LB	220	P0ADI7	YECD	Isochorismatase family protein YecD OS=Escherichia coli (strain K12) GN=yecD PE=1 SV=2	21.0556	20.9824	20.897	21.1353	21.2575	21.0185	21.1259	21.1194	21.3173	21.3578	21.3763	21.4922	1.90082	0.240431
LB	220	P0AAI9	FABD	Malonyl CoA-acyl carrier protein transacylase OS=Escherichia coli (strain K12) GN=fabD PE=1 SV=2	27.744	27.7263	27.5776	27.6889	27.7629	27.6586	27.5095	27.5372	27.4766	27.6443	27.6627	27.6462	1.60035	-0.113656
LB	220	P0AE85	CPXP	Periplasmic protein CpxP OS=Escherichia coli (strain K12) GN=cpxP PE=1 SV=1	20.6687	20.3686	19.9432	20.4609	20.2546	19.6802	19.9014	19.8494	18.9792	19.7774	19.9439	19.0941	1.70361	-0.638455
LB	220	P29745	PEPT	Peptidase T OS=Escherichia coli (strain K12) GN=pepT PE=1 SV=2	21.9808	21.618	21.7866	21.9137	21.7161	21.5487	22.0561	22.3887	21.9926	21.5848	22.0696	21.7288	0.825726	0.209459
LB	220	P27833	WECE	dTDP-4-amino-4,6-dideoxygalactose transaminase OS=Escherichia coli (strain K12) GN=wecE PE=1 SV=2	23.7862	23.6379	23.4951	23.7426	23.8241	23.684	23.3732	23.4572	23.4274	23.7223	23.7633	23.8082	0.535547	-0.103064
LB	220	P76104	YDCP	Uncharacterized protease YdcP OS=Escherichia coli (strain K12) GN=ydcP PE=1 SV=2	17.7857	18.821	17.4398	17.2044	17.0003	16.2937	17.2393	17.2272	17.0158	16.8233	16.7462	15.8865	0.780988	-0.601101
LB	220	P0AEQ3	GLNH	Glutamine-binding periplasmic protein OS=Escherichia coli (strain K12) GN=glnH PE=1 SV=1	25.0278	24.8517	24.8255	24.8832	24.7423	24.6894	24.7092	24.693	24.7444	24.6332	24.6419	24.6941	1.83552	-0.150677
LB	220	P0AG63	RS17	30S ribosomal protein S17 OS=Escherichia coli (strain K12) GN=rpsQ PE=1 SV=2	28.1002	28.02	27.9574	28.0144	28.0072	28.007	27.8345	27.9286	27.7719	27.8417	28.0238	27.8893	2.1445	-0.136061
LB	220	P0A964	CHEW	Chemotaxis protein CheW OS=Escherichia coli (strain K12) GN=cheW PE=1 SV=1	24.9725	24.8157	25.2354	24.812	24.7539	25.2809	24.18	23.5481	24.8676	24.2132	23.6298	24.9593	1.77561	-0.745421
LB	220	P05042	FUMC	Fumarate hydratase class II OS=Escherichia coli (strain K12) GN=fumC PE=1 SV=1	18.1726	18.7145	20.2544	17.8668	17.8984	17.3067	17.2092	17.9101	17.9889	16.8455	18.0922	17.526	0.891649	-0.773574
LB	220	P30958	MFD	Transcription-repair-coupling factor OS=Escherichia coli (strain K12) GN=mfd PE=1 SV=2	22.6198	22.5537	22.6983	22.9926	22.9718	22.9759	22.7833	22.7411	22.8602	23.0851	23.0053	23.1631	0.639674	0.137635
LB	220	P21507	SRMB	ATP-dependent RNA helicase SrmB OS=Escherichia coli (strain K12) GN=srmB PE=1 SV=1	24.8985	24.8679	24.7691	24.2036	24.2335	24.1866	24.6836	24.7085	24.6824	24.044	24.0901	24.0258	0.332964	-0.154162
LB	220	P0A7I4	RF3	Peptide chain release factor 3 OS=Escherichia coli (strain K12) GN=prfC PE=1 SV=2	26.1872	26.1462	26.1083	26.1152	26.146	26.1575	26.0055	26.0339	25.8078	26.0568	26.1037	26.0231	2.00999	-0.138277
LB	220	P0A7R1	RL9	50S ribosomal protein L9 OS=Escherichia coli (strain K12) GN=rplI PE=1 SV=1	29.9031	29.9194	29.798	29.6836	29.7176	29.7085	29.6507	29.7974	29.5834	29.5981	29.7155	29.5322	1.47691	-0.142153
LB	220	P33195	GCSP	Glycine dehydrogenase (decarboxylating) OS=Escherichia coli (strain K12) GN=gcvP PE=1 SV=3	25.8651	25.5718	25.5029	25.6656	25.5357	25.4941	26.0333	25.7737	26.2359	26.0019	25.6819	26.2444	2.25078	0.389335
LB	220	P0A991	ALF1	Fructose-bisphosphate aldolase class 1 OS=Escherichia coli (strain K12) GN=fbaB PE=1 SV=2	20.7837	20.8095	21.4081	21.4473	21.7291	21.6792	21.2485	21.5912	22.0971	21.7609	21.6948	22.1692	1.17437	0.450795
LB	220	P0C058	IBPB	Small heat shock protein IbpB OS=Escherichia coli (strain K12) GN=ibpB PE=1 SV=1	20.8687	19.8063	21.1921	20.7317	19.6776	20.999	19.4083	16.9687	19.7393	19.5063	17.4677	19.7683	1.89353	-1.73612
LB	220	P0A6Q6	FABZ	3-hydroxyacyl-[acyl-carrier-protein] dehydratase FabZ OS=Escherichia coli (strain K12) GN=fabZ PE=1 SV=1	26.44	26.2854	26.3065	26.1153	26.2209	26.184	26.167	26.2263	26.1182	26.0618	26.0836	26.0224	1.60874	-0.145458
LB	220	P0A776	RPPH	RNA pyrophosphohydrolase OS=Escherichia coli (strain K12) GN=rppH PE=1 SV=1	18.7388	19.0399	18.9168	NaN	NaN	NaN	19.0404	19.1476	19.2442	NaN	NaN	NaN	1.09591	0.245594
LB	220	P0A898	YBEY	Endoribonuclease YbeY OS=Escherichia coli (strain K12) GN=ybeY PE=1 SV=1	22.0438	21.7213	22.1727	21.4322	21.2419	21.304	22.2927	22.2654	22.266	21.361	21.3072	21.422	0.271048	0.166402
LB	220	P0ACA7	GSTB	Glutathione S-transferase GstB OS=Escherichia coli (strain K12) GN=gstB PE=1 SV=1	20.5728	20.2305	20.4451	20.1336	20.1913	19.9528	20.6269	20.6154	20.8908	20.4303	20.2846	20.5352	1.50593	0.309494
LB	220	P76027	OPPD	Oligopeptide transport ATP-binding protein OppD OS=Escherichia coli (strain K12) GN=oppD PE=3 SV=2	20.7581	20.8965	20.708	20.4905	20.5625	20.6444	21.0177	20.9152	20.9722	20.88	20.7137	20.8062	1.71612	0.207513
LB	220	P23871	HEMH	Ferrochelatase OS=Escherichia coli (strain K12) GN=hemH PE=1 SV=3	19.0085	18.983	19.0508	19.9979	20.0265	19.3823	18.5218	18.1005	18.9384	19.7629	19.6013	19.5033	0.467057	-0.33681
LB	220	P0A955	ALKH	KHG/KDPG aldolase OS=Escherichia coli (strain K12) GN=eda PE=1 SV=1	26.8055	26.7651	26.9164	26.9593	27.03	26.9779	26.9384	27.0327	27.0192	27.0323	27.0945	27.0369	1.4926	0.116621
LB	220	P23917	MAK	Fructokinase OS=Escherichia coli (strain K12) GN=mak PE=1 SV=2	20.5777	20.4777	20.4634	21.113	20.9233	21.0481	20.3878	20.3529	20.3226	21.2495	21.3093	21.3005	0.0811021	0.0532182
LB	220	P11875	SYR	Arginine--tRNA ligase OS=Escherichia coli (strain K12) GN=argS PE=1 SV=1	25.4696	25.4123	25.3943	25.2103	25.27	25.2192	25.2154	25.309	25.3042	25.1354	25.189	25.0921	1.22046	-0.121774
LB	220	P0AEC0	YOAE	UPF0053 inner membrane protein YoaE OS=Escherichia coli (strain K12) GN=yoaE PE=1 SV=1	16.891	16.649	16.6223	16.5396	16.3741	16.4368	15.9675	15.4129	16.6301	15.9056	15.8957	16.4143	1.7777	-0.547771
LB	220	P00864	CAPP	Phosphoenolpyruvate carboxylase OS=Escherichia coli (strain K12) GN=ppc PE=1 SV=1	25.077	25.1511	24.9703	24.7046	24.7312	24.5108	25.2352	25.2197	25.239	24.821	24.8549	24.8685	0.699519	0.182197
LB	220	P33218	YEBE	Inner membrane protein YebE OS=Escherichia coli (strain K12) GN=yebE PE=1 SV=2	20.5185	19.8928	19.7095	20.2846	19.4336	19.0096	20.5514	20.436	20.6638	19.9194	19.9793	19.9658	0.910882	0.444518
LB	220	P56580	PTHB	Glucitol/sorbitol-specific phosphotransferase enzyme IIB component OS=Escherichia coli (strain K12) GN=srlE PE=1 SV=1	23.1427	22.5927	23.1769	22.8528	22.346	22.9569	23.7379	23.1126	24.0651	23.5159	22.9692	23.973	2.00409	0.717572
LB	220	P77522	SUFB	FeS cluster assembly protein SufB OS=Escherichia coli (strain K12) GN=sufB PE=1 SV=2	20.5569	20.7756	20.2502	17.9408	18.4672	17.3163	20.1596	20.2998	20.0924	17.5961	17.7641	17.6913	0.131729	-0.283972
LB	220	P25742	RFAQ	Lipopolysaccharide core heptosyltransferase RfaQ OS=Escherichia coli (strain K12) GN=rfaQ PE=1 SV=2	16.7456	17.1617	17.1785	17.9514	17.8746	17.4995	17.2146	17.4006	17.5093	18.9049	17.9918	18.4135	0.808433	0.503909
LB	220	P14294	TOP3	DNA topoisomerase 3 OS=Escherichia coli (strain K12) GN=topB PE=1 SV=1	19.1937	17.514	17.4445	17.1417	16.9997	16.7583	19.2696	19.2466	19.0151	16.7064	16.7594	16.0806	0.193471	0.337652
LB	220	P0AEL3	FEOA	Ferrous iron transport protein A OS=Escherichia coli (strain K12) GN=feoA PE=1 SV=1	19.678	19.3114	18.9828	19.633	19.5561	18.996	18.9446	18.9932	18.6905	19.2234	19.4179	18.8248	1.17049	-0.343814
LB	220	P0AEH5	ELAB	Protein ElaB OS=Escherichia coli (strain K12) GN=elaB PE=1 SV=1	21.1901	21.3211	21.6636	21.3496	21.8505	21.8897	21.6238	21.7087	22.1455	21.8487	21.8917	22.4011	1.36804	0.392491
LB	220	P21829	YBHA	Pyridoxal phosphate phosphatase YbhA OS=Escherichia coli (strain K12) GN=ybhA PE=1 SV=3	22.2273	21.9539	22.1039	22.365	22.3678	22.4894	22.2588	22.4057	22.2765	22.7175	22.7653	22.512	1.12951	0.238089
LB	220	P0ACE0	MBHM	Hydrogenase-2 large chain OS=Escherichia coli (strain K12) GN=hybC PE=1 SV=2	18.8403	18.1947	18.1196	18.4577	18.0722	18.3274	17.8574	18.0798	17.6895	18.0628	18.3573	18.1175	1.17877	-0.307949
LB	220	P0AE06	ACRA	Multidrug efflux pump subunit AcrA OS=Escherichia coli (strain K12) GN=acrA PE=1 SV=1	26.2893	26.3428	26.2436	26.0665	26.1078	26.1265	26.1177	26.1854	26.1378	25.953	26.0543	26.0676	1.10686	-0.110107
LB	220	P06129	BTUB	Vitamin B12 transporter BtuB OS=Escherichia coli (strain K12) GN=btuB PE=1 SV=2	24.3976	24.2513	24.0901	23.837	23.7791	23.7896	23.957	24.0525	24.0597	23.652	23.7144	23.6105	0.680968	-0.183109
LB	220	P0AFX9	RSEB	Sigma-E factor regulatory protein RseB OS=Escherichia coli (strain K12) GN=rseB PE=1 SV=1	21.4524	21.5469	21.4053	21.8278	21.5717	21.7903	21.577	21.6931	21.627	21.6534	21.7775	21.6411	0.364359	0.062466
LB	220	P0A8Y3	YIHX	Alpha-D-glucose 1-phosphate phosphatase YihX OS=Escherichia coli (strain K12) GN=yihX PE=1 SV=1	20.5352	20.7182	20.6393	20.502	20.4999	20.4581	20.5182	20.2467	20.4487	20.427	20.3407	20.6804	0.834371	-0.11519
LB	220	P0C8J8	GATZ	D-tagatose-1,6-bisphosphate aldolase subunit GatZ OS=Escherichia coli (strain K12) GN=gatZ PE=1 SV=1	26.6065	26.1041	26.1246	26.4079	26.1896	25.9623	26.5731	26.836	26.5681	26.4714	26.6565	26.3945	1.92753	0.350794
LB	220	P29744	FLGL	Flagellar hook-associated protein 3 OS=Escherichia coli (strain K12) GN=flgL PE=3 SV=2	22.2242	21.5497	21.9343	22.0254	20.871	21.4485	21.6287	21.0827	21.4804	21.0533	19.9196	20.7411	1.25063	-0.691214
LB	220	P0AD49	RAIA	Ribosome-associated inhibitor A OS=Escherichia coli (strain K12) GN=raiA PE=1 SV=2	24.5765	24.1381	24.1398	24.3854	23.8338	23.9924	24.0442	23.7113	23.9975	24.2134	23.7694	23.8988	0.987923	-0.238582
LB	220	P0A8I5	TRMB	tRNA (guanine-N(7)-)-methyltransferase OS=Escherichia coli (strain K12) GN=trmB PE=1 SV=1	23.8592	23.8955	23.86	23.4617	23.6311	23.5481	23.7372	23.776	23.6831	23.4662	23.5972	23.5052	0.405023	-0.081782
LB	220	P0AFD1	NUOE	NADH-quinone oxidoreductase subunit E OS=Escherichia coli (strain K12) GN=nuoE PE=1 SV=1	24.633	24.4497	24.5293	24.4863	24.3728	24.5961	24.3642	24.3496	24.4015	24.4093	24.3933	24.4145	1.89025	-0.122473
LB	220	P07330	CHEB	Chemotaxis response regulator protein-glutamate methylesterase OS=Escherichia coli (strain K12) GN=cheB PE=1 SV=3	20.7139	20.3789	20.9177	20.5381	20.4649	20.744	19.5616	18.7962	20.5599	19.6081	19.1253	20.5733	1.85783	-0.922191
LB	220	P0ABZ6	SURA	Chaperone SurA OS=Escherichia coli (strain K12) GN=surA PE=1 SV=1	26.3799	26.3657	26.3177	26.1312	26.1218	26.0285	26.2006	26.2558	26.1962	26.0448	26.1054	26.0892	0.522869	-0.0754795
LB	220	P76227	YNJH	Uncharacterized protein YnjH OS=Escherichia coli (strain K12) GN=ynjH PE=3 SV=1	19.3097	19.5121	20.0556	18.7772	18.6392	19.2977	18.7645	18.1637	19.4449	17.5895	17.104	18.6869	1.42496	-0.973016
LB	220	P03841	MALM	Maltose operon periplasmic protein OS=Escherichia coli (strain K12) GN=malM PE=3 SV=1	26.4081	26.5543	26.1777	26.6229	26.6583	26.2079	26.7344	26.9092	26.4974	26.787	26.994	26.613	1.72408	0.317621
LB	220	P77376	YDGJ	Uncharacterized oxidoreductase YdgJ OS=Escherichia coli (strain K12) GN=ydgJ PE=3 SV=2	19.4702	19.2375	19.1426	19.2745	19.0511	19.09	19.4016	19.655	19.5969	19.1667	19.3115	19.5006	1.38415	0.227738
LB	220	P60293	MUKF	Chromosome partition protein MukF OS=Escherichia coli (strain K12) GN=mukF PE=1 SV=1	22.0387	22.1095	22.0062	21.9828	22.0473	22.3544	21.949	21.8493	21.9084	22.024	21.9979	21.9686	1.34123	-0.140256
LB	220	P0A6J8	DDLA	D-alanine--D-alanine ligase A OS=Escherichia coli (strain K12) GN=ddlA PE=3 SV=1	24.5197	24.5144	24.4356	24.1072	24.1493	23.9685	24.6831	24.6336	24.5894	24.2086	24.1705	23.9987	0.272031	0.0982049
LB	220	P0ADR6	RLMM	Ribosomal RNA large subunit methyltransferase M OS=Escherichia coli (strain K12) GN=rlmM PE=1 SV=1	21.0782	21.0643	20.8455	20.4603	20.5141	20.4923	20.807	20.849	20.5416	20.3716	20.5344	20.2552	0.588629	-0.182653
LB	220	P0C066	MLTC	Membrane-bound lytic murein transglycosylase C OS=Escherichia coli (strain K12) GN=mltC PE=1 SV=1	18.7783	18.6235	18.2585	18.9551	19.045	18.9812	18.2507	18.3114	18.0263	18.8834	19.1566	18.841	0.409035	-0.195355
LB	220	P0ADB1	OSME	Osmotically-inducible lipoprotein E OS=Escherichia coli (strain K12) GN=osmE PE=2 SV=1	23.3684	23.5824	23.5143	22.8975	23.1486	22.9144	23.5741	23.7342	23.8904	23.1471	23.4618	23.6641	1.22887	0.341024
LB	220	P75838	YCAO	Ribosomal protein S12 methylthiotransferase accessory factor YcaO OS=Escherichia coli (strain K12) GN=ycaO PE=1 SV=2	23.5286	23.6424	23.5844	23.779	23.8586	23.8298	23.2624	23.5347	23.3348	23.5434	23.774	23.5766	1.23268	-0.199476
LB	220	P33235	FLGK	Flagellar hook-associated protein 1 OS=Escherichia coli (strain K12) GN=flgK PE=1 SV=3	22.6986	21.7161	22.4734	22.8702	21.9701	22.498	21.6764	20.8672	21.8841	22.1652	21.3659	22.0403	1.60624	-0.704562
LB	220	P16525	TUS	DNA replication terminus site-binding protein OS=Escherichia coli (strain K12) GN=tus PE=1 SV=1	12.8491	14.5268	15.3883	NaN	NaN	NaN	15.8208	15.4406	15.7959	NaN	NaN	NaN	0.882242	1.43101
LB	220	P0A8C4	YGFB	UPF0149 protein YgfB OS=Escherichia coli (strain K12) GN=ygfB PE=3 SV=1	23.5497	23.5476	23.4421	23.804	23.6559	23.8254	23.3337	23.4142	23.3449	23.8823	23.916	23.8678	0.0286724	-0.0109758
LB	220	P0AAZ4	RARA	Replication-associated recombination protein A OS=Escherichia coli (strain K12) GN=rarA PE=1 SV=1	19.3574	19.357	19.3269	18.6036	19.0571	18.7758	19.0686	19.0566	19.3133	18.762	18.6756	18.8678	0.324703	-0.122333
LB	220	P64451	YDCL	Uncharacterized lipoprotein YdcL OS=Escherichia coli (strain K12) GN=ydcL PE=3 SV=1	21.2745	20.5902	21.1898	19.7607	19.9175	20.0017	21.4676	21.3769	21.4911	20.0189	20.0602	20.1241	0.317811	0.300718
LB	220	P76541	EUTL	Ethanolamine utilization protein EutL OS=Escherichia coli (strain K12) GN=eutL PE=1 SV=1	19.1531	19.617	19.4909	19.331	19.293	19.1671	19.1844	19.1684	18.8351	19.3758	19.2585	19.1953	0.882628	-0.172444
LB	220	P0A9D4	CYSE	Serine acetyltransferase OS=Escherichia coli (strain K12) GN=cysE PE=1 SV=1	22.4398	22.255	22.7139	22.5629	22.5728	22.7912	22.6747	22.7405	23.0304	22.7857	22.853	23.2053	1.78325	0.325649
LB	220	P0AG90	SECD	Protein translocase subunit SecD OS=Escherichia coli (strain K12) GN=secD PE=1 SV=1	25.5837	25.6715	25.6475	25.5906	25.6323	25.624	25.4639	25.5027	25.5236	25.4218	25.5194	25.5333	3.8072	-0.130811
LB	220	P0ADA3	NLPD	Murein hydrolase activator NlpD OS=Escherichia coli (strain K12) GN=nlpD PE=1 SV=1	21.3052	22.0295	22.1366	21.9718	22.0357	22.0227	22.2682	22.3657	22.354	22.2611	22.3557	22.4253	2.11114	0.421389
LB	220	Q46868	YQIC	Uncharacterized protein YqiC OS=Escherichia coli (strain K12) GN=yqiC PE=1 SV=2	19.7327	19.3536	19.4062	20.255	20.2503	20.0198	19.8878	19.6864	19.7474	19.9985	20.2359	19.904	0.15811	0.0737289
LB	220	P77718	THII	tRNA sulfurtransferase OS=Escherichia coli (strain K12) GN=thiI PE=1 SV=1	24.6265	24.552	24.5758	24.5024	24.5679	24.5276	24.3556	24.5055	24.434	24.5031	24.5991	24.4152	1.3597	-0.0899299
LB	220	P0A8L1	SYS	Serine--tRNA ligase OS=Escherichia coli (strain K12) GN=serS PE=1 SV=1	27.7173	27.7028	27.5374	27.2652	27.303	27.2199	27.5233	27.4482	27.4803	27.1991	27.0867	27.132	0.593201	-0.145994
LB	220	P76938	EPMC	Elongation factor P hydroxylase OS=Escherichia coli (strain K12) GN=epmC PE=1 SV=2	18.511	18.6847	18.4543	18.6375	18.6172	18.4475	18.4877	18.2244	18.1813	18.7128	18.6239	18.4436	0.577312	-0.113098
LB	220	P37691	YIBQ	Uncharacterized protein YibQ OS=Escherichia coli (strain K12) GN=yibQ PE=3 SV=2	18.5999	19.1363	18.6648	20.3426	20.414	20.3051	18.4968	18.5329	18.135	20.0698	20.1517	20.3129	0.223446	-0.293931
LB	220	P0AFL3	PPIA	Peptidyl-prolyl cis-trans isomerase A OS=Escherichia coli (strain K12) GN=ppiA PE=1 SV=1	24.6214	24.5164	24.3716	24.6445	24.6284	24.5454	24.6672	24.6637	24.7464	24.8427	24.9035	24.9681	2.36159	0.243987
LB	220	P63284	CLPB	Chaperone protein ClpB OS=Escherichia coli (strain K12) GN=clpB PE=1 SV=1	26.6242	26.5351	26.4427	26.7229	26.6281	26.5471	27.244	26.5262	27.2438	27.2837	26.6157	27.2489	1.84232	0.443709
LB	220	P0AG44	RL17	50S ribosomal protein L17 OS=Escherichia coli (strain K12) GN=rplQ PE=1 SV=1	28.444	28.3803	28.3202	28.4398	28.4839	28.4729	28.1798	28.2973	28.2028	28.2992	28.4512	28.2639	1.88951	-0.141124
LB	220	P26647	PLSC	1-acyl-sn-glycerol-3-phosphate acyltransferase OS=Escherichia coli (strain K12) GN=plsC PE=1 SV=1	20.9237	21.0276	20.8559	20.6522	20.8333	20.7413	20.71	20.6991	20.8571	20.6613	20.7664	20.8405	0.66582	-0.0833006
LB	220	P77804	YDGA	Protein YdgA OS=Escherichia coli (strain K12) GN=ydgA PE=1 SV=1	25.0232	25.0367	25.098	24.884	24.9206	24.9071	24.8536	24.8825	24.9791	24.7042	24.7594	24.8478	1.62541	-0.140503
LB	220	P42599	YGJR	Uncharacterized oxidoreductase YgjR OS=Escherichia coli (strain K12) GN=ygjR PE=3 SV=3	21.9324	21.9094	21.8625	22.0635	21.9455	21.9772	21.6407	21.7396	21.832	22.0617	22.094	22.1015	0.167905	-0.0368163
LB	220	P60785	LEPA	Elongation factor 4 OS=Escherichia coli (strain K12) GN=lepA PE=1 SV=1	26.203	26.1662	26.2392	25.8651	25.9055	26.017	26.0725	26.0984	26.0413	25.8218	25.8265	25.826	0.705273	-0.118252
LB	220	P0ABF6	CDD	Cytidine deaminase OS=Escherichia coli (strain K12) GN=cdd PE=1 SV=1	24.9316	24.6282	24.9732	24.9068	24.7957	25.054	25.1012	24.9988	25.2255	25.2681	24.9754	25.1604	1.92577	0.239994
LB	220	P60955	LGT	Prolipoprotein diacylglyceryl transferase OS=Escherichia coli (strain K12) GN=lgt PE=1 SV=1	18.367	18.2971	17.6579	17.5848	17.551	16.3649	17.2598	17.4177	17.9318	16.964	17.2874	15.7464	0.636067	-0.535925
LB	220	P0A7Z4	RPOA	DNA-directed RNA polymerase subunit alpha OS=Escherichia coli (strain K12) GN=rpoA PE=1 SV=1	29.4197	29.4408	29.4034	29.1322	29.2172	29.1817	29.2436	29.3467	29.2642	29.0359	29.1121	28.9931	0.897294	-0.133253
LB	220	P07363	CHEA	Chemotaxis protein CheA OS=Escherichia coli (strain K12) GN=cheA PE=1 SV=3	25.7754	25.5848	26.1073	25.671	25.6091	25.9809	24.9731	24.4699	25.7649	24.8864	24.3895	25.6117	1.9549	-0.772144
LB	220	P0AGJ9	SYY	Tyrosine--tRNA ligase OS=Escherichia coli (strain K12) GN=tyrS PE=1 SV=2	25.9594	25.9595	25.937	25.6338	25.6938	25.6938	25.828	25.8239	25.8375	25.6688	25.6314	25.6483	0.45435	-0.0732371
LB	220	P0AC47	FRDB	Fumarate reductase iron-sulfur subunit OS=Escherichia coli (strain K12) GN=frdB PE=1 SV=2	23.392	23.072	23.3329	23.0836	22.8116	23.1946	23.4991	23.5517	23.4257	23.3813	23.3819	23.2751	1.78455	0.271342
LB	220	P23865	PRC	Tail-specific protease OS=Escherichia coli (strain K12) GN=prc PE=1 SV=2	23.8825	23.992	23.9277	23.62	23.6564	23.5326	23.7798	23.8226	23.7912	23.5209	23.6486	23.6452	0.322863	-0.0671393
LB	220	P0A6H8	CLSA	Cardiolipin synthase A OS=Escherichia coli (strain K12) GN=clsA PE=1 SV=1	18.067	18.1461	17.8631	17.2562	16.6757	16.7922	17.7619	17.8075	17.8871	17.4503	17.6315	17.5086	0.331704	0.207797
LB	220	P37666	GHRB	Glyoxylate/hydroxypyruvate reductase B OS=Escherichia coli (strain K12) GN=ghrB PE=1 SV=3	25.0412	24.9833	24.9189	24.6817	24.7437	24.6671	25.1588	25.0506	25.2625	24.9962	24.8552	25.1321	1.64404	0.236567
LB	220	P0A9K7	PHOU	Phosphate-specific transport system accessory protein PhoU OS=Escherichia coli (strain K12) GN=phoU PE=1 SV=1	21.3034	21.278	21.5318	21.4957	21.6458	21.4736	20.7893	20.866	21.3477	20.7536	20.9228	21.0795	3.01785	-0.494901
LB	220	P0ABY4	FLAW	Flavodoxin-2 OS=Escherichia coli (strain K12) GN=fldB PE=3 SV=1	20.7488	20.7521	20.9043	19.6037	19.9902	20.0309	20.924	20.9634	20.9848	19.9954	19.825	20.1458	0.172209	0.134754
LB	220	P77721	YDJF	Uncharacterized HTH-type transcriptional regulator YdjF OS=Escherichia coli (strain K12) GN=ydjF PE=3 SV=1	15.9853	14.909	15.6071	15.9472	15.2724	15.6872	15.7404	16.5229	16.4537	15.7107	16.1521	15.6174	1.12193	0.46484
LB	220	P69423	TATC	Sec-independent protein translocase protein TatC OS=Escherichia coli (strain K12) GN=tatC PE=1 SV=2	18.649	19.0685	19.1089	19.0668	18.9503	18.9871	19.1977	19.251	19.257	18.8019	18.8736	18.8147	0.217125	0.0608765
LB	220	P24171	DCP	Peptidyl-dipeptidase dcp OS=Escherichia coli (strain K12) GN=dcp PE=1 SV=4	22.6172	22.6184	22.7856	22.7643	22.8043	22.7157	22.8876	22.7483	23.0472	22.6795	22.6323	22.9144	0.704224	0.100616
LB	220	P21151	FADA	3-ketoacyl-CoA thiolase OS=Escherichia coli (strain K12) GN=fadA PE=1 SV=3	18.6121	17.5782	18.4084	19.924	19.6729	19.9027	17.7184	16.8958	17.7045	19.0712	19.2351	19.6162	0.519704	-0.642817
LB	220	P0A6L4	NANA	N-acetylneuraminate lyase OS=Escherichia coli (strain K12) GN=nanA PE=1 SV=2	24.7995	24.4299	25.2274	25.6654	25.5554	25.9751	23.9274	23.3706	24.7035	25.3807	25.1537	25.6002	0.696195	-0.586079
LB	220	P0A729	YCEF	Maf-like protein YceF OS=Escherichia coli (strain K12) GN=yceF PE=1 SV=1	23.1124	22.9598	22.7525	23.0738	23.2372	22.8732	22.7799	22.6337	22.7061	22.9401	22.8732	22.7795	1.54437	-0.216063
LB	220	P60560	GUAC	GMP reductase OS=Escherichia coli (strain K12) GN=guaC PE=1 SV=1	23.952	24.0889	24.1879	23.8652	23.9557	24.0062	24.1541	24.3215	24.3967	24.0823	24.3333	24.406	2.464	0.273002
LB	220	P0AFB1	NLPI	Lipoprotein NlpI OS=Escherichia coli (strain K12) GN=nlpI PE=1 SV=1	18.5602	18.337	18.2567	17.8194	17.8674	17.9459	18.5557	18.7984	18.5495	18.1749	18.6328	18.4608	1.64043	0.397607
LB	220	P0AGK8	ISCR	HTH-type transcriptional regulator IscR OS=Escherichia coli (strain K12) GN=iscR PE=1 SV=1	24.2898	24.2781	24.2224	24.6161	24.5349	24.6135	23.9372	24.0274	24.229	24.3471	24.4322	24.6188	0.623868	-0.160497
LB	220	P77726	YAJR	Inner membrane transport protein YajR OS=Escherichia coli (strain K12) GN=yajR PE=1 SV=2	17.293	17.6055	17.4623	17.0513	16.929	16.7761	17.0012	16.9166	17.4168	17.1259	16.6125	16.6367	0.650581	-0.23459
LB	220	P0A6C1	END4	Endonuclease 4 OS=Escherichia coli (strain K12) GN=nfo PE=1 SV=1	21.941	22.0259	21.8036	21.1713	21.1733	21.1027	21.7788	21.7782	21.6915	21.1235	21.0562	21.0725	0.210407	-0.119516
LB	220	P0A6K3	DEF	Peptide deformylase OS=Escherichia coli (strain K12) GN=def PE=1 SV=2	25.1277	25.0531	24.8986	24.9104	25.0139	24.8822	24.8522	24.9132	24.7352	24.8443	24.8997	24.7846	1.80423	-0.142773
LB	220	P13036	FECA	Fe(3+) dicitrate transport protein FecA OS=Escherichia coli (strain K12) GN=fecA PE=1 SV=2	27.197	27.1182	26.7722	27.0618	27.1109	26.5894	26.7982	26.8234	26.4399	26.767	26.8227	26.4912	1.38915	-0.284529
LB	220	P0ABD5	ACCA	Acetyl-coenzyme A carboxylase carboxyl transferase subunit alpha OS=Escherichia coli (strain K12) GN=accA PE=1 SV=2	26.6743	26.7541	26.7102	26.6356	26.7135	26.6572	26.5522	26.5956	26.605	26.5425	26.5992	26.5702	3.57304	-0.113352
LB	220	P76361	YEER	Inner membrane protein YeeR OS=Escherichia coli (strain K12) GN=yeeR PE=1 SV=2	12.3334	16.9683	16.9172	17.9101	17.8586	18.1535	18.0728	18.0382	18.3453	19.0653	18.9388	19.3171	1.20658	1.93941
LB	220	P17115	GUTQ	Arabinose 5-phosphate isomerase GutQ OS=Escherichia coli (strain K12) GN=gutQ PE=1 SV=3	22.9124	22.5694	22.7838	22.0227	21.8392	21.9011	23.0975	22.8328	23.2919	22.3199	22.1903	22.6322	0.776245	0.389321
LB	220	P0ACP7	PURR	HTH-type transcriptional repressor PurR OS=Escherichia coli (strain K12) GN=purR PE=1 SV=2	23.4615	23.4636	23.4117	23.0093	23.0051	22.8669	23.271	23.3659	23.3066	22.831	22.9059	22.7178	0.38653	-0.136652
LB	220	P0A7B3	NADK	NAD kinase OS=Escherichia coli (strain K12) GN=nadK PE=1 SV=1	20.87	19.1477	19.2824	15.6671	15.4831	16.1587	18.4548	18.9225	18.8603	16.1149	15.951	15.8002	0.143854	-0.417541
LB	220	P29208	MENC	o-succinylbenzoate synthase OS=Escherichia coli (strain K12) GN=menC PE=1 SV=2	18.7476	18.6002	18.5103	18.0699	18.237	17.4367	18.3268	18.4915	17.7565	17.7535	18.0432	17.921	0.436565	-0.2182
LB	220	P64554	QUEE	7-carboxy-7-deazaguanine synthase OS=Escherichia coli (strain K12) GN=queE PE=1 SV=1	23.2594	23.2582	23.1216	22.9268	22.9349	22.8652	23.0962	23.073	23.0326	22.8164	22.7809	22.8047	0.688086	-0.127042
LB	220	P0A6M8	EFG	Elongation factor G OS=Escherichia coli (strain K12) GN=fusA PE=1 SV=2	31.4869	31.4649	31.4112	31.3131	31.3745	31.3433	31.2759	31.4023	31.2049	31.2064	31.3289	31.2105	1.83616	-0.127506
LB	220	P0ABX2	FLGC	Flagellar basal-body rod protein FlgC OS=Escherichia coli (strain K12) GN=flgC PE=3 SV=1	19.2181	18.6096	19.2572	19.0875	18.7867	19.1069	18.6916	17.3302	18.5205	18.7175	17.8819	18.8412	1.55202	-0.680494
LB	220	P0AAA1	YAGU	Inner membrane protein YagU OS=Escherichia coli (strain K12) GN=yagU PE=1 SV=1	19.9452	20.0626	19.6777	20.6047	20.7464	20.3105	19.6576	19.6779	19.0317	20.2023	20.509	19.7452	0.839369	-0.420576
LB	220	P11349	NARH	Respiratory nitrate reductase 1 beta chain OS=Escherichia coli (strain K12) GN=narH PE=1 SV=3	17.9694	17.666	15.7403	19.7061	18.9136	17.764	19.644	20.3753	17.374	19.9134	20.9015	18.3489	1.06705	1.46628
LB	220	P36929	RSMB	Ribosomal RNA small subunit methyltransferase B OS=Escherichia coli (strain K12) GN=rsmB PE=1 SV=2	23.5568	23.7699	23.6594	23.7011	23.7801	23.5983	23.521	23.5256	23.4458	23.5843	23.581	23.5884	1.98979	-0.136587
LB	220	P21513	RNE	Ribonuclease E OS=Escherichia coli (strain K12) GN=rne PE=1 SV=6	26.9169	26.9236	26.887	26.8162	26.8121	26.7896	26.8167	26.7805	26.7706	26.7223	26.7704	26.7977	1.86133	-0.0812082
LB	220	P21170	SPEA	Biosynthetic arginine decarboxylase OS=Escherichia coli (strain K12) GN=speA PE=1 SV=2	25.6783	25.4987	25.6488	25.4838	25.4239	25.5571	25.6744	25.9616	25.817	25.6002	25.9207	25.7693	2.21835	0.242095
LB	220	P0AG48	RL21	50S ribosomal protein L21 OS=Escherichia coli (strain K12) GN=rplU PE=1 SV=1	28.2199	28.1645	28.1322	28.0547	28.1506	28.1917	28.0212	28.1029	27.83	28.1243	28.2087	28.156	0.661274	-0.078399
LB	220	P0A9G6	ACEA	Isocitrate lyase OS=Escherichia coli (strain K12) GN=aceA PE=1 SV=1	26.3748	26.4522	26.3041	26.5388	26.5147	26.3855	26.5851	26.4495	26.8875	26.67	26.5842	26.9539	1.85489	0.260043
LB	220	P0ADK0	YIAF	Uncharacterized protein YiaF OS=Escherichia coli (strain K12) GN=yiaF PE=4 SV=2	23.9952	24.2039	24.0571	24.2227	24.2368	24.0072	23.9379	23.8939	23.9443	24.125	24.0532	24.1162	0.971967	-0.108734
LB	220	P0A8R4	SLYX	Protein SlyX OS=Escherichia coli (strain K12) GN=slyX PE=3 SV=1	20.2075	19.7496	19.8717	NaN	NaN	NaN	19.6492	19.7285	19.6461	NaN	NaN	NaN	0.896951	-0.268339
LB	220	P46889	FTSK	DNA translocase FtsK OS=Escherichia coli (strain K12) GN=ftsK PE=1 SV=2	21.8694	22.0336	21.7802	21.9191	21.9918	21.7023	21.7253	21.7434	21.6892	21.8415	22.0372	21.892	0.370008	-0.0612796
LB	220	P0AFD6	NUOI	NADH-quinone oxidoreductase subunit I OS=Escherichia coli (strain K12) GN=nuoI PE=1 SV=1	23.8559	23.848	23.9031	23.3994	23.1915	23.5194	23.7177	23.676	23.805	23.3032	23.2598	23.318	0.291354	-0.106261
LB	220	P0ABZ1	FLIG	Flagellar motor switch protein FliG OS=Escherichia coli (strain K12) GN=fliG PE=1 SV=1	23.4004	23.3452	23.6381	23.2496	23.2116	23.4497	22.9357	22.6821	23.4517	22.996	22.6191	23.1882	1.7567	-0.403631
LB	220	P00887	AROH	Phospho-2-dehydro-3-deoxyheptonate aldolase, Trp-sensitive OS=Escherichia coli (strain K12) GN=aroH PE=1 SV=4	21.1027	21.1301	21.0331	20.7541	20.7604	20.6949	20.9995	20.9718	20.8104	20.7671	20.5924	20.5679	0.567779	-0.127719
LB	220	P0ABH7	CISY	Citrate synthase OS=Escherichia coli (strain K12) GN=gltA PE=1 SV=1	27.3168	26.9308	27.2603	27.2502	27.057	27.1377	26.9947	26.85	26.9185	26.9875	26.8376	26.9112	2.38972	-0.242234
LB	220	P64636	YRFG	GMP/IMP nucleotidase YrfG OS=Escherichia coli (strain K12) GN=yrfG PE=1 SV=1	20.3856	19.8537	20.2407	20.4806	20.435	20.2645	20.4585	20.7153	20.3556	20.5385	20.5902	20.3962	1.24995	0.232375
LB	220	P0A7L0	RL1	50S ribosomal protein L1 OS=Escherichia coli (strain K12) GN=rplA PE=1 SV=2	29.9953	30.0138	29.8754	29.2724	29.3731	29.2976	29.7882	29.8958	29.6665	29.1747	29.2663	29.1366	0.32652	-0.14991
LB	220	P0A7K6	RL19	50S ribosomal protein L19 OS=Escherichia coli (strain K12) GN=rplS PE=1 SV=2	28.5409	28.5387	28.4774	28.4258	28.3895	28.447	28.354	28.4652	28.2977	28.293	28.3719	28.2393	2.07243	-0.133048
LB	220	P0A8T7	RPOC	DNA-directed RNA polymerase subunit beta' OS=Escherichia coli (strain K12) GN=rpoC PE=1 SV=1	30.0394	29.9974	30.0134	29.8534	29.8998	29.9127	29.8833	29.9478	29.8265	29.7938	29.8883	29.8243	1.44431	-0.0919959
LB	220	P06987	HIS7	Histidine biosynthesis bifunctional protein HisB OS=Escherichia coli (strain K12) GN=hisB PE=1 SV=1	21.8812	21.5127	21.3764	21.3759	21.3391	21.2076	21.7592	21.9263	22.0196	21.5202	21.5496	21.5128	1.15175	0.265795
LB	220	P0A9W3	ETTA	Energy-dependent translational throttle protein EttA OS=Escherichia coli (strain K12) GN=ettA PE=1 SV=2	27.1698	27.1695	27.2162	26.9952	27.0343	27.0664	27.0356	27.0105	27.12	26.8318	26.8921	26.9939	1.35507	-0.127921
LB	220	P26648	FTSP	Cell division protein FtsP OS=Escherichia coli (strain K12) GN=ftsP PE=1 SV=2	19.9201	19.8467	19.4322	19.902	19.9058	19.7711	19.3873	19.4678	19.48	19.8997	19.7376	19.8219	0.726568	-0.163915
LB	220	P37765	RLUB	Ribosomal large subunit pseudouridine synthase B OS=Escherichia coli (strain K12) GN=rluB PE=1 SV=2	23.8448	24.1366	24.0544	23.8504	23.8919	23.8296	23.7074	23.9354	23.7115	23.5782	23.6759	23.49	1.95477	-0.251564
LB	220	P0A796	PFKA	ATP-dependent 6-phosphofructokinase isozyme 1 OS=Escherichia coli (strain K12) GN=pfkA PE=1 SV=1	25.4606	25.437	25.1245	25.1919	25.2147	24.9605	25.572	25.7361	25.4738	25.515	25.6547	25.289	1.93022	0.308562
LB	220	P76187	YDHF	Oxidoreductase YdhF OS=Escherichia coli (strain K12) GN=ydhF PE=1 SV=2	22.436	21.6481	22.277	20.0775	20.1436	20.0132	22.5234	22.5213	22.6005	20.1389	20.2127	20.2231	0.14911	0.270722
LB	220	P0A879	TRPB	Tryptophan synthase beta chain OS=Escherichia coli (strain K12) GN=trpB PE=1 SV=2	21.9449	21.5391	21.6198	21.7893	21.3501	21.455	21.5648	21.3167	21.4143	21.3544	21.2762	21.3973	1.37177	-0.229081
LB	220	P0AD70	AMPH	D-alanyl-D-alanine-carboxypeptidase/endopeptidase AmpH OS=Escherichia coli (strain K12) GN=ampH PE=1 SV=1	16.849	16.5187	16.6405	18.895	18.7863	19.0645	16.1189	16.3247	16.616	18.47	18.5836	18.3773	0.221731	-0.377251
LB	220	P60716	LIPA	Lipoyl synthase OS=Escherichia coli (strain K12) GN=lipA PE=1 SV=1	25.1897	25.0365	24.9887	24.8382	24.8005	24.8266	24.8396	24.9648	24.9157	24.7264	24.792	24.6061	0.921076	-0.139288
LB	220	P28904	TREC	Trehalose-6-phosphate hydrolase OS=Escherichia coli (strain K12) GN=treC PE=3 SV=3	25.0679	24.458	25.5342	24.7327	24.1678	25.2211	25.5073	25.4194	26.0011	25.1006	25.1004	25.709	1.44332	0.609329
LB	220	P33599	NUOCD	NADH-quinone oxidoreductase subunit C/D OS=Escherichia coli (strain K12) GN=nuoC PE=1 SV=3	25.5808	25.6232	25.7924	25.4595	25.4215	25.6097	25.3935	25.5027	25.5642	25.2223	25.3584	25.4306	1.37544	-0.169247
LB	220	P0A8F8	UVRB	UvrABC system protein B OS=Escherichia coli (strain K12) GN=uvrB PE=1 SV=2	21.8576	21.5527	21.9669	21.5687	21.6033	21.5026	22.0561	21.9893	22.0566	21.4465	21.524	21.5722	0.301737	0.0988277
LB	220	P37757	YDDE	Uncharacterized isomerase YddE OS=Escherichia coli (strain K12) GN=yddE PE=1 SV=2	19.136	19.1119	18.8353	19.6169	19.6654	19.5078	18.7909	18.6782	18.9204	19.6274	19.612	19.6458	0.169442	-0.0997896
LB	220	P0A7R5	RS10	30S ribosomal protein S10 OS=Escherichia coli (strain K12) GN=rpsJ PE=1 SV=1	29.3497	29.376	29.2766	29.1805	29.1813	29.2035	29.1852	29.2721	29.0456	29.1326	29.1809	29.066	1.36751	-0.114187
LB	220	P30744	SDHM	L-serine dehydratase 2 OS=Escherichia coli (strain K12) GN=sdaB PE=1 SV=2	26.2834	26.2303	26.6554	25.8149	25.9731	26.3919	25.8288	25.8314	26.3483	25.634	25.6322	26.0536	1.15763	-0.336802
LB	220	P0ACK2	AGAR	Putative aga operon transcriptional repressor OS=Escherichia coli (strain K12) GN=agaR PE=3 SV=1	19.5519	19.9276	19.491	19.87	19.9024	19.6808	19.4235	19.4026	19.3702	19.8067	19.821	19.7246	0.61977	-0.145844
LB	220	P45748	TSAC	Threonylcarbamoyl-AMP synthase OS=Escherichia coli (strain K12) GN=tsaC PE=1 SV=2	21.8145	21.9534	21.6378	22.7143	22.845	22.5957	21.5983	21.6807	21.488	22.6321	22.6992	22.5568	0.191749	-0.150927
LB	220	P16659	SYP	Proline--tRNA ligase OS=Escherichia coli (strain K12) GN=proS PE=1 SV=4	27.0947	27.052	27.0692	26.9171	27.0082	26.967	26.8706	26.9209	27.018	26.8264	26.8861	26.8487	1.98153	-0.122936
LB	220	P0A7E5	PYRG	CTP synthase OS=Escherichia coli (strain K12) GN=pyrG PE=1 SV=2	27.7918	27.719	27.6934	27.509	27.5746	27.4693	27.6208	27.6433	27.5385	27.5181	27.5147	27.3622	0.72354	-0.0932264
LB	220	P62399	RL5	50S ribosomal protein L5 OS=Escherichia coli (strain K12) GN=rplE PE=1 SV=2	30.1113	30.166	30.0357	29.5078	29.5468	29.5061	29.9262	30.0519	29.838	29.361	29.4866	29.3324	0.354071	-0.146294
LB	220	P06992	RSMA	Ribosomal RNA small subunit methyltransferase A OS=Escherichia coli (strain K12) GN=rsmA PE=1 SV=1	23.317	23.3256	23.3005	23.1878	23.1854	23.1579	23.08	23.1338	23.2787	22.9937	22.9456	22.9142	1.84096	-0.188056
LB	220	P31441	ADEC	Adenine deaminase OS=Escherichia coli (strain K12) GN=ade PE=1 SV=2	21.173	21.1252	20.8614	21.07	20.9221	20.8933	20.8991	20.887	20.6894	20.7021	20.6067	20.6916	2.31969	-0.261498
LB	220	P76272	YEBT	Uncharacterized protein YebT OS=Escherichia coli (strain K12) GN=yebT PE=3 SV=2	17.1852	16.7829	16.8341	16.89	16.7801	16.9011	16.6265	16.7417	16.6951	16.5962	16.7482	16.5976	2.14003	-0.228023
LB	220	P0A8G0	UVRC	UvrABC system protein C OS=Escherichia coli (strain K12) GN=uvrC PE=1 SV=1	18.3676	19.0842	18.4691	19.0798	18.8694	18.6204	17.9839	18.3737	18.2523	18.817	18.6471	18.6518	0.886448	-0.294127
LB	220	P39377	IADA	Isoaspartyl dipeptidase OS=Escherichia coli (strain K12) GN=iadA PE=1 SV=1	23.7888	23.9143	23.7141	23.6959	23.7232	23.6061	23.6769	23.6793	23.5953	23.6086	23.7095	23.7015	0.909475	-0.0785119
LB	220	P0A840	SURE	5'/3'-nucleotidase SurE OS=Escherichia coli (strain K12) GN=surE PE=1 SV=1	19.4932	19.5824	18.9688	19.9563	20.0019	19.9322	18.8535	18.9216	19.1552	19.8632	19.9627	20.0194	0.302414	-0.193196
LB	220	P0AD68	FTSI	Peptidoglycan synthase FtsI OS=Escherichia coli (strain K12) GN=ftsI PE=1 SV=1	21.3859	21.2042	21.0778	21.4725	21.5683	21.273	20.9702	21.147	20.7999	21.353	21.4906	21.1903	0.693212	-0.171776
LB	220	P25519	HFLX	GTPase HflX OS=Escherichia coli (strain K12) GN=hflX PE=1 SV=3	23.1159	23.0901	22.9042	23.0213	22.9742	22.8538	22.9341	22.7628	22.8786	22.7671	22.6348	22.8535	1.95808	-0.188094
LB	220	P0A7A5	PIMT	Protein-L-isoaspartate O-methyltransferase OS=Escherichia coli (strain K12) GN=pcm PE=1 SV=2	20.3921	20.2547	20.6246	21.0818	21.042	21.2717	20.7231	20.6343	20.5814	21.1223	20.8517	21.1805	0.138788	0.0710637
LB	220	P77182	MNMC	tRNA 5-methylaminomethyl-2-thiouridine biosynthesis bifunctional protein MnmC OS=Escherichia coli (strain K12) GN=mnmC PE=1 SV=2	19.7407	20.0388	19.859	19.5135	19.6963	19.5439	19.3617	19.6269	19.8056	19.2171	19.6029	19.6914	0.786406	-0.181099
LB	220	P37188	PTKB	Galactitol-specific phosphotransferase enzyme IIB component OS=Escherichia coli (strain K12) GN=gatB PE=1 SV=2	24.6142	24.267	24.2154	24.3317	23.7913	24.1853	24.6968	24.6211	24.5269	24.618	24.6798	24.8652	2.36741	0.433827
LB	220	P37692	RFAF	ADP-heptose--LPS heptosyltransferase 2 OS=Escherichia coli (strain K12) GN=rfaF PE=1 SV=1	22.7861	22.7041	22.458	22.1424	22.2483	22.0864	22.4457	22.5187	22.3347	22.1545	22.1725	21.8989	0.461739	-0.150034
LB	220	P0AFJ1	PHNA	Protein PhnA OS=Escherichia coli (strain K12) GN=phnA PE=4 SV=1	20.7215	22.0305	21.7983	21.9003	21.891	21.6231	22.322	22.4569	21.9444	22.1467	22.2372	21.9516	1.44547	0.515704
LB	220	P0A6S0	FLGH	Flagellar L-ring protein OS=Escherichia coli (strain K12) GN=flgH PE=3 SV=1	23.2592	23.4171	23.6684	23.0301	23.0463	23.3059	22.9954	22.6555	23.4116	22.6652	22.281	23.1191	1.33227	-0.433197
LB	220	P06974	FLIM	Flagellar motor switch protein FliM OS=Escherichia coli (strain K12) GN=fliM PE=1 SV=1	23.5446	23.4879	23.6677	23.5502	23.5797	23.9547	23.0487	22.8279	23.6023	23.3113	22.9917	23.7758	1.3012	-0.371197
LB	220	P0AD61	KPYK1	Pyruvate kinase I OS=Escherichia coli (strain K12) GN=pykF PE=1 SV=1	28.5822	28.7241	28.3734	28.176	28.2325	27.9288	28.7864	28.8388	28.6918	28.338	28.3935	28.3028	0.751268	0.222382
LB	220	P0A8F4	URK	Uridine kinase OS=Escherichia coli (strain K12) GN=udk PE=3 SV=1	23.7732	23.7085	23.5826	23.5065	23.6022	23.5036	23.6028	23.5404	23.3999	23.5403	23.5465	23.4214	1.05764	-0.104215
LB	220	P0AAG3	GLTL	Glutamate/aspartate transport ATP-binding protein GltL OS=Escherichia coli (strain K12) GN=gltL PE=3 SV=1	15.6263	15.4127	15.5654	16.2821	15.819	15.6896	15.8149	15.6044	15.73	15.2695	15.6165	15.4694	0.476312	-0.148387
LB	220	P05793	ILVC	Ketol-acid reductoisomerase OS=Escherichia coli (strain K12) GN=ilvC PE=1 SV=4	21.4597	21.2585	21.4322	19.1024	19.2201	19.529	20.9279	20.9671	21.3928	18.8507	18.9544	19.463	0.140803	-0.241032
LB	220	P0A8K1	PSD	Phosphatidylserine decarboxylase proenzyme OS=Escherichia coli (strain K12) GN=psd PE=1 SV=1	24.6609	24.7349	24.6129	24.3894	24.5118	24.3791	24.5696	24.5338	24.5286	24.4404	24.4294	24.5402	0.271388	-0.0411917
LB	220	P08178	PUR5	Phosphoribosylformylglycinamidine cyclo-ligase OS=Escherichia coli (strain K12) GN=purM PE=1 SV=3	20.4255	20.4316	20.2221	20.1045	20.015	19.915	20.2974	20.1443	19.9178	20.0088	19.9998	19.6264	0.762838	-0.186556
LB	220	P0ACF0	DBHA	DNA-binding protein HU-alpha OS=Escherichia coli (strain K12) GN=hupA PE=1 SV=1	28.6056	28.2373	28.3531	28.417	28.412	28.3447	28.6378	28.5512	28.6548	28.4595	28.3417	28.3717	0.758697	0.107797
LB	220	P31475	YIEP	Uncharacterized HTH-type transcriptional regulator YieP OS=Escherichia coli (strain K12) GN=yieP PE=3 SV=3	20.7619	20.4194	20.8294	20.4089	20.039	20.3253	20.1339	20.263	20.6147	20.5723	20.638	20.3999	0.0670124	-0.0270246
LB	220	P52644	HSLJ	Heat shock protein HslJ OS=Escherichia coli (strain K12) GN=hslJ PE=1 SV=1	22.0557	22.2683	22.2471	22.108	22.235	22.308	22.1977	22.5812	22.564	22.1651	22.5761	22.5289	1.551	0.231776
LB	220	P00452	RIR1	Ribonucleoside-diphosphate reductase 1 subunit alpha OS=Escherichia coli (strain K12) GN=nrdA PE=1 SV=2	26.6021	26.5346	26.6267	26.5681	26.6438	26.6773	26.4786	26.4883	26.4339	26.5721	26.4856	26.5036	2.67236	-0.115122
LB	220	P0A6Z1	HSCA	Chaperone protein HscA OS=Escherichia coli (strain K12) GN=hscA PE=1 SV=1	25.2699	25.1788	25.432	25.1039	25.0672	25.2808	25.0697	25.0778	25.2013	25.0114	24.989	25.1402	1.28908	-0.140518
LB	220	P17315	CIRA	Colicin I receptor OS=Escherichia coli (strain K12) GN=cirA PE=1 SV=2	21.191	21.435	20.9089	21.3685	21.1692	20.662	20.8739	21.0042	20.7829	20.6886	20.763	20.7088	1.49451	-0.318853
LB	220	P27302	TKT1	Transketolase 1 OS=Escherichia coli (strain K12) GN=tktA PE=1 SV=5	28.0271	27.9659	28.1019	27.7781	27.8211	27.885	28.1247	28.1427	28.2587	27.8987	27.9562	28.1519	1.22511	0.158992
LB	220	P27243	RFAL	O-antigen ligase OS=Escherichia coli (strain K12) GN=rfaL PE=1 SV=2	18.1899	18.3872	18.4095	18.0842	18.2806	17.9991	18.0154	17.9965	18.3009	17.8729	17.7899	18.4071	0.684995	-0.161335
LB	220	P03004	DNAA	Chromosomal replication initiator protein DnaA OS=Escherichia coli (strain K12) GN=dnaA PE=1 SV=2	22.6594	22.7491	22.584	22.4313	22.4736	22.4052	22.5552	22.5558	22.4419	22.3709	22.3441	22.4189	0.806426	-0.102635
LB	220	P0C0L2	OSMC	Peroxiredoxin OsmC OS=Escherichia coli (strain K12) GN=osmC PE=1 SV=2	22.9532	23.2501	22.82	22.7855	23.0947	22.7672	23.1586	23.2294	23.591	23.1583	23.2743	23.6581	2.112	0.399829
LB	220	P0AC51	ZUR	Zinc uptake regulation protein OS=Escherichia coli (strain K12) GN=zur PE=1 SV=1	18.6135	17.6269	18.6102	19.4746	19.436	19.6697	18.713	18.7838	19.0686	20.3594	19.9625	19.8832	0.659423	0.556614
LB	220	P60757	HIS1	ATP phosphoribosyltransferase OS=Escherichia coli (strain K12) GN=hisG PE=1 SV=1	20.5854	20.238	20.2246	20.7924	20.6718	20.2773	20.561	21.0088	20.5002	20.7566	21.1533	20.5728	1.11253	0.293891
LB	220	P12281	MOEA	Molybdopterin molybdenumtransferase OS=Escherichia coli (strain K12) GN=moeA PE=1 SV=1	23.6538	23.4845	23.534	23.6463	23.6631	23.5864	23.7218	23.6749	23.6853	23.7708	23.8368	23.7531	2.43786	0.145762
LB	220	P63883	AMIC	N-acetylmuramoyl-L-alanine amidase AmiC OS=Escherichia coli (strain K12) GN=amiC PE=1 SV=1	21.5259	21.2607	21.7019	21.1328	21.2054	21.4485	21.3474	21.1025	21.2574	21.2301	21.0364	21.3548	0.804572	-0.157796
LB	220	P0C0L7	PROP	Proline/betaine transporter OS=Escherichia coli (strain K12) GN=proP PE=1 SV=1	22.3995	22.2539	21.7022	22.2471	22.2455	21.7899	21.9665	21.6589	21.3476	21.9837	21.6164	21.3733	1.69855	-0.448611
LB	220	P07000	PLDB	Lysophospholipase L2 OS=Escherichia coli (strain K12) GN=pldB PE=1 SV=4	14.0874	14.5379	14.0434	NaN	NaN	NaN	14.6507	14.3582	14.5967	NaN	NaN	NaN	0.793363	0.312289
LB	220	P0ACK5	DEOR	Deoxyribose operon repressor OS=Escherichia coli (strain K12) GN=deoR PE=1 SV=1	19.0808	18.2118	18.3512	20.2573	20.4637	20.4343	18.2717	18.1095	17.6289	20.1399	20.1386	20.1209	0.258179	-0.398242
LB	220	P0AEG4	DSBA	Thiol:disulfide interchange protein DsbA OS=Escherichia coli (strain K12) GN=dsbA PE=1 SV=1	24.8089	24.7183	24.6933	24.6699	24.7307	24.5619	24.8407	24.8389	24.9343	24.7473	24.8295	25.0066	2.16616	0.169041
LB	220	P0AEY5	MDAB	Modulator of drug activity B OS=Escherichia coli (strain K12) GN=mdaB PE=1 SV=1	23.0289	23.1616	23.1026	23.0043	23.0869	22.9983	23.1907	23.1975	23.3714	23.0935	23.0919	23.1964	1.55525	0.126478
LB	220	P0AB28	YCED	Uncharacterized protein YceD OS=Escherichia coli (strain K12) GN=yceD PE=4 SV=1	23.7065	23.8364	23.8091	23.1429	23.082	23.2283	23.6248	23.7258	23.5681	22.9972	23.0631	23.0415	0.279367	-0.130783
LB	220	P0A7T7	RS18	30S ribosomal protein S18 OS=Escherichia coli (strain K12) GN=rpsR PE=1 SV=2	28.0444	28.0283	27.8222	27.9644	28.0644	27.9894	27.7792	27.8925	27.6146	27.8084	27.9046	27.7331	2.21734	-0.196817
LB	220	P0A6N4	EFP	Elongation factor P OS=Escherichia coli (strain K12) GN=efp PE=1 SV=2	26.36	26.1816	26.1212	26.0161	25.9927	25.9219	25.997	26.0514	26.1165	25.8457	25.8862	25.6705	1.02933	-0.171022
LB	220	P0A7R9	RS11	30S ribosomal protein S11 OS=Escherichia coli (strain K12) GN=rpsK PE=1 SV=2	29.1626	29.25	29.2902	29.1052	29.1367	29.2488	29.0223	29.1627	29.1026	28.955	29.1231	29.1124	1.68506	-0.119242
LB	220	P0A7N1	RL31B	50S ribosomal protein L31 type B OS=Escherichia coli (strain K12) GN=ykgM PE=2 SV=1	17.3846	17.0857	16.5258	NaN	NaN	NaN	16.4165	16.3586	16.803	NaN	NaN	NaN	0.754857	-0.472656
LB	220	P0AAB8	USPD	Universal stress protein D OS=Escherichia coli (strain K12) GN=uspD PE=2 SV=1	20.3819	19.9287	20.3061	21.087	20.9697	21.09	19.645	18.9844	20.1755	21.0215	20.6242	21.2243	0.390615	-0.348072
LB	220	P0AEG6	DSBC	Thiol:disulfide interchange protein DsbC OS=Escherichia coli (strain K12) GN=dsbC PE=1 SV=1	24.2245	24.2205	23.9985	24.1505	24.1218	24.0717	24.0453	23.9947	23.8425	24.133	24.0253	24.0959	1.12312	-0.108453
LB	220	P37744	RMLA1	Glucose-1-phosphate thymidylyltransferase 1 OS=Escherichia coli (strain K12) GN=rfbA PE=1 SV=2	25.576	25.5637	25.6958	25.2879	25.2913	25.4704	25.4729	25.5298	25.4328	25.1817	25.2412	25.2441	0.753844	-0.130452
LB	220	P75876	RLMI	Ribosomal RNA large subunit methyltransferase I OS=Escherichia coli (strain K12) GN=rlmI PE=1 SV=2	22.3157	22.5307	22.5955	22.7951	22.802	22.6612	22.3051	22.3832	22.0978	22.7071	22.7751	22.5857	0.520962	-0.141029
LB	220	P28905	HOLC	DNA polymerase III subunit chi OS=Escherichia coli (strain K12) GN=holC PE=1 SV=1	15.2111	17.0259	17.0439	NaN	NaN	NaN	17.5507	17.6089	17.1326	NaN	NaN	NaN	0.734741	1.00381
LB	220	P07118	SYV	Valine--tRNA ligase OS=Escherichia coli (strain K12) GN=valS PE=1 SV=2	27.4861	27.4915	27.4237	27.2178	27.2636	27.2115	27.3808	27.3355	27.3446	27.19	27.1821	27.2564	0.49745	-0.0674887
LB	220	P26616	MAO1	NAD-dependent malic enzyme OS=Escherichia coli (strain K12) GN=maeA PE=1 SV=4	25.0654	25.0087	25.2061	24.7343	24.7897	24.9314	24.7162	24.6748	25.1071	24.6703	24.6267	24.8643	0.947814	-0.179375
LB	220	P00350	6PGD	6-phosphogluconate dehydrogenase, decarboxylating OS=Escherichia coli (strain K12) GN=gnd PE=1 SV=2	28.1088	28.2023	28.0953	28.0653	28.116	28.0372	28.2295	28.2949	28.2492	28.185	28.266	28.2125	3.16115	0.135361
LB	220	P60624	RL24	50S ribosomal protein L24 OS=Escherichia coli (strain K12) GN=rplX PE=1 SV=2	28.4256	28.3776	28.3196	28.7445	28.8136	28.747	28.1636	28.3293	28.2086	28.6466	28.7869	28.5418	0.420337	-0.125189
LB	220	P25740	RFAG	Lipopolysaccharide core biosynthesis protein RfaG OS=Escherichia coli (strain K12) GN=rfaG PE=1 SV=1	18.1344	18.4923	18.3426	18.3882	18.4699	18.5902	18.4934	18.6515	18.4716	18.4533	18.3901	18.5198	0.636392	0.0936975
LB	220	P0A780	NUSB	N utilization substance protein B OS=Escherichia coli (strain K12) GN=nusB PE=1 SV=1	22.2092	22.0709	22.0497	20.277	20.3652	20.2171	21.7549	21.8317	22.1028	20.0692	20.1322	19.8115	0.164756	-0.247801
LB	220	P25522	MNME	tRNA modification GTPase MnmE OS=Escherichia coli (strain K12) GN=mnmE PE=1 SV=3	21.0551	21.3286	21.4926	21.5351	21.5989	21.514	21.1115	21.0686	20.9905	21.3797	21.3461	21.4502	0.94787	-0.196303
LB	220	P0ABU0	MENB	1,4-dihydroxy-2-naphthoyl-CoA synthase OS=Escherichia coli (strain K12) GN=menB PE=1 SV=1	24.5984	24.2131	24.6324	23.8233	23.9697	24.1646	24.7287	24.7882	24.6608	24.31	24.3457	24.284	0.956157	0.285964
LB	220	P0ADY1	PPID	Peptidyl-prolyl cis-trans isomerase D OS=Escherichia coli (strain K12) GN=ppiD PE=1 SV=1	26.4361	26.4605	26.4258	26.2035	26.2587	26.2287	26.3134	26.3362	26.3497	26.1369	26.2139	26.2366	0.596925	-0.0710901
LB	220	P52096	YAER	Uncharacterized protein YaeR OS=Escherichia coli (strain K12) GN=yaeR PE=4 SV=1	20.5024	20.3498	20.3009	20.3275	20.1912	20.0169	20.1945	20.1831	20.3081	20.0296	19.7827	19.7519	1.19074	-0.239799
LB	220	P37908	YFJD	UPF0053 inner membrane protein YfjD OS=Escherichia coli (strain K12) GN=yfjD PE=1 SV=5	19.0028	19.1667	19.2446	18.6535	18.0986	18.3397	18.4072	18.8711	19.082	18.5736	18.2072	18.3962	0.298014	-0.161426
LB	220	P0AE67	CHEY	Chemotaxis protein CheY OS=Escherichia coli (strain K12) GN=cheY PE=1 SV=2	21.4509	21.2932	21.6142	21.225	21.0817	21.1586	20.1817	19.8095	21.651	19.9826	19.7153	20.5823	2.03932	-0.983536
LB	220	P21599	KPYK2	Pyruvate kinase II OS=Escherichia coli (strain K12) GN=pykA PE=1 SV=3	26.6352	26.3879	26.6693	26.6077	26.5661	26.6765	26.6912	26.7088	26.9354	26.7528	26.7971	27.0071	2.09341	0.224957
LB	220	P60438	RL3	50S ribosomal protein L3 OS=Escherichia coli (strain K12) GN=rplC PE=1 SV=1	29.5478	29.605	29.446	29.1966	29.2296	29.2328	29.3959	29.4658	29.2023	29.099	29.2092	29.0982	0.692482	-0.131247
LB	220	P0ABT2	DPS	DNA protection during starvation protein OS=Escherichia coli (strain K12) GN=dps PE=1 SV=2	24.2837	24.719	24.6518	24.1809	24.5714	24.46	24.6782	24.8336	25.3944	24.4911	24.6308	25.0969	1.37126	0.376355
LB	220	P0A7T3	RS16	30S ribosomal protein S16 OS=Escherichia coli (strain K12) GN=rpsP PE=1 SV=1	27.3109	27.3632	27.2957	27.2176	27.2411	27.2272	27.1397	27.2727	27.1801	27.0717	27.2412	27.0539	1.65328	-0.116085
LB	220	P39830	YBAL	Inner membrane protein YbaL OS=Escherichia coli (strain K12) GN=ybaL PE=1 SV=2	21.5401	21.5023	21.4538	20.2521	20.2679	20.2764	21.3771	21.3574	21.4168	20.1466	20.3497	20.3898	0.0406458	-0.0425351
LB	220	P24255	RP54	RNA polymerase sigma-54 factor OS=Escherichia coli (strain K12) GN=rpoN PE=1 SV=2	21.3102	20.556	21.4608	21.5684	21.6484	22.0659	21.4944	21.5732	21.6247	22.0271	21.7845	22.0091	0.727142	0.317203
LB	220	P0A7U3	RS19	30S ribosomal protein S19 OS=Escherichia coli (strain K12) GN=rpsS PE=1 SV=2	28.7444	28.758	28.6206	28.4614	28.4783	28.4675	28.5598	28.653	28.3915	28.3516	28.443	28.3183	0.952949	-0.135502
LB	220	P30749	MOAE	Molybdopterin synthase catalytic subunit OS=Escherichia coli (strain K12) GN=moaE PE=1 SV=3	21.4801	21.829	21.6434	21.3412	21.5307	21.4991	21.4625	21.2725	21.5391	21.3973	21.2915	21.8456	0.345409	-0.0858431
LB	220	P0AE18	MAP1	Methionine aminopeptidase OS=Escherichia coli (strain K12) GN=map PE=1 SV=1	26.3441	26.3803	26.1389	26.1297	26.1502	26.0113	26.1333	26.188	26.011	26.0049	26.1061	25.9621	1.01876	-0.124814
LB	220	P60422	RL2	50S ribosomal protein L2 OS=Escherichia coli (strain K12) GN=rplB PE=1 SV=2	30.225	30.2324	30.2239	29.4436	29.4394	29.4981	30.1162	30.1692	30.0333	29.303	29.4461	29.3953	0.165592	-0.0998681
LB	220	P76491	5DNU	5'-deoxynucleotidase YfbR OS=Escherichia coli (strain K12) GN=yfbR PE=1 SV=1	20.0597	20.0406	19.9033	21.0027	20.9887	20.9931	20.1511	20.2086	20.0731	21.1413	20.768	20.9351	0.0595085	0.0481577
LB	220	P0ADP9	YIHD	Protein YihD OS=Escherichia coli (strain K12) GN=yihD PE=1 SV=1	20.0078	19.9153	19.53	19.5591	19.7491	19.4682	20.3012	20.1162	19.9356	20.1996	20.1749	19.9125	2.34856	0.40178
LB	220	P07913	TDH	L-threonine 3-dehydrogenase OS=Escherichia coli (strain K12) GN=tdh PE=1 SV=1	25.0851	25.0264	25.0138	24.5102	24.4839	24.5054	25.2071	25.0871	25.2082	24.6111	24.5324	24.6986	0.291979	0.119929
LB	220	P0AEZ9	MOAB	Molybdenum cofactor biosynthesis protein B OS=Escherichia coli (strain K12) GN=moaB PE=1 SV=2	23.2028	23.4176	23.5414	23.1299	23.2555	23.2164	23.6111	23.4652	23.8414	23.2134	23.1958	23.591	0.855101	0.192399
LB	220	P33650	FEOB	Ferrous iron transport protein B OS=Escherichia coli (strain K12) GN=feoB PE=1 SV=1	21.0125	21.1229	20.2881	20.4986	20.4551	19.6863	20.412	20.5486	19.9137	20.0043	20.2569	19.7579	0.760286	-0.361684
LB	220	P09126	HEM4	Uroporphyrinogen-III synthase OS=Escherichia coli (strain K12) GN=hemD PE=3 SV=1	18.6826	18.7694	18.1827	18.1773	18.0976	17.5749	18.9744	19.0157	18.6778	18.3623	17.9633	17.8838	0.390957	0.232124
LB	220	P77348	MPPA	Periplasmic murein peptide-binding protein OS=Escherichia coli (strain K12) GN=mppA PE=1 SV=2	21.6889	22.8031	22.8441	21.4128	21.207	21.4199	22.98	23.1313	23.0249	21.6109	21.8617	21.7417	0.575539	0.495804
LB	220	P75829	YBJX	Uncharacterized protein YbjX OS=Escherichia coli (strain K12) GN=ybjX PE=4 SV=1	22.5186	22.7381	22.7517	22.5391	22.6165	22.6862	22.529	22.4733	22.53	22.663	22.455	22.3494	1.43887	-0.141755
LB	220	P33643	RLUD	Ribosomal large subunit pseudouridine synthase D OS=Escherichia coli (strain K12) GN=rluD PE=1 SV=4	21.8812	21.6136	21.8248	21.4915	21.5073	21.6315	21.5778	21.7048	21.3742	21.5454	21.5427	21.3004	0.916037	-0.15077
LB	220	P37051	PURU	Formyltetrahydrofolate deformylase OS=Escherichia coli (strain K12) GN=purU PE=1 SV=1	24.5699	24.4252	24.3779	24.5782	24.6615	24.5066	24.3275	24.329	24.3063	24.4668	24.5296	24.4631	1.14676	-0.116144
LB	220	P0AC38	ASPA	Aspartate ammonia-lyase OS=Escherichia coli (strain K12) GN=aspA PE=1 SV=1	26.0866	25.7776	26.1705	25.66	25.4643	25.9076	26.208	26.1437	26.4506	25.9094	25.8725	26.1484	1.13714	0.277634
LB	220	P39411	NCPP	Non-canonical purine NTP phosphatase OS=Escherichia coli (strain K12) GN=yjjX PE=1 SV=2	21.0918	21.4936	21.0916	19.837	19.7743	19.574	21.01	21.0065	20.9651	19.7728	19.7121	19.6801	0.10011	-0.119278
LB	220	P0AFP4	YBBO	Uncharacterized oxidoreductase YbbO OS=Escherichia coli (strain K12) GN=ybbO PE=3 SV=1	21.3643	21.396	21.0163	21.0903	21.0373	20.8873	21.1292	21.0487	20.8547	21.0078	20.9129	20.9401	0.863219	-0.14967
LB	220	P68919	RL25	50S ribosomal protein L25 OS=Escherichia coli (strain K12) GN=rplY PE=1 SV=1	28.9893	28.9067	28.8241	28.8019	28.8433	28.928	28.7733	28.8411	28.5477	28.7921	28.8637	28.7392	1.31401	-0.122694
LB	220	P76535	MURQ	N-acetylmuramic acid 6-phosphate etherase OS=Escherichia coli (strain K12) GN=murQ PE=1 SV=1	21.2484	21.3194	21.121	21.5627	21.4694	21.521	21.005	21.112	21.1271	21.3608	21.4194	21.4837	0.558468	-0.122346
LB	220	P0A805	RRF	Ribosome-recycling factor OS=Escherichia coli (strain K12) GN=frr PE=1 SV=1	27.1065	27.1529	26.9317	26.9864	27.0007	26.923	26.9283	26.9717	26.774	26.9024	26.9725	26.8882	1.33826	-0.110705
LB	220	P63417	YHBS	Uncharacterized N-acetyltransferase YhbS OS=Escherichia coli (strain K12) GN=yhbS PE=3 SV=1	22.6121	22.4003	22.2924	20.8533	20.9321	20.4803	22.3629	22.2127	22.074	20.5945	20.6563	20.8224	0.102657	-0.141276
LB	220	P45424	YHCH	Uncharacterized protein YhcH OS=Escherichia coli (strain K12) GN=yhcH PE=3 SV=1	18.3826	18.3188	18.8004	18.3198	18.1793	18.8663	17.4969	16.9088	18.6381	17.7719	16.7071	18.5161	1.37025	-0.804713
LB	220	P0A9R7	FTSE	Cell division ATP-binding protein FtsE OS=Escherichia coli (strain K12) GN=ftsE PE=1 SV=1	20.759	20.8613	20.9155	20.7965	20.8737	20.7594	20.5537	20.5544	20.846	20.6088	20.6392	20.5648	2.43569	-0.19976
LB	220	P0A7D7	PUR7	Phosphoribosylaminoimidazole-succinocarboxamide synthase OS=Escherichia coli (strain K12) GN=purC PE=1 SV=1	22.9645	22.7647	22.5808	22.3214	22.3416	22.1117	23.0077	23.0048	22.9094	22.7481	22.7192	22.5158	1.14095	0.303387
LB	220	P60595	HIS5	Imidazole glycerol phosphate synthase subunit HisH OS=Escherichia coli (strain K12) GN=hisH PE=1 SV=1	16.0329	16.7469	16.5645	NaN	NaN	NaN	16.7573	16.8391	16.784	NaN	NaN	NaN	0.7344	0.34535
LB	220	P0A877	TRPA	Tryptophan synthase alpha chain OS=Escherichia coli (strain K12) GN=trpA PE=1 SV=1	22.471	21.9873	22.3265	22.5793	22.1487	22.4906	22.1747	21.8089	21.9219	21.9755	22.0143	22.3005	1.54597	-0.301255
LB	220	P0AC00	FRLB	Fructoselysine 6-phosphate deglycase OS=Escherichia coli (strain K12) GN=frlB PE=3 SV=1	17.784	16.9819	17.3612	17.8444	17.8685	17.8296	18.3272	17.3746	18.1776	18.6791	17.8438	18.2943	1.2315	0.504512
LB	220	P0AGA2	SECY	Protein translocase subunit SecY OS=Escherichia coli (strain K12) GN=secY PE=1 SV=1	24.0715	24.0867	24.1663	23.9523	23.9223	24.0194	23.8952	23.9883	24.0493	23.7618	23.8428	23.7944	1.51091	-0.147788
LB	220	P07013	PRIB	Primosomal replication protein n OS=Escherichia coli (strain K12) GN=priB PE=1 SV=3	18.0974	18.4602	18.3636	18.3953	18.5382	18.5224	18.2029	18.0777	17.9942	18.2666	18.4191	18.2813	1.19769	-0.189229
LB	220	P0AF93	RIDA	2-iminobutanoate/2-iminopropanoate deaminase OS=Escherichia coli (strain K12) GN=ridA PE=1 SV=2	26.3681	26.4634	26.4364	26.3245	26.455	26.4688	26.5302	26.4836	26.7034	26.7079	26.6835	26.9523	2.30924	0.257456
LB	220	P08331	CPDB	2',3'-cyclic-nucleotide 2'-phosphodiesterase/3'-nucleotidase OS=Escherichia coli (strain K12) GN=cpdB PE=1 SV=2	22.1768	21.6182	22.1655	21.5853	21.6008	21.6701	22.4947	22.0827	22.4598	22.2641	21.7292	22.1182	1.40107	0.388698
LB	220	P77285	RSXG	Electron transport complex subunit RsxG OS=Escherichia coli (strain K12) GN=rsxG PE=1 SV=1	19.6357	20.1179	20.2319	19.9451	19.9224	20.2265	19.5325	19.7545	19.7517	19.7514	19.8535	19.6958	1.74377	-0.290019
LB	220	P07017	MCP2	Methyl-accepting chemotaxis protein II OS=Escherichia coli (strain K12) GN=tar PE=1 SV=2	25.7108	25.6957	26.0759	25.6592	25.6457	25.9572	25.0781	24.764	25.932	25.0198	24.6993	25.8642	1.44775	-0.564502
LB	220	P0A959	ALAA	Glutamate-pyruvate aminotransferase AlaA OS=Escherichia coli (strain K12) GN=alaA PE=1 SV=1	21.9711	21.6343	21.6896	21.9076	21.7684	21.5779	21.9709	22.067	21.8719	21.8676	21.958	21.5975	0.739507	0.130659
LB	220	P0AF96	TABA	Toxin-antitoxin biofilm protein TabA OS=Escherichia coli (strain K12) GN=tabA PE=1 SV=1	22.2729	21.99	21.7287	21.7957	21.7812	21.5556	22.4989	22.2246	22.1655	22.2386	22.0775	21.8994	1.53746	0.330071
LB	220	P02919	PBPB	Penicillin-binding protein 1B OS=Escherichia coli (strain K12) GN=mrcB PE=1 SV=2	21.447	21.3758	21.5868	21.7417	21.7449	21.7133	21.3011	21.2318	21.4077	21.6125	21.7263	21.5617	0.624948	-0.128084
LB	220	P0A8A2	YEEN	Probable transcriptional regulatory protein YeeN OS=Escherichia coli (strain K12) GN=yeeN PE=1 SV=1	24.4921	24.7126	24.7346	24.6568	24.6858	24.7185	24.7015	24.8595	24.9249	24.7926	24.8532	24.833	2.14008	0.160714
LB	220	P30864	YAFC	Uncharacterized HTH-type transcriptional regulator YafC OS=Escherichia coli (strain K12) GN=yafC PE=3 SV=1	17.226	17.0883	17.1114	16.2805	16.2716	16.3424	17.436	17.1241	17.7475	16.4869	16.6395	16.3075	0.348042	0.236882
LB	220	P0ABB8	ATMA	Magnesium-transporting ATPase, P-type 1 OS=Escherichia coli (strain K12) GN=mgtA PE=1 SV=1	23.994	24.0475	24.1377	23.8585	23.8145	24.0108	24.0836	24.3901	24.2359	23.9471	24.296	24.2063	1.62788	0.215997
LB	220	P0A6S5	FTSB	Cell division protein FtsB OS=Escherichia coli (strain K12) GN=ftsB PE=1 SV=1	15.8986	16.1885	16.7345	17.9809	17.7503	17.4817	16.8325	16.959	16.3988	17.2749	17.2214	16.8954	0.0735634	-0.0754444
LB	220	P52067	FSR	Fosmidomycin resistance protein OS=Escherichia coli (strain K12) GN=fsr PE=1 SV=1	17.5992	17.5003	17.5668	17.3064	17.2661	17.667	17.4479	17.0727	17.4787	17.0686	16.9817	17.1978	1.53878	-0.276404
LB	220	P0C960	EMTA	Endo-type membrane-bound lytic murein transglycosylase A OS=Escherichia coli (strain K12) GN=emtA PE=1 SV=1	19.2842	17.6328	18.8217	20.7138	20.9434	19.7877	19.6174	19.5856	18.9542	20.8506	20.9245	20.4005	0.396484	0.524872
LB	220	P0AG30	RHO	Transcription termination factor Rho OS=Escherichia coli (strain K12) GN=rho PE=1 SV=1	27.8128	27.7594	27.6673	27.6678	27.7371	27.656	27.6391	27.657	27.5735	27.5522	27.6144	27.5369	2.40086	-0.121176
LB	220	P09831	GLTB	Glutamate synthase [NADPH] large chain OS=Escherichia coli (strain K12) GN=gltB PE=1 SV=3	23.4414	23.4807	23.1672	23.7994	23.8149	23.4866	23.26	23.0517	23.1823	23.7426	23.4543	23.5581	0.517792	-0.156856
LB	220	P0AEU7	SKP	Chaperone protein Skp OS=Escherichia coli (strain K12) GN=skp PE=1 SV=1	26.2846	26.3454	26.1025	26.2735	26.2763	26.1377	26.101	26.1528	25.9895	26.1725	26.2483	26.1512	1.08167	-0.100746
LB	220	P27249	GLND	Bifunctional uridylyltransferase/uridylyl-removing enzyme OS=Escherichia coli (strain K12) GN=glnD PE=1 SV=2	17.5241	17.2677	16.9966	18.9151	18.9937	18.7864	17.7431	17.4558	17.4465	18.8023	18.9512	18.8644	0.10152	0.129927
LB	220	P0A9H9	CHEZ	Protein phosphatase CheZ OS=Escherichia coli (strain K12) GN=cheZ PE=1 SV=1	23.8253	23.5594	23.9691	23.7807	23.6775	23.8748	23.1486	22.5923	23.8647	23.0785	22.5338	23.7648	1.57791	-0.617358
LB	220	P0A7B8	HSLV	ATP-dependent protease subunit HslV OS=Escherichia coli (strain K12) GN=hslV PE=1 SV=2	23.818	23.7718	23.7002	23.64	23.5404	23.5609	24.1121	23.7673	23.9645	23.9625	23.6098	23.8373	1.42037	0.203689
LB	220	P31060	MODF	Putative molybdenum transport ATP-binding protein ModF OS=Escherichia coli (strain K12) GN=modF PE=3 SV=2	13.1123	15.7905	15.6722	16.9251	16.9874	16.3215	16.2526	16.0947	16.112	16.8151	16.6911	16.4776	0.477169	0.605679
LB	220	P0AF50	YJBR	Uncharacterized protein YjbR OS=Escherichia coli (strain K12) GN=yjbR PE=1 SV=1	19.9267	19.8737	20.061	19.7963	19.6925	19.7681	20.0563	20.0407	20.2457	19.9754	19.9563	20.1442	1.96504	0.216717
LB	220	P0ADS6	YGGE	Uncharacterized protein YggE OS=Escherichia coli (strain K12) GN=yggE PE=4 SV=1	23.0749	23.2478	22.9554	23.3228	23.326	23.2599	23.4097	23.2755	23.163	23.5603	23.4495	23.4319	1.27384	0.183858
LB	220	P75777	YBHG	UPF0194 membrane protein YbhG OS=Escherichia coli (strain K12) GN=ybhG PE=3 SV=1	19.8564	20.0196	19.8743	19.852	19.9199	19.8308	19.8439	19.4537	19.7959	19.8402	19.5474	20.0743	0.706935	-0.132916
LB	220	P36672	PTTBC	PTS system trehalose-specific EIIBC component OS=Escherichia coli (strain K12) GN=treB PE=1 SV=4	24.2304	23.6329	24.7535	23.1081	22.5253	23.9242	24.5771	24.5674	25.174	23.7758	23.7137	24.3243	0.899033	0.659637
LB	220	P0AE70	MAZF	Endoribonuclease MazF OS=Escherichia coli (strain K12) GN=mazF PE=1 SV=1	17.6799	16.7824	16.3834	16.5332	16.839	16.8097	16.3607	16.3749	16.4003	17.0951	16.893	16.7116	0.404107	-0.198627
LB	220	P09546	PUTA	Bifunctional protein PutA OS=Escherichia coli (strain K12) GN=putA PE=1 SV=3	23.9587	23.6944	23.3551	24.0437	23.578	23.3066	23.6006	23.2693	23.0865	23.5221	23.1654	23.1187	1.40862	-0.362347
LB	220	P0A734	MINE	Cell division topological specificity factor OS=Escherichia coli (strain K12) GN=minE PE=1 SV=1	23.8791	23.8238	23.6019	23.8622	23.8279	23.7731	23.6536	23.5467	23.6136	23.777	23.7284	23.7069	1.35959	-0.123635
LB	220	P39838	RCSD	Phosphotransferase RcsD OS=Escherichia coli (strain K12) GN=rcsD PE=1 SV=3	21.3775	20.7232	21.1381	21.6085	21.6604	21.6075	21.4971	21.3211	21.3399	21.7868	21.7206	21.7364	0.619176	0.21447
LB	220	P02666	CASB	Beta-casein OS=Bos taurus GN=CSN2 PE=1 SV=2	15.8417	15.7981	17.3953	18.4864	18.5723	18.6248	15.1479	14.7159	16.1766	18.8187	18.2365	18.3057	0.254149	-0.55288
LB	220	P0ABQ0	COABC	Coenzyme A biosynthesis bifunctional protein CoaBC OS=Escherichia coli (strain K12) GN=coaBC PE=1 SV=2	22.7673	22.6772	23.0192	22.9712	23.1635	23.1445	22.9341	22.9803	23.1676	23.1513	23.1784	23.2405	0.848598	0.151535
LB	220	P0A8A4	PSRP	Phosphoenolpyruvate synthase regulatory protein OS=Escherichia coli (strain K12) GN=ppsR PE=1 SV=1	20.295	20.0599	20.463	20.086	19.9362	20.0764	19.918	19.6756	20.2692	19.1198	19.3465	19.9213	1.3976	-0.444366
LB	220	P0A7V8	RS4	30S ribosomal protein S4 OS=Escherichia coli (strain K12) GN=rpsD PE=1 SV=2	29.81	29.8493	29.8247	29.717	29.7706	29.802	29.6854	29.8018	29.6263	29.6164	29.7337	29.5887	1.98664	-0.120196
LB	220	P62768	YAEH	UPF0325 protein YaeH OS=Escherichia coli (strain K12) GN=yaeH PE=3 SV=1	23.0449	22.8995	23.0597	23.0008	22.8162	22.8247	23.1762	23.0468	23.2032	23.0824	22.9524	23.1523	1.68625	0.161235
LB	220	P0AEK0	EXOX	Exodeoxyribonuclease 10 OS=Escherichia coli (strain K12) GN=exoX PE=1 SV=1	17.1813	16.9447	17.3512	NaN	NaN	NaN	16.6285	16.3816	17.2251	NaN	NaN	NaN	0.679891	-0.414002
LB	220	P31224	ACRB	Multidrug efflux pump subunit AcrB OS=Escherichia coli (strain K12) GN=acrB PE=1 SV=1	25.1673	25.3594	25.2863	25.0278	25.0996	25.0297	25.0748	25.0789	25.2244	24.766	24.9198	25.0133	0.957554	-0.148834
LB	220	P46853	YHHX	Uncharacterized oxidoreductase YhhX OS=Escherichia coli (strain K12) GN=yhhX PE=1 SV=1	22.0255	21.8706	21.5867	22.5299	22.5275	22.3199	22.0209	22.0993	22.0034	22.8083	22.8093	22.6505	0.549075	0.255277
LB	220	P0A6X7	IHFA	Integration host factor subunit alpha OS=Escherichia coli (strain K12) GN=ihfA PE=1 SV=1	23.0993	23.0838	23.1483	23.0721	22.9728	23.109	23.1831	23.2142	23.2426	23.1191	23.0923	23.1624	1.60334	0.0880829
LB	220	P0A867	TALA	Transaldolase A OS=Escherichia coli (strain K12) GN=talA PE=3 SV=1	19.8341	20.5234	20.0627	19.4694	20.167	19.5444	20.3362	20.3883	20.8686	19.9636	19.9063	20.256	0.876149	0.352964
LB	220	P31554	LPTD	LPS-assembly protein LptD OS=Escherichia coli (strain K12) GN=lptD PE=1 SV=2	24.925	25.1034	25.0357	25.0755	25.1213	25.0565	24.8605	24.8966	24.9333	24.9326	25.0069	25.0834	1.36374	-0.100687
LB	220	P0AEI6	NUDJ	Phosphatase NudJ OS=Escherichia coli (strain K12) GN=nudJ PE=1 SV=1	19.9835	20.3655	20.2761	18.7257	18.7559	18.6207	20.0396	20.0049	20.0087	18.8939	18.6805	18.7606	0.0455277	-0.0565344
LB	220	P00490	PHSM	Maltodextrin phosphorylase OS=Escherichia coli (strain K12) GN=malP PE=1 SV=7	28.8025	28.8766	28.0082	28.6875	28.7379	27.873	29.3854	29.4637	28.568	29.3147	29.3529	28.3068	1.20812	0.567616
LB	220	P05459	PDXB	Erythronate-4-phosphate dehydrogenase OS=Escherichia coli (strain K12) GN=pdxB PE=2 SV=2	24.0961	24.0543	24.0235	24.0046	23.988	23.999	23.9173	23.931	24.006	24.0039	24.0842	24.1484	0.118654	-0.0124702
LB	220	P0AFK9	POTD	Spermidine/putrescine-binding periplasmic protein OS=Escherichia coli (strain K12) GN=potD PE=1 SV=1	24.2896	24.227	24.3808	24.324	24.4292	24.4071	24.0614	24.1097	24.2832	24.2812	24.3198	24.2656	1.34172	-0.122769
LB	220	P31680	DJLA	DnaJ-like protein DjlA OS=Escherichia coli (strain K12) GN=djlA PE=1 SV=1	20.1909	20.2796	20.3546	20.1179	20.1357	20.0539	20.0346	20.2828	19.9909	20.0302	20.166	20.1011	0.707324	-0.0878057
LB	220	P13009	METH	Methionine synthase OS=Escherichia coli (strain K12) GN=metH PE=1 SV=5	23.0094	22.8247	22.8647	22.8211	22.7371	22.7429	22.9763	23.0093	23.1319	22.8172	22.896	23.0598	1.43803	0.148449
LB	220	P09832	GLTD	Glutamate synthase [NADPH] small chain OS=Escherichia coli (strain K12) GN=gltD PE=1 SV=3	22.2208	22.2654	21.9005	22.1639	22.195	21.9242	22.019	21.868	21.9074	22.2738	22.0926	22.2826	0.151673	-0.0377391
LB	220	P52007	YECM	Protein YecM OS=Escherichia coli (strain K12) GN=yecM PE=1 SV=3	19.4224	19.1586	18.7904	19.2075	19.4917	19.3011	18.9292	18.5099	18.9231	19.2576	19.3411	19.4029	0.454928	-0.167956
LB	220	P06715	GSHR	Glutathione reductase OS=Escherichia coli (strain K12) GN=gor PE=1 SV=1	24.8089	24.8416	24.7828	24.8237	24.931	24.8292	24.9325	24.986	24.8478	24.9693	25.0163	24.9664	2.39002	0.116865
LB	220	P0AC30	FTSX	Cell division protein FtsX OS=Escherichia coli (strain K12) GN=ftsX PE=1 SV=1	20.9689	21.1442	20.5899	21.2747	21.2341	21.1471	20.5441	20.5086	20.8115	20.9537	20.8641	20.9249	1.31269	-0.291999
LB	220	P0A962	ASPG1	L-asparaginase 1 OS=Escherichia coli (strain K12) GN=ansA PE=1 SV=1	21.5211	21.2441	21.3431	21.4526	21.3864	21.4107	21.2107	21.2812	21.1527	21.348	21.578	21.464	0.306981	-0.0539064
LB	220	P21179	CATE	Catalase HPII OS=Escherichia coli (strain K12) GN=katE PE=1 SV=1	16.4476	18.2243	17.3236	16.3733	17.4881	16.9163	17.6273	18.1104	18.9197	16.8855	18.0425	18.5391	1.27292	0.891873
LB	220	P76062	RACR	Rac prophage repressor OS=Escherichia coli (strain K12) GN=racR PE=4 SV=1	13.4726	13.8814	14.51	14.7014	14.6598	14.3888	14.5526	14.765	14.0811	14.3891	13.9554	14.8959	0.291259	0.170862
LB	220	P0AG14	SOHB	Probable protease SohB OS=Escherichia coli (strain K12) GN=sohB PE=1 SV=1	22.6355	22.5756	22.8706	22.1548	22.2167	22.3014	22.7485	22.8897	22.9935	22.2109	22.3037	22.3966	0.325236	0.131402
LB	220	P0A910	OMPA	Outer membrane protein A OS=Escherichia coli (strain K12) GN=ompA PE=1 SV=1	31.1964	31.2911	31.4223	31.053	31.1574	31.3183	31.0484	31.1213	31.2691	30.9396	31.0204	31.159	1.17661	-0.146806
LB	220	P0A9U3	YBIT	Uncharacterized ABC transporter ATP-binding protein YbiT OS=Escherichia coli (strain K12) GN=ybiT PE=1 SV=1	24.8924	24.6946	24.733	24.4698	24.5426	24.4955	24.6073	24.7004	24.6211	24.3442	24.5488	24.4581	0.512336	-0.0913401
LB	220	P0A7P5	RL34	50S ribosomal protein L34 OS=Escherichia coli (strain K12) GN=rpmH PE=1 SV=1	25.3292	25.3147	25.3268	22.6211	22.7824	22.9357	25.2138	25.2775	25.1794	22.7167	22.8832	22.9846	0.00397736	-0.00911617
LB	220	P27828	WECB	UDP-N-acetylglucosamine 2-epimerase OS=Escherichia coli (strain K12) GN=wecB PE=1 SV=2	22.4997	22.5098	22.4625	21.7814	21.8042	21.737	22.4137	22.4214	22.3321	21.5092	21.647	21.6658	0.231903	-0.134241
LB	220	P0C0S1	MSCS	Small-conductance mechanosensitive channel OS=Escherichia coli (strain K12) GN=mscS PE=1 SV=1	22.8867	22.9419	22.7304	22.5594	22.7233	22.3577	22.6197	22.697	22.8046	22.3789	22.4798	22.2736	0.659609	-0.157622
LB	220	P0ACX9	YDIE	Uncharacterized protein YdiE OS=Escherichia coli (strain K12) GN=ydiE PE=1 SV=1	17.2632	17.028	15.2438	NaN	NaN	NaN	16.3346	15.3565	14.1662	NaN	NaN	NaN	0.615697	-1.22592
LB	220	P0C037	YAIE	UPF0345 protein YaiE OS=Escherichia coli (strain K12) GN=yaiE PE=3 SV=1	20.978	21.5758	21.4232	21.6141	21.3723	21.2437	21.7118	21.5337	21.5491	21.4957	21.493	21.6258	1.11158	0.200346
LB	220	P0ADV7	MLAC	Probable phospholipid-binding protein MlaC OS=Escherichia coli (strain K12) GN=mlaC PE=1 SV=1	23.9248	24.028	24.1008	23.9659	23.9494	23.8024	23.8116	23.7766	24.0105	23.7042	23.775	23.7439	1.59963	-0.158212
LB	220	P25536	YHDE	Maf-like protein YhdE OS=Escherichia coli (strain K12) GN=yhdE PE=1 SV=1	21.4985	21.4727	21.3816	21.3883	21.5387	21.2016	21.6066	21.5981	21.491	21.2493	21.2558	21.1136	0.106876	-0.0278467
LB	220	P0ABX8	FLIL	Flagellar protein FliL OS=Escherichia coli (strain K12) GN=fliL PE=3 SV=1	22.1358	21.7254	22.2316	22.2697	22.1671	22.3488	21.4088	21.2367	22.133	21.7477	21.358	21.796	2.05261	-0.533026
LB	220	P33602	NUOG	NADH-quinone oxidoreductase subunit G OS=Escherichia coli (strain K12) GN=nuoG PE=1 SV=4	26.5612	26.4168	26.7477	26.315	26.3583	26.5206	26.3673	26.3585	26.4943	26.2126	26.1909	26.3671	1.09768	-0.154835
LB	220	P33941	YOJI	ABC transporter ATP-binding protein YojI OS=Escherichia coli (strain K12) GN=yojI PE=1 SV=2	16.885	17.4437	16.767	NaN	NaN	NaN	17.5372	17.1197	17.4722	NaN	NaN	NaN	0.631488	0.344426
LB	220	P41407	AZOR	FMN-dependent NADH-azoreductase OS=Escherichia coli (strain K12) GN=azoR PE=1 SV=3	21.8085	22.1714	22.1083	21.7654	21.8519	21.5185	22.1697	22.1713	22.3062	21.7441	21.9773	22.0723	0.857414	0.202787
LB	220	P0AF90	RRAB	Regulator of ribonuclease activity B OS=Escherichia coli (strain K12) GN=rraB PE=1 SV=1	25.452	25.0152	25.3275	24.9699	25.0194	25.2793	25.4901	25.5463	25.3811	25.5292	25.3069	25.5217	1.97147	0.28533
LB	220	Q46919	YQCC	Uncharacterized protein YqcC OS=Escherichia coli (strain K12) GN=yqcC PE=1 SV=1	20.3247	18.9915	20.4102	20.3955	20.3429	20.7312	20.6521	20.7552	20.2851	20.9281	20.7532	20.5451	0.9304	0.45381
LB	220	P0A940	BAMA	Outer membrane protein assembly factor BamA OS=Escherichia coli (strain K12) GN=bamA PE=1 SV=1	27.1052	27.0816	27.0337	26.9538	26.9494	26.9201	26.9623	27.0216	26.9372	26.8964	26.9276	26.9166	0.963002	-0.0636965
LB	220	P0AAV4	YBGJ	Uncharacterized protein YbgJ OS=Escherichia coli (strain K12) GN=ybgJ PE=4 SV=1	20.0449	19.9702	19.6523	20.1884	19.9126	19.8267	19.8433	19.3158	19.6697	19.9858	19.7059	20.0623	0.634448	-0.168685
LB	220	P0AGI1	RBSC	Ribose import permease protein RbsC OS=Escherichia coli (strain K12) GN=rbsC PE=1 SV=1	18.5767	17.6929	18.9612	19.1148	19.213	18.7838	18.6827	19.1467	19.0449	18.8919	19.4439	18.7507	0.504863	0.269764
LB	220	P0A8V6	FADR	Fatty acid metabolism regulator protein OS=Escherichia coli (strain K12) GN=fadR PE=1 SV=2	19.2366	19.7858	20.4356	20.6288	20.4427	20.708	20.1603	20.3047	20.4525	20.7588	20.8773	20.8355	0.686263	0.358599
LB	220	P0A830	DCTA	Aerobic C4-dicarboxylate transport protein OS=Escherichia coli (strain K12) GN=dctA PE=1 SV=1	20.6943	20.4076	21.3473	20.6904	20.3949	21.211	20.2801	20.4222	20.554	19.9792	20.1716	20.2322	1.74329	-0.517702
LB	220	P10346	GLNQ	Glutamine transport ATP-binding protein GlnQ OS=Escherichia coli (strain K12) GN=glnQ PE=1 SV=1	22.8444	22.2105	22.3112	25.9673	25.9812	25.9751	22.2691	22.2043	21.996	25.9136	26.0312	25.8653	0.0518951	-0.168391
LB	220	P17117	NFSA	Oxygen-insensitive NADPH nitroreductase OS=Escherichia coli (strain K12) GN=nfsA PE=1 SV=2	24.877	24.9438	25.0979	24.717	24.8116	25.0703	25.0152	25.1047	25.3173	24.8895	24.9918	25.2897	1.11074	0.181736
LB	220	P77318	YDEN	Uncharacterized sulfatase YdeN OS=Escherichia coli (strain K12) GN=ydeN PE=3 SV=2	17.7397	17.5041	17.7951	18.6649	18.6783	18.6456	18.1193	17.607	18.1444	18.9324	18.9019	19.1528	0.41783	0.304997
LB	220	Q57261	TRUD	tRNA pseudouridine synthase D OS=Escherichia coli (strain K12) GN=truD PE=1 SV=1	23.13	23.1004	23.1224	23.3281	23.4217	23.4029	23.0349	22.9805	23.0546	23.3748	23.3369	23.3805	0.241385	-0.057223
LB	220	P0AF28	NARL	Nitrate/nitrite response regulator protein NarL OS=Escherichia coli (strain K12) GN=narL PE=1 SV=1	22.9253	23.7876	23.3048	22.3383	22.4224	22.2779	23.0048	23.0586	22.9037	22.453	22.4507	22.3099	0.209596	-0.145955
LB	220	P0AED0	USPA	Universal stress protein A OS=Escherichia coli (strain K12) GN=uspA PE=1 SV=2	23.5992	23.5315	23.6858	23.4746	23.431	23.6754	23.7401	23.6314	24.122	23.7137	23.5013	23.8038	1.0944	0.185769
LB	220	P08957	T1MK	Type I restriction enzyme EcoKI M protein OS=Escherichia coli (strain K12) GN=hsdM PE=1 SV=1	24.1859	24.1157	23.9525	24.2598	24.2421	24.1635	23.9699	24.0215	23.7761	24.1533	24.1916	24.0583	0.883708	-0.124797
LB	220	P07821	FHUC	Iron(3+)-hydroxamate import ATP-binding protein FhuC OS=Escherichia coli (strain K12) GN=fhuC PE=1 SV=3	18.6665	18.875	17.9612	17.2939	17.728	16.6533	18.3463	18.0542	17.8048	17.3268	17.0989	16.313	0.364573	-0.372275
LB	220	P0A7Y0	RNC	Ribonuclease 3 OS=Escherichia coli (strain K12) GN=rnc PE=1 SV=1	23.847	24.0194	23.8393	24.254	24.3156	24.2281	23.8032	23.8139	23.7139	24.1215	24.2114	24.1113	0.467124	-0.121354
LB	220	P26646	ACUI	Probable acrylyl-CoA reductase AcuI OS=Escherichia coli (strain K12) GN=acuI PE=1 SV=1	22.7358	22.4671	22.2479	22.7325	22.7313	22.5797	22.7635	22.5938	22.7504	23.0035	22.9601	23.1741	1.49162	0.291857
LB	220	P69924	RIR2	Ribonucleoside-diphosphate reductase 1 subunit beta OS=Escherichia coli (strain K12) GN=nrdB PE=1 SV=2	23.9401	23.8994	23.7752	24.0257	24.2026	24.0734	23.7262	23.7613	23.7897	23.952	23.9677	23.9098	1.00562	-0.134938
LB	220	P33231	LLDP	L-lactate permease OS=Escherichia coli (strain K12) GN=lldP PE=1 SV=1	20.7334	20.7658	20.9548	20.6185	19.9123	20.843	20.7783	20.5192	19.2824	20.4153	17.9303	17.8626	1.20494	-1.17326
LB	220	P17993	UBIG	Ubiquinone biosynthesis O-methyltransferase OS=Escherichia coli (strain K12) GN=ubiG PE=1 SV=1	23.8915	23.8682	23.7899	24.0381	24.084	24.0681	23.6913	23.7098	23.8181	23.9369	23.9986	23.9645	0.717214	-0.103405
LB	220	P0A731	MGSA	Methylglyoxal synthase OS=Escherichia coli (strain K12) GN=mgsA PE=1 SV=1	23.1123	22.4357	23.3059	22.4437	22.4763	23.0405	23.2426	23.218	23.5564	23.268	23.0522	23.2122	1.58861	0.455868
LB	220	P76015	DHAK	PTS-dependent dihydroxyacetone kinase, dihydroxyacetone-binding subunit DhaK OS=Escherichia coli (strain K12) GN=dhaK PE=1 SV=2	22.8018	22.7121	23.2177	22.4464	22.3977	23.0771	23.1075	23.0109	23.6272	22.8809	22.8689	23.5034	1.18848	0.391012
LB	220	P37590	PMRD	Signal transduction protein PmrD OS=Escherichia coli (strain K12) GN=pmrD PE=1 SV=2	20.2849	20.1944	20.1594	19.4447	19.2508	19.4264	19.9139	19.5916	20.2841	19.0672	18.9696	19.5727	0.36209	-0.226896
LB	220	P75960	NPD	NAD-dependent protein deacylase OS=Escherichia coli (strain K12) GN=cobB PE=1 SV=2	19.9982	20.1367	20.1572	19.8445	19.7034	19.8871	20.1455	20.3079	20.2168	20.1646	19.9717	20.1907	1.49299	0.211711
LB	220	P75957	LOLD	Lipoprotein-releasing system ATP-binding protein LolD OS=Escherichia coli (strain K12) GN=lolD PE=1 SV=2	22.8268	22.873	22.7746	22.7147	22.7141	22.6452	22.6728	22.7157	22.7763	22.5769	22.6924	22.7437	0.715421	-0.0617622
LB	220	P0A6F5	CH60	60 kDa chaperonin OS=Escherichia coli (strain K12) GN=groL PE=1 SV=2	30.758	30.7986	30.7308	30.476	30.5506	30.4887	31.0504	30.706	31.079	30.8317	30.5184	30.8958	1.15607	0.213084
LB	220	P25718	AMY1	Alpha-amylase OS=Escherichia coli (strain K12) GN=malS PE=1 SV=1	20.6451	20.9155	18.9574	21.3584	21.575	19.4738	21.7229	22.1216	20.1101	22.2735	22.4796	20.5823	1.00031	1.0608
LB	220	P00957	SYA	Alanine--tRNA ligase OS=Escherichia coli (strain K12) GN=alaS PE=1 SV=2	27.2429	27.2377	27.111	27.2366	27.2564	27.1646	27.0711	27.1131	27.0916	27.1675	27.2516	27.171	0.980715	-0.0638965
LB	220	P25741	RFAP	Lipopolysaccharide core heptose(I) kinase RfaP OS=Escherichia coli (strain K12) GN=rfaP PE=3 SV=1	18.1963	17.8616	17.9743	17.2461	17.3958	17.5212	17.795	17.9278	17.8144	17.5112	17.4475	17.3052	0.140295	-0.0656974
LB	220	P77223	RSXB	Electron transport complex subunit RsxB OS=Escherichia coli (strain K12) GN=rsxB PE=1 SV=1	16.3464	16.3911	15.7177	18.0643	17.3709	17.8943	15.6262	16.055	15.7474	17.8255	17.7917	17.5739	0.12741	-0.194134
LB	220	P64602	MLAB	Probable phospholipid ABC transporter-binding protein MlaB OS=Escherichia coli (strain K12) GN=mlaB PE=1 SV=1	19.9243	20.3703	20.1947	20.0642	20.2394	20.1526	19.9737	19.9482	19.9917	19.9934	19.8672	19.8989	2.03793	-0.212046
LB	220	P08555	DSDX	DsdX permease OS=Escherichia coli (strain K12) GN=dsdX PE=1 SV=2	13.5449	14.8044	14.9948	NaN	NaN	NaN	15.5123	14.447	15.7941	NaN	NaN	NaN	0.585002	0.803114
LB	220	P25553	ALDA	Lactaldehyde dehydrogenase OS=Escherichia coli (strain K12) GN=aldA PE=1 SV=2	27.0693	26.7508	26.6358	26.9121	26.6827	26.4913	26.78	26.5011	26.4984	26.6915	26.4822	26.5177	0.999952	-0.17855
LB	220	P76506	MLAA	Probable phospholipid-binding lipoprotein MlaA OS=Escherichia coli (strain K12) GN=mlaA PE=1 SV=1	23.0629	23.1577	23.1323	22.9794	23.0333	23.0722	23.0178	23.05	22.9974	23.043	23.1024	23.099	0.287761	-0.0213591
LB	220	P68191	SRA	Stationary-phase-induced ribosome-associated protein OS=Escherichia coli (strain K12) GN=sra PE=1 SV=1	17.3281	16.8669	17.2408	17.7333	17.589	17.5001	17.1456	17.5657	17.5273	17.4304	17.9248	18.9637	0.666031	0.383203
LB	220	P32177	FDHD	Sulfurtransferase FdhD OS=Escherichia coli (strain K12) GN=fdhD PE=1 SV=1	16.5183	13.4293	17.025	17.9776	18.3557	17.8408	17.128	17.4122	16.8638	18.1034	18.2749	18.0945	0.476122	0.78833
LB	220	P77247	YNIC	2-deoxyglucose-6-phosphate phosphatase OS=Escherichia coli (strain K12) GN=yniC PE=1 SV=1	22.3638	22.2244	22.0995	22.0339	22.0109	21.7682	22.4157	22.4755	22.262	21.978	22.2134	22.0928	0.704513	0.15613
LB	220	P22256	GABT	4-aminobutyrate aminotransferase GabT OS=Escherichia coli (strain K12) GN=gabT PE=1 SV=1	18.0531	18.9851	18.7765	18.7365	19.1056	19.1744	18.5789	19.2784	19.5583	18.7059	19.5935	19.7462	0.908725	0.43834
LB	220	P0ACD4	ISCU	Iron-sulfur cluster assembly scaffold protein IscU OS=Escherichia coli (strain K12) GN=iscU PE=1 SV=1	26.3055	26.4347	26.4854	26.5201	26.4835	26.5655	26.1525	26.2577	26.3897	26.2985	26.383	26.5136	1.22528	-0.133269
LB	220	P0AG59	RS14	30S ribosomal protein S14 OS=Escherichia coli (strain K12) GN=rpsN PE=1 SV=2	27.281	27.5266	27.5278	27.3708	27.3515	27.2781	27.1646	27.353	27.3435	26.98	27.123	26.961	1.7437	-0.235121
LB	220	P0AC92	GNSA	Protein GnsA OS=Escherichia coli (strain K12) GN=gnsA PE=1 SV=1	22.3531	22.321	22.0652	20.3599	20.3903	20.1753	22.4074	22.4586	22.3334	20.384	20.5001	20.3794	0.0783623	0.133024
LB	220	P65556	YFCD	Uncharacterized Nudix hydrolase YfcD OS=Escherichia coli (strain K12) GN=yfcD PE=1 SV=1	22.7877	22.9874	22.9399	22.8012	22.8461	22.9212	22.8497	22.7235	22.7655	22.781	22.8205	23.0087	0.503849	-0.0557798
LB	220	P76290	CMOA	tRNA (cmo5U34)-methyltransferase OS=Escherichia coli (strain K12) GN=cmoA PE=1 SV=1	20.8253	20.7373	20.5808	20.8743	20.9131	20.7679	20.648	20.5851	20.497	20.8618	20.8993	20.5908	0.620148	-0.102789
LB	220	P32680	YJAG	Uncharacterized protein YjaG OS=Escherichia coli (strain K12) GN=yjaG PE=4 SV=1	22.6187	21.9232	22.4433	22.4609	22.4222	22.6039	22.613	22.6468	22.5742	22.7247	22.7389	22.5509	1.22005	0.229378
LB	220	P56579	PTHC	Glucitol/sorbitol permease IIC component OS=Escherichia coli (strain K12) GN=srlA PE=1 SV=1	19.5373	18.6681	18.7485	19.1348	19.1264	19.2783	19.6922	18.9155	20.0218	20.4118	19.9738	19.723	1.80002	0.707455
LB	220	P06610	BTUE	Vitamin B12 transport periplasmic protein BtuE OS=Escherichia coli (strain K12) GN=btuE PE=3 SV=1	20.56	20.7168	20.555	21.0772	21.137	20.8005	20.6234	20.7528	20.9269	21.1484	21.0112	21.1323	0.429048	0.124738
LB	220	P0A6W3	MRAY	Phospho-N-acetylmuramoyl-pentapeptide-transferase OS=Escherichia coli (strain K12) GN=mraY PE=1 SV=1	14.4314	17.985	18.1244	17.9517	17.8273	17.4938	18.4362	18.4123	18.3541	17.5824	17.867	17.8709	0.658684	0.784882
LB	220	P0ACN4	ALLR	HTH-type transcriptional repressor AllR OS=Escherichia coli (strain K12) GN=allR PE=1 SV=1	20.646	20.6731	21.1485	20.8977	20.8276	20.7156	20.9831	20.9739	21.3134	20.9388	20.8938	20.9744	1.11961	0.194828
LB	220	P64581	YQJD	Uncharacterized protein YqjD OS=Escherichia coli (strain K12) GN=yqjD PE=1 SV=1	22.3342	23.0703	23.0387	22.7409	22.7518	22.6497	23.1154	23.0645	23.2441	22.8997	22.8333	23.058	1.24435	0.27158
LB	220	P61320	LOLB	Outer-membrane lipoprotein LolB OS=Escherichia coli (strain K12) GN=lolB PE=1 SV=1	22.1923	22.212	22.2838	22.1536	22.1651	22.1632	21.9726	21.9826	22.2685	22.0899	22.2004	22.2731	0.515925	-0.0638463
LB	220	P0A7S9	RS13	30S ribosomal protein S13 OS=Escherichia coli (strain K12) GN=rpsM PE=1 SV=2	28.2826	28.1023	28.1713	28.1314	28.1712	28.0996	27.8732	28.0473	28.171	27.9805	28.0365	27.842	1.8423	-0.167981
LB	220	P77808	CINAL	NMN amidohydrolase-like protein YfaY OS=Escherichia coli (strain K12) GN=yfaY PE=1 SV=1	22.0944	21.97	21.6655	21.872	21.8963	21.6844	21.6685	21.7669	21.7321	21.5274	21.6519	21.509	1.69709	-0.221138
LB	220	P0AA39	RLUC	Ribosomal large subunit pseudouridine synthase C OS=Escherichia coli (strain K12) GN=rluC PE=1 SV=1	23.0321	22.9888	22.9101	22.768	22.7722	22.7082	22.8563	22.9473	22.7891	22.6037	22.7051	22.5154	0.780052	-0.127085
LB	220	P0ABU7	EXBB	Biopolymer transport protein ExbB OS=Escherichia coli (strain K12) GN=exbB PE=1 SV=1	24.0642	23.9687	23.5567	23.8356	23.9321	23.5635	23.6759	23.7586	23.3458	23.7064	23.8043	23.5334	0.876373	-0.182718
LB	220	P0A853	TNAA	Tryptophanase OS=Escherichia coli (strain K12) GN=tnaA PE=1 SV=1	28.6732	28.1968	28.7515	28.385	28.0375	28.5993	29.4047	28.2912	29.7327	29.2007	28.1351	29.6157	1.17657	0.622828
LB	220	P51024	YAIL	Uncharacterized protein YaiL OS=Escherichia coli (strain K12) GN=yaiL PE=4 SV=2	21.6201	21.7379	21.5579	21.6221	21.5513	21.499	21.8308	21.8863	21.6335	21.8652	21.9185	21.8683	2.86815	0.235718
LB	220	P0A8N5	SYK2	Lysine--tRNA ligase, heat inducible OS=Escherichia coli (strain K12) GN=lysU PE=1 SV=2	26.091	26.0411	26.2416	25.6734	25.8595	26.046	26.3462	26.0858	26.7261	26.2467	25.9833	26.5073	1.38934	0.323792
LB	220	P0AB83	END3	Endonuclease III OS=Escherichia coli (strain K12) GN=nth PE=1 SV=1	20.2454	20.3006	20.6101	20.2697	20.5916	20.4825	20.0075	20.1963	20.3361	20.8201	20.735	20.623	0.090824	0.0363054
LB	220	P0A7E9	PYRH	Uridylate kinase OS=Escherichia coli (strain K12) GN=pyrH PE=1 SV=2	24.9392	25.0011	24.8722	24.8874	25.1622	24.8893	24.8395	24.862	24.8208	25.0248	24.9339	24.8968	0.553758	-0.0622934
LB	220	P0A6A3	ACKA	Acetate kinase OS=Escherichia coli (strain K12) GN=ackA PE=1 SV=1	28.8462	28.8022	28.803	28.3058	28.4265	28.4058	28.8219	29.0073	28.951	28.4563	28.6191	28.516	0.438543	0.130348
LB	220	P0A7E1	PYRD	Dihydroorotate dehydrogenase (quinone) OS=Escherichia coli (strain K12) GN=pyrD PE=1 SV=1	22.7426	22.7307	22.5407	22.5978	22.6599	22.4104	22.575	22.6206	22.3308	22.4751	22.4776	22.3172	1.16961	-0.147629
LB	220	P0A717	KPRS	Ribose-phosphate pyrophosphokinase OS=Escherichia coli (strain K12) GN=prs PE=1 SV=2	27.0996	27.1716	27.0703	26.4015	26.4896	26.4641	26.9647	27.0871	26.9796	26.3471	26.4431	26.3884	0.154963	-0.0810766
LB	220	P0AEU0	HISJ	Histidine-binding periplasmic protein OS=Escherichia coli (strain K12) GN=hisJ PE=1 SV=1	24.0316	24.1553	23.9801	23.9186	23.8253	23.8974	23.9821	23.9983	23.7471	23.7335	23.7702	23.8021	1.0627	-0.129161
LB	220	P23930	LNT	Apolipoprotein N-acyltransferase OS=Escherichia coli (strain K12) GN=lnt PE=1 SV=1	19.0179	19.2904	19.0323	19.63	19.714	19.6571	19.0417	18.9612	18.8917	19.5209	19.546	19.8019	0.191875	-0.0963891
LB	220	P0A9Q5	ACCD	Acetyl-coenzyme A carboxylase carboxyl transferase subunit beta OS=Escherichia coli (strain K12) GN=accD PE=1 SV=1	25.7021	25.6391	25.7716	25.722	25.773	25.837	25.4752	25.6205	25.6604	25.595	25.6872	25.6941	1.67572	-0.11874
LB	220	P0ABH9	CLPA	ATP-dependent Clp protease ATP-binding subunit ClpA OS=Escherichia coli (strain K12) GN=clpA PE=1 SV=1	25.4913	25.2064	24.8636	25.3747	25.184	24.8047	25.1203	24.8352	24.7802	24.9626	24.7749	24.7486	1.3182	-0.283825
LB	220	P00963	ASNA	Aspartate--ammonia ligase OS=Escherichia coli (strain K12) GN=asnA PE=1 SV=1	23.8712	23.4071	23.603	24.0833	23.5321	23.753	23.8446	23.6493	24.3405	24.0787	23.8493	24.4624	1.14635	0.329167
LB	220	P0A7D1	PTH	Peptidyl-tRNA hydrolase OS=Escherichia coli (strain K12) GN=pth PE=1 SV=1	23.2953	23.3837	23.4312	22.6998	22.7425	22.8211	23.1603	23.2744	23.3307	22.6484	22.7256	22.6019	0.221118	-0.10537
LB	220	P0A993	F16PA	Fructose-1,6-bisphosphatase class 1 OS=Escherichia coli (strain K12) GN=fbp PE=1 SV=1	24.6759	24.5777	24.781	24.3704	24.3705	24.6168	24.4189	24.4572	24.6955	24.3723	24.4025	24.596	0.397559	-0.0749826
LB	220	P37147	FXSA	UPF0716 protein FxsA OS=Escherichia coli (strain K12) GN=fxsA PE=1 SV=2	18.7155	18.1415	18.167	17.7271	17.7071	17.5654	18.8229	18.2997	18.945	17.9877	18.0375	18.5142	0.996597	0.430572
LB	220	P0AFH8	OSMY	Osmotically-inducible protein Y OS=Escherichia coli (strain K12) GN=osmY PE=1 SV=1	22.4827	22.9835	22.4294	22.6784	23.2627	22.764	22.6241	23.0025	23.2281	22.9403	23.2161	23.5534	0.991035	0.327286
LB	220	P06988	HISX	Histidinol dehydrogenase OS=Escherichia coli (strain K12) GN=hisD PE=1 SV=5	19.8535	14.2673	20.309	20.3873	20.3194	20.2602	20.6099	20.5859	20.443	20.8567	20.751	20.7517	0.741338	1.43357
LB	220	P64463	YDFZ	Putative selenoprotein YdfZ OS=Escherichia coli (strain K12) GN=ydfZ PE=1 SV=1	17.2812	18.0764	16.7311	18.3863	18.2047	16.6474	18.6189	19.1258	17.0625	18.0886	19.1705	17.1117	0.645595	0.641782
LB	220	P0AG40	RIBF	Riboflavin biosynthesis protein RibF OS=Escherichia coli (strain K12) GN=ribF PE=1 SV=1	22.0531	22.1272	22.0812	22.1797	22.2286	22.1403	21.9259	22.0351	22.0152	22.1313	22.1471	22.0959	0.983421	-0.0765972
LB	220	P31460	DGOR	Galactonate operon transcriptional repressor OS=Escherichia coli (strain K12) GN=dgoR PE=3 SV=4	17.1281	18.2135	18.2949	14.5991	14.8593	14.3495	16.5654	17.2468	17.8586	13.4608	13.5519	14.2441	0.292738	-0.752781
LB	220	P0ADS2	ZAPA	Cell division protein ZapA OS=Escherichia coli (strain K12) GN=zapA PE=1 SV=1	22.4531	22.2825	22.1187	22.2238	22.261	22.2526	22.503	22.3661	22.4401	22.4931	22.4612	22.4977	2.5737	0.194939
LB	220	Q47150	DINJ	Antitoxin DinJ OS=Escherichia coli (strain K12) GN=dinJ PE=1 SV=1	18.48	18.3272	18.6714	18.7665	18.5378	18.654	18.5817	18.7894	18.6085	19.1304	19.2765	19.2687	1.52225	0.369728
LB	220	P23305	YIGA	Uncharacterized protein YigA OS=Escherichia coli (strain K12) GN=yigA PE=4 SV=1	21.4648	21.2113	21.0921	21.3111	21.3294	21.2416	21.1269	21.0229	21.1291	21.411	21.3339	21.4436	0.133432	-0.0304546
LB	220	P37005	LAST	Uncharacterized tRNA/rRNA methyltransferase LasT OS=Escherichia coli (strain K12) GN=lasT PE=3 SV=2	18.8077	18.711	18.2641	16.9602	17.4025	17.9051	18.3973	18.4363	18.2615	17.5555	17.3616	17.1394	0.154193	-0.149837
LB	220	P0ABA6	ATPG	ATP synthase gamma chain OS=Escherichia coli (strain K12) GN=atpG PE=1 SV=1	24.6534	24.8076	25.1926	24.7828	24.8274	24.9719	24.9465	25.1768	25.2428	24.7375	24.9797	24.9381	0.606759	0.130962
LB	220	P0ACR4	YEIE	Uncharacterized HTH-type transcriptional regulator YeiE OS=Escherichia coli (strain K12) GN=yeiE PE=3 SV=1	18.7485	17.4493	18.6171	15.4631	15.3208	15.601	17.0719	17.6814	18.1565	15.0836	15.7392	15.3925	0.161543	-0.345788
LB	220	P0AF52	GHXP	Guanine/hypoxanthine permease GhxP OS=Escherichia coli (strain K12) GN=ghxP PE=1 SV=1	18.1432	18.3685	16.8274	18.4604	18.3392	17.5674	17.4495	17.3843	16.2103	17.8466	17.8315	17.1842	0.969998	-0.633308
LB	220	P0ADE6	YGAU	Uncharacterized protein YgaU OS=Escherichia coli (strain K12) GN=ygaU PE=1 SV=2	22.6497	23.3153	22.9216	22.8892	23.3516	23.0817	23.0004	23.2604	23.6052	23.0868	23.3477	23.8463	1.05664	0.322961
LB	220	P34209	YDCF	Protein YdcF OS=Escherichia coli (strain K12) GN=ydcF PE=1 SV=3	18.3191	18.8583	18.8698	18.375	18.5498	18.4842	18.9319	18.8065	19.0622	18.8677	19.1259	19.2997	2.30932	0.439617
LB	220	P39325	YTFQ	ABC transporter periplasmic-binding protein YtfQ OS=Escherichia coli (strain K12) GN=ytfQ PE=1 SV=1	17.2164	17.1369	17.8109	16.6245	16.6241	17.0253	17.9917	17.4019	17.7985	16.8365	16.8428	17.779	0.683207	0.368691
LB	220	P36562	COBT	Nicotinate-nucleotide--dimethylbenzimidazole phosphoribosyltransferase OS=Escherichia coli (strain K12) GN=cobT PE=3 SV=3	18.5258	18.3403	18.6594	18.6149	18.4959	18.5773	18.1186	18.0045	18.6099	18.4506	18.3635	18.5995	0.843888	-0.177799
LB	220	P0ACC7	GLMU	Bifunctional protein GlmU OS=Escherichia coli (strain K12) GN=glmU PE=1 SV=1	24.7522	25.0192	24.8352	24.8908	24.8976	24.7501	24.7681	24.7557	24.7009	24.7177	24.7388	24.6627	1.87394	-0.13354
LB	220	P0AFW0	RFAH	Transcription antitermination protein RfaH OS=Escherichia coli (strain K12) GN=rfaH PE=1 SV=1	20.8885	20.6145	20.6246	21.1509	21.3028	21.4406	20.6473	20.5604	20.4788	21.3438	21.1383	20.9932	0.30673	-0.143339
LB	220	P25437	FRMA	S-(hydroxymethyl)glutathione dehydrogenase OS=Escherichia coli (strain K12) GN=frmA PE=1 SV=3	25.6274	25.5076	25.2682	25.5148	25.6334	25.4047	25.7168	25.7587	25.4789	25.801	25.7972	25.5828	1.51916	0.19655
LB	220	P0AC86	PHSG	Glycogen phosphorylase OS=Escherichia coli (strain K12) GN=glgP PE=3 SV=1	19.0501	18.8316	18.9604	18.8487	18.7137	18.804	19.1435	18.9304	19.2296	19.1502	18.9949	19.4081	2.04892	0.274697
LB	220	P0A978	CSPG	Cold shock-like protein CspG OS=Escherichia coli (strain K12) GN=cspG PE=1 SV=1	16.8088	17.7208	15.9035	NaN	NaN	NaN	17.0969	15.2897	15.018	NaN	NaN	NaN	0.531178	-1.0095
LB	220	P17952	MURC	UDP-N-acetylmuramate--L-alanine ligase OS=Escherichia coli (strain K12) GN=murC PE=1 SV=2	23.9287	24.1342	23.8587	23.9876	23.9831	23.7305	23.8437	23.8491	23.8467	23.8899	23.8933	23.7127	0.843093	-0.0978953
LB	220	P09152	NARG	Respiratory nitrate reductase 1 alpha chain OS=Escherichia coli (strain K12) GN=narG PE=1 SV=4	20.8706	20.2422	19.1258	19.6979	19.3465	18.2227	21.2012	22.0844	19.8974	20.285	21.1997	19.2944	1.0768	1.07604
LB	220	P0AE60	CEDA	Cell division activator CedA OS=Escherichia coli (strain K12) GN=cedA PE=1 SV=2	15.7913	17.5418	17.2843	17.7193	17.6433	17.4449	17.8555	17.6181	17.2275	17.6757	17.4973	17.2038	0.397009	0.275519
LB	220	P0AAV6	YBGS	Uncharacterized protein YbgS OS=Escherichia coli (strain K12) GN=ybgS PE=3 SV=1	17.1049	19.4283	17.4648	17.1372	19.3783	17.5141	17.8749	19.6917	19.9153	17.7245	19.6014	20.0091	1.01156	1.13154
LB	220	P39836	YFEH	Uncharacterized protein YfeH OS=Escherichia coli (strain K12) GN=yfeH PE=4 SV=2	14.4883	15.2289	15.5808	14.9533	14.9792	15.4032	13.6512	14.4982	15.1765	14.7139	15.0171	14.8015	0.924056	-0.462544
LB	220	P0A7M2	RL28	50S ribosomal protein L28 OS=Escherichia coli (strain K12) GN=rpmB PE=1 SV=2	26.9382	26.9623	26.9088	24.5458	24.6126	24.5539	26.8001	26.9447	26.7339	24.3002	24.4845	24.3945	0.0687896	-0.143965
LB	220	P69441	KAD	Adenylate kinase OS=Escherichia coli (strain K12) GN=adk PE=1 SV=1	27.2746	27.3091	27.2451	26.9648	27.0081	27.0312	27.3879	27.4779	27.2821	27.1488	27.2145	27.0838	0.756538	0.127025
LB	220	P0A8B5	YBAB	Nucleoid-associated protein YbaB OS=Escherichia coli (strain K12) GN=ybaB PE=1 SV=1	25.1103	24.6551	25.5554	25.3056	25.4043	25.9213	25.2808	25.5965	25.4574	25.8664	25.7401	25.7951	0.793109	0.297415
LB	220	P0A998	FTNA	Bacterial non-heme ferritin OS=Escherichia coli (strain K12) GN=ftnA PE=1 SV=1	24.6542	24.5908	24.8262	24.4744	24.4598	24.6422	24.4597	24.3713	24.7259	24.344	24.3488	24.5594	0.914707	-0.139758
LB	220	P0A847	TGT	Queuine tRNA-ribosyltransferase OS=Escherichia coli (strain K12) GN=tgt PE=1 SV=1	24.9211	24.8069	24.9509	24.679	24.6319	24.8703	24.7503	24.8356	24.7964	24.6996	24.7819	24.8051	0.2322	-0.0318537
LB	220	P68688	GLRX1	Glutaredoxin-1 OS=Escherichia coli (strain K12) GN=grxA PE=1 SV=1	22.1953	22.519	22.4967	21.7987	21.992	22.0048	22.5079	22.6816	22.5075	21.9017	22.252	22.2998	0.569345	0.190686
LB	220	P0AGD1	SODC	Superoxide dismutase [Cu-Zn] OS=Escherichia coli (strain K12) GN=sodC PE=1 SV=1	16.2488	18.1335	17.2874	13.8336	15.3233	14.2782	17.5164	17.8277	18.5747	13.972	14.5537	15.2355	0.160951	0.429171
LB	220	P0AGB0	SERB	Phosphoserine phosphatase OS=Escherichia coli (strain K12) GN=serB PE=1 SV=1	22.3149	22.0878	22.1321	21.8479	21.7652	21.6707	22.0242	22.1417	21.9905	21.9636	21.9561	21.7612	0.00936221	0.0030934
LB	220	P0A6N8	EFPL	Elongation factor P-like protein OS=Escherichia coli (strain K12) GN=yeiP PE=1 SV=1	25.02	24.909	24.9449	24.8205	24.8527	25.003	24.9742	25.1337	25.0767	25.0804	25.1872	25.1204	2.51843	0.170401
LB	220	P0AGE6	CHRR	Chromate reductase OS=Escherichia coli (strain K12) GN=chrR PE=1 SV=1	21.7609	20.3544	21.9806	21.9443	21.9658	22.2587	22.0224	21.8726	22.0344	22.7996	22.4588	22.8577	1.07467	0.630123
LB	220	P75938	FLGF	Flagellar basal-body rod protein FlgF OS=Escherichia coli (strain K12) GN=flgF PE=3 SV=1	17.5592	17.5482	18.0253	17.2379	16.8694	17.5327	17.1369	16.9096	17.8821	16.5374	16.8663	17.4928	0.644101	-0.324583
LB	220	P13001	BIOH	Pimeloyl-[acyl-carrier protein] methyl ester esterase OS=Escherichia coli (strain K12) GN=bioH PE=1 SV=1	19.0864	18.9036	18.6583	19.3209	19.2748	18.806	18.6876	18.5901	18.8193	19.1948	19.3133	19.2526	0.0694238	-0.0320533
LB	220	P77434	ALAC	Glutamate-pyruvate aminotransferase AlaC OS=Escherichia coli (strain K12) GN=alaC PE=1 SV=1	20.6665	20.3947	20.2673	20.3927	20.3794	20.0585	20.1676	20.174	20.4235	20.1762	20.0855	19.9765	1.06993	-0.192634
LB	220	P0ACI6	ASNC	Regulatory protein AsnC OS=Escherichia coli (strain K12) GN=asnC PE=1 SV=1	16.1141	16.2281	16.0168	NaN	NaN	NaN	15.6974	16.176	15.9019	NaN	NaN	NaN	0.571258	-0.194568
LB	220	P0A855	TOLB	Protein TolB OS=Escherichia coli (strain K12) GN=tolB PE=1 SV=1	25.4903	25.7621	25.7011	25.5989	25.631	25.6214	25.5208	25.4678	25.5767	25.4651	25.4943	25.7653	0.737168	-0.08579
LB	220	P05100	3MG1	DNA-3-methyladenine glycosylase 1 OS=Escherichia coli (strain K12) GN=tag PE=1 SV=1	17.1146	16.5822	16.7681	17.0817	17.0728	16.6082	17.3287	17.1111	16.817	17.0751	17.3401	17.1577	1.19463	0.266979
LB	220	P77756	QUEC	7-cyano-7-deazaguanine synthase OS=Escherichia coli (strain K12) GN=queC PE=1 SV=1	22.0941	21.9402	22.1039	21.8089	21.777	21.9327	22.1755	22.2151	22.0783	22.0135	22.0436	22.113	1.53395	0.163688
LB	220	P61889	MDH	Malate dehydrogenase OS=Escherichia coli (strain K12) GN=mdh PE=1 SV=1	27.6995	27.322	27.9422	27.4656	27.3669	27.8343	27.9199	27.7107	28.1305	27.8212	27.5314	28.0864	1.03657	0.2616
LB	220	P0AEQ1	GLCG	Protein GlcG OS=Escherichia coli (strain K12) GN=glcG PE=3 SV=1	19.3712	19.27	19.4734	19.1582	19.1111	19.303	19.0493	18.8637	19.485	18.9122	18.8955	19.2545	0.979668	-0.204435
LB	220	P0ADR8	YGDH	LOG family protein YgdH OS=Escherichia coli (strain K12) GN=ygdH PE=1 SV=1	24.1506	23.9091	23.7777	23.6338	23.6063	23.3547	23.8083	23.734	23.8348	23.4862	23.4663	23.589	0.279723	-0.0855668
LB	220	P0AG51	RL30	50S ribosomal protein L30 OS=Escherichia coli (strain K12) GN=rpmD PE=1 SV=2	27.9232	27.9186	27.7622	27.6852	27.7251	27.6848	27.7443	27.8659	27.5733	27.5859	27.7731	27.5964	0.711746	-0.0933688
LB	220	P00582	DPO1	DNA polymerase I OS=Escherichia coli (strain K12) GN=polA PE=1 SV=1	25.0181	24.9381	24.7681	24.9444	24.946	24.8288	24.9981	25.0751	25.0081	25.0068	25.057	24.991	1.79744	0.11544
LB	220	P23836	PHOP	Transcriptional regulatory protein PhoP OS=Escherichia coli (strain K12) GN=phoP PE=1 SV=1	24.1825	23.8693	24.0498	23.401	23.4483	23.3546	23.9008	23.7658	23.9843	23.2525	23.1379	23.2465	0.352045	-0.169632
LB	220	P23256	MALY	Protein MalY OS=Escherichia coli (strain K12) GN=malY PE=1 SV=1	15.6926	16.9089	15.7849	NaN	NaN	NaN	15.4839	18.6464	17.8407	NaN	NaN	NaN	0.51003	1.19485
LB	220	P37342	YJJI	Uncharacterized protein YjjI OS=Escherichia coli (strain K12) GN=yjjI PE=4 SV=2	12.3751	15.7815	15.3962	19.4947	19.636	18.9282	15.9253	16.3006	15.2399	19.4575	19.7185	19.1884	0.195498	0.703121
LB	220	P60546	KGUA	Guanylate kinase OS=Escherichia coli (strain K12) GN=gmk PE=1 SV=1	24.1767	23.9587	24.0591	23.8887	23.9445	24.0322	23.9742	23.9699	23.9274	24.0119	23.9081	23.8925	0.697863	-0.0626367
LB	220	P0A8L5	YCGN	UPF0260 protein YcgN OS=Escherichia coli (strain K12) GN=ycgN PE=3 SV=1	15.8906	17.0933	16.9785	NaN	NaN	NaN	17.224	17.7419	16.7053	NaN	NaN	NaN	0.513705	0.569598
LB	220	P0ACJ8	CRP	cAMP-activated global transcriptional regulator CRP OS=Escherichia coli (strain K12) GN=crp PE=1 SV=1	24.0776	23.8175	24.2877	23.7808	23.7148	24.0867	24.1468	24.1886	24.5044	23.9557	24.0842	24.3061	1.11869	0.236781
LB	220	P12008	AROC	Chorismate synthase OS=Escherichia coli (strain K12) GN=aroC PE=1 SV=4	22.3215	21.9264	22.2117	21.8523	21.8352	21.696	22.4641	22.4004	22.1621	22.0078	21.9991	21.9797	0.768985	0.195012
LB	220	P0AB18	TUSE	Sulfurtransferase TusE OS=Escherichia coli (strain K12) GN=tusE PE=1 SV=1	19.7904	19.797	19.6324	19.5814	19.5881	19.5271	19.7968	19.8871	19.8457	19.6497	19.7579	19.711	1.19074	0.121951
LB	220	P39199	PRMB	50S ribosomal protein L3 glutamine methyltransferase OS=Escherichia coli (strain K12) GN=prmB PE=1 SV=3	24.097	23.8803	23.979	23.9221	23.9832	23.8351	24.0981	24.0914	24.0833	24.0364	24.1254	24.0096	1.87892	0.124599
LB	220	P0A6A0	UBIB	Probable protein kinase UbiB OS=Escherichia coli (strain K12) GN=ubiB PE=1 SV=1	17.8257	17.6132	17.3768	17.0332	16.8032	16.5204	17.1775	17.5098	17.4984	16.8681	17.6689	17.7265	0.395799	0.212781
LB	220	P0AER0	GLPF	Glycerol uptake facilitator protein OS=Escherichia coli (strain K12) GN=glpF PE=1 SV=1	22.9331	22.7968	23.2952	22.918	22.4755	23.1882	23.1193	23.1458	23.4072	22.9958	22.9319	23.4158	0.864691	0.234828
LB	220	P0A9C0	GLPA	Anaerobic glycerol-3-phosphate dehydrogenase subunit A OS=Escherichia coli (strain K12) GN=glpA PE=1 SV=1	24.6934	24.4339	24.7712	24.5782	24.2905	24.6281	24.6702	24.8161	24.8875	24.5154	24.7487	24.8746	1.14616	0.186209
LB	220	P32162	YIIS	UPF0381 protein YiiS OS=Escherichia coli (strain K12) GN=yiiS PE=1 SV=1	13.541	14.9219	16.219	18.1532	18.4984	18.4572	15.435	15.5188	16.8333	17.9248	17.6777	18.5819	0.139684	0.363492
LB	220	P0CE47	EFTU1	Elongation factor Tu 1 OS=Escherichia coli (strain K12) GN=tufA PE=1 SV=1	33.5271	33.4634	33.3871	33.1843	33.2061	33.2425	33.3724	33.4267	33.2617	33.2301	33.2845	33.209	0.2266	-0.037679
LB	220	P0A9J8	PHEA	P-protein OS=Escherichia coli (strain K12) GN=pheA PE=1 SV=1	21.6407	21.6196	21.643	20.2529	20.4039	20.284	21.7168	21.8431	21.6471	20.8204	20.5433	20.3628	0.181272	0.181566
LB	220	P0A725	LPXC	UDP-3-O-[3-hydroxymyristoyl] N-acetylglucosamine deacetylase OS=Escherichia coli (strain K12) GN=lpxC PE=1 SV=1	18.8593	19.1996	19.4677	19.6318	19.6649	19.9849	19.6819	19.0972	19.6805	19.947	19.4853	19.9283	0.364299	0.168685
LB	220	P0A738	MOAC	Cyclic pyranopterin monophosphate synthase accessory protein OS=Escherichia coli (strain K12) GN=moaC PE=1 SV=2	22.484	22.5363	22.7547	22.1762	22.1563	22.3662	22.4134	22.3164	22.5886	22.1275	22.1469	22.48	0.229514	-0.0667992
LB	220	P15770	AROE	Shikimate dehydrogenase (NADP(+)) OS=Escherichia coli (strain K12) GN=aroE PE=1 SV=1	22.1624	22.1406	22.2425	22.0537	22.064	22.0862	21.9727	22.1753	22.0755	22.0159	22.0978	22.0844	0.674774	-0.0546366
LB	220	P07862	DDLB	D-alanine--D-alanine ligase B OS=Escherichia coli (strain K12) GN=ddlB PE=1 SV=3	22.6951	22.4889	22.4206	22.4494	22.3511	22.202	22.4407	22.4111	22.3851	22.2875	22.2704	22.1906	0.679015	-0.103609
LB	220	P0AEN8	FUCM	L-fucose mutarotase OS=Escherichia coli (strain K12) GN=fucU PE=1 SV=1	20.23	19.9411	20.2333	18.8264	18.9555	18.8266	20.4522	20.0349	20.6833	19.1685	18.8395	19.3052	0.242609	0.245085
LB	220	P0A7C2	LEXA	LexA repressor OS=Escherichia coli (strain K12) GN=lexA PE=1 SV=1	23.1088	22.913	22.7842	23.0101	22.8813	22.9068	22.8879	22.7684	22.7176	22.9415	22.8642	22.8899	0.821778	-0.0891034
LB	220	P09169	OMPT	Protease 7 OS=Escherichia coli (strain K12) GN=ompT PE=1 SV=1	24.6171	25.1016	25.3898	24.7787	25.0379	25.2512	25.1893	25.2373	25.5998	25.1234	25.2567	25.5014	1.17001	0.288585
LB	220	P60340	TRUB	tRNA pseudouridine synthase B OS=Escherichia coli (strain K12) GN=truB PE=1 SV=1	22.1334	21.7842	22.4531	21.786	22.0709	22.0873	21.8494	21.9403	21.8771	21.9485	21.7918	21.734	1.00516	-0.195648
LB	220	P0AED5	UVRY	Response regulator UvrY OS=Escherichia coli (strain K12) GN=uvrY PE=1 SV=1	22.3208	22.3497	22.039	22.321	22.2894	22.0267	22.4359	22.3885	22.3107	22.4252	22.4141	22.2506	1.24201	0.146408
LB	220	P37648	YHJJ	Protein YhjJ OS=Escherichia coli (strain K12) GN=yhjJ PE=1 SV=1	21.6134	21.6644	21.3999	21.7593	21.6955	21.5369	21.7003	21.6918	21.6464	21.7716	21.7668	21.6292	0.819162	0.0894378
LB	220	P32053	INTA	Prophage CP4-57 integrase OS=Escherichia coli (strain K12) GN=intA PE=1 SV=2	17.8556	18.4557	17.7157	18.3946	18.2621	17.6226	17.8094	17.3739	17.8778	17.7394	17.6619	17.3527	1.41674	-0.415192
LB	220	P42616	YQJC	Protein YqjC OS=Escherichia coli (strain K12) GN=yqjC PE=1 SV=3	18.62	19.6185	19.3672	19.7969	19.8107	19.7737	19.623	19.629	19.42	19.7146	19.5272	19.5757	0.171753	0.0837615
LB	220	Q46925	CSDA	Cysteine desulfurase CsdA OS=Escherichia coli (strain K12) GN=csdA PE=1 SV=1	19.165	19.2376	18.8037	18.4804	18.7172	18.3612	19.018	18.9202	18.6159	18.4106	18.549	18.3374	0.372948	-0.152323
LB	220	P0A850	TIG	Trigger factor OS=Escherichia coli (strain K12) GN=tig PE=1 SV=1	30.4739	30.4127	30.3047	30.1073	30.1494	30.1201	30.2803	30.3841	30.1876	30.0795	30.1658	30.0369	0.39163	-0.0723082
LB	220	P25397	TEHB	Tellurite methyltransferase OS=Escherichia coli (strain K12) GN=tehB PE=1 SV=1	19.6033	20.1719	20.2397	21.3255	21.5609	21.5316	20.1949	20.2304	20.3181	21.4421	21.6696	21.517	0.133793	0.156514
LB	220	P0A9Z1	GLNB	Nitrogen regulatory protein P-II 1 OS=Escherichia coli (strain K12) GN=glnB PE=1 SV=1	24.1189	23.9615	23.8903	23.8098	23.7744	23.8695	23.9551	23.8655	23.7936	23.8241	23.766	23.915	0.391969	-0.050854
LB	220	P0ACU5	FABR	HTH-type transcriptional repressor FabR OS=Escherichia coli (strain K12) GN=fabR PE=1 SV=1	21.7519	21.7125	21.7477	21.3393	21.4348	21.4275	21.6491	21.6744	21.6595	21.3969	21.4587	21.3686	0.137994	-0.0344181
LB	220	P0A6B4	ALR1	Alanine racemase, biosynthetic OS=Escherichia coli (strain K12) GN=alr PE=1 SV=1	19.7962	20.2154	19.6671	19.7507	19.6322	19.203	19.6891	19.7093	19.6783	19.4311	19.4096	19.2196	0.592047	-0.187917
LB	220	P36659	CBPA	Curved DNA-binding protein OS=Escherichia coli (strain K12) GN=cbpA PE=1 SV=2	20.2478	20.5765	20.3584	20.2037	20.2857	19.9194	20.2531	19.9586	20.3892	20.4264	19.8943	20.3747	0.147977	-0.0491854
LB	220	P05804	BGLR	Beta-glucuronidase OS=Escherichia coli (strain K12) GN=uidA PE=1 SV=2	15.2976	14.8522	15.5551	NaN	NaN	NaN	15.8807	15.0605	15.9817	NaN	NaN	NaN	0.496827	0.40605
LB	220	Q47622	SAPA	Peptide transport periplasmic protein SapA OS=Escherichia coli (strain K12) GN=sapA PE=3 SV=1	19.6049	19.5222	19.3978	19.1099	19.1893	19.1664	19.5444	19.3534	19.1084	19.0573	19.2681	18.9846	0.430478	-0.112342
LB	220	P37626	YHII	Uncharacterized protein YhiI OS=Escherichia coli (strain K12) GN=yhiI PE=3 SV=1	20.4384	20.1308	20.8738	21.025	20.9375	21.2027	20.8664	20.5617	20.8364	20.9807	20.6722	20.789	0.0327216	0.0163549
LB	220	P0AES4	GYRA	DNA gyrase subunit A OS=Escherichia coli (strain K12) GN=gyrA PE=1 SV=1	26.6392	26.7086	26.6646	26.6071	26.6593	26.6624	26.5868	26.6304	26.5504	26.6219	26.732	26.7066	0.249542	-0.0188268
LB	220	P0A8V2	RPOB	DNA-directed RNA polymerase subunit beta OS=Escherichia coli (strain K12) GN=rpoB PE=1 SV=1	29.8328	29.753	29.8646	29.5413	29.5978	29.7126	29.6949	29.7853	29.7041	29.5802	29.6222	29.5839	0.407446	-0.0552295
LB	220	P0AAN9	IRAP	Anti-adapter protein IraP OS=Escherichia coli (strain K12) GN=iraP PE=1 SV=1	20.6443	20.1265	20.387	NaN	NaN	NaN	20.2832	20.1846	20.1237	NaN	NaN	NaN	0.53126	-0.188779
LB	220	P33029	YEIQ	Uncharacterized oxidoreductase YeiQ OS=Escherichia coli (strain K12) GN=yeiQ PE=3 SV=1	15.3869	16.2926	15.5493	NaN	NaN	NaN	15.801	15.1497	15.0378	NaN	NaN	NaN	0.491588	-0.413439
LB	220	P0ABI4	CORA	Magnesium transport protein CorA OS=Escherichia coli (strain K12) GN=corA PE=1 SV=1	23.7769	23.5529	24.0344	23.4164	23.4366	23.7374	23.8891	24.0878	23.9376	23.6825	23.7582	23.7476	0.901054	0.191361
LB	220	P25888	RHLE	ATP-dependent RNA helicase RhlE OS=Escherichia coli (strain K12) GN=rhlE PE=1 SV=3	23.2563	23.1806	22.6474	23.112	23.0983	22.5858	22.9084	22.8664	22.5223	22.96	22.8244	22.3687	0.82557	-0.238384
LB	220	P0AG24	SPOT	Bifunctional (p)ppGpp synthase/hydrolase SpoT OS=Escherichia coli (strain K12) GN=spoT PE=1 SV=1	21.0292	21.0197	21.2215	20.9068	21.0567	20.992	20.8701	21.0045	21.0407	20.7792	20.8393	20.8115	1.43777	-0.14676
LB	220	P0AC23	FOCA	Probable formate transporter 1 OS=Escherichia coli (strain K12) GN=focA PE=1 SV=1	18.2693	19.392	18.9497	19.0768	19.3629	18.8535	19.4983	19.4147	18.9435	19.1785	19.3715	19.6181	1.00037	0.35338
LB	220	P0A873	TRMD	tRNA (guanine-N(1)-)-methyltransferase OS=Escherichia coli (strain K12) GN=trmD PE=1 SV=1	22.1682	21.995	21.9834	21.5264	21.569	21.5044	21.8856	22.0504	21.8505	21.4152	21.5454	21.5141	0.208896	-0.0808544
LB	220	P0AD05	YECA	Uncharacterized protein YecA OS=Escherichia coli (strain K12) GN=yecA PE=4 SV=1	21.6773	21.5429	21.4764	21.121	20.9564	20.9768	21.367	21.4073	21.5661	20.9693	20.9368	20.9001	0.240684	-0.100712
LB	220	P69913	CSRA	Carbon storage regulator OS=Escherichia coli (strain K12) GN=csrA PE=1 SV=1	23.9643	23.9668	23.8998	23.7269	23.7658	23.8564	24.154	24.1819	23.8842	23.9567	24.0637	24.1072	1.95236	0.194604
LB	220	P09424	MTLD	Mannitol-1-phosphate 5-dehydrogenase OS=Escherichia coli (strain K12) GN=mtlD PE=1 SV=3	22.8394	22.4671	23.7485	22.0752	22.3854	23.1686	23.3028	23.3236	23.8203	22.6416	22.7178	23.3963	0.694289	0.419721
LB	220	P0AAP3	FRMR	Transcriptional repressor FrmR OS=Escherichia coli (strain K12) GN=frmR PE=1 SV=1	20.6244	20.9202	20.6444	20.6437	20.7543	20.4434	20.8638	21.0919	20.7436	20.773	20.7934	20.6363	0.862055	0.145295
LB	220	P36879	YADG	Uncharacterized ABC transporter ATP-binding protein YadG OS=Escherichia coli (strain K12) GN=yadG PE=3 SV=1	22.9471	23.0998	23.2197	23.0898	23.121	23.1544	22.8501	22.9786	23.0486	22.9357	23.081	23.072	1.22341	-0.110982
LB	220	P0AED9	DCM	DNA-cytosine methyltransferase OS=Escherichia coli (strain K12) GN=dcm PE=1 SV=1	16.8214	16.3005	16.0122	16.9886	17.0485	16.7037	16.7447	16.7563	16.4905	17.2144	17.0852	16.6877	0.422015	0.183996
LB	220	P77735	YAJO	Uncharacterized oxidoreductase YajO OS=Escherichia coli (strain K12) GN=yajO PE=3 SV=2	16.7784	13.6111	15.0751	17.2009	16.9245	17.0154	15.7376	16.2243	16.6365	16.9278	16.7658	17.2949	0.347624	0.496922
LB	220	P69776	LPP	Major outer membrane lipoprotein Lpp OS=Escherichia coli (strain K12) GN=lpp PE=1 SV=1	29.5719	29.5462	29.4416	29.4807	29.4	29.3315	29.4037	29.4944	29.3838	29.4401	29.5977	29.3519	0.12243	-0.0166842
LB	220	P0AG07	RPE	Ribulose-phosphate 3-epimerase OS=Escherichia coli (strain K12) GN=rpe PE=1 SV=1	23.4674	23.1893	23.2656	22.6455	22.7242	22.5289	23.3387	23.3976	23.6673	22.7038	22.8363	22.7893	0.287164	0.152015
LB	220	P27242	WAAU	Lipopolysaccharide 1,2-N-acetylglucosaminetransferase OS=Escherichia coli (strain K12) GN=waaU PE=4 SV=2	17.8353	19.1143	18.7966	18.7978	19.1853	18.9114	17.7595	18.2717	18.3127	18.6385	18.8148	18.6479	0.75045	-0.365946
LB	220	P77202	DSBG	Thiol:disulfide interchange protein DsbG OS=Escherichia coli (strain K12) GN=dsbG PE=1 SV=2	20.7888	20.9374	20.8372	20.1869	20.0352	20.0357	20.6959	20.7806	20.8053	19.9711	20.0159	19.9718	0.153268	-0.0967766
LB	220	P0AG67	RS1	30S ribosomal protein S1 OS=Escherichia coli (strain K12) GN=rpsA PE=1 SV=1	31.3425	31.2722	31.3784	31.0918	31.1511	31.3134	31.214	31.3277	31.1647	31.1342	31.1992	31.1205	0.570539	-0.0648689
LB	220	P0A8S9	FLHD	Flagellar transcriptional regulator FlhD OS=Escherichia coli (strain K12) GN=flhD PE=1 SV=1	21.38	20.6821	21.1446	20.8799	20.4852	20.8927	20.8942	20.5274	20.96	20.5205	20.3531	20.7561	0.775859	-0.242165
LB	220	P0ACB2	HEM2	Delta-aminolevulinic acid dehydratase OS=Escherichia coli (strain K12) GN=hemB PE=1 SV=2	21.6945	22.0929	22.197	22.7043	22.9136	22.8622	21.9988	22.193	22.5387	22.8259	23.0854	23.2045	0.364339	0.230301
LB	220	P18133	PNCB	Nicotinate phosphoribosyltransferase OS=Escherichia coli (strain K12) GN=pncB PE=1 SV=3	19.511	20.2332	20.2521	19.7213	19.7574	19.5525	20.2302	20.3001	20.2898	19.4308	19.615	19.2548	0.0228608	0.0155207
LB	220	P0AGL7	RSME	Ribosomal RNA small subunit methyltransferase E OS=Escherichia coli (strain K12) GN=rsmE PE=1 SV=1	21.7282	21.683	21.6596	21.1314	21.2007	21.168	21.6045	21.5948	21.6423	21.0895	21.2396	21.1246	0.109314	-0.0459277
LB	220	P33030	YEIR	Zinc-binding GTPase YeiR OS=Escherichia coli (strain K12) GN=yeiR PE=1 SV=2	20.8422	20.92	20.791	20.7284	20.8575	20.8554	20.8557	20.9471	21.0655	20.8469	21.0867	20.9785	1.62171	0.130974
LB	220	P31057	PANB	3-methyl-2-oxobutanoate hydroxymethyltransferase OS=Escherichia coli (strain K12) GN=panB PE=1 SV=1	25.5858	25.2143	25.6098	25.7116	25.8032	25.783	25.5649	25.7268	25.6092	25.9232	26.0122	25.892	0.766919	0.170124
LB	220	P0ADY3	RL14	50S ribosomal protein L14 OS=Escherichia coli (strain K12) GN=rplN PE=1 SV=1	28.8504	28.9558	28.9078	28.8065	28.8431	28.82	28.7812	28.9114	28.7266	28.6187	28.8194	28.7005	1.27693	-0.104328
LB	220	P0A8C1	YBJQ	UPF0145 protein YbjQ OS=Escherichia coli (strain K12) GN=ybjQ PE=1 SV=1	20.3673	20.1834	20.1565	NaN	NaN	NaN	20.4071	20.3166	20.3029	NaN	NaN	NaN	0.652091	0.106462
LB	220	P36999	RLMA	23S rRNA (guanine(745)-N(1))-methyltransferase OS=Escherichia coli (strain K12) GN=rlmA PE=1 SV=1	19.6182	20.0797	19.9318	20.0106	20.0994	19.9514	19.7137	19.7452	19.6803	19.942	19.805	19.8206	1.15152	-0.164062
LB	220	P06983	HEM3	Porphobilinogen deaminase OS=Escherichia coli (strain K12) GN=hemC PE=1 SV=2	22.9039	22.933	22.7267	22.8133	22.8122	22.6997	22.789	22.7296	22.7432	22.7472	22.7532	22.6457	1.04927	-0.0801404
LB	220	P03030	LYSR	Transcriptional activator protein LysR OS=Escherichia coli (strain K12) GN=lysR PE=3 SV=1	15.3284	19.281	19.1658	17.07	16.8936	16.5468	19.2525	19.4909	19.2	16.5078	16.4464	16.3013	0.218826	0.485543
LB	220	P0ACF4	DBHB	DNA-binding protein HU-beta OS=Escherichia coli (strain K12) GN=hupB PE=1 SV=1	23.3264	24.6576	25.3255	24.8496	24.9379	25.0995	24.8629	25.1564	25.211	24.7642	24.9817	25.0813	0.490957	0.310132
LB	220	P18196	MINC	Septum site-determining protein MinC OS=Escherichia coli (strain K12) GN=minC PE=1 SV=1	21.9139	21.8101	21.7278	21.7805	21.8292	21.6805	21.9067	21.8741	21.9531	21.8734	21.9308	21.8959	2.04447	0.115325
LB	220	P21169	DCOR	Ornithine decarboxylase, constitutive OS=Escherichia coli (strain K12) GN=speC PE=1 SV=2	18.4345	18.0813	18.6362	20.4554	20.3045	20.34	18.0006	18.2692	18.2576	20.5576	20.4253	20.2624	0.0418376	-0.0798912
LB	220	P0A6F9	CH10	10 kDa chaperonin OS=Escherichia coli (strain K12) GN=groS PE=1 SV=1	28.3347	28.2814	28.0664	27.8502	27.8188	27.7976	28.5966	28.1666	28.4418	28.3073	27.9134	28.3057	1.08046	0.263724
LB	220	P0A715	KDSA	2-dehydro-3-deoxyphosphooctonate aldolase OS=Escherichia coli (strain K12) GN=kdsA PE=1 SV=1	25.9838	25.9449	26.0425	25.8783	25.9237	25.9641	26.0445	26.0523	26.1148	25.998	26.0655	26.1278	2.38469	0.110924
LB	220	P05194	AROD	3-dehydroquinate dehydratase OS=Escherichia coli (strain K12) GN=aroD PE=1 SV=2	18.9165	18.742	19.0615	18.092	18.007	18.0462	18.9768	18.9265	19.5206	18.3077	18.0013	18.1225	0.215975	0.165033
LB	220	P0ABN5	DCUA	Anaerobic C4-dicarboxylate transporter DcuA OS=Escherichia coli (strain K12) GN=dcuA PE=1 SV=1	20.0794	19.9028	20.2687	19.7414	19.7481	19.948	20.1159	20.1478	20.7813	19.9407	19.8556	20.2191	0.757224	0.228662
LB	220	P0A6R0	FABH	3-oxoacyl-[acyl-carrier-protein] synthase 3 OS=Escherichia coli (strain K12) GN=fabH PE=1 SV=1	25.9284	25.8455	25.8384	25.7668	25.8258	25.7928	25.6424	25.7976	25.8628	25.5682	25.6757	25.6295	1.64679	-0.136901
LB	220	P0AEM6	FLIA	RNA polymerase sigma factor FliA OS=Escherichia coli (strain K12) GN=fliA PE=1 SV=1	21.1351	21.1282	21.3884	21.0337	21.0041	21.2299	21.4032	21.1386	21.8584	21.1717	20.9002	21.3608	0.498822	0.152241
LB	220	P46837	YHGF	Protein YhgF OS=Escherichia coli (strain K12) GN=yhgF PE=1 SV=3	25.4276	25.4566	25.2531	25.1421	25.2057	25.1293	25.4771	25.4956	25.4574	25.3268	25.3724	25.3295	1.23996	0.140733
LB	220	P39337	YJGM	Uncharacterized N-acetyltransferase YjgM OS=Escherichia coli (strain K12) GN=yjgM PE=3 SV=2	16.254	16.4448	15.8248	15.8452	16.0714	15.9505	16.2951	16.2984	16.6503	16.2668	16.3059	16.2006	1.33726	0.271083
LB	220	P0A6B7	ISCS	Cysteine desulfurase IscS OS=Escherichia coli (strain K12) GN=iscS PE=1 SV=1	27.5405	27.5363	27.6586	27.4612	27.5049	27.5828	27.3291	27.4484	27.6056	27.2347	27.37	27.5195	1.21257	-0.1295
LB	220	P0A7N9	RL33	50S ribosomal protein L33 OS=Escherichia coli (strain K12) GN=rpmG PE=1 SV=2	27.1492	27.1014	27.0895	26.9305	26.9152	26.9419	26.9597	27.1383	26.9516	26.7926	26.9254	26.6723	0.770182	-0.114622
LB	220	P18390	YJJA	Uncharacterized protein YjjA OS=Escherichia coli (strain K12) GN=yjjA PE=3 SV=3	20.3115	20.2963	19.9939	19.7094	19.5473	19.2901	19.8746	20.2768	19.8823	19.4434	19.6427	19.0994	0.277365	-0.154878
LB	220	P0A8L7	YCIU	UPF0263 protein YciU OS=Escherichia coli (strain K12) GN=yciU PE=1 SV=1	16.4796	18.1374	18.224	18.0699	18.1956	18.1275	18.1767	18.274	18.186	18.2547	18.3558	18.4059	0.737211	0.403165
LB	220	P07001	PNTA	NAD(P) transhydrogenase subunit alpha OS=Escherichia coli (strain K12) GN=pntA PE=1 SV=2	24.0067	23.9608	24.1057	24.0107	24.056	24.1647	24.1238	24.0347	24.2078	24.0262	23.998	24.2565	0.513705	0.0570698
LB	220	P0A7H6	RECR	Recombination protein RecR OS=Escherichia coli (strain K12) GN=recR PE=3 SV=1	22.2634	22.0292	22.0632	21.9683	21.9524	21.9386	22.0185	22.0307	21.9957	21.7747	21.9017	21.7435	0.955421	-0.125063
LB	220	P0AC62	GLRX3	Glutaredoxin-3 OS=Escherichia coli (strain K12) GN=grxC PE=1 SV=2	25.2956	25.273	25.0614	25.208	25.1678	25.1197	25.1541	25.0927	25.0584	25.2323	25.2821	25.2441	0.0723969	-0.0103019
LB	220	P02930	TOLC	Outer membrane protein TolC OS=Escherichia coli (strain K12) GN=tolC PE=1 SV=3	27.0003	27.1447	27.1524	27.0131	27.0435	27.0512	26.8567	26.9445	27.1328	26.8071	26.9331	27.0109	1.29221	-0.120045
LB	220	P64429	YPFJ	Uncharacterized protein YpfJ OS=Escherichia coli (strain K12) GN=ypfJ PE=4 SV=1	20.6328	20.8956	20.9018	20.0506	20.1669	20.1135	20.7738	20.4629	20.7324	19.9299	19.9038	20.0641	0.275622	-0.149028
LB	220	P29131	FTSN	Cell division protein FtsN OS=Escherichia coli (strain K12) GN=ftsN PE=1 SV=3	20.0496	21.3626	21.3385	21.4432	21.3862	21.261	21.2957	21.5016	21.3332	21.1656	21.3624	21.2693	0.358665	0.181112
LB	220	P10441	LPXB	Lipid-A-disaccharide synthase OS=Escherichia coli (strain K12) GN=lpxB PE=1 SV=2	20.4096	19.9739	20.4517	20.6288	20.8797	20.6498	20.0658	19.8277	20.2821	20.473	20.5047	20.6884	0.507145	-0.191967
LB	220	P0A6L2	DAPA	4-hydroxy-tetrahydrodipicolinate synthase OS=Escherichia coli (strain K12) GN=dapA PE=1 SV=1	24.5764	24.4642	24.5459	24.6614	24.685	24.69	24.5603	24.572	24.7625	24.8231	24.7456	24.8637	1.01971	0.117383
LB	220	P0AAT4	YBDG	Miniconductance mechanosensitive channel YbdG OS=Escherichia coli (strain K12) GN=ybdG PE=1 SV=1	19.3376	19.3823	19.085	19.4944	19.5647	19.228	19.0629	19.0872	19.2543	19.2516	19.5046	19.4118	0.386722	-0.0866041
LB	220	P16384	MIAA	tRNA dimethylallyltransferase OS=Escherichia coli (strain K12) GN=miaA PE=1 SV=2	20.3248	20.443	20.0656	19.8926	19.8513	19.4038	20.2067	19.9707	20.1888	19.9319	19.6176	19.6043	0.161851	-0.0768706
LB	220	P0A858	TPIS	Triosephosphate isomerase OS=Escherichia coli (strain K12) GN=tpiA PE=1 SV=1	26.9753	27.0888	26.8107	26.8806	26.9948	26.7066	27.0633	27.0824	27.0549	26.9841	27.1276	27.114	1.64071	0.161565
LB	220	P27434	RODZ	Cytoskeleton protein RodZ OS=Escherichia coli (strain K12) GN=rodZ PE=1 SV=2	23.8487	23.8931	23.8012	24.365	24.3391	24.3545	23.7634	23.8246	23.7105	24.3474	24.5117	24.4979	0.0160126	0.00897789
LB	220	P37747	GLF	UDP-galactopyranose mutase OS=Escherichia coli (strain K12) GN=glf PE=1 SV=1	25.0883	24.974	25.0493	24.6553	24.7396	24.7405	24.9322	24.9791	24.9654	24.7008	24.7509	24.6523	0.184873	-0.0443926
LB	220	P27305	GLUQ	Glutamyl-Q tRNA(Asp) synthetase OS=Escherichia coli (strain K12) GN=gluQ PE=1 SV=6	17.9769	14.6938	17.6037	17.8864	18.1523	18.3405	17.6619	18.0185	17.8373	18.2208	18.0571	18.1378	0.448143	0.54662
LB	220	P0A9V1	LPTB	Lipopolysaccharide export system ATP-binding protein LptB OS=Escherichia coli (strain K12) GN=lptB PE=1 SV=2	23.8326	23.8288	23.7834	23.6507	23.6042	23.6333	23.7268	23.7535	23.7518	23.5456	23.611	23.6201	0.451314	-0.0540212
LB	220	P36938	PGM	Phosphoglucomutase OS=Escherichia coli (strain K12) GN=pgm PE=1 SV=1	25.6501	25.6488	25.5977	25.6063	25.6165	25.4297	25.5441	25.4822	25.6238	25.4792	25.3783	25.4376	1.1957	-0.100692
LB	220	P52060	YGGU	UPF0235 protein YggU OS=Escherichia coli (strain K12) GN=yggU PE=3 SV=2	19.4137	19.3114	19.0019	19.2875	19.1438	19.1564	19.1676	19.0408	19.071	18.9132	18.9415	18.9086	1.79135	-0.211984
LB	220	P0A7A2	GPMB	Probable phosphoglycerate mutase GpmB OS=Escherichia coli (strain K12) GN=gpmB PE=3 SV=1	21.5744	22.0777	22.2954	21.7224	21.7898	21.7715	22.0228	22.3435	22.3412	21.8273	21.9184	22.0163	0.769539	0.206372
LB	220	P29018	CYDD	ATP-binding/permease protein CydD OS=Escherichia coli (strain K12) GN=cydD PE=1 SV=3	20.9823	21.3258	21.4516	20.5535	20.6657	20.6669	21.2893	21.4063	21.6304	20.6575	20.6728	20.9185	0.29322	0.154819
LB	220	P0ADG7	IMDH	Inosine-5'-monophosphate dehydrogenase OS=Escherichia coli (strain K12) GN=guaB PE=1 SV=1	27.8402	27.8798	27.635	28.1089	28.213	27.9142	27.7143	27.7463	27.5138	28.0437	28.0402	27.8064	0.482032	-0.121047
LB	220	P23830	PSS	CDP-diacylglycerol--serine O-phosphatidyltransferase OS=Escherichia coli (strain K12) GN=pssA PE=1 SV=2	23.1526	23.3381	23.195	23.1884	23.2465	23.2109	23.1099	23.135	23.1704	23.1143	23.1195	23.235	1.32823	-0.0745732
LB	220	P0ABS5	DNAG	DNA primase OS=Escherichia coli (strain K12) GN=dnaG PE=1 SV=1	18.1363	18.0731	17.9316	18.8099	20.2472	18.9955	17.7746	18.2006	17.4498	18.7624	19.1547	18.7954	0.336987	-0.342689
LB	220	P0A7L8	RL27	50S ribosomal protein L27 OS=Escherichia coli (strain K12) GN=rpmA PE=1 SV=2	25.3362	26.7556	26.7294	27.6238	27.6743	27.6478	26.7831	26.8969	26.6046	27.5284	27.6791	27.508	0.19908	0.205506
LB	220	P28249	ASMA	Protein AsmA OS=Escherichia coli (strain K12) GN=asmA PE=3 SV=2	17.8444	17.0428	17.4715	16.9427	16.7935	16.9241	17.0142	17.1191	17.4103	17.099	16.6365	16.81	0.345086	-0.154982
LB	220	P0AAI3	FTSH	ATP-dependent zinc metalloprotease FtsH OS=Escherichia coli (strain K12) GN=ftsH PE=1 SV=1	27.0989	27.0778	26.9744	26.8927	26.8562	26.8426	27.0082	26.9658	26.9367	26.8295	26.7758	26.8639	0.490804	-0.0604436
LB	220	P0ACT6	UIDR	HTH-type transcriptional regulator UidR OS=Escherichia coli (strain K12) GN=uidR PE=3 SV=1	17.1412	16.7917	17.9423	17.1888	16.9847	17.4664	17.3528	17.653	18.1086	16.3045	16.3601	17.332	0.0728897	-0.0673246
LB	220	P63020	NFUA	Fe/S biogenesis protein NfuA OS=Escherichia coli (strain K12) GN=nfuA PE=1 SV=1	25.411	25.4046	25.3931	25.393	25.3994	25.3992	25.3114	25.2206	25.4147	25.3232	25.2858	25.3991	1.50538	-0.0742884
LB	220	Q46920	QUEF	NADPH-dependent 7-cyano-7-deazaguanine reductase OS=Escherichia coli (strain K12) GN=queF PE=1 SV=1	21.3782	21.4584	21.4315	20.7981	20.7866	20.6144	21.4809	21.6396	21.4315	20.9663	21.1103	21.0561	0.50052	0.202921
LB	220	P0AEL0	FDOI	Formate dehydrogenase, cytochrome b556(fdo) subunit OS=Escherichia coli (strain K12) GN=fdoI PE=1 SV=1	16.0168	13.8548	15.5533	NaN	NaN	NaN	13.4818	14.4804	15.0483	NaN	NaN	NaN	0.429667	-0.804865
LB	220	P0ADK8	YIBL	Uncharacterized protein YibL OS=Escherichia coli (strain K12) GN=yibL PE=1 SV=1	23.0346	23.0491	22.8945	22.8751	22.9614	22.8382	22.9215	22.9787	22.7639	22.8197	22.8922	22.6807	0.947684	-0.0993646
LB	220	P0A8M3	SYT	Threonine--tRNA ligase OS=Escherichia coli (strain K12) GN=thrS PE=1 SV=1	27.2798	27.2863	27.2252	27.0606	27.0596	27.0599	27.1799	27.2005	27.2026	27.0473	27.0769	27.1003	0.204261	-0.027277
LB	220	P64624	YHEO	Uncharacterized protein YheO OS=Escherichia coli (strain K12) GN=yheO PE=4 SV=1	20.7333	20.6326	20.4929	19.6032	19.6942	19.3307	20.3685	20.5895	20.5482	19.7465	19.7427	19.8426	0.0715088	0.0585241
LB	220	P0A9E5	FNR	Fumarate and nitrate reduction regulatory protein OS=Escherichia coli (strain K12) GN=fnr PE=1 SV=1	23.8156	23.6205	24.0311	23.2357	23.25	23.2154	23.9369	23.9636	23.9735	23.3254	23.3991	23.4416	0.332252	0.145266
LB	220	P29217	YCEH	UPF0502 protein YceH OS=Escherichia coli (strain K12) GN=yceH PE=1 SV=3	22.847	22.5646	22.6312	22.7753	22.7091	22.6831	22.878	22.7568	22.7527	22.9906	22.841	23.0647	1.66563	0.178945
LB	220	P68567	RSMJ	Ribosomal RNA small subunit methyltransferase J OS=Escherichia coli (strain K12) GN=rsmJ PE=1 SV=1	19.9031	19.7853	19.6647	19.6339	19.8606	19.5322	19.7763	19.1832	19.7516	19.6442	19.2336	19.6835	0.782121	-0.184583
LB	220	P0A7A7	PLSB	Glycerol-3-phosphate acyltransferase OS=Escherichia coli (strain K12) GN=plsB PE=1 SV=2	23.9735	23.9701	23.9008	23.7959	23.8116	23.7409	23.9898	24.0384	24.03	23.9578	24.0124	23.9059	1.70431	0.123571
LB	220	P28634	TRMO	tRNA (adenine(37)-N6)-methyltransferase OS=Escherichia coli (strain K12) GN=trmO PE=1 SV=2	16.2375	17.5228	16.9733	NaN	NaN	NaN	16.3849	16.3851	16.7783	NaN	NaN	NaN	0.427689	-0.395084
LB	220	P0A9S1	FUCO	Lactaldehyde reductase OS=Escherichia coli (strain K12) GN=fucO PE=1 SV=2	18.0351	16.84	17.9875	NaN	NaN	NaN	17.3159	16.1963	17.6172	NaN	NaN	NaN	0.423053	-0.577728
LB	220	P0AA10	RL13	50S ribosomal protein L13 OS=Escherichia coli (strain K12) GN=rplM PE=1 SV=1	29.2335	29.2763	29.1338	28.949	28.9686	28.8754	29.1137	29.2266	29.002	28.8581	28.9489	28.7448	0.424081	-0.0904001
LB	220	P37613	PANM	PanD maturation factor OS=Escherichia coli (strain K12) GN=panM PE=1 SV=1	19.8399	19.5109	19.476	19.451	19.3926	19.2817	19.144	19.3951	19.6823	19.2616	19.1692	18.9901	0.955075	-0.218305
LB	220	P0AC19	FOLX	Dihydroneopterin triphosphate 2'-epimerase OS=Escherichia coli (strain K12) GN=folX PE=1 SV=2	22.2673	22.3635	22.1996	22.6826	22.7048	22.7486	22.1333	22.2263	22.2149	22.8161	22.8541	22.7713	0.016498	0.00825087
LB	220	P0ACL5	GLCC	Glc operon transcriptional activator OS=Escherichia coli (strain K12) GN=glcC PE=1 SV=1	13.5131	16.2732	16.3673	16.517	16.0128	16.4087	16.3907	16.4991	16.0585	16.1316	16.2298	15.4575	0.232494	0.279188
LB	220	P0AEP3	GALU	UTP--glucose-1-phosphate uridylyltransferase OS=Escherichia coli (strain K12) GN=galU PE=1 SV=2	26.8756	26.6346	26.8531	26.6133	26.7043	26.7314	26.9238	26.9507	26.8122	26.8699	26.7465	26.7167	0.932412	0.101254
LB	220	P21514	YAHA	Cyclic di-GMP phosphodiesterase YahA OS=Escherichia coli (strain K12) GN=yahA PE=1 SV=2	13.8808	14.5057	16.002	17.3186	17.813	18.5509	12.8782	13.2994	15.3195	17.6556	17.5824	18.0972	0.175918	-0.539753
LB	220	P25737	LYSP	Lysine-specific permease OS=Escherichia coli (strain K12) GN=lysP PE=1 SV=5	19.7861	20.1241	19.9514	NaN	NaN	NaN	19.6623	19.9258	19.8574	NaN	NaN	NaN	0.480031	-0.138707
LB	220	P63389	YHES	Uncharacterized ABC transporter ATP-binding protein YheS OS=Escherichia coli (strain K12) GN=yheS PE=1 SV=1	22.4118	22.5116	22.2608	22.434	22.5478	22.3988	22.3394	22.3315	22.1928	22.4317	22.4688	22.3364	0.693437	-0.0773821
LB	220	P0A890	TUSA	Sulfurtransferase TusA OS=Escherichia coli (strain K12) GN=tusA PE=1 SV=1	21.5646	21.5927	21.4009	21.6339	21.7341	21.5688	21.4542	21.3886	21.447	21.4805	21.5824	21.5547	1.01716	-0.0979233
LB	220	P45464	LPOA	Penicillin-binding protein activator LpoA OS=Escherichia coli (strain K12) GN=lpoA PE=1 SV=1	23.8877	23.7113	23.9368	23.8731	23.8658	23.9845	23.6958	23.6968	23.8341	23.6822	23.8679	23.9263	0.864461	-0.0926844
LB	220	P0AAG5	MDLB	Multidrug resistance-like ATP-binding protein MdlB OS=Escherichia coli (strain K12) GN=mdlB PE=1 SV=1	14.9554	15.7557	15.4226	16.8427	16.8745	17.1042	16.0003	15.6292	15.3827	17.0877	17.0298	17.1663	0.180747	0.223472
LB	220	P67095	YFCE	Phosphodiesterase YfcE OS=Escherichia coli (strain K12) GN=yfcE PE=1 SV=1	20.823	20.5815	20.5016	20.4779	20.9439	20.8883	20.7158	20.6739	20.9263	21.1498	20.8484	20.8032	0.698676	0.150186
LB	220	P0ADZ0	RL23	50S ribosomal protein L23 OS=Escherichia coli (strain K12) GN=rplW PE=1 SV=1	25.2861	25.5595	25.6541	25.6723	25.7425	25.6578	25.367	25.4972	25.17	25.3407	25.6136	25.7673	0.61734	-0.136086
LB	220	P00562	AK2H	Bifunctional aspartokinase/homoserine dehydrogenase 2 OS=Escherichia coli (strain K12) GN=metL PE=1 SV=3	22.8134	22.849	22.9162	23.1524	23.194	22.9399	22.8437	22.7959	22.6896	22.8495	22.9407	22.8855	1.09537	-0.143337
LB	220	P21345	GLTP	Proton glutamate symport protein OS=Escherichia coli (strain K12) GN=gltP PE=1 SV=2	19.2265	17.0642	19.7575	19.9247	19.7101	19.3552	19.2612	19.2751	20.0139	18.8683	19.2107	19.1223	0.0956396	0.118875
LB	220	P76298	FLHA	Flagellar biosynthesis protein FlhA OS=Escherichia coli (strain K12) GN=flhA PE=3 SV=1	20.82	20.7172	21.0246	19.8164	19.9057	20.22	20.5801	20.0211	21.0441	19.6592	19.0503	20.0601	0.462083	-0.348144
LB	220	P0ACR9	MPRA	Transcriptional repressor MprA OS=Escherichia coli (strain K12) GN=mprA PE=2 SV=1	23.4923	23.1006	22.9276	23.0994	23.1621	23.0024	23.6069	23.3536	23.1875	23.4916	23.2436	23.073	0.932506	0.19531
LB	220	P24207	PHEP	Phenylalanine-specific permease OS=Escherichia coli (strain K12) GN=pheP PE=1 SV=1	19.684	19.3523	19.2459	18.9158	18.8734	18.8635	19.1449	19.3159	19.359	18.5228	18.6583	18.453	0.555041	-0.246815
LB	220	P64606	MLAE	Probable phospholipid ABC transporter permease protein MlaE OS=Escherichia coli (strain K12) GN=mlaE PE=1 SV=1	19.0189	19.2939	19.3552	16.5973	16.2183	16.2869	18.9716	18.7969	19.3295	15.5329	16.3594	16.2855	0.0995024	-0.249095
LB	220	Q46893	ISPD	2-C-methyl-D-erythritol 4-phosphate cytidylyltransferase OS=Escherichia coli (strain K12) GN=ispD PE=1 SV=3	21.2042	21.2586	21.0924	21.2195	21.2242	21.1913	21.0164	21.1143	21.1595	21.1031	21.2392	21.0446	1.23089	-0.0855122
LB	220	P0CK95	ACFD	Putative lipoprotein AcfD homolog OS=Escherichia coli (strain K12) GN=yghJ PE=3 SV=1	24.3276	24.6256	23.65	23.9476	24.1616	23.0738	24.2635	23.919	23.1638	23.7617	23.531	22.8239	0.622393	-0.387185
LB	220	P11880	MURF	UDP-N-acetylmuramoyl-tripeptide--D-alanyl-D-alanine ligase OS=Escherichia coli (strain K12) GN=murF PE=1 SV=2	22.1453	22.0989	21.8822	21.9031	21.9915	21.6049	21.9546	21.9616	21.9072	21.853	21.851	21.8102	0.240478	-0.0480417
LB	220	P0A794	PDXJ	Pyridoxine 5'-phosphate synthase OS=Escherichia coli (strain K12) GN=pdxJ PE=1 SV=2	24.322	24.2453	24.0787	23.6021	23.6447	23.6269	24.3677	24.4081	24.2018	23.8448	23.788	23.7799	0.353632	0.145098
LB	220	P0A6A8	ACP	Acyl carrier protein OS=Escherichia coli (strain K12) GN=acpP PE=1 SV=2	28.5714	28.4804	28.4094	28.443	28.4758	28.3983	28.3571	28.3883	28.467	28.3595	28.3251	28.2989	1.70839	-0.097057
LB	220	P0AFZ1	SSEB	Protein SseB OS=Escherichia coli (strain K12) GN=sseB PE=4 SV=1	20.6685	20.8803	20.9709	20.0345	20.1199	20.1903	20.6667	20.4521	20.9101	19.8344	19.596	20.1123	0.360207	-0.215433
LB	220	P0ACP1	CRA	Catabolite repressor/activator OS=Escherichia coli (strain K12) GN=cra PE=1 SV=1	20.3103	19.5403	20.3993	21.9422	21.8827	21.9683	20.1597	20.3964	20.5536	22.0383	22.056	22.0327	0.133351	0.198924
LB	220	P0A9X4	MREB	Rod shape-determining protein MreB OS=Escherichia coli (strain K12) GN=mreB PE=1 SV=1	27.0029	26.9161	26.7687	26.8404	26.861	26.7529	26.7919	26.8657	26.742	26.7742	26.8329	26.7715	0.736824	-0.06062
LB	220	P0ACV4	LAPA	Lipopolysaccharide assembly protein A OS=Escherichia coli (strain K12) GN=lapA PE=1 SV=1	20.2004	19.9892	19.9803	20.2954	20.1594	20.3136	19.9849	19.9612	19.9454	20.2386	20.3788	20.679	0.118009	0.0415904
LB	220	P00962	SYQ	Glutamine--tRNA ligase OS=Escherichia coli (strain K12) GN=glnS PE=1 SV=3	26.3434	26.2838	26.2803	26.1978	26.2818	26.1183	26.2045	26.2514	26.2508	26.1303	26.2232	26.1441	0.643694	-0.0501827
LB	220	P06971	FHUA	Ferrichrome-iron receptor OS=Escherichia coli (strain K12) GN=fhuA PE=1 SV=2	25.7597	25.8821	25.1464	25.7758	25.9026	25.271	25.536	25.4318	25.018	25.6389	25.6049	25.2683	0.62073	-0.206625
LB	220	P0A944	RIMI	Ribosomal-protein-alanine acetyltransferase OS=Escherichia coli (strain K12) GN=rimI PE=3 SV=1	20.399	20.1813	19.7494	19.9328	20.1075	19.7426	20.2521	20.3098	20.3415	19.8083	19.5523	19.5868	0.0876007	-0.0436296
LB	220	P27240	RFAY	Lipopolysaccharide core heptose(II) kinase RfaY OS=Escherichia coli (strain K12) GN=rfaY PE=3 SV=2	20.2098	20.3117	20.0178	19.6573	19.8477	19.6844	20.1302	20.022	20.069	19.5242	19.5996	19.3043	0.471233	-0.179893
LB	220	P0AAU7	YBFE	Uncharacterized protein YbfE OS=Escherichia coli (strain K12) GN=ybfE PE=1 SV=2	19.1137	16.1908	19.572	17.8109	17.8098	17.717	19.1507	19.107	19.6274	17.7932	17.2569	17.2736	0.207865	0.332417
LB	220	P75863	YCBX	Uncharacterized protein YcbX OS=Escherichia coli (strain K12) GN=ycbX PE=1 SV=1	22.4466	22.2975	22.1238	22.5933	22.4394	22.3758	22.4551	22.4497	22.3082	22.649	22.6801	22.5952	0.88344	0.143455
LB	220	P0ADZ4	RS15	30S ribosomal protein S15 OS=Escherichia coli (strain K12) GN=rpsO PE=1 SV=2	28.5771	28.7909	28.6082	28.5957	28.6528	28.5759	28.5755	28.6415	28.4587	28.4198	28.5945	28.5074	1.19283	-0.100526
LB	220	P0AAQ2	YAJD	Uncharacterized protein YajD OS=Escherichia coli (strain K12) GN=yajD PE=4 SV=1	19.3	19.3189	18.8575	18.2449	18.1816	18.0808	19.5782	19.4905	19.051	18.5812	18.5864	18.2577	0.362341	0.260214
LB	220	P0A821	SELA	L-seryl-tRNA(Sec) selenium transferase OS=Escherichia coli (strain K12) GN=selA PE=1 SV=1	20.3273	20.9827	20.6213	20.7212	20.8141	20.6725	20.5328	20.3564	20.4669	20.995	20.7025	20.8283	0.123327	-0.042853
LB	220	P22523	MUKB	Chromosome partition protein MukB OS=Escherichia coli (strain K12) GN=mukB PE=1 SV=2	25.3395	25.2279	25.2296	25.181	25.1967	25.256	25.2319	25.1673	25.1807	25.1711	25.0676	25.0958	1.54807	-0.0860151
LB	220	P52697	6PGL	6-phosphogluconolactonase OS=Escherichia coli (strain K12) GN=pgl PE=1 SV=2	25.4061	25.5094	25.2926	25.3734	25.4753	25.2689	25.5731	25.4239	25.4903	25.5504	25.4887	25.7021	1.66125	0.150442
LB	220	P0ACY1	YDJA	Putative NAD(P)H nitroreductase YdjA OS=Escherichia coli (strain K12) GN=ydjA PE=1 SV=1	24.2338	24.1721	24.0379	24.1316	24.1259	24.0629	24.1222	24.0438	24.0201	24.0953	24.116	24.1581	0.447853	-0.034785
LB	220	P0AFG8	ODP1	Pyruvate dehydrogenase E1 component OS=Escherichia coli (strain K12) GN=aceE PE=1 SV=2	30.5106	30.5437	30.5055	30.3124	30.4387	30.3863	30.4888	30.7544	30.5992	30.3784	30.6613	30.4913	0.924863	0.112696
LB	220	P0A6S7	GPDA	Glycerol-3-phosphate dehydrogenase [NAD(P)+] OS=Escherichia coli (strain K12) GN=gpsA PE=3 SV=1	24.1281	23.7921	24.0035	23.941	24.0071	23.9037	23.853	23.7474	23.9566	23.7779	23.6968	23.7922	1.63483	-0.158608
LB	220	P27278	NADR	Trifunctional NAD biosynthesis/regulator protein NadR OS=Escherichia coli (strain K12) GN=nadR PE=1 SV=2	20.2387	20.3365	20.1969	20.0747	20.4205	20.014	20.0683	20.1625	20.2714	20.1281	20.3645	20.3394	0.0391582	0.0088466
LB	220	P0AES0	GSP	Bifunctional glutathionylspermidine synthetase/amidase OS=Escherichia coli (strain K12) GN=gss PE=1 SV=1	20.912	21.1429	21.2115	19.3627	19.4012	19.0184	20.9866	20.859	21.0686	19.6699	19.794	20.0979	0.196265	0.237883
LB	220	P0AC02	BAMD	Outer membrane protein assembly factor BamD OS=Escherichia coli (strain K12) GN=bamD PE=1 SV=1	23.7332	23.774	23.76	23.7279	23.7516	23.5817	23.7358	23.8359	23.9433	23.7096	23.7434	23.6408	0.408066	0.0467339
LB	220	P0AEI1	MIAB	tRNA-2-methylthio-N(6)-dimethylallyladenosine synthase OS=Escherichia coli (strain K12) GN=miaB PE=1 SV=1	25.3046	25.2944	25.3951	25.5063	25.4021	25.4833	25.182	25.3244	25.256	25.3643	25.4823	25.2927	0.762297	-0.0806869
LB	220	P0ABE2	BOLA	Protein BolA OS=Escherichia coli (strain K12) GN=bolA PE=1 SV=1	22.1506	21.9865	22.0461	22.0177	21.8174	21.8532	22.1964	22.1703	22.066	21.8891	21.8482	21.9129	0.174827	0.0352004
LB	220	P0A6Y8	DNAK	Chaperone protein DnaK OS=Escherichia coli (strain K12) GN=dnaK PE=1 SV=2	30.3051	30.3123	30.1189	30.2175	30.2316	30.0545	30.4878	30.1677	30.4554	30.4181	30.1317	30.3679	0.962112	0.131446
LB	220	P77150	PDXY	Pyridoxamine kinase OS=Escherichia coli (strain K12) GN=pdxY PE=1 SV=3	21.4396	20.194	22.0978	21.3043	21.5392	22.0418	21.3168	22.0342	22.05	21.4464	21.502	21.9256	0.402593	0.276362
LB	220	P76346	MTFA	Protein MtfA OS=Escherichia coli (strain K12) GN=mtfA PE=1 SV=2	19.0214	18.2793	19.2845	16.9954	16.4345	16.9306	19.0201	18.9426	19.674	16.8162	16.6069	17.3593	0.130261	0.24555
LB	220	P0AB67	PNTB	NAD(P) transhydrogenase subunit beta OS=Escherichia coli (strain K12) GN=pntB PE=1 SV=1	23.5281	23.6426	23.6536	23.3728	23.4447	23.4294	23.645	23.6368	23.7962	23.4641	23.4807	23.7279	0.834151	0.113246
LB	220	P05523	FPG	Formamidopyrimidine-DNA glycosylase OS=Escherichia coli (strain K12) GN=mutM PE=1 SV=3	16.829	18.1019	18.0886	18.2957	17.9957	17.9835	18.406	17.7384	18.1508	18.3195	17.4803	18.2322	0.279162	0.172179
LB	220	P37127	AEGA	Protein AegA OS=Escherichia coli (strain K12) GN=aegA PE=3 SV=2	15.4831	18.6679	18.6264	18.7251	18.6514	18.8474	18.5436	18.7296	18.3882	18.8719	18.5208	18.547	0.353783	0.433321
LB	220	P61949	FLAV	Flavodoxin-1 OS=Escherichia coli (strain K12) GN=fldA PE=1 SV=2	26.3005	26.4282	26.2436	26.2545	26.3051	26.2249	26.2503	26.2878	26.1878	26.1401	26.2385	26.2022	1.16259	-0.0750109
LB	220	P11454	ENTF	Enterobactin synthase component F OS=Escherichia coli (strain K12) GN=entF PE=1 SV=3	13.3603	15.9427	13.9626	17.9492	17.7258	16.1631	15.6444	15.838	14.2871	17.3617	17.4286	16.5168	0.139428	0.32882
LB	220	P27830	RMLB2	dTDP-glucose 4,6-dehydratase 2 OS=Escherichia coli (strain K12) GN=rffG PE=1 SV=3	22.2944	22.0703	21.9999	21.8515	22.0268	21.9074	21.9859	22.0178	22.0558	21.7813	21.9012	21.8549	0.595167	-0.0922654
LB	220	P0AEL6	FEPB	Ferrienterobactin-binding periplasmic protein OS=Escherichia coli (strain K12) GN=fepB PE=1 SV=1	12.3091	15.8434	15.5536	18.8891	19.0901	18.4314	15.8876	15.7857	15.1664	18.6115	18.6008	18.2914	0.110937	0.371093
LB	220	P37326	INTS	Putative prophage CPS-53 integrase OS=Escherichia coli (strain K12) GN=intS PE=1 SV=1	14.9865	15.6273	15.1057	14.6423	16.3515	15.1877	16.0228	15.8278	14.9348	16.1862	16.5092	16.5513	1.1345	0.688511
LB	220	P06709	BIRA	Bifunctional ligase/repressor BirA OS=Escherichia coli (strain K12) GN=birA PE=1 SV=1	18.7684	18.3806	18.1384	18.5411	18.8455	18.5415	18.1748	18.408	18.1296	18.445	18.3638	18.0697	1.27176	-0.270773
LB	220	P05852	TSAD	tRNA N6-adenosine threonylcarbamoyltransferase OS=Escherichia coli (strain K12) GN=tsaD PE=1 SV=2	22.9218	22.8775	22.8791	23.0548	23.0743	22.997	22.7902	22.8563	22.8415	22.923	22.9804	22.9544	0.883322	-0.0764726
LB	220	P00956	SYI	Isoleucine--tRNA ligase OS=Escherichia coli (strain K12) GN=ileS PE=1 SV=5	27.3003	27.3244	27.2122	27.1786	27.2228	27.0748	27.2393	27.1712	27.2186	27.217	27.1782	27.2009	0.149619	-0.0146608
LB	220	P42626	YHAM	UPF0597 protein YhaM OS=Escherichia coli (strain K12) GN=yhaM PE=3 SV=3	20.5475	19.4081	21.6624	20.7391	20.711	21.9883	20.7747	20.941	21.8907	20.9835	21.0315	22.0873	0.475568	0.44203
LB	220	P0A9F1	MNTR	Transcriptional regulator MntR OS=Escherichia coli (strain K12) GN=mntR PE=1 SV=1	19.9519	19.306	18.9247	16.0715	15.724	16.3973	19.1583	19.1725	19.0203	16.4347	15.9345	16.056	0.0345734	-0.0998551
LB	220	P15034	AMPP	Xaa-Pro aminopeptidase OS=Escherichia coli (strain K12) GN=pepP PE=1 SV=2	23.4478	23.5112	23.4485	23.3983	23.4619	23.275	23.3945	23.3218	23.4721	23.2885	23.325	23.51	0.342454	-0.0384623
LB	220	P32695	DUSA	tRNA-dihydrouridine(20/20a) synthase OS=Escherichia coli (strain K12) GN=dusA PE=1 SV=4	22.8794	22.6227	22.7421	23.2552	23.3073	23.0986	22.5855	22.6922	22.6862	23.1342	23.1122	23.005	0.333627	-0.115021
LB	220	P36767	RDGC	Recombination-associated protein RdgC OS=Escherichia coli (strain K12) GN=rdgC PE=1 SV=1	23.9405	23.8729	23.8517	23.5758	23.6943	23.5472	23.8029	23.8432	23.8265	23.7033	23.6288	23.5452	0.0987974	-0.0220849
LB	220	P25552	GPPA	Guanosine-5'-triphosphate,3'-diphosphate pyrophosphatase OS=Escherichia coli (strain K12) GN=gppA PE=1 SV=3	18.2018	18.1414	17.99	19.2738	19.2381	19.3367	17.9401	17.8265	18.1915	19.4415	19.4529	19.4731	0.0195217	0.0239751
LB	220	P16700	CYSP	Thiosulfate-binding protein OS=Escherichia coli (strain K12) GN=cysP PE=1 SV=1	21.6069	20.7333	19.5948	21.1593	19.7216	17.5586	20.4662	20.2686	19.4342	19.6586	19.3589	17.2192	0.3926	-0.661436
LB	220	P77649	YDIU	UPF0061 protein YdiU OS=Escherichia coli (strain K12) GN=ydiU PE=3 SV=1	17.7758	17.3578	17.9174	17.6387	17.6191	17.9444	17.2229	15.7401	18.1626	16.9417	16.779	17.21	1.20804	-0.699472
LB	220	P0AB89	PUR8	Adenylosuccinate lyase OS=Escherichia coli (strain K12) GN=purB PE=1 SV=1	25.3411	25.2298	25.4165	25.143	25.1495	25.2504	25.4441	25.466	25.3296	25.3781	25.3401	25.161	0.831652	0.0981197
LB	220	P00561	AK1H	Bifunctional aspartokinase/homoserine dehydrogenase 1 OS=Escherichia coli (strain K12) GN=thrA PE=1 SV=2	25.0717	25.201	25.1457	24.8866	24.9805	24.9896	25.1235	25.2747	25.2578	24.8894	25.0791	25.108	0.482854	0.0762037
LB	220	P0A9L8	P5CR	Pyrroline-5-carboxylate reductase OS=Escherichia coli (strain K12) GN=proC PE=1 SV=1	23.37	23.1752	23.2003	23.3028	23.285	23.2035	23.1803	23.1362	23.1882	23.2947	23.3224	23.303	0.165484	-0.0186628
LB	220	P0AEC3	ARCB	Aerobic respiration control sensor protein ArcB OS=Escherichia coli (strain K12) GN=arcB PE=1 SV=1	20.5366	20.1727	20.2371	20.1113	19.9439	19.797	20.4148	20.3826	20.5041	20.1051	20.1008	20.0049	0.403523	0.118943
LB	220	P06996	OMPC	Outer membrane protein C OS=Escherichia coli (strain K12) GN=ompC PE=1 SV=1	31.3753	31.4582	31.5816	31.3182	31.4584	31.6134	31.3608	31.5052	31.24	31.3479	31.4973	31.3188	0.72622	-0.0891962
LB	220	P0A9A9	FUR	Ferric uptake regulation protein OS=Escherichia coli (strain K12) GN=fur PE=1 SV=1	25.4218	25.1448	25.2426	25.2193	25.084	25.2021	25.1147	25.1586	25.2436	25.1253	25.2241	25.2075	0.341415	-0.0401157
LB	220	P77304	DTPA	Dipeptide and tripeptide permease A OS=Escherichia coli (strain K12) GN=dtpA PE=1 SV=1	17.8423	17.8221	17.8531	18.8914	18.8907	18.8177	17.5945	18.1542	18.4499	18.8937	19.2274	19.1673	0.279116	0.228278
LB	220	P24216	FLID	Flagellar hook-associated protein 2 OS=Escherichia coli (strain K12) GN=fliD PE=1 SV=5	21.2137	19.6864	20.3191	21.374	20.5525	20.8382	20.1115	19.4415	20.3058	20.893	20.2324	20.4388	0.677397	-0.426833
LB	220	P0A6I0	KCY	Cytidylate kinase OS=Escherichia coli (strain K12) GN=cmk PE=1 SV=1	23.4634	23.4935	23.3901	23.3672	23.4603	23.3652	23.3563	23.4614	23.3016	23.3041	23.4779	23.3022	0.70568	-0.0560249
LB	220	P0A800	RPOZ	DNA-directed RNA polymerase subunit omega OS=Escherichia coli (strain K12) GN=rpoZ PE=1 SV=1	26.257	26.4933	26.3771	26.2848	26.3786	26.2536	26.2665	26.3768	26.2006	26.2046	26.3464	26.2514	0.697828	-0.0663598
LB	220	P0A8P3	FETP	Probable Fe(2+)-trafficking protein OS=Escherichia coli (strain K12) GN=yggX PE=1 SV=2	25.1698	25.0588	25.0306	25.0495	25.0914	25.0695	25.029	24.9864	25.0339	25.0252	24.9439	25.0674	1.42545	-0.0639782
LB	220	P64596	YRAP	Uncharacterized protein YraP OS=Escherichia coli (strain K12) GN=yraP PE=3 SV=1	23.5213	23.4821	23.407	23.2124	23.187	23.1462	23.5261	23.4933	23.603	23.2437	23.2634	23.3811	0.485964	0.0924266
LB	220	P37689	GPMI	2,3-bisphosphoglycerate-independent phosphoglycerate mutase OS=Escherichia coli (strain K12) GN=gpmI PE=1 SV=1	27.0563	26.9602	26.6067	26.8695	26.9658	26.5493	27.0444	27.1503	26.876	27.0051	27.1916	26.898	1.08531	0.192944
LB	220	P23908	ARGE	Acetylornithine deacetylase OS=Escherichia coli (strain K12) GN=argE PE=1 SV=2	21.2485	21.3078	21.0591	20.8342	21.0347	20.576	21.4604	21.1456	21.366	20.9777	20.7916	21.2084	0.461723	0.14823
LB	220	P32144	YIHW	Uncharacterized HTH-type transcriptional regulator YihW OS=Escherichia coli (strain K12) GN=yihW PE=3 SV=2	19.1491	19.5038	19.2747	19.0342	19.056	19.0939	19.4747	19.2855	19.5473	19.3137	19.258	19.3051	1.17115	0.178742
LB	220	P27248	GCST	Aminomethyltransferase OS=Escherichia coli (strain K12) GN=gcvT PE=1 SV=3	24.9425	24.8075	24.6724	24.5936	24.4027	24.3161	24.9799	24.686	25.2703	24.6243	24.3614	24.9485	0.566302	0.189256
LB	220	P0ABH0	FTSA	Cell division protein FtsA OS=Escherichia coli (strain K12) GN=ftsA PE=1 SV=1	24.253	24.3007	24.1053	24.3686	24.2783	24.3002	24.2055	24.075	24.1274	24.3001	24.2062	24.331	0.538035	-0.0601422
LB	220	P37330	MASZ	Malate synthase G OS=Escherichia coli (strain K12) GN=glcB PE=1 SV=3	21.3893	21.0619	21.4246	20.9891	20.7394	20.9018	20.9933	20.7655	21.4738	20.5484	20.4718	20.9433	0.575651	-0.218319
LB	220	P33136	OPGG	Glucans biosynthesis protein G OS=Escherichia coli (strain K12) GN=mdoG PE=1 SV=1	25.5656	25.6976	25.6613	25.3385	25.3855	25.2705	25.6599	25.7494	25.7266	25.3052	25.4446	25.4032	0.241807	0.0616331
LB	220	P37665	YIAD	Probable lipoprotein YiaD OS=Escherichia coli (strain K12) GN=yiaD PE=1 SV=2	25.6703	25.7292	25.5503	25.5099	25.6012	25.4163	25.5887	25.6367	25.4714	25.5139	25.6555	25.4475	0.187396	-0.0272528
LB	220	P37750	WBBJ	Putative lipopolysaccharide biosynthesis O-acetyl transferase WbbJ OS=Escherichia coli (strain K12) GN=wbbJ PE=3 SV=2	18.1748	18.6772	18.6258	18.4704	18.5227	18.3848	18.6063	18.6834	18.6374	18.5367	18.6971	18.4907	0.875503	0.132628
LB	220	P77475	YQAB	Fructose-1-phosphate phosphatase YqaB OS=Escherichia coli (strain K12) GN=yqaB PE=1 SV=1	19.5124	19.6699	19.5799	19.7027	19.7608	19.4869	19.6709	19.6707	19.6307	19.6301	19.8614	19.8211	0.829951	0.0953913
LB	220	P03007	DPO3E	DNA polymerase III subunit epsilon OS=Escherichia coli (strain K12) GN=dnaQ PE=1 SV=1	16.9881	20.0455	19.2303	17.3683	17.1101	17.0304	20.0543	19.4266	19.2274	17.4615	17.6304	17.8309	0.417435	0.643049
LB	220	P23839	YICC	UPF0701 protein YicC OS=Escherichia coli (strain K12) GN=yicC PE=1 SV=2	23.0985	23.0048	22.9496	22.8482	22.7653	22.7259	23.0139	23.1107	23.1605	22.7857	22.9317	22.763	0.298902	0.0621913
LB	220	P03817	MIOC	Protein MioC OS=Escherichia coli (strain K12) GN=mioC PE=1 SV=4	21.9608	20.7758	21.8434	21.4418	21.3224	21.7861	21.6502	22.0641	21.8972	21.8516	21.666	21.2134	0.429753	0.202022
LB	220	P02662	CASA1	Alpha-S1-casein OS=Bos taurus GN=CSN1S1 PE=1 SV=2	14.5111	14.2548	16.6388	17.6573	17.831	17.211	14.8455	13.8413	14.6178	17.5925	18.1501	17.6366	0.0871597	-0.236679
LB	220	P37615	YHHM	Uncharacterized protein YhhM OS=Escherichia coli (strain K12) GN=yhhM PE=4 SV=1	17.456	18.6556	18.541	NaN	NaN	NaN	18.5675	18.474	18.6128	NaN	NaN	NaN	0.362495	0.333914
LB	220	P0AFK0	PMBA	Metalloprotease PmbA OS=Escherichia coli (strain K12) GN=pmbA PE=1 SV=1	25.3696	25.2507	25.2698	25.3823	25.3849	25.2654	25.3684	25.3947	25.3279	25.3519	25.3911	25.2978	0.553271	0.0348692
LB	220	P37774	YECC	L-cystine transport system ATP-binding protein YecC OS=Escherichia coli (strain K12) GN=yecC PE=3 SV=2	20.2059	18.6205	20.0861	20.0633	19.8655	19.5634	20.0924	20.0852	20.0498	19.9497	19.9797	19.8961	0.545352	0.274685
LB	220	P0AG00	WZZE	ECA polysaccharide chain length modulation protein OS=Escherichia coli (strain K12) GN=wzzE PE=1 SV=2	22.8181	22.737	22.7954	22.1154	22.138	22.0162	22.7644	22.8708	22.9369	21.9019	21.9157	21.889	0.0784175	-0.056874
LB	220	P0ADS9	YGGN	Uncharacterized protein YggN OS=Escherichia coli (strain K12) GN=yggN PE=4 SV=1	21.6386	21.6044	21.5405	21.4809	21.5129	21.354	21.674	21.7669	21.5752	21.5349	21.633	21.4873	0.814074	0.0900221
LB	220	P0A6U8	GLGA	Glycogen synthase OS=Escherichia coli (strain K12) GN=glgA PE=1 SV=1	20.3914	20.3362	20.2746	19.9083	19.4844	19.5178	20.6598	20.1201	20.7672	19.674	19.5963	19.9696	0.229347	0.145706
LB	220	P77774	BAMB	Outer membrane protein assembly factor BamB OS=Escherichia coli (strain K12) GN=bamB PE=1 SV=1	25.362	25.479	25.6012	25.2486	25.2722	25.2644	25.2216	25.3218	25.5505	25.1568	25.2169	25.3659	0.354749	-0.0656668
LB	220	P0ADE8	YGFZ	tRNA-modifying protein YgfZ OS=Escherichia coli (strain K12) GN=ygfZ PE=1 SV=2	26.048	26.1299	25.9976	25.8669	25.9533	25.8612	25.9904	25.9816	26.0068	25.8226	25.8332	25.8857	0.483685	-0.0560964
LB	220	P36548	AMIA	N-acetylmuramoyl-L-alanine amidase AmiA OS=Escherichia coli (strain K12) GN=amiA PE=1 SV=1	20.8533	20.7012	20.6855	20.6373	20.5307	20.349	20.6898	20.6193	20.7036	20.5136	20.2828	20.1431	0.553594	-0.134129
LB	220	P0A823	SFSA	Sugar fermentation stimulation protein A OS=Escherichia coli (strain K12) GN=sfsA PE=1 SV=1	16.1717	16.0781	17.036	NaN	NaN	NaN	16.987	16.343	16.9008	NaN	NaN	NaN	0.358946	0.314984
LB	220	P25736	END1	Endonuclease-1 OS=Escherichia coli (strain K12) GN=endA PE=1 SV=1	15.4282	15.3103	14.8934	15.1843	14.4309	14.6174	15.2437	15.1983	14.2724	15.1155	15.3272	15.027	0.0869308	0.0532757
LB	220	P0A9Q9	DHAS	Aspartate-semialdehyde dehydrogenase OS=Escherichia coli (strain K12) GN=asd PE=1 SV=1	26.3349	26.234	26.0508	26.1585	26.1541	25.9313	26.1713	26.0411	26.1212	26.1196	26.0465	26.1761	0.203838	-0.0312977
LB	220	P39406	RSMC	Ribosomal RNA small subunit methyltransferase C OS=Escherichia coli (strain K12) GN=rsmC PE=1 SV=3	24.2931	24.1356	24.0298	23.9719	24.0067	23.9908	24.0913	24.1457	23.9065	24.2142	24.0885	23.895	0.0722462	-0.0144491
LB	220	P0AGD7	SRP54	Signal recognition particle protein OS=Escherichia coli (strain K12) GN=ffh PE=1 SV=1	25.255	25.0793	25.1749	24.916	24.9963	24.9552	25.1069	25.1114	25.078	24.9712	25.0023	24.9356	0.183673	-0.0285241
LB	220	P77488	DXS	1-deoxy-D-xylulose-5-phosphate synthase OS=Escherichia coli (strain K12) GN=dxs PE=1 SV=3	23.8194	23.717	23.6768	23.2458	23.2768	23.2952	23.6783	23.6691	23.6669	23.215	23.2258	23.3619	0.0940905	-0.0356572
LB	220	P0AD10	YECJ	Uncharacterized protein YecJ OS=Escherichia coli (strain K12) GN=yecJ PE=4 SV=1	15.8866	15.5397	15.8932	14.751	15.2647	15.4935	14.3791	15.2528	16.2728	15.0626	15.0748	14.9001	0.478382	-0.314426
LB	220	P04951	KDSB	3-deoxy-manno-octulosonate cytidylyltransferase OS=Escherichia coli (strain K12) GN=kdsB PE=1 SV=2	23.5968	23.4989	23.4642	23.7231	23.7442	23.7407	23.4277	23.5033	23.4252	23.7346	23.8303	23.7642	0.0543111	-0.0137421
LB	220	P25798	FLIF	Flagellar M-ring protein OS=Escherichia coli (strain K12) GN=fliF PE=1 SV=3	23.9294	23.6333	24.3611	24.2976	24.2364	24.6211	23.6738	23.3819	24.1058	23.8713	23.4607	24.3277	1.00202	-0.376268
LB	220	P31120	GLMM	Phosphoglucosamine mutase OS=Escherichia coli (strain K12) GN=glmM PE=1 SV=3	26.5601	26.3761	26.5171	26.3832	26.3911	26.5086	26.3762	26.4041	26.4503	26.4144	26.3774	26.4634	0.554048	-0.0417099
LB	220	P0A8N3	SYK1	Lysine--tRNA ligase OS=Escherichia coli (strain K12) GN=lysS PE=1 SV=2	27.6502	27.5231	27.6608	27.4069	27.4647	27.5922	27.5056	27.4928	27.6147	27.4954	27.4843	27.5455	0.236406	-0.0266031
LB	220	P0ADC3	LOLC	Lipoprotein-releasing system transmembrane protein LolC OS=Escherichia coli (strain K12) GN=lolC PE=1 SV=1	20.512	20.7797	20.5023	20.4102	20.442	20.4095	20.5198	20.4942	20.4997	20.1605	20.2672	20.4925	0.605719	-0.103646
LB	220	P0AD24	YEJL	UPF0352 protein YejL OS=Escherichia coli (strain K12) GN=yejL PE=1 SV=1	20.3268	21.7734	21.9562	22.0657	21.9308	22.0018	21.4714	22.0623	21.8792	21.8346	21.9633	21.9463	0.272386	0.183741
LB	220	P15038	HELD	Helicase IV OS=Escherichia coli (strain K12) GN=helD PE=1 SV=2	23.0924	23.1108	23.298	23.0477	22.9715	23.2203	22.8261	22.9298	23.313	22.7273	22.9352	23.0985	0.820315	-0.151823
LB	220	P0A968	CSPD	Cold shock-like protein CspD OS=Escherichia coli (strain K12) GN=cspD PE=1 SV=1	23.9002	23.3535	23.4981	23.6685	23.2754	23.4282	24.0474	23.4915	23.802	24.0099	23.4099	23.7201	0.846582	0.226152
LB	220	P07639	AROB	3-dehydroquinate synthase OS=Escherichia coli (strain K12) GN=aroB PE=1 SV=1	22.8821	22.8878	22.7652	22.8648	22.8439	22.8244	22.841	22.9026	23.0203	22.8695	23.0444	23.0161	1.55778	0.10428
LB	220	P0A6Z6	NIKR	Nickel-responsive regulator OS=Escherichia coli (strain K12) GN=nikR PE=1 SV=1	20.4356	20.2797	20.2805	20.4697	20.5294	20.4272	20.466	20.3004	20.4784	20.4236	20.5063	20.5223	0.388522	0.0458393
LB	220	P0A6I3	COAA	Pantothenate kinase OS=Escherichia coli (strain K12) GN=coaA PE=1 SV=1	20.3244	20.1485	20.1987	21.0386	20.9389	20.9374	19.8835	20.081	20.3312	20.9783	21.0522	20.9342	0.0739127	-0.0543267
LB	220	P37751	WBBK	Putative glycosyltransferase WbbK OS=Escherichia coli (strain K12) GN=wbbK PE=4 SV=1	22.8163	22.7774	22.8544	22.525	22.5659	22.6277	22.6325	22.7973	22.8012	22.437	22.6023	22.5119	0.339629	-0.0640904
LB	220	P37440	UCPA	Oxidoreductase UcpA OS=Escherichia coli (strain K12) GN=ucpA PE=3 SV=3	24.1851	23.8826	24.2777	23.8781	23.6685	24.0621	23.8272	23.9658	24.1506	23.7292	23.8304	24.0183	0.274471	-0.0721041
LB	220	P25524	CODA	Cytosine deaminase OS=Escherichia coli (strain K12) GN=codA PE=1 SV=3	19.2598	19.7568	19.2849	20.6197	20.5552	20.3248	19.6275	19.6542	19.467	20.6272	20.6585	20.7027	0.176747	0.155971
LB	220	P0ACL9	PDHR	Pyruvate dehydrogenase complex repressor OS=Escherichia coli (strain K12) GN=pdhR PE=1 SV=1	22.1809	21.8188	21.763	21.3485	21.5567	21.4397	22.02	22.2139	21.9369	21.857	22.05	21.2632	0.541756	0.205575
LB	220	P30178	YBIC	Uncharacterized oxidoreductase YbiC OS=Escherichia coli (strain K12) GN=ybiC PE=1 SV=2	20.2494	19.819	19.7994	19.8657	19.9695	19.9524	19.9335	19.4553	19.9302	19.9961	19.6133	20.0943	0.392307	-0.105473
LB	220	P75782	RLMF	Ribosomal RNA large subunit methyltransferase F OS=Escherichia coli (strain K12) GN=rlmF PE=1 SV=2	19.9013	20.1815	19.9	20.6773	20.6411	20.3474	19.8749	20.0002	19.7941	20.3609	20.6238	20.4095	0.201548	-0.097525
LB	220	P0A7F3	PYRI	Aspartate carbamoyltransferase regulatory chain OS=Escherichia coli (strain K12) GN=pyrI PE=1 SV=2	21.4428	21.619	20.8929	19.1687	19.143	18.2852	20.7683	21.4912	20.9281	18.5907	19.1732	18.2378	0.10673	-0.227038
LB	220	P0A9C5	GLNA	Glutamine synthetase OS=Escherichia coli (strain K12) GN=glnA PE=1 SV=2	28.1734	27.964	28.2053	27.5897	27.5805	27.4712	28.2093	28.1667	28.2129	27.6697	27.6192	27.6328	0.194036	0.0877514
LB	220	P76578	YFHM	Uncharacterized lipoprotein YfhM OS=Escherichia coli (strain K12) GN=yfhM PE=1 SV=1	14.9833	15.7623	15.326	18.403	18.2422	18.625	15.7952	15.6655	15.2881	19.2716	19.0196	19.009	0.169289	0.451177
LB	220	P0AFC7	NUOB	NADH-quinone oxidoreductase subunit B OS=Escherichia coli (strain K12) GN=nuoB PE=1 SV=1	23.7614	23.794	23.9902	23.8039	23.711	23.9079	23.6629	23.8211	23.7976	23.6493	23.8247	23.7454	0.769967	-0.0779101
LB	220	P0AG27	YIBN	Uncharacterized protein YibN OS=Escherichia coli (strain K12) GN=yibN PE=1 SV=1	25.0822	25.0707	24.9137	24.9616	25.0558	25.0213	24.9649	25.0038	24.8696	24.9924	25.1199	25.0889	0.0888123	-0.0109816
LB	220	P06959	ODP2	Dihydrolipoyllysine-residue acetyltransferase component of pyruvate dehydrogenase complex OS=Escherichia coli (strain K12) GN=aceF PE=1 SV=3	29.6595	29.6934	29.6081	29.3108	29.4095	29.3348	29.6118	29.8685	29.7282	29.3515	29.6105	29.4114	0.407934	0.0943133
LB	220	P00968	CARB	Carbamoyl-phosphate synthase large chain OS=Escherichia coli (strain K12) GN=carB PE=1 SV=2	23.8249	23.646	22.8382	23.8573	23.741	23.159	23.4508	23.267	22.6336	23.5106	23.4599	22.9748	0.673737	-0.294927
LB	220	P0A903	BAMC	Outer membrane protein assembly factor BamC OS=Escherichia coli (strain K12) GN=bamC PE=1 SV=1	25.658	25.707	25.6436	25.6669	25.6543	25.5488	25.5817	25.6238	25.6327	25.5823	25.666	25.7082	0.191326	-0.0139993
LB	220	P60723	RL4	50S ribosomal protein L4 OS=Escherichia coli (strain K12) GN=rplD PE=1 SV=1	29.488	29.6674	29.5716	28.9581	29.0009	28.9577	29.5003	29.6055	29.3528	28.8931	28.9696	28.8396	0.163851	-0.0804513
LB	220	P77689	SUFD	FeS cluster assembly protein SufD OS=Escherichia coli (strain K12) GN=sufD PE=1 SV=1	19.5779	19.4559	18.7495	19.2286	19.2933	19.0322	19.1105	19.1691	18.8142	18.9109	18.8841	18.9672	1.01965	-0.246903
LB	220	P60651	SPEB	Agmatinase OS=Escherichia coli (strain K12) GN=speB PE=1 SV=1	25.0044	24.8664	24.8551	24.8559	24.8641	24.7946	24.7657	24.8865	24.8593	24.8898	25.0231	24.8483	0.0429022	0.00538635
LB	220	P0A9M2	HPRT	Hypoxanthine phosphoribosyltransferase OS=Escherichia coli (strain K12) GN=hpt PE=1 SV=1	24.8474	24.819	24.6669	24.5287	24.512	24.5088	24.7096	24.8002	24.5543	24.5415	24.6717	24.4201	0.141002	-0.030893
LB	220	P76002	PLIG	Inhibitor of g-type lysozyme OS=Escherichia coli (strain K12) GN=pliG PE=1 SV=1	20.2776	20.724	20.655	21.5078	21.4038	21.5804	20.484	20.1414	20.5554	21.3691	21.1759	21.6843	0.144951	-0.123088
LB	220	P0AB20	HSPQ	Heat shock protein HspQ OS=Escherichia coli (strain K12) GN=hspQ PE=1 SV=2	17.7887	17.7702	18.05	16.8994	17.6149	17.7449	18.0438	17.7062	18.4123	17.9256	17.8051	17.7242	0.789437	0.291527
LB	220	P0A8W5	YQGE	UPF0301 protein YqgE OS=Escherichia coli (strain K12) GN=yqgE PE=1 SV=1	21.3828	21.027	21.1502	20.9866	21.1524	21.1116	21.2969	21.3506	21.2191	21.2082	21.1186	20.9869	0.350971	0.0616042
LB	220	P67080	YGGS	UPF0001 protein YggS OS=Escherichia coli (strain K12) GN=yggS PE=1 SV=1	22.7829	22.9053	22.9771	22.607	22.6907	22.6464	22.9296	22.9345	23.0185	22.6227	22.6367	22.7354	0.195501	0.044652
LB	220	P22259	PCKA	Phosphoenolpyruvate carboxykinase [ATP] OS=Escherichia coli (strain K12) GN=pckA PE=1 SV=2	27.5942	27.3891	27.5388	27.3226	27.2413	27.347	27.4046	27.2456	27.5665	27.3188	27.1605	27.4961	0.193492	-0.0401484
LB	220	P50465	END8	Endonuclease 8 OS=Escherichia coli (strain K12) GN=nei PE=1 SV=3	17.2902	17.6095	17.3846	16.7838	16.5711	16.2486	17.5368	16.0559	17.5081	16.3226	15.6734	16.3317	0.509326	-0.409904
LB	220	P37634	RLMJ	Ribosomal RNA large subunit methyltransferase J OS=Escherichia coli (strain K12) GN=rlmJ PE=1 SV=1	22.0359	22.2318	22.2587	22.4467	22.5455	22.458	22.1076	22.1396	22.0423	22.399	22.388	22.3781	0.384547	-0.0870097
LB	220	P22106	ASNB	Asparagine synthetase B [glutamine-hydrolyzing] OS=Escherichia coli (strain K12) GN=asnB PE=1 SV=3	22.931	22.7113	22.6482	22.9871	22.6455	22.6028	22.5281	22.4206	22.9101	22.5839	22.515	22.8448	0.560211	-0.120562
LB	220	P76014	DHAL	PTS-dependent dihydroxyacetone kinase, ADP-binding subunit DhaL OS=Escherichia coli (strain K12) GN=dhaL PE=1 SV=3	21.6142	20.9709	21.9951	22.0595	22.0672	22.2535	21.5871	21.747	22.0234	22.0223	22.242	22.2575	0.298287	0.153116
LB	220	P69922	FUCI	L-fucose isomerase OS=Escherichia coli (strain K12) GN=fucI PE=1 SV=1	20.1231	19.9555	20.7918	20.0379	20.1711	20.6846	20.5798	20.0697	21.2039	20.504	20.2339	21.1847	0.709291	0.335321
LB	220	P0ABB0	ATPA	ATP synthase subunit alpha OS=Escherichia coli (strain K12) GN=atpA PE=1 SV=1	29.0448	28.9936	29.1714	28.8827	28.9166	29.0868	29.0337	29.229	29.1883	28.9647	29.1237	29.0871	0.775977	0.0884307
LB	220	P07813	SYL	Leucine--tRNA ligase OS=Escherichia coli (strain K12) GN=leuS PE=1 SV=2	27.2251	27.1576	27.24	27.0029	27.0511	27.1048	27.2642	27.2845	27.2417	27.0995	27.1424	27.1319	0.632627	0.0637941
LB	220	P0ADV9	LPTC	Lipopolysaccharide export system protein LptC OS=Escherichia coli (strain K12) GN=lptC PE=1 SV=1	19.2093	18.9207	18.9058	19.8994	20.1061	19.6444	18.6512	18.8168	19.1364	19.5104	19.8247	19.8469	0.206188	-0.149864
LB	220	P0ACX3	YDHR	Putative monooxygenase YdhR OS=Escherichia coli (strain K12) GN=ydhR PE=1 SV=1	22.5689	22.5389	22.4706	22.4805	22.4416	22.5179	22.4328	22.4587	22.5104	22.4791	22.4612	22.5455	0.385009	-0.0217806
LB	220	P56258	WECF	TDP-N-acetylfucosamine:lipid II N-acetylfucosaminyltransferase OS=Escherichia coli (strain K12) GN=wecF PE=1 SV=2	18.8617	18.8562	18.6655	18.7084	18.8968	18.6167	18.7047	18.8159	18.6056	18.7357	18.6395	18.6599	0.645263	-0.0739724
LB	220	P39831	YDFG	NADP-dependent 3-hydroxy acid dehydrogenase YdfG OS=Escherichia coli (strain K12) GN=ydfG PE=1 SV=2	23.7925	23.6498	23.7905	24.4031	24.1854	24.6116	23.7056	23.7877	24.0383	24.5797	24.5267	24.6696	0.260242	0.145767
LB	220	P0ACN7	CYTR	HTH-type transcriptional repressor CytR OS=Escherichia coli (strain K12) GN=cytR PE=1 SV=1	20.9188	20.6966	20.48	20.931	21.061	20.9817	20.9338	20.9839	20.6059	21.0843	21.308	21.2665	0.68912	0.185546
LB	220	P02413	RL15	50S ribosomal protein L15 OS=Escherichia coli (strain K12) GN=rplO PE=1 SV=1	29.2196	29.3734	29.4547	29.3083	29.3295	29.5303	29.2185	29.3596	29.2251	29.1949	29.4175	29.336	0.667096	-0.0773598
LB	220	P22939	ISPA	Farnesyl diphosphate synthase OS=Escherichia coli (strain K12) GN=ispA PE=1 SV=1	22.9456	22.8848	23.0109	22.7536	22.7549	22.8581	22.8306	22.8832	22.9389	22.8637	22.7072	22.5642	0.465195	-0.0699956
LB	220	P0AET2	HDEB	Acid stress chaperone HdeB OS=Escherichia coli (strain K12) GN=hdeB PE=1 SV=1	22.2342	23.3332	22.6443	21.6276	22.5456	22.1129	22.8356	22.7789	23.5338	22.4055	22.3725	23.2601	0.775477	0.448096
LB	220	P23721	SERC	Phosphoserine aminotransferase OS=Escherichia coli (strain K12) GN=serC PE=1 SV=4	23.9973	23.9419	23.6138	23.6965	23.7404	23.4593	24.0487	23.8909	23.9432	23.9135	23.8166	23.8612	1.08276	0.170809
LB	220	P0AEE1	DCRB	Protein DcrB OS=Escherichia coli (strain K12) GN=dcrB PE=3 SV=1	25.6865	25.622	25.508	25.7366	25.7096	25.6397	25.5727	25.5676	25.4693	25.7719	25.8411	25.8668	0.161902	0.0311556
LB	220	P30859	ARTI	Putative ABC transporter arginine-binding protein 2 OS=Escherichia coli (strain K12) GN=artI PE=1 SV=3	24.4374	24.4501	24.4431	24.3603	24.3542	24.3957	24.4891	24.5625	24.448	24.5339	24.6141	24.6058	2.76766	0.135458
LB	220	P00509	AAT	Aspartate aminotransferase OS=Escherichia coli (strain K12) GN=aspC PE=1 SV=1	25.8216	25.8311	25.9531	25.6611	25.6539	25.6889	25.8483	25.8897	26.1419	25.6545	25.7221	25.8578	0.465884	0.0840848
LB	220	P0AB52	YCHN	Protein YchN OS=Escherichia coli (strain K12) GN=ychN PE=1 SV=1	19.9928	19.632	20.0106	19.5744	19.2949	19.0822	19.8784	19.7884	20.6924	19.4074	19.2646	19.2574	0.171562	0.116937
LB	220	P0ADY7	RL16	50S ribosomal protein L16 OS=Escherichia coli (strain K12) GN=rplP PE=1 SV=1	27.1958	27.1047	27.5711	27.0997	26.9948	27.5529	26.9192	26.9828	27.4507	26.7431	26.8946	27.3746	0.619384	-0.192325
LB	220	P77609	FLXA	Protein FlxA OS=Escherichia coli (strain K12) GN=flxA PE=1 SV=1	15.4052	13.608	15.1184	NaN	NaN	NaN	13.7	12.8456	15.4457	NaN	NaN	NaN	0.307155	-0.71345
LB	220	P0ADX7	YHHA	Uncharacterized protein YhhA OS=Escherichia coli (strain K12) GN=yhhA PE=3 SV=1	17.2235	18.2792	17.9955	17.4622	17.9921	17.6631	17.511	17.4638	17.7675	17.4993	17.6502	18.2886	0.136943	-0.0725648
LB	220	P39160	UXUB	D-mannonate oxidoreductase OS=Escherichia coli (strain K12) GN=uxuB PE=3 SV=1	21.0973	20.7875	21.4497	21.3686	21.3012	21.4562	21.3402	21.0106	21.5654	21.4994	21.109	21.6608	0.357694	0.120802
LB	220	P76116	YNCE	Uncharacterized protein YncE OS=Escherichia coli (strain K12) GN=yncE PE=1 SV=1	25.598	25.4203	25.004	25.5767	25.4924	25.0227	25.2955	25.334	24.8424	25.2929	25.313	24.9363	0.646518	-0.183368
LB	220	P75849	YCBL	Uncharacterized protein YcbL OS=Escherichia coli (strain K12) GN=ycbL PE=3 SV=1	22.6669	22.599	22.4248	22.5484	22.5543	22.4469	22.6989	22.6457	22.5789	22.7981	22.7519	22.7554	2.09838	0.164778
LB	220	P08312	SYFA	Phenylalanine--tRNA ligase alpha subunit OS=Escherichia coli (strain K12) GN=pheS PE=1 SV=2	25.9513	25.8342	25.9804	25.7117	25.6801	25.839	25.8368	26.0622	26.1369	25.7406	25.9794	25.8615	0.661884	0.103445
LB	220	P15288	PEPD	Cytosol non-specific dipeptidase OS=Escherichia coli (strain K12) GN=pepD PE=1 SV=3	25.4102	25.2938	25.0041	24.5669	24.5533	24.2903	25.3628	25.2829	25.3749	24.704	24.6001	24.703	0.26828	0.151525
LB	220	P76143	LSRF	3-hydroxy-5-phosphonooxypentane-2,4-dione thiolase OS=Escherichia coli (strain K12) GN=lsrF PE=1 SV=1	16.7457	16.5117	17.2052	16.5565	16.3214	17.2339	17.0139	16.7107	17.3751	16.6452	16.5859	16.9697	0.258064	0.121006
LB	220	P10378	ENTE	Enterobactin synthase component E OS=Escherichia coli (strain K12) GN=entE PE=1 SV=3	19.743	19.7084	18.027	19.8334	19.7185	18.3588	18.7495	19.0384	18.3593	19.1021	19.476	18.8315	0.373681	-0.305375
LB	220	P08997	MASY	Malate synthase A OS=Escherichia coli (strain K12) GN=aceB PE=1 SV=1	25.024	24.7619	24.7216	24.7886	24.6706	24.4546	25.0296	24.7208	25.1292	24.8225	24.5734	24.847	0.494933	0.116872
LB	220	P0AFC3	NUOA	NADH-quinone oxidoreductase subunit A OS=Escherichia coli (strain K12) GN=nuoA PE=3 SV=1	20.1052	21.2146	21.3442	21.3497	21.3114	21.4593	21.1642	21.1781	21.1978	21.0427	21.1784	21.2759	0.0731861	0.0421279
LB	220	P30850	RNB	Exoribonuclease 2 OS=Escherichia coli (strain K12) GN=rnb PE=1 SV=3	26.0426	26.0005	25.9929	25.6053	25.6887	25.6618	25.8904	26.0212	25.9532	25.5802	25.74	25.6812	0.0709356	-0.0209211
LB	220	P33920	NDPA	Nucleoid-associated protein YejK OS=Escherichia coli (strain K12) GN=yejK PE=1 SV=3	23.7894	23.8455	23.8558	23.9329	24.0548	23.9354	23.6646	23.7818	23.8507	23.9712	24.0613	24.0712	0.00980085	-0.0021944
LB	220	P00805	ASPG2	L-asparaginase 2 OS=Escherichia coli (strain K12) GN=ansB PE=1 SV=2	22.9405	22.4195	21.9864	23.3277	22.7082	22.3533	22.0818	22.6327	21.8165	22.2769	22.9423	22.1775	0.579032	-0.301332
LB	220	P07395	SYFB	Phenylalanine--tRNA ligase beta subunit OS=Escherichia coli (strain K12) GN=pheT PE=1 SV=2	28.0131	27.9018	28.0606	27.8809	27.8628	27.9985	27.9549	28.1492	28.0894	27.9226	28.1139	28.0613	1.07897	0.0955823
LB	220	P04983	RBSA	Ribose import ATP-binding protein RbsA OS=Escherichia coli (strain K12) GN=rbsA PE=1 SV=1	23.0532	23.0414	22.6266	22.6256	22.6913	22.3268	23.1061	23.2081	22.8277	22.8821	22.9647	22.5993	0.73019	0.203868
LB	220	P0AB43	YCGL	Protein YcgL OS=Escherichia coli (strain K12) GN=ycgL PE=1 SV=2	22.0115	22.0111	21.7056	21.6908	21.6646	21.7467	21.9315	21.7711	21.7273	21.8929	21.9148	22.0992	0.461907	0.0844186
LB	220	P0AFB8	NTRC	Nitrogen regulation protein NR(I) OS=Escherichia coli (strain K12) GN=glnG PE=1 SV=1	17.562	18.1537	17.6925	17.3872	16.8707	17.0951	17.5413	17.3835	17.9341	17.1282	16.8945	16.8407	0.294693	-0.173155
LB	220	P0AC84	GLO2	Hydroxyacylglutathione hydrolase OS=Escherichia coli (strain K12) GN=gloB PE=1 SV=1	18.6261	19.0123	18.9733	19.473	20.0065	19.8341	18.8112	18.8709	19.4947	19.3542	19.7058	20.1087	0.0863008	0.0700178
LB	220	P76503	FADI	3-ketoacyl-CoA thiolase OS=Escherichia coli (strain K12) GN=fadI PE=1 SV=1	19.578	18.3679	19.6972	20.2349	19.7698	20.1404	18.91	18.8529	18.9433	19.155	19.3509	19.5509	0.922397	-0.504204
LB	220	P0AAH4	SAPD	Peptide transport system ATP-binding protein SapD OS=Escherichia coli (strain K12) GN=sapD PE=3 SV=1	16.4322	17.1675	15.5907	NaN	NaN	NaN	16.2989	14.4771	16.6443	NaN	NaN	NaN	0.294362	-0.590021
LB	220	P25746	HFLD	High frequency lysogenization protein HflD OS=Escherichia coli (strain K12) GN=hflD PE=1 SV=1	20.5679	20.6579	20.6695	20.3573	20.4704	20.2631	20.4773	20.5347	20.6777	20.2049	20.3631	20.2547	0.352024	-0.0789525
LB	220	P24232	HMP	Flavohemoprotein OS=Escherichia coli (strain K12) GN=hmp PE=1 SV=1	20.9354	20.4736	21.0883	19.7605	19.8823	20.1071	20.3311	20.1837	21.1843	20.427	19.9561	20.6653	0.110108	0.0833445
LB	220	P0AES6	GYRB	DNA gyrase subunit B OS=Escherichia coli (strain K12) GN=gyrB PE=1 SV=2	26.714	26.7299	26.6448	26.5578	26.6385	26.5023	26.6531	26.6575	26.6219	26.4733	26.4977	26.4798	0.661736	-0.0673033
LB	220	P17443	MURG	UDP-N-acetylglucosamine--N-acetylmuramyl-(pentapeptide) pyrophosphoryl-undecaprenol N-acetylglucosamine transferase OS=Escherichia coli (strain K12) GN=murG PE=1 SV=3	21.2145	21.6665	21.586	21.7404	21.7963	21.5864	21.662	21.6653	21.4939	21.7733	21.5741	21.6287	0.144801	0.0345173
LB	220	P14407	FUMB	Fumarate hydratase class I, anaerobic OS=Escherichia coli (strain K12) GN=fumB PE=1 SV=2	16.8342	17.7518	17.766	16.7286	16.4741	16.067	17.3051	17.4308	16.8305	16.5701	15.4272	15.4991	0.433347	-0.426489
LB	220	P12282	MOEB	Molybdopterin-synthase adenylyltransferase OS=Escherichia coli (strain K12) GN=moeB PE=1 SV=1	20.548	19.9767	19.2758	20.4469	19.4011	18.9624	19.9757	19.8462	18.8838	19.9481	19.7976	18.8142	0.273545	-0.224261
LB	220	P26649	GLGS	Surface composition regulator OS=Escherichia coli (strain K12) GN=glgS PE=1 SV=1	14.3679	16.997	17.382	16.2635	16.6711	16.9785	16.4115	15.6229	14.2614	16.9493	16.6475	14.9011	0.491859	-0.644376
LB	220	P0AFW4	RNK	Regulator of nucleoside diphosphate kinase OS=Escherichia coli (strain K12) GN=rnk PE=1 SV=1	22.3767	22.537	22.6478	22.2897	22.1812	22.2238	22.2758	22.576	22.4199	21.9973	22.2857	22.1215	0.386254	-0.0966527
LB	220	P0A7S3	RS12	30S ribosomal protein S12 OS=Escherichia coli (strain K12) GN=rpsL PE=1 SV=2	28.9249	28.9116	28.8805	28.0444	28.0897	28.1174	28.8944	28.9207	28.6892	28.0324	28.0913	27.9977	0.0812652	-0.057126
LB	220	P0ACZ4	EVGA	Positive transcription regulator EvgA OS=Escherichia coli (strain K12) GN=evgA PE=1 SV=1	20.4317	20.1047	19.8355	20.6846	20.6924	20.1699	20.1329	20.0747	19.6584	20.7324	20.9753	20.5589	0.0524588	0.0356512
LB	220	P0AGB6	RPOE	ECF RNA polymerase sigma-E factor OS=Escherichia coli (strain K12) GN=rpoE PE=1 SV=1	20.2888	20.4187	20.333	20.3589	20.3888	20.2013	20.1947	20.1342	20.4504	20.2398	20.1819	20.3636	0.590299	-0.0707944
LB	220	P24215	UXUA	Mannonate dehydratase OS=Escherichia coli (strain K12) GN=uxuA PE=1 SV=2	23.027	23.1221	23.2979	22.8416	22.8496	22.9419	23.0927	22.809	23.212	22.9291	22.7051	23.0357	0.188717	-0.0494146
LB	220	P0A6H5	HSLU	ATP-dependent protease ATPase subunit HslU OS=Escherichia coli (strain K12) GN=hslU PE=1 SV=1	27.1776	27.0378	26.9714	26.9142	26.9055	26.9349	27.3106	26.9883	27.1608	27.2256	26.8794	27.2652	1.00998	0.148077
LB	220	P0AGG0	THIL	Thiamine-monophosphate kinase OS=Escherichia coli (strain K12) GN=thiL PE=1 SV=1	21.5914	20.9661	21.7115	21.5301	21.5303	21.669	21.5169	21.55	21.7267	21.4185	21.4813	21.67	0.204207	0.0608575
LB	220	P0AC44	DHSD	Succinate dehydrogenase hydrophobic membrane anchor subunit OS=Escherichia coli (strain K12) GN=sdhD PE=1 SV=1	16.6259	20.3451	20.6131	20.3729	20.1481	20.5068	20.1643	20.2732	19.8663	19.7363	20.0222	19.7559	0.119627	0.201046
LB	220	P0A8H8	YACG	DNA gyrase inhibitor YacG OS=Escherichia coli (strain K12) GN=yacG PE=1 SV=1	21.9361	22.1529	22.0326	21.9578	21.8395	21.8126	21.9859	22.0043	21.9345	21.86	22.1088	21.9889	0.161174	0.0251923
LB	220	P14081	SELB	Selenocysteine-specific elongation factor OS=Escherichia coli (strain K12) GN=selB PE=1 SV=3	20.9716	21.1405	21.1026	20.9216	20.9992	20.8603	21.1099	21.0484	21.2877	20.9032	20.9076	21.0332	0.287561	0.0490417
LB	220	P67826	CUTC	Copper homeostasis protein CutC OS=Escherichia coli (strain K12) GN=cutC PE=3 SV=1	21.1056	20.9226	20.8807	20.3661	20.1911	20.0089	20.8634	20.8182	20.9973	19.9652	20.0542	19.9208	0.210138	-0.142646
LB	220	P76658	HLDE	Bifunctional protein HldE OS=Escherichia coli (strain K12) GN=hldE PE=1 SV=1	24.7999	24.8111	24.7539	24.9282	24.9734	24.8486	24.8326	24.88	24.8029	25.0309	25.0628	25.0128	0.773584	0.0844599
LB	220	P76273	RSMF	Ribosomal RNA small subunit methyltransferase F OS=Escherichia coli (strain K12) GN=rsmF PE=1 SV=2	19.4109	19.4872	19.2251	18.6616	18.7653	18.5522	19.2416	19.3183	19.3414	18.4615	18.4778	18.4761	0.214231	-0.130904
LB	220	P0AF67	TSAE	tRNA threonylcarbamoyladenosine biosynthesis protein TsaE OS=Escherichia coli (strain K12) GN=tsaE PE=1 SV=1	22.3702	22.4649	22.1492	22.393	22.5425	22.3183	22.283	22.2737	22.1794	22.491	22.4932	22.6083	0.0622882	0.0150658
LB	220	P15028	FECB	Fe(3+) dicitrate-binding periplasmic protein OS=Escherichia coli (strain K12) GN=fecB PE=2 SV=3	24.4407	24.2179	23.6701	24.4262	24.4261	23.8154	24.0006	24.1339	23.5969	24.1303	24.2794	23.684	0.524294	-0.195199
LB	220	P75694	YAHO	Uncharacterized protein YahO OS=Escherichia coli (strain K12) GN=yahO PE=3 SV=1	18.6393	19.6365	19.2021	19.5676	20.4286	20.0115	19.1535	19.063	20.2688	20.0158	19.989	21.0977	0.39716	0.350378
LB	220	P37349	DHAM	PTS-dependent dihydroxyacetone kinase, phosphotransferase subunit DhaM OS=Escherichia coli (strain K12) GN=dhaM PE=1 SV=3	23.6118	23.5901	23.94	23.6002	23.6418	23.9393	23.601	23.8697	24.0546	23.6436	23.9285	23.9964	0.61619	0.12843
LB	220	P00370	DHE4	NADP-specific glutamate dehydrogenase OS=Escherichia coli (strain K12) GN=gdhA PE=1 SV=1	22.2907	22.1663	22.322	22.1282	21.9708	22.0301	22.0317	22.2132	22.2999	21.9454	21.9508	22.1417	0.281198	-0.0542498
LB	220	P60720	LIPB	Octanoyltransferase OS=Escherichia coli (strain K12) GN=lipB PE=1 SV=1	21.2115	21.2894	21.0637	21.3037	21.3841	21.2835	21.0545	21.11	21.1906	21.4343	21.4416	21.3766	0.0515299	0.0119483
LB	220	P0A9B6	E4PD	D-erythrose-4-phosphate dehydrogenase OS=Escherichia coli (strain K12) GN=epd PE=1 SV=2	21.9525	21.7426	21.7614	21.7197	21.9805	21.6801	21.9175	21.8276	21.9143	21.8909	21.6246	21.8517	0.183459	0.0316343
LB	220	P0A7I0	RF1	Peptide chain release factor 1 OS=Escherichia coli (strain K12) GN=prfA PE=1 SV=1	23.4151	23.5753	23.265	21.5114	21.5384	21.297	23.5134	23.561	23.4237	21.6083	21.4908	21.4413	0.0409002	0.0727383
LB	220	P31455	YIDR	Uncharacterized protein YidR OS=Escherichia coli (strain K12) GN=yidR PE=4 SV=4	18.2152	18.2008	18.0328	18.6992	18.7429	18.5134	18.2885	18.1224	18.2459	18.8773	18.8146	18.9352	0.336124	0.146595
LB	220	P29680	DCUP	Uroporphyrinogen decarboxylase OS=Escherichia coli (strain K12) GN=hemE PE=3 SV=3	23.594	23.5849	23.4491	23.5795	23.6778	23.5674	23.5259	23.473	23.4577	23.5911	23.6215	23.7289	0.0641648	-0.00911872
LB	220	P0A7N4	RL32	50S ribosomal protein L32 OS=Escherichia coli (strain K12) GN=rpmF PE=1 SV=2	27.2589	27.3069	27.1149	27.1438	27.1086	27.0795	27.1712	27.2766	26.9807	27.0228	27.1554	26.91	0.603868	-0.0826559
LB	220	P00811	AMPC	Beta-lactamase OS=Escherichia coli (strain K12) GN=ampC PE=1 SV=1	19.2928	18.4229	18.1512	18.3425	18.5631	18.2274	18.543	18.3726	18.2099	18.6503	18.8755	18.569	0.0689682	0.0367285
LB	220	P18775	DMSA	Dimethyl sulfoxide reductase DmsA OS=Escherichia coli (strain K12) GN=dmsA PE=1 SV=2	16.7717	17.1394	16.7379	17.0362	17.1731	16.7374	16.9832	17.9023	16.6033	16.7119	17.9412	17.0025	0.476873	0.258098
LB	220	P77399	FADJ	Fatty acid oxidation complex subunit alpha OS=Escherichia coli (strain K12) GN=fadJ PE=1 SV=1	19.4201	18.5194	19.0248	18.445	17.8547	17.3488	19.21	19.0579	19.2582	17.5199	17.3776	17.1849	0.124709	-0.167381
LB	220	P0AE78	CORC	Magnesium and cobalt efflux protein CorC OS=Escherichia coli (strain K12) GN=corC PE=1 SV=1	18.0562	18.7148	19.1867	19.6937	19.7963	19.4384	19.019	18.5116	19.2371	19.376	19.2028	19.822	0.0522491	0.0470769
LB	220	P04982	RBSD	D-ribose pyranase OS=Escherichia coli (strain K12) GN=rbsD PE=1 SV=3	22.1071	22.1116	21.8355	22.3991	22.5108	22.1315	22.3301	22.3745	21.7938	22.6247	22.7049	22.2253	0.448865	0.159633
LB	220	Q46927	TCDA	tRNA threonylcarbamoyladenosine dehydratase OS=Escherichia coli (strain K12) GN=tcdA PE=1 SV=1	20.6131	20.9024	20.6659	21.3463	21.367	21.9186	20.7909	20.592	20.5191	21.4564	21.3108	21.43	0.17469	-0.119026
LB	220	P0AFM6	PSPA	Phage shock protein A OS=Escherichia coli (strain K12) GN=pspA PE=1 SV=2	22.6231	22.7483	22.7045	23.2999	23.3094	23.3408	22.6074	22.6313	22.6777	23.3283	23.2997	23.351	0.0366979	-0.0217784
LB	220	P0A7M6	RL29	50S ribosomal protein L29 OS=Escherichia coli (strain K12) GN=rpmC PE=1 SV=1	27.7963	26.67	27.8528	26.5198	26.5716	27.4716	27.699	27.8818	27.552	27.6015	27.0361	26.9657	0.489089	0.308979
LB	220	P76008	LDCA	Murein tetrapeptide carboxypeptidase OS=Escherichia coli (strain K12) GN=ldcA PE=1 SV=1	19.0613	19.1244	18.8506	18.0689	18.2562	18.0077	19.0046	19.3086	19.0168	18.1063	18.2227	18.0224	0.0608541	0.0520624
LB	220	P0A6L9	HSCB	Co-chaperone protein HscB OS=Escherichia coli (strain K12) GN=hscB PE=1 SV=1	21.0942	20.9741	21.0763	20.8098	20.7011	20.9661	20.5972	20.7461	21.3267	20.3602	20.317	20.3302	1.05887	-0.324018
LB	220	P0AAF6	ARTP	Arginine transport ATP-binding protein ArtP OS=Escherichia coli (strain K12) GN=artP PE=1 SV=1	22.7022	22.7803	22.8306	22.1914	22.2786	22.1842	22.5351	22.7167	22.8301	22.5984	22.4751	22.4873	0.362727	0.112537
LB	220	P0A7W7	RS8	30S ribosomal protein S8 OS=Escherichia coli (strain K12) GN=rpsH PE=1 SV=2	28.3364	28.712	28.6414	28.5084	28.5692	28.4453	28.4239	28.5901	28.3792	28.2562	28.4733	28.3326	0.943912	-0.126253
LB	220	P31550	THIB	Thiamine-binding periplasmic protein OS=Escherichia coli (strain K12) GN=thiB PE=1 SV=2	20.4392	20.5403	20.3575	19.826	19.5511	19.6377	20.4591	20.5766	20.4861	19.6632	19.6187	19.3792	0.0351243	-0.0281305
LB	220	P0A8U6	METJ	Met repressor OS=Escherichia coli (strain K12) GN=metJ PE=1 SV=2	23.3048	23.3889	23.2304	21.9836	22.0228	21.8107	23.2513	23.3307	23.1496	21.819	21.9347	21.8493	0.0556728	-0.0677691
LB	220	P0ADU2	YGIN	Probable quinol monooxygenase YgiN OS=Escherichia coli (strain K12) GN=ygiN PE=1 SV=1	21.8239	21.7514	21.5322	20.8483	21.1688	20.7909	21.833	21.7163	21.7882	21.0843	21.0665	21.1893	0.21871	0.127015
LB	220	P06989	HIS2	Histidine biosynthesis bifunctional protein HisIE OS=Escherichia coli (strain K12) GN=hisI PE=3 SV=3	19.8874	20.4492	19.6778	20.1635	20.1358	19.7522	20.0657	20.3153	20.1338	19.58	20.1766	20.0462	0.0998275	0.0419502
LB	220	P36566	SMTA	Protein SmtA OS=Escherichia coli (strain K12) GN=smtA PE=1 SV=2	19.1395	18.9	18.6377	19.0325	19.0048	18.8765	18.8735	18.8255	18.6274	19.0881	18.9285	18.9873	0.181569	-0.0434548
LB	220	P08194	GLPT	Glycerol-3-phosphate transporter OS=Escherichia coli (strain K12) GN=glpT PE=1 SV=1	22.4408	22.5731	23.0876	22.5746	22.4662	22.9304	22.6797	22.7742	23.1512	22.4336	22.5858	22.9682	0.235484	0.0866524
LB	220	P0ACB4	HEMG	Protoporphyrinogen IX dehydrogenase [menaquinone] OS=Escherichia coli (strain K12) GN=hemG PE=1 SV=1	19.6605	19.8629	19.7613	20.6273	20.8757	20.9791	19.9723	19.8035	19.7339	20.9232	20.8295	20.7895	0.0506348	0.0475152
LB	220	P16095	SDHL	L-serine dehydratase 1 OS=Escherichia coli (strain K12) GN=sdaA PE=1 SV=3	23.2002	23.008	23.3115	22.6677	22.5849	22.822	23.2329	23.1594	23.3836	22.8746	22.7901	22.8718	0.342009	0.119655
LB	220	P77295	YGAV	Probable HTH-type transcriptional regulator YgaV OS=Escherichia coli (strain K12) GN=ygaV PE=1 SV=1	16.7157	16.0501	17.3808	16.6628	16.5515	17.7787	16.162	15.1477	17.3562	17.1287	16.5729	17.2025	0.25742	-0.261581
LB	220	P0AG20	RELA	GTP pyrophosphokinase OS=Escherichia coli (strain K12) GN=relA PE=1 SV=1	20.9788	20.9319	20.6347	21.0818	21.1869	20.9401	20.9283	20.9781	20.8941	21.1126	21.3065	21.2509	0.557891	0.119382
LB	220	P0AF98	LPTF	Lipopolysaccharide export system permease protein LptF OS=Escherichia coli (strain K12) GN=lptF PE=1 SV=1	21.2186	21.5755	21.5011	20.9987	21.227	20.7808	21.4576	21.3201	21.2348	21.0502	21.0601	21.1056	0.0307521	-0.0122309
LB	220	P37647	KDGK	2-dehydro-3-deoxygluconokinase OS=Escherichia coli (strain K12) GN=kdgK PE=1 SV=1	24.0311	24.1206	24.126	23.8889	24.0417	23.9644	24.064	23.8643	24.134	24.0434	23.9479	24.2449	0.120236	0.0209891
LB	220	P32662	GPH	Phosphoglycolate phosphatase OS=Escherichia coli (strain K12) GN=gph PE=1 SV=1	22.1829	22.2606	22.1259	22.2578	22.2867	22.169	22.007	22.0873	22.2623	22.1808	22.2999	22.185	0.378832	-0.0434249
LB	220	P0AD33	YFCZ	UPF0381 protein YfcZ OS=Escherichia coli (strain K12) GN=yfcZ PE=3 SV=1	23.1114	23.0319	22.705	23.0983	23.0327	22.8017	23.1067	23.1978	22.8789	23.1419	23.2663	22.9684	0.736758	0.12984
LB	220	P05458	PTRA	Protease 3 OS=Escherichia coli (strain K12) GN=ptrA PE=1 SV=1	22.5003	23.6433	23.6665	18.6001	18.5888	18.2963	23.5403	23.5926	23.4515	18.9016	18.8325	18.7884	0.0730364	0.301935
LB	220	P60472	UPPS	Ditrans,polycis-undecaprenyl-diphosphate synthase ((2E,6E)-farnesyl-diphosphate specific) OS=Escherichia coli (strain K12) GN=ispU PE=1 SV=1	21.1164	21.1731	21.3297	20.6482	20.7511	20.8021	20.8725	21.0811	21.3436	20.2913	20.6854	20.5942	0.3776	-0.158748
LB	220	P0A8Y1	YJJG	Pyrimidine 5'-nucleotidase YjjG OS=Escherichia coli (strain K12) GN=yjjG PE=1 SV=1	21.2188	21.3924	20.9974	21.1747	21.1917	20.974	21.4194	21.241	21.2327	21.3041	21.1263	21.2019	0.638678	0.0960592
LB	220	P0A937	BAME	Outer membrane protein assembly factor BamE OS=Escherichia coli (strain K12) GN=bamE PE=1 SV=1	22.5984	22.5846	22.5988	22.351	22.3714	22.3353	22.312	22.486	22.7193	22.1435	22.2988	22.2427	0.50452	-0.106173
LB	220	P76170	YNFB	UPF0482 protein YnfB OS=Escherichia coli (strain K12) GN=ynfB PE=1 SV=1	21.1415	21.5723	22.0596	21.8323	21.8644	21.8967	21.3443	21.2842	21.5827	21.609	21.6376	21.9472	0.45058	-0.160302
LB	220	P0A9W6	IBAG	Acid stress protein IbaG OS=Escherichia coli (strain K12) GN=ibaG PE=1 SV=1	21.4059	21.7245	21.6915	21.5821	21.5387	21.4384	21.4674	21.5599	21.5525	21.2899	21.4919	21.4223	0.777888	-0.0995223
LB	220	P00579	RPOD	RNA polymerase sigma factor RpoD OS=Escherichia coli (strain K12) GN=rpoD PE=1 SV=2	26.1108	26.0638	26.2565	26.0114	26.0479	26.1972	26.1198	26.0406	26.0943	26.0698	25.9827	26.1683	0.331235	-0.0353409
LB	220	P15047	ENTA	2,3-dihydro-2,3-dihydroxybenzoate dehydrogenase OS=Escherichia coli (strain K12) GN=entA PE=1 SV=1	18.9875	18.8194	17.5582	19.1706	18.6984	18.0249	18.2578	18.3754	17.794	18.8061	18.8877	18.4459	0.148949	-0.11533
LB	220	P0ADV1	LPTA	Lipopolysaccharide export system protein LptA OS=Escherichia coli (strain K12) GN=lptA PE=1 SV=1	21.0135	21.6407	21.7429	22.332	22.2211	22.2541	21.5691	21.6157	21.6704	22.0616	22.1054	22.1359	0.0112227	-0.00767422
LB	220	P0AEJ2	ENTC	Isochorismate synthase EntC OS=Escherichia coli (strain K12) GN=entC PE=1 SV=1	20.5558	20.3816	19.0398	20.6001	20.5206	18.9877	19.9514	19.9669	18.9208	20.1123	20.1684	19.1105	0.35294	-0.309207
LB	220	P23869	PPIB	Peptidyl-prolyl cis-trans isomerase B OS=Escherichia coli (strain K12) GN=ppiB PE=1 SV=2	26.7909	26.8075	26.7452	26.6451	26.6053	26.6559	26.7927	26.8631	26.8251	26.6869	26.7316	26.6863	0.603567	0.0559743
LB	220	P76422	THID	Hydroxymethylpyrimidine/phosphomethylpyrimidine kinase OS=Escherichia coli (strain K12) GN=thiD PE=1 SV=1	16.3996	16.7879	16.5099	NaN	NaN	NaN	16.7751	17.3568	16.2344	NaN	NaN	NaN	0.257914	0.223015
LB	220	P0A9I3	GCVR	Glycine cleavage system transcriptional repressor OS=Escherichia coli (strain K12) GN=gcvR PE=1 SV=2	21.353	21.5502	21.2867	20.8065	20.5925	20.4858	21.3584	21.3429	21.2879	20.8362	20.8242	20.9966	0.182901	0.0952365
LB	220	P31658	HCHA	Molecular chaperone Hsp31 and glyoxalase 3 OS=Escherichia coli (strain K12) GN=hchA PE=1 SV=3	21.3665	22.673	22.2326	21.6906	22.6097	22.3171	22.1178	22.1524	22.8722	22.1924	22.2547	22.96	0.49707	0.276687
LB	220	P0A8Z0	YCIA	Acyl-CoA thioester hydrolase YciA OS=Escherichia coli (strain K12) GN=yciA PE=3 SV=1	22.0892	22.1533	22.0289	21.9317	22.0781	22.0021	22.0463	22.0968	21.971	21.9163	22.019	21.8739	0.649386	-0.059995
LB	220	P0AGK4	YHBY	RNA-binding protein YhbY OS=Escherichia coli (strain K12) GN=yhbY PE=1 SV=1	25.5009	24.6371	25.2674	24.688	24.8084	25.0929	25.4043	25.4715	25.0763	25.362	25.1524	24.9082	0.702575	0.22999
LB	220	P0A9A6	FTSZ	Cell division protein FtsZ OS=Escherichia coli (strain K12) GN=ftsZ PE=1 SV=1	27.0248	27.011	26.9276	26.7589	26.7476	26.6771	26.9512	26.9149	26.959	26.7442	26.7364	26.8018	0.0312365	-0.00659402
LB	220	P0AF03	MOG	Molybdopterin adenylyltransferase OS=Escherichia coli (strain K12) GN=mog PE=1 SV=1	22.5319	21.9684	22.6055	22.2977	22.2349	22.4489	22.4182	22.5104	22.5811	22.4487	22.4334	22.5077	0.704186	0.13536
LB	220	P0A9K3	PHOL	PhoH-like protein OS=Escherichia coli (strain K12) GN=ybeZ PE=1 SV=2	25.2618	25.1523	25.038	25.0203	24.975	24.8902	25.1333	24.9799	25.1411	25.0491	24.8428	24.9879	0.192714	-0.0338923
LB	220	P0AEE8	DMA	DNA adenine methylase OS=Escherichia coli (strain K12) GN=dam PE=1 SV=1	17.7067	17.0408	16.5465	NaN	NaN	NaN	17.8218	17.6372	16.728	NaN	NaN	NaN	0.24701	0.297654
LB	220	P0A790	PAND	Aspartate 1-decarboxylase OS=Escherichia coli (strain K12) GN=panD PE=1 SV=1	23.9512	23.9631	23.9416	23.8395	23.8809	23.9009	23.9094	23.9921	23.7896	23.9002	24.071	24.0327	0.345123	0.0362991
LB	220	P04994	EX7L	Exodeoxyribonuclease 7 large subunit OS=Escherichia coli (strain K12) GN=xseA PE=1 SV=2	20.8465	20.8481	20.9324	20.7025	20.6648	20.7965	21.0117	20.857	20.9158	20.757	20.6427	20.6161	0.00709782	0.00157579
LB	220	P0AA97	YAEQ	Uncharacterized protein YaeQ OS=Escherichia coli (strain K12) GN=yaeQ PE=1 SV=1	17.9831	18.4552	18.321	19.0366	18.9206	18.5649	18.0981	18.2662	18.0894	18.6112	18.2691	18.5882	0.605998	-0.226533
LB	220	P69380	FIEF	Ferrous-iron efflux pump FieF OS=Escherichia coli (strain K12) GN=fieF PE=1 SV=1	15.9802	16.739	16.8321	NaN	NaN	NaN	16.5173	15.4541	16.6994	NaN	NaN	NaN	0.245346	-0.293507
LB	220	P0A927	TSX	Nucleoside-specific channel-forming protein tsx OS=Escherichia coli (strain K12) GN=tsx PE=1 SV=1	26.4696	26.483	26.7164	26.2708	26.3229	26.6085	26.4247	26.4022	26.6138	26.2802	26.2782	26.5328	0.272494	-0.0565507
LB	220	P43329	HRPA	ATP-dependent RNA helicase HrpA OS=Escherichia coli (strain K12) GN=hrpA PE=3 SV=3	22.5854	22.618	22.4139	22.0349	22.218	22.1905	22.4974	22.5047	22.4427	22.3052	22.3384	22.3293	0.241737	0.0595185
LB	220	P0AEF0	DNAC	DNA replication protein DnaC OS=Escherichia coli (strain K12) GN=dnaC PE=1 SV=1	19.298	18.7423	18.7457	20.3201	19.9355	20.5566	19.1015	19.2476	18.8546	18.1175	17.0103	19.5846	1.05342	-0.946987
LB	220	P0A7H0	RECF	DNA replication and repair protein RecF OS=Escherichia coli (strain K12) GN=recF PE=1 SV=2	13.8264	14.6423	14.7766	14.347	15.3256	14.9271	12.8609	13.7852	15.2201	14.9209	15.2989	14.3462	0.218528	-0.235479
LB	220	P0AGJ5	YFIF	Uncharacterized tRNA/rRNA methyltransferase YfiF OS=Escherichia coli (strain K12) GN=yfiF PE=3 SV=1	24.7206	24.7071	24.4692	24.5272	24.5677	24.4	24.5631	24.6665	24.4408	24.4174	24.6288	24.5319	0.139125	-0.0238806
LB	220	P0AAE2	PROY	Proline-specific permease ProY OS=Escherichia coli (strain K12) GN=proY PE=1 SV=1	19.5581	19.3245	19.5779	18.8664	18.8551	18.9297	19.3832	19.4611	19.42	18.5816	18.7084	18.6085	0.300828	-0.158139
LB	220	P46852	YHHW	Quercetin 2,3-dioxygenase OS=Escherichia coli (strain K12) GN=yhhW PE=1 SV=1	14.0198	15.3683	15.4005	15.0592	14.9659	14.8536	15.3087	15.5628	14.841	14.4826	14.9599	15.3445	0.216645	0.138662
LB	220	P0AAS0	YLAC	Inner membrane protein YlaC OS=Escherichia coli (strain K12) GN=ylaC PE=1 SV=2	16.4521	16.997	15.8568	17.5892	17.617	15.8702	16.1077	16.7318	15.6231	16.3802	16.4729	15.8089	0.767844	-0.54295
LB	220	P30871	3PASE	Inorganic triphosphatase OS=Escherichia coli (strain K12) GN=ygiF PE=1 SV=1	22.1994	22.2158	22.0708	22.4132	22.442	22.3266	22.3076	22.1488	22.1989	22.5896	22.4511	22.6338	0.523608	0.110335
LB	220	P0AEM0	FKBX	FKBP-type 16 kDa peptidyl-prolyl cis-trans isomerase OS=Escherichia coli (strain K12) GN=fkpB PE=1 SV=2	22.7136	22.8558	22.6382	22.9218	22.9412	22.9018	22.7267	22.6481	22.6606	22.8099	22.7359	22.8796	0.697282	-0.0852365
LB	220	P0A832	SSRP	SsrA-binding protein OS=Escherichia coli (strain K12) GN=smpB PE=1 SV=2	22.3271	22.2917	22.1682	22.0875	22.0855	22.0375	22.17	22.2238	22.2401	21.9862	22.0537	22.0457	0.308166	-0.04632
LB	220	P07023	TYRA	T-protein OS=Escherichia coli (strain K12) GN=tyrA PE=1 SV=1	20.8124	20.8365	20.6578	19.3315	19.3849	19.1181	20.8413	20.5693	20.6847	18.9093	18.8817	19.0986	0.144845	-0.192685
LB	220	P0AFC0	NUDB	Dihydroneopterin triphosphate diphosphatase OS=Escherichia coli (strain K12) GN=nudB PE=1 SV=1	15.1793	15.5926	15.4345	NaN	NaN	NaN	14.6664	15.3205	15.6459	NaN	NaN	NaN	0.241615	-0.191199
LB	220	P0ABS1	DKSA	RNA polymerase-binding transcription factor DksA OS=Escherichia coli (strain K12) GN=dksA PE=1 SV=1	26.3274	26.3389	26.3961	26.2456	26.0302	26.3476	26.3351	26.4317	26.4338	26.2599	26.3795	26.4656	0.891005	0.103281
LB	220	P42630	TDCG	L-serine dehydratase TdcG OS=Escherichia coli (strain K12) GN=tdcG PE=1 SV=4	15.1861	14.7096	13.7188	16.7338	16.6388	16.2287	14.7705	13.9314	16.44	16.5302	16.5459	17.1825	0.208055	0.364151
LB	220	P0ACS5	ZNTR	HTH-type transcriptional regulator ZntR OS=Escherichia coli (strain K12) GN=zntR PE=1 SV=1	17.0567	16.478	15.9065	NaN	NaN	NaN	17.1824	16.0591	17.0779	NaN	NaN	NaN	0.235637	0.292762
LB	220	P21338	RNI	Ribonuclease I OS=Escherichia coli (strain K12) GN=rna PE=1 SV=1	21.7589	21.8896	21.7439	21.2214	21.4301	21.1453	21.7525	21.8166	21.6586	21.1635	21.2252	21.1939	0.1369	-0.0631288
LB	220	P0A917	OMPX	Outer membrane protein X OS=Escherichia coli (strain K12) GN=ompX PE=1 SV=1	26.8583	27.3081	27.5541	26.7913	27.1657	27.5472	26.8025	27.1038	27.3447	26.8774	27.0995	27.2656	0.334076	-0.12184
LB	220	P27838	CYAY	Protein CyaY OS=Escherichia coli (strain K12) GN=cyaY PE=1 SV=1	21.9461	21.5916	22.1534	21.7553	21.811	21.978	21.8059	21.7196	21.8461	21.8049	21.6072	21.8209	0.586233	-0.105119
LB	220	P0A7I7	RIBA	GTP cyclohydrolase-2 OS=Escherichia coli (strain K12) GN=ribA PE=1 SV=1	22.1912	22.3123	22.2985	21.8649	21.8552	21.7535	22.0473	22.285	22.277	21.6219	21.774	21.5916	0.29638	-0.113125
LB	220	P52061	RDGB	dITP/XTP pyrophosphatase OS=Escherichia coli (strain K12) GN=rdgB PE=1 SV=1	21.5088	22.0855	22.1347	23.0691	23.0142	22.938	21.9422	22.068	22.1015	22.956	22.9707	22.9878	0.0487839	0.0459935
LB	220	P0AC16	FOLB	Dihydroneopterin aldolase OS=Escherichia coli (strain K12) GN=folB PE=1 SV=1	19.9521	20.7008	20.3661	15.9896	16.8501	16.8639	20.0357	20.3698	20.1806	16.8875	16.4633	16.8722	0.00422148	0.0143879
LB	220	P15977	MALQ	4-alpha-glucanotransferase OS=Escherichia coli (strain K12) GN=malQ PE=1 SV=2	26.5006	26.4734	25.4055	26.4644	26.5457	25.4516	26.7227	26.7902	25.7408	26.8486	26.9123	25.7791	0.480655	0.325423
LB	220	P21362	YCIF	Protein YciF OS=Escherichia coli (strain K12) GN=yciF PE=1 SV=1	14.0813	17.4891	17.1795	13.2635	16.507	14.7599	15.7078	16.9424	18.4625	15.3408	16.4341	17.6114	0.715789	1.20309
LB	220	P0ACA1	YIBF	Uncharacterized GST-like protein YibF OS=Escherichia coli (strain K12) GN=yibF PE=1 SV=1	18.892	18.6739	18.485	18.5801	18.5874	18.5193	18.5776	18.7372	18.4616	18.6606	18.7151	18.6392	0.0435865	0.00894864
LB	220	P76501	YFCR	Uncharacterized fimbrial-like protein YfcR OS=Escherichia coli (strain K12) GN=yfcR PE=2 SV=1	16.2042	16.1481	16.2456	18.3141	18.2159	18.3675	15.7684	15.8326	16.5447	17.8476	17.9878	17.9118	0.164481	-0.267059
LB	220	P24554	RADA	DNA repair protein RadA OS=Escherichia coli (strain K12) GN=radA PE=3 SV=1	21.2395	21.0231	20.994	21.7017	21.7116	21.6431	21.1199	21.0645	20.8404	21.7694	21.795	21.7481	0.00620745	0.00407219
LB	220	P45523	FKBA	FKBP-type peptidyl-prolyl cis-trans isomerase FkpA OS=Escherichia coli (strain K12) GN=fkpA PE=1 SV=1	26.9168	26.8907	26.6335	26.8663	26.7982	26.6786	26.9041	26.9766	26.7796	26.8977	26.9756	26.8881	1.05535	0.106266
LB	220	P0AFI7	PDXH	Pyridoxine/pyridoxamine 5'-phosphate oxidase OS=Escherichia coli (strain K12) GN=pdxH PE=1 SV=2	21.856	21.9025	21.9281	21.707	21.8215	21.6929	21.7768	21.6326	22.0386	21.7594	21.7995	21.792	0.100956	-0.0181783
LB	220	P24202	MRR	Mrr restriction system protein OS=Escherichia coli (strain K12) GN=mrr PE=1 SV=1	18.5973	18.5899	18.3249	19.1429	19.1594	19.0986	18.645	18.4186	18.1267	19.3992	19.2052	19.2638	0.0329306	0.0242354
LB	220	P16703	CYSM	Cysteine synthase B OS=Escherichia coli (strain K12) GN=cysM PE=1 SV=1	19.5656	19.3249	18.7939	19.7988	19.3153	19.4724	19.1878	19.3268	18.6155	19.237	19.4607	19.195	0.554364	-0.208041
LB	220	P0ACB0	DNAB	Replicative DNA helicase OS=Escherichia coli (strain K12) GN=dnaB PE=1 SV=1	22.375	22.5735	22.35	21.9776	21.9396	21.8991	22.3433	22.4159	22.3685	21.8656	21.9832	21.925	0.0848971	-0.0355495
LB	220	P0AB01	ELYC	Envelope biogenesis factor ElyC OS=Escherichia coli (strain K12) GN=elyC PE=4 SV=1	19.7973	18.3064	19.2728	14.2592	14.2325	15.0146	18.9928	18.8407	18.7777	15.1051	15.4177	15.2666	0.0689851	0.25297
LB	220	P40120	OPGD	Glucans biosynthesis protein D OS=Escherichia coli (strain K12) GN=mdoD PE=1 SV=3	21.6216	21.4655	21.4404	21.6248	21.4503	21.521	21.4803	21.3193	21.5405	21.4868	21.587	21.7223	0.0111378	0.00209395
LB	220	P23367	MUTL	DNA mismatch repair protein MutL OS=Escherichia coli (strain K12) GN=mutL PE=1 SV=2	18.5407	18.5074	18.4033	NaN	NaN	NaN	18.8025	18.6229	18.3075	NaN	NaN	NaN	0.246648	0.0938403
LB	220	P09372	GRPE	Protein GrpE OS=Escherichia coli (strain K12) GN=grpE PE=1 SV=1	27.2739	27.2155	27.1639	27.1655	27.1961	27.0803	27.3608	27.0719	27.4541	27.2325	26.9611	27.2842	0.23404	0.0448914
LB	220	P38051	MENF	Isochorismate synthase MenF OS=Escherichia coli (strain K12) GN=menF PE=1 SV=4	18.5616	18.5116	17.9838	19.9028	20.1671	20.3299	18.5895	18.4888	18.3358	20.5398	20.6397	20.8968	0.213449	0.338939
LB	220	P0ABD3	BFR	Bacterioferritin OS=Escherichia coli (strain K12) GN=bfr PE=1 SV=1	16.1741	16.5277	17.9213	17.2369	17.1637	18.2368	17.05	16.7874	17.8433	17.7596	17.5862	18.5756	0.436206	0.390253
LB	220	P39286	RSGA	Putative ribosome biogenesis GTPase RsgA OS=Escherichia coli (strain K12) GN=rsgA PE=1 SV=2	21.5914	21.8766	21.8181	21.9458	22.081	22.0204	21.6571	21.6625	21.7709	21.9988	22.0026	21.9841	0.171686	-0.042902
LB	220	P0ADT5	YGIC	Putative acid--amine ligase YgiC OS=Escherichia coli (strain K12) GN=ygiC PE=1 SV=1	22.4145	22.3132	22.2048	20.1681	20.1394	20.2192	22.141	22.2212	22.378	20.3186	20.2305	20.433	0.0236096	0.0438197
LB	220	P0AA41	TRUC	tRNA pseudouridine synthase C OS=Escherichia coli (strain K12) GN=truC PE=1 SV=1	17.3995	17.113	17.0826	15.9643	15.8377	15.8636	17.2462	17.4636	17.144	15.9836	15.9494	15.9467	0.0678223	0.0788123
LB	220	P09394	GLPQ	Glycerophosphoryl diester phosphodiesterase OS=Escherichia coli (strain K12) GN=glpQ PE=1 SV=2	26.6381	26.507	26.9864	26.2518	26.0762	26.5675	26.7381	26.739	26.9419	26.2787	26.3211	26.6406	0.265483	0.105381
LB	220	Q2MB16	YOBH	Uncharacterized protein YobH OS=Escherichia coli (strain K12) GN=yobH PE=3 SV=1	18.8987	18.8302	18.7123	18.9018	18.9201	18.8928	18.8386	18.8714	18.474	18.7143	18.9761	19.157	0.0757548	-0.0207418
LB	220	P0ADA5	YAJG	Uncharacterized lipoprotein YajG OS=Escherichia coli (strain K12) GN=yajG PE=3 SV=1	26.006	25.398	26.0673	25.637	25.6742	25.6685	25.8981	25.9466	26.0044	25.4964	25.5457	25.6902	0.057706	0.021725
LB	220	P0ADB7	ECNB	Entericidin B OS=Escherichia coli (strain K12) GN=ecnB PE=3 SV=1	20.5183	21.1194	20.8733	20.2457	20.8626	20.3036	20.4163	21.0647	21.7386	20.2973	20.8684	21.0898	0.471521	0.258705
LB	220	P0AE88	CPXR	Transcriptional regulatory protein CpxR OS=Escherichia coli (strain K12) GN=cpxR PE=1 SV=1	22.6891	22.604	22.522	22.6186	22.6862	22.4986	22.4747	22.4398	22.7056	22.7193	22.5594	22.7694	0.0448454	0.00826963
LB	220	P27550	ACSA	Acetyl-coenzyme A synthetase OS=Escherichia coli (strain K12) GN=acs PE=1 SV=2	21.7873	21.6505	21.3624	21.8743	21.4958	21.4042	21.465	21.7736	21.1977	21.4324	21.8093	21.4354	0.251675	-0.0768681
LB	220	P22186	MRAZ	Transcriptional regulator MraZ OS=Escherichia coli (strain K12) GN=mraZ PE=1 SV=1	15.4422	15.7327	15.4462	15.6582	15.4126	15.4036	15.9592	15.5189	15.4663	16.1008	15.3868	16.013	0.843175	0.224902
LB	220	P09148	GAL7	Galactose-1-phosphate uridylyltransferase OS=Escherichia coli (strain K12) GN=galT PE=1 SV=2	22.5833	22.7741	21.3443	22.5506	22.7132	20.8035	22.2811	22.5653	20.5894	22.1587	22.578	20.6644	0.2657	-0.322019
LB	220	P23538	PPSA	Phosphoenolpyruvate synthase OS=Escherichia coli (strain K12) GN=ppsA PE=1 SV=5	23.2543	22.8449	24.3982	23.1893	22.867	24.351	22.7736	22.7898	23.9333	22.9096	22.9668	24.0515	0.277826	-0.246686
LB	220	P69783	PTGA	Glucose-specific phosphotransferase enzyme IIA component OS=Escherichia coli (strain K12) GN=crr PE=1 SV=2	28.1781	27.998	27.8071	28.2425	28.2251	27.8762	28.2285	28.2711	27.8046	28.2689	28.358	28.0569	0.454442	0.110168
LB	220	P37052	YCHJ	UPF0225 protein YchJ OS=Escherichia coli (strain K12) GN=ychJ PE=1 SV=2	16.3962	15.8816	15.8628	19.8505	17.7865	19.7003	16.041	15.8569	15.9227	19.5243	19.6296	19.6465	0.0618339	0.190519
LB	220	P06282	CDH	CDP-diacylglycerol pyrophosphatase OS=Escherichia coli (strain K12) GN=cdh PE=3 SV=1	21.3133	21.3886	21.2035	20.2209	20.3646	20.1822	21.3362	21.2118	21.2008	20.2773	20.3722	20.2445	0.00536423	-0.00503413
LB	220	P66817	DIAA	DnaA initiator-associating protein DiaA OS=Escherichia coli (strain K12) GN=diaA PE=1 SV=1	18.87	19.0212	19.0717	18.8443	18.9248	18.855	18.7986	18.8841	19.0803	19.0588	18.8564	19.0117	0.104265	0.0171178
LB	220	P77279	FETA	Probable iron export ATP-binding protein FetA OS=Escherichia coli (strain K12) GN=fetA PE=1 SV=1	18.8776	18.7272	18.4947	17.6681	17.9108	17.6638	18.6705	18.9166	18.7538	17.9055	18.1257	18.1089	0.290346	0.189811
LB	220	P36771	LRHA	Probable HTH-type transcriptional regulator LrhA OS=Escherichia coli (strain K12) GN=lrhA PE=3 SV=2	15.4197	15.8999	16.2533	NaN	NaN	NaN	16.1713	15.8429	15.9942	NaN	NaN	NaN	0.217636	0.145148
LB	220	P0ABA4	ATPD	ATP synthase subunit delta OS=Escherichia coli (strain K12) GN=atpH PE=1 SV=1	25.2466	25.2734	25.3657	24.73	24.7656	24.8973	25.2587	25.3957	25.3718	24.902	25.0572	24.9614	0.339999	0.111342
LB	220	P39829	GARD	Galactarate dehydratase (L-threo-forming) OS=Escherichia coli (strain K12) GN=garD PE=1 SV=2	19.4752	18.1257	18.2125	NaN	NaN	NaN	18.5336	18.2628	18.2897	NaN	NaN	NaN	0.211507	-0.242446
LB	220	P0AFR4	YCIO	Uncharacterized protein YciO OS=Escherichia coli (strain K12) GN=yciO PE=1 SV=1	23.4031	23.0677	23.5978	23.1664	23.3094	23.4239	23.4199	23.4307	23.4922	23.2818	23.301	23.5312	0.424276	0.0814187
LB	220	P14900	MURD	UDP-N-acetylmuramoylalanine--D-glutamate ligase OS=Escherichia coli (strain K12) GN=murD PE=1 SV=3	23.0136	22.9276	22.6934	23.6494	23.618	23.4992	22.9231	22.8553	23.0693	23.5519	23.5269	23.4748	4.12251e-05	2.57492e-05
LB	220	P51025	SFGH1	S-formylglutathione hydrolase FrmB OS=Escherichia coli (strain K12) GN=frmB PE=1 SV=2	21.7583	21.4016	21.2619	21.562	21.7446	21.1876	21.5352	21.516	20.9781	21.5976	21.7046	21.3645	0.09465	-0.0366446
LB	220	P37690	ENVC	Murein hydrolase activator EnvC OS=Escherichia coli (strain K12) GN=envC PE=1 SV=2	12.9207	16.1636	16.2484	16.8975	17.0893	16.9936	15.4524	15.8216	15.8287	16.8836	16.9978	16.8695	0.140986	0.256761
LB	220	P06710	DPO3X	DNA polymerase III subunit tau OS=Escherichia coli (strain K12) GN=dnaX PE=1 SV=1	22.0385	21.4058	21.5262	21.1809	21.0924	20.9924	21.5387	21.556	21.5483	20.8409	20.9492	20.9326	0.292849	-0.145075
LB	220	P22333	ADD	Adenosine deaminase OS=Escherichia coli (strain K12) GN=add PE=3 SV=2	25.2038	25.0402	25.442	25.4713	25.5394	25.6933	25.2474	25.1516	25.586	25.4014	25.3643	25.7048	0.0297754	0.0109348
LB	220	P67603	YQFB	UPF0267 protein YqfB OS=Escherichia coli (strain K12) GN=yqfB PE=1 SV=1	23.0617	23.0792	22.808	23.0499	23.0369	22.9429	23.1678	23.0486	22.9366	23.238	23.1714	23.0954	1.03116	0.113176
LB	220	P0DMC7	RCSB	Transcriptional regulatory protein RcsB OS=Escherichia coli (strain K12) GN=rcsB PE=1 SV=1	24.7624	24.5969	24.6054	24.5979	24.5748	24.5823	24.7003	24.6748	24.7264	24.5328	24.5028	24.5578	0.0298456	-0.00415293
LB	220	P0A9M0	LON	Lon protease OS=Escherichia coli (strain K12) GN=lon PE=1 SV=1	26.9966	26.8327	26.7775	26.866	26.8729	26.8018	26.9192	26.6706	26.8307	27.0073	26.7606	26.8967	0.0644865	-0.0103995
LB	220	P0A6H1	CLPX	ATP-dependent Clp protease ATP-binding subunit ClpX OS=Escherichia coli (strain K12) GN=clpX PE=1 SV=2	26.6582	26.4296	26.3978	26.5681	26.4304	26.4162	26.5027	26.3906	26.4182	26.5819	26.4841	26.5272	0.00474449	0.000721614
LB	220	P0A6T5	GCH1	GTP cyclohydrolase 1 OS=Escherichia coli (strain K12) GN=folE PE=1 SV=2	24.4095	24.2162	24.1865	23.6099	23.6848	23.6335	24.2235	24.2404	24.1954	23.7551	23.7573	23.7143	0.048014	0.0242414
LB	220	P13033	GLPB	Anaerobic glycerol-3-phosphate dehydrogenase subunit B OS=Escherichia coli (strain K12) GN=glpB PE=1 SV=1	24.1189	24.2821	24.2736	24.2638	24.0197	24.2349	24.06	24.1956	24.2574	24.0408	24.4033	24.3883	0.125887	0.0254065
LB	220	P0AF70	YJEI	Uncharacterized protein YjeI OS=Escherichia coli (strain K12) GN=yjeI PE=3 SV=1	24.0838	24.1391	24.0426	24.0877	24.1182	23.909	24.0084	23.9691	24.1471	23.9743	24.0299	24.3007	0.046357	0.00818125
LB	220	P0A8F0	UPP	Uracil phosphoribosyltransferase OS=Escherichia coli (strain K12) GN=upp PE=1 SV=1	27.3264	27.3142	27.2457	27.1596	27.2092	27.1562	27.2222	27.3362	27.1984	27.1225	27.2777	27.0689	0.258267	-0.0308863
LB	220	P40710	NLPE	Lipoprotein NlpE OS=Escherichia coli (strain K12) GN=nlpE PE=1 SV=1	21.0105	21.042	20.7868	20.8674	20.8645	20.7772	20.8399	20.8782	20.9515	20.8609	21.0519	21.0632	0.364044	0.0495434
LB	220	P0AA53	QMCA	Protein QmcA OS=Escherichia coli (strain K12) GN=qmcA PE=1 SV=1	19.7339	18.7427	20.0526	20.0321	19.9431	20.131	19.7219	19.6417	19.7876	19.7486	19.6091	19.7348	0.114761	-0.0652793
LB	220	P05719	T1SK	Type-1 restriction enzyme EcoKI specificity protein OS=Escherichia coli (strain K12) GN=hsdS PE=1 SV=1	20.4169	20.2613	20.3903	19.6715	19.7798	19.3852	20.338	20.1701	20.3961	19.3275	19.5622	19.3383	0.191559	-0.128801
LB	220	P0AB80	ILVE	Branched-chain-amino-acid aminotransferase OS=Escherichia coli (strain K12) GN=ilvE PE=1 SV=2	19.0536	19.9612	19.7406	20.1133	19.9347	19.7234	19.7465	19.8448	19.6111	19.714	19.6545	19.5618	0.163505	-0.0656694
LB	220	P62517	OPGH	Glucans biosynthesis glucosyltransferase H OS=Escherichia coli (strain K12) GN=mdoH PE=1 SV=1	21.9174	21.8288	21.9866	22.3852	22.383	22.3505	21.8049	21.855	21.9358	22.2887	22.2972	22.3151	0.160536	-0.0591396
LB	220	P0AE82	CPXA	Sensor protein CpxA OS=Escherichia coli (strain K12) GN=cpxA PE=1 SV=1	19.426	19.8774	19.5763	19.4352	19.4283	19.4448	19.8667	19.5263	19.7625	19.5134	19.2513	19.4854	0.119382	0.0362698
LB	220	P02943	LAMB	Maltoporin OS=Escherichia coli (strain K12) GN=lamB PE=1 SV=1	23.4164	23.1878	22.8148	23.9449	24.0163	23.6572	23.3836	24.136	22.6282	23.843	24.5718	23.5862	0.230222	0.185215
LB	220	P0A8G6	NQOR	NAD(P)H dehydrogenase (quinone) OS=Escherichia coli (strain K12) GN=wrbA PE=1 SV=2	22.3746	22.0807	22.4658	22.4148	22.2142	22.5855	22.3407	22.3572	22.4336	22.3696	22.632	22.889	0.638764	0.147752
LB	220	P23886	CYDC	ATP-binding/permease protein CydC OS=Escherichia coli (strain K12) GN=cydC PE=3 SV=2	21.0753	21.1866	21.0815	20.8044	20.7974	20.8873	20.9227	20.967	21.2566	20.7802	20.7413	20.9154	0.163061	-0.0415465
LB	220	P0A8V0	RBN	Ribonuclease BN OS=Escherichia coli (strain K12) GN=rbn PE=1 SV=1	20.2548	19.9742	20.216	20.1336	20.1612	20.1994	20.1875	20.1908	20.2362	19.8833	20.1527	20.1222	0.167184	-0.027758
LB	220	P0AAN3	HYPB	Hydrogenase isoenzymes nickel incorporation protein HypB OS=Escherichia coli (strain K12) GN=hypB PE=1 SV=1	17.2284	16.3296	15.9733	19.3797	19.2347	18.939	16.9409	17.0011	16.2645	18.6541	19.6702	19.1837	0.0440585	0.104996
LB	220	P08245	YCIH	Uncharacterized protein YciH OS=Escherichia coli (strain K12) GN=yciH PE=1 SV=1	20.6508	21.0927	21.1176	20.8248	20.8439	20.9348	20.9233	21.103	21.0999	20.8315	21.0001	20.8042	0.228071	0.0495513
LB	220	P0ABU2	YCHF	Ribosome-binding ATPase YchF OS=Escherichia coli (strain K12) GN=ychF PE=1 SV=2	27.0606	26.8907	27.0795	26.81	26.8536	27.0232	26.94	26.9994	26.954	26.9142	26.8079	26.8749	0.298814	-0.0378965
LB	220	P75981	JAYE	Putative protein JayE from lambdoid prophage e14 region OS=Escherichia coli (strain K12) GN=jayE PE=5 SV=1	17.3397	19.7784	18.6247	19.2974	19.7115	19.1188	19.4522	18.9746	18.464	19.7605	18.2914	19.0228	0.0124619	0.0158237
LB	220	P06961	CCA	Multifunctional CCA protein OS=Escherichia coli (strain K12) GN=cca PE=1 SV=1	17.1749	16.6487	16.6734	16.2666	16.3838	16.5699	16.8503	16.9363	16.9933	16.6617	16.3578	16.5347	0.264654	0.102791
LB	220	P76270	MSRC	Free methionine-R-sulfoxide reductase OS=Escherichia coli (strain K12) GN=msrC PE=1 SV=2	20.2504	19.7942	20.1557	21.6594	21.6776	21.547	20.0196	20.0525	20.4332	21.4412	21.2652	21.3001	0.0784697	-0.0953776
LB	220	P0AFL6	PPX	Exopolyphosphatase OS=Escherichia coli (strain K12) GN=ppx PE=1 SV=2	20.2466	20.3492	20.0785	20.7341	20.6605	20.4291	20.0567	19.9915	20.3865	20.7304	20.5757	20.6103	0.0544768	-0.024483
LB	220	P0ABU9	TOLQ	Protein TolQ OS=Escherichia coli (strain K12) GN=tolQ PE=1 SV=1	22.3698	22.4207	22.584	21.9104	22.0341	22.1821	22.5191	22.549	22.4515	22.2306	21.9487	22.1305	0.149046	0.0547212
LB	220	P36995	CSPB	Cold shock-like protein CspB OS=Escherichia coli (strain K12) GN=cspB PE=2 SV=1	16.8783	17.2899	16.2324	NaN	NaN	NaN	16.5893	16.6633	16.6761	NaN	NaN	NaN	0.195609	-0.15734
LB	220	P30748	MOAD	Molybdopterin synthase sulfur carrier subunit OS=Escherichia coli (strain K12) GN=moaD PE=1 SV=2	18.8664	18.6271	19.3295	16.7871	16.7248	16.444	17.961	17.8705	19.9379	16.7817	17.2636	18.0895	0.102833	0.187554
LB	220	P63183	KUP	Low affinity potassium transport system protein kup OS=Escherichia coli (strain K12) GN=kup PE=3 SV=1	17.8259	17.7195	17.8157	18.0022	17.9458	18.0418	17.4453	17.7274	17.9465	17.2951	17.5169	17.3488	1.9134	-0.345133
LB	220	P0AB98	ATP6	ATP synthase subunit a OS=Escherichia coli (strain K12) GN=atpB PE=1 SV=1	23.4203	23.3629	23.6608	23.2983	23.5417	23.3759	23.3181	23.5925	23.7992	23.3463	23.6165	23.5606	0.491775	0.0955369
LB	220	P0AAD6	SDAC	Serine transporter OS=Escherichia coli (strain K12) GN=sdaC PE=1 SV=1	23.2479	24.8667	25.4489	24.8522	24.9414	25.3834	24.639	24.7082	25.235	24.3452	24.5404	25.0504	0.0369033	-0.0370557
LB	220	P75797	GSIB	Glutathione-binding protein GsiB OS=Escherichia coli (strain K12) GN=gsiB PE=1 SV=1	18.1952	17.0764	16.5793	17.5845	16.3132	16.1266	17.8749	17.4984	17.2392	17.0593	16.744	16.3061	0.137048	0.141129
LB	220	P0AES9	HDEA	Acid stress chaperone HdeA OS=Escherichia coli (strain K12) GN=hdeA PE=1 SV=1	24.1258	24.9116	24.5198	23.4941	24.4915	23.9237	24.4675	24.4171	25.1614	24.1561	24.0262	24.7409	0.435298	0.250436
LB	220	P09053	AVTA	Valine--pyruvate aminotransferase OS=Escherichia coli (strain K12) GN=avtA PE=1 SV=3	19.8266	19.3039	19.1819	19.9756	19.9105	19.7196	19.2044	19.3111	19.476	20.1451	20.2041	20.2441	0.18541	0.111108
LB	220	P77775	YFCH	Epimerase family protein YfcH OS=Escherichia coli (strain K12) GN=yfcH PE=3 SV=1	18.4575	18.5265	18.5148	16.7785	16.6437	16.7389	18.5021	18.4758	18.6469	17.7211	17.512	17.9148	0.571095	0.518802
LB	220	P0A9J6	RBSK	Ribokinase OS=Escherichia coli (strain K12) GN=rbsK PE=1 SV=1	24.1754	24.1251	24.0326	23.4064	23.344	23.2285	24.1412	24.2267	24.0911	23.3747	23.5435	23.3731	0.113944	0.0730648
LB	220	P61887	RMLA2	Glucose-1-phosphate thymidylyltransferase 2 OS=Escherichia coli (strain K12) GN=rffH PE=1 SV=1	18.6889	18.8365	18.8534	19.5252	19.626	19.4426	18.8514	18.756	18.6162	19.4268	19.3925	19.1432	0.250453	-0.131066
LB	220	P77499	SUFC	Probable ATP-dependent transporter SufC OS=Escherichia coli (strain K12) GN=sufC PE=1 SV=1	19.9954	20.526	20.3348	19.0562	19.1801	18.8537	20.2421	20.265	20.0972	18.9367	19.2202	19.1488	0.00533918	-0.00603803
LB	220	P62623	ISPH	4-hydroxy-3-methylbut-2-enyl diphosphate reductase OS=Escherichia coli (strain K12) GN=ispH PE=1 SV=1	23.1604	23.2873	23.3285	23.7965	23.8245	23.8012	23.2337	23.1541	23.261	23.6097	23.6342	23.7379	0.244076	-0.0946261
LB	220	P0AF24	NAGD	Ribonucleotide monophosphatase NagD OS=Escherichia coli (strain K12) GN=nagD PE=1 SV=1	23.2555	23.0825	23.2498	23.0823	23.1421	23.0927	23.0073	23.0654	23.3277	23.1043	23.0201	23.0057	0.486107	-0.0623868
LB	220	P76536	YFEX	Probable deferrochelatase/peroxidase YfeX OS=Escherichia coli (strain K12) GN=yfeX PE=1 SV=2	24.5853	24.6438	24.5397	24.1769	24.2899	24.2701	24.5941	24.684	24.6021	24.3208	24.4829	24.4806	0.560255	0.109818
LB	220	P0AEB2	DACA	D-alanyl-D-alanine carboxypeptidase DacA OS=Escherichia coli (strain K12) GN=dacA PE=1 SV=1	25.6704	25.7136	25.8061	25.6109	25.6572	25.7549	25.6844	25.7713	25.8664	25.709	25.7637	25.769	0.790547	0.0584367
LB	220	P76004	YCGM	Uncharacterized protein YcgM OS=Escherichia coli (strain K12) GN=ycgM PE=1 SV=1	19.6319	19.6926	19.6363	19.4367	19.3076	18.8787	19.5779	19.589	20.0209	19.1897	18.9805	19.2884	0.0184019	0.0104278
LB	220	P0A6F1	CARA	Carbamoyl-phosphate synthase small chain OS=Escherichia coli (strain K12) GN=carA PE=1 SV=1	21.7393	21.5964	20.6686	21.4306	21.3409	20.4249	21.3459	21.5181	20.4845	21.1909	21.2394	20.1117	0.299951	-0.21838
LB	220	P39285	MSCM	Miniconductance mechanosensitive channel MscM OS=Escherichia coli (strain K12) GN=mscM PE=1 SV=3	19.4862	19.3989	19.2739	19.3099	19.3067	19.0324	19.5083	19.476	19.3239	19.2356	18.5806	18.868	0.374484	-0.135935
LB	220	P0ABP8	DEOD	Purine nucleoside phosphorylase DeoD-type OS=Escherichia coli (strain K12) GN=deoD PE=1 SV=2	28.1131	28.0184	28.1261	27.7375	27.776	27.9706	28.0939	28.0053	28.328	27.9339	27.8529	28.2379	0.57506	0.118368
LB	220	P22524	MUKE	Chromosome partition protein MukE OS=Escherichia coli (strain K12) GN=mukE PE=1 SV=5	23.0365	22.8767	22.9779	22.445	22.4836	22.6033	22.9486	22.8977	22.9303	22.3785	22.2941	22.3338	0.26501	-0.106666
LB	220	P0A9C9	GLPX	Fructose-1,6-bisphosphatase 1 class 2 OS=Escherichia coli (strain K12) GN=glpX PE=1 SV=1	22.7277	22.4686	22.8124	22.9298	22.8605	22.9125	22.6864	22.8279	22.6775	22.8184	22.9124	22.9013	0.0848847	0.018755
LB	220	P36680	ZAPD	Cell division protein ZapD OS=Escherichia coli (strain K12) GN=zapD PE=1 SV=2	21.9541	22.04	21.7443	21.7079	21.8643	21.6919	21.8945	21.9257	21.7487	21.6954	21.7512	21.6843	0.303023	-0.0504649
LB	220	P62707	GPMA	2,3-bisphosphoglycerate-dependent phosphoglycerate mutase OS=Escherichia coli (strain K12) GN=gpmA PE=1 SV=2	27.6988	27.5489	27.6632	27.3316	27.379	27.311	27.7015	27.6352	27.6884	27.3696	27.2811	27.3377	0.0455136	0.0134916
LB	220	P0AF18	NAGA	N-acetylglucosamine-6-phosphate deacetylase OS=Escherichia coli (strain K12) GN=nagA PE=1 SV=1	22.5372	22.4558	22.5798	22.0663	22.0813	22.2396	22.3814	22.4133	22.6289	22.1006	22.0069	22.1436	0.137002	-0.0475353
LB	220	P24228	DACB	D-alanyl-D-alanine carboxypeptidase DacB OS=Escherichia coli (strain K12) GN=dacB PE=1 SV=2	21.0928	21.0342	21.1674	20.4894	20.5765	20.4505	21.0498	21.2023	21.165	20.4608	20.4116	20.4317	0.024922	-0.0149441
LB	220	P00550	PTM3C	PTS system mannitol-specific EIICBA component OS=Escherichia coli (strain K12) GN=mtlA PE=1 SV=1	23.3178	23.2002	24.1632	23.0971	22.98	24.1148	23.0625	22.9601	24.0297	22.8608	22.9135	24.0527	0.214114	-0.165663
LB	220	P13445	RPOS	RNA polymerase sigma factor RpoS OS=Escherichia coli (strain K12) GN=rpoS PE=1 SV=3	21.0895	19.2599	19.4533	20.9667	18.8655	19.1828	20.4887	20.8667	19.4309	20.3158	20.8321	19.729	0.482767	0.474238
LB	220	P0A6G3	PNCC	Nicotinamide-nucleotide amidohydrolase PncC OS=Escherichia coli (strain K12) GN=pncC PE=1 SV=1	21.8364	21.7947	21.736	21.6909	21.7702	21.6651	21.8925	21.7122	21.8889	21.7664	21.8898	22.0883	1.20391	0.124127
LB	220	P0C018	RL18	50S ribosomal protein L18 OS=Escherichia coli (strain K12) GN=rplR PE=1 SV=1	28.482	28.9317	28.7944	28.8609	28.9371	28.8133	28.6936	28.801	28.4761	28.6902	28.8363	28.7817	0.49004	-0.0900809
LB	220	P65367	YQCA	Uncharacterized protein YqcA OS=Escherichia coli (strain K12) GN=yqcA PE=3 SV=1	17.4574	18.5346	18.8132	19.5809	19.3187	19.5472	18.3653	18.3709	18.6411	19.8049	19.6612	19.7505	0.206351	0.223673
LB	220	P12295	UNG	Uracil-DNA glycosylase OS=Escherichia coli (strain K12) GN=ung PE=1 SV=2	20.2344	20.5144	20.5417	20.4482	20.6699	20.3877	20.3193	20.4403	20.7691	20.6993	20.5383	20.7351	0.608717	0.117493
LB	220	P77791	MAA	Maltose O-acetyltransferase OS=Escherichia coli (strain K12) GN=maa PE=1 SV=3	21.4891	20.957	21.2732	21.1974	21.069	21.5377	21.0329	21.1576	21.2855	20.993	21.3262	21.3566	0.225462	-0.0619272
LB	220	P0AFM9	PSPB	Phage shock protein B OS=Escherichia coli (strain K12) GN=pspB PE=1 SV=1	17.9386	17.8536	18.0013	NaN	NaN	NaN	18.048	17.3869	18.0481	NaN	NaN	NaN	0.174772	-0.103514
LB	220	P25539	RIBD	Riboflavin biosynthesis protein RibD OS=Escherichia coli (strain K12) GN=ribD PE=1 SV=1	22.2816	22.3532	22.2751	22.0173	22.2018	22.072	22.2472	22.3068	22.2588	22.0864	22.2258	22.2353	0.170874	0.0265484
LB	220	P0ACE3	HHA	Hemolysin expression-modulating protein Hha OS=Escherichia coli (strain K12) GN=hha PE=1 SV=1	20.9629	20.7778	20.635	20.903	20.671	20.4192	20.7404	20.8143	21.0064	20.4886	20.4039	20.3308	0.313333	-0.0974121
LB	220	P23847	DPPA	Periplasmic dipeptide transport protein OS=Escherichia coli (strain K12) GN=dppA PE=1 SV=1	23.3733	23.388	23.2446	23.4126	23.2004	22.9657	23.0648	23.5016	23.2418	22.8382	23.4511	23.2114	0.146286	-0.0459671
LB	220	P0AG86	SECB	Protein-export protein SecB OS=Escherichia coli (strain K12) GN=secB PE=1 SV=1	26.8469	26.7298	26.8149	26.7823	26.7485	26.8118	26.8354	26.8202	26.8348	26.9043	26.8214	26.9625	1.49862	0.0741059
LB	220	Q46857	DKGA	2,5-diketo-D-gluconic acid reductase A OS=Escherichia coli (strain K12) GN=dkgA PE=1 SV=3	20.45	20.5484	19.8709	20.6677	20.9333	20.6194	20.3211	20.4085	20.4343	21.1601	21.2442	21.4705	0.643444	0.324829
LB	220	P39265	ALSB	D-allose-binding periplasmic protein OS=Escherichia coli (strain K12) GN=alsB PE=1 SV=1	19.2254	19.0244	18.9278	19.7118	19.5201	19.2304	19.0988	18.3563	19.3155	19.8679	19.2753	19.8802	0.0346761	0.0256952
LB	220	P0A6V1	GLGC	Glucose-1-phosphate adenylyltransferase OS=Escherichia coli (strain K12) GN=glgC PE=1 SV=2	22.2008	22.0266	22.1482	21.7764	21.6357	21.613	22.1682	22.0113	22.3706	21.5991	21.4234	21.955	0.0418002	0.0211411
LB	220	P00959	SYM	Methionine--tRNA ligase OS=Escherichia coli (strain K12) GN=metG PE=1 SV=2	26.7887	26.7861	26.6525	26.6082	26.6679	26.5836	26.7755	26.8141	26.7456	26.7694	26.8187	26.713	1.37065	0.0915108
LB	220	P32131	HEMN	Oxygen-independent coproporphyrinogen-III oxidase OS=Escherichia coli (strain K12) GN=hemN PE=1 SV=4	21.1536	21.3253	20.9737	21.1036	21.2482	21.04	21.1699	21.1722	20.9175	21.3651	21.2865	21.1327	0.158971	0.033287
LB	220	P67087	RSMI	Ribosomal RNA small subunit methyltransferase I OS=Escherichia coli (strain K12) GN=rsmI PE=1 SV=1	21.9177	22.0203	21.5789	21.7634	21.8869	21.5866	21.9751	21.7463	21.5426	21.9444	21.8835	21.7702	0.0661515	0.0180581
LB	220	P76268	KDGR	Transcriptional regulator KdgR OS=Escherichia coli (strain K12) GN=kdgR PE=1 SV=1	22.8788	22.7745	22.7828	22.6511	22.616	22.6702	22.6623	22.7597	22.886	22.534	22.6498	22.7005	0.192025	-0.030173
LB	220	P64493	YOAF	Uncharacterized protein YoaF OS=Escherichia coli (strain K12) GN=yoaF PE=4 SV=1	19.5405	19.6626	18.7945	19.7599	19.6403	19.0728	19.393	19.4846	19.4837	19.5618	19.465	19.3942	0.123607	0.0519485
LB	220	P0ADF6	EDD	Phosphogluconate dehydratase OS=Escherichia coli (strain K12) GN=edd PE=2 SV=1	19.0436	19.8089	18.6683	19.7713	19.8102	19.1282	19.3852	19.5532	19.0606	19.4692	19.9385	19.5483	0.212175	0.120727
LB	220	P39396	YJIY	Inner membrane protein YjiY OS=Escherichia coli (strain K12) GN=yjiY PE=1 SV=2	23.259	23.0496	23.9403	22.7481	22.6491	23.5322	23.0658	22.3983	24.0662	22.5591	21.7003	23.622	0.315757	-0.294439
LB	220	P00363	FRDA	Fumarate reductase flavoprotein subunit OS=Escherichia coli (strain K12) GN=frdA PE=1 SV=3	25.0155	24.895	24.9312	24.7401	24.6696	24.6972	24.9233	24.9787	25.0467	24.6258	24.7728	24.8991	0.243116	0.049641
LB	220	P0A9Y6	CSPC	Cold shock-like protein CspC OS=Escherichia coli (strain K12) GN=cspC PE=1 SV=2	28.7825	28.7884	28.5792	28.6291	28.5987	28.5604	28.7432	28.8651	28.6822	28.675	28.8298	28.7567	1.10233	0.102287
LB	220	P02925	RBSB	Ribose import binding protein RbsB OS=Escherichia coli (strain K12) GN=rbsB PE=1 SV=1	27.8951	27.8568	27.354	27.9216	27.9122	27.4653	28.031	27.8397	27.5357	28.1434	27.9761	27.6614	0.425484	0.130371
LB	220	P0A6Y5	HSLO	33 kDa chaperonin OS=Escherichia coli (strain K12) GN=hslO PE=1 SV=1	25.596	25.3426	25.3857	25.2968	25.2614	25.3278	25.5049	25.3528	25.3172	25.5506	25.3206	25.3967	0.256885	0.0387379
LB	220	P0A7A9	IPYR	Inorganic pyrophosphatase OS=Escherichia coli (strain K12) GN=ppa PE=1 SV=2	27.3542	26.755	27.37	26.3998	26.4443	27.0677	27.2133	27.276	27.2607	27.1821	26.9237	26.8052	0.521933	0.211652
LB	220	P0AF10	MTLR	Mannitol operon repressor OS=Escherichia coli (strain K12) GN=mtlR PE=1 SV=1	16.9524	16.6512	16.6911	NaN	NaN	NaN	17.0126	16.7366	16.7327	NaN	NaN	NaN	0.179318	0.0624065
LB	220	P21889	SYD	Aspartate--tRNA ligase OS=Escherichia coli (strain K12) GN=aspS PE=1 SV=1	26.4537	26.482	26.5921	26.2078	26.303	26.2868	26.3726	26.4942	26.5427	26.168	26.29	26.2314	0.177537	-0.0377493
LB	220	P08956	T1RK	Type I restriction enzyme EcoKI R protein OS=Escherichia coli (strain K12) GN=hsdR PE=3 SV=3	22.4712	22.4974	22.2179	22.6873	22.6165	22.5449	22.5372	22.1542	22.296	22.6409	22.4361	22.5516	0.303158	-0.0698643
LB	220	P0ACF8	HNS	DNA-binding protein H-NS OS=Escherichia coli (strain K12) GN=hns PE=1 SV=2	28.6979	28.5154	28.7403	28.595	28.5748	28.682	28.6025	28.6969	28.7935	28.4759	28.4779	28.46	0.327493	-0.0497681
LB	220	P0AEW9	K1PF	1-phosphofructokinase OS=Escherichia coli (strain K12) GN=fruK PE=3 SV=1	24.518	24.7797	22.7233	24.802	24.9034	22.9259	24.1896	24.1707	22.6087	24.5015	24.7199	22.9694	0.183605	-0.248713
LB	220	P36928	YEGD	Uncharacterized chaperone protein YegD OS=Escherichia coli (strain K12) GN=yegD PE=3 SV=2	18.7849	19.4864	18.6799	19.4511	19.5512	19.1024	18.8202	19.0785	18.6939	19.2756	19.4809	19.3872	0.0987273	-0.0532853
LB	220	P09980	REP	ATP-dependent DNA helicase Rep OS=Escherichia coli (strain K12) GN=rep PE=1 SV=3	20.0759	20.62	20.1916	20.1712	20.3112	20.0739	20.4535	20.3548	20.3077	20.3982	19.9034	20.0293	0.00143596	0.000523567
LB	220	P0ABQ2	GARR	2-hydroxy-3-oxopropionate reductase OS=Escherichia coli (strain K12) GN=garR PE=1 SV=1	19.2068	17.7299	18.7415	19.4185	18.2987	18.964	19.1114	18.319	18.8659	19.3861	18.598	19.1536	0.247951	0.17911
LB	220	P68767	AMPA	Cytosol aminopeptidase OS=Escherichia coli (strain K12) GN=pepA PE=1 SV=1	25.2226	25.0493	25.044	24.8396	24.9207	24.7478	25.1367	25.111	25.1807	24.8665	24.8085	24.8976	0.117194	0.0295
LB	220	P23843	OPPA	Periplasmic oligopeptide-binding protein OS=Escherichia coli (strain K12) GN=oppA PE=1 SV=2	25.7144	25.7451	25.7599	25.6211	25.5538	25.5474	25.6961	25.7052	25.7333	25.4633	25.5531	25.7002	0.0951603	-0.0150728
LB	220	P0A6I6	COAD	Phosphopantetheine adenylyltransferase OS=Escherichia coli (strain K12) GN=coaD PE=1 SV=1	21.1101	21.0661	20.9318	21.0615	21.1236	21.0139	20.9915	21.0419	20.9654	21.048	21.1934	21.079	0.0163568	0.00206534
LB	220	P0A7U7	RS20	30S ribosomal protein S20 OS=Escherichia coli (strain K12) GN=rpsT PE=1 SV=2	27.5452	27.897	27.761	27.728	27.7847	27.7223	27.7038	27.7729	27.5569	27.5956	27.6961	27.5692	0.811139	-0.0906061
LB	220	P0AC53	G6PD	Glucose-6-phosphate 1-dehydrogenase OS=Escherichia coli (strain K12) GN=zwf PE=1 SV=1	25.5744	25.6007	25.6104	25.4293	25.514	25.4695	25.4797	25.5193	25.6759	25.4325	25.4417	25.5093	0.199931	-0.0233479
LB	220	P04995	EX1	Exodeoxyribonuclease I OS=Escherichia coli (strain K12) GN=sbcB PE=1 SV=2	18.593	18.4781	18.5628	18.8118	18.9122	18.8378	18.4345	18.6971	18.6358	18.857	18.9576	19.0086	0.238501	0.0657816
LB	220	P45807	YBAM	Uncharacterized protein YbaM OS=Escherichia coli (strain K12) GN=ybaM PE=4 SV=1	16.2706	13.3185	16.1775	17.8669	17.8208	17.5942	15.7514	15.6471	15.5574	17.902	18.0566	17.3271	0.0854644	0.198869
LB	220	P08839	PT1	Phosphoenolpyruvate-protein phosphotransferase OS=Escherichia coli (strain K12) GN=ptsI PE=1 SV=1	28.651	28.6963	27.9615	28.4782	28.5659	27.8786	28.6918	28.8756	28.1447	28.63	28.8765	28.1864	0.459836	0.195583
LB	220	P77338	MSCK	Mechanosensitive channel MscK OS=Escherichia coli (strain K12) GN=mscK PE=1 SV=1	19.7818	20.0245	20.1393	20.3981	20.587	20.516	19.9178	20.2143	19.9996	20.4911	20.5806	20.5186	0.0992008	0.0458803
LB	220	P22564	RIHC	Non-specific ribonucleoside hydrolase RihC OS=Escherichia coli (strain K12) GN=rihC PE=1 SV=1	21.3684	21.088	21.4254	20.982	21.1145	21.301	21.6006	21.0433	21.4938	21.8179	21.7448	21.9355	1.61621	0.392783
LB	220	P0C0K3	SRKA	Stress response kinase A OS=Escherichia coli (strain K12) GN=srkA PE=1 SV=1	21.6567	21.0388	20.2515	20.4523	20.345	20.1439	21.2407	20.8172	20.2878	21.2296	20.459	20.64	0.181032	0.131024
LB	220	P0AE45	YTFL	UPF0053 inner membrane protein YtfL OS=Escherichia coli (strain K12) GN=ytfL PE=1 SV=1	14.7126	16.2217	16.4476	17.0383	16.966	17.256	15.9628	16.1628	15.9269	16.712	16.8451	16.7405	0.0412536	-0.0486681
LB	220	P04693	TYRB	Aromatic-amino-acid aminotransferase OS=Escherichia coli (strain K12) GN=tyrB PE=1 SV=1	23.2645	23.0173	22.863	23.1856	23.0586	23.1058	22.9872	22.8928	23.0884	23.211	22.9519	23.0884	0.261028	-0.0458562
LB	220	P0A9W0	ULAR	HTH-type transcriptional regulator UlaR OS=Escherichia coli (strain K12) GN=ulaR PE=1 SV=1	17.9653	18.825	18.243	19.2163	19.4066	18.9032	18.4407	18.424	18.486	18.9105	18.4193	18.6476	0.383159	-0.205226
LB	220	P00803	LEP	Signal peptidase I OS=Escherichia coli (strain K12) GN=lepB PE=1 SV=2	21.5035	21.9718	22.0879	22.4862	22.5154	22.4208	21.9066	21.9166	21.9718	22.1835	22.2537	22.3375	0.152119	-0.0693267
LB	220	P00934	THRC	Threonine synthase OS=Escherichia coli (strain K12) GN=thrC PE=1 SV=1	24.9659	24.9196	24.9629	24.6615	24.6414	24.5809	24.8465	24.9915	25.142	24.661	24.82	24.7508	0.347063	0.0799294
LB	220	P31808	YCIK	Uncharacterized oxidoreductase YciK OS=Escherichia coli (strain K12) GN=yciK PE=1 SV=3	21.0765	20.8558	21.0283	20.9657	20.8817	20.9153	20.9135	20.8006	21.0946	20.8056	20.7736	20.9911	0.418108	-0.0573756
LB	220	P0A6J3	CYSZ	Sulfate transporter CysZ OS=Escherichia coli (strain K12) GN=cysZ PE=1 SV=1	20.0794	19.8531	19.9183	20.2817	20.0372	20.0581	19.8951	20.0479	20.0346	19.8496	19.9684	19.7049	0.790066	-0.121258
LB	220	P08337	MUTT	8-oxo-dGTP diphosphatase OS=Escherichia coli (strain K12) GN=mutT PE=1 SV=1	20.11	19.6884	19.6538	18.7994	18.7578	18.769	19.7223	19.8032	19.7328	19.0447	19.3013	18.9387	0.175814	0.127441
LB	220	P0A9M5	XGPT	Xanthine phosphoribosyltransferase OS=Escherichia coli (strain K12) GN=gpt PE=1 SV=1	25.5513	25.4269	25.4109	25.2496	25.2877	25.3011	25.4322	25.5171	25.3253	25.3114	25.3986	25.201	0.0383445	-0.00699361
LB	220	P0A7X3	RS9	30S ribosomal protein S9 OS=Escherichia coli (strain K12) GN=rpsI PE=1 SV=2	27.8996	28.0636	28.2277	27.8789	27.9126	27.9671	27.9954	28.1854	28.1633	27.7474	27.8676	27.6964	0.195992	-0.0489937
LB	220	P23909	MUTS	DNA mismatch repair protein MutS OS=Escherichia coli (strain K12) GN=mutS PE=1 SV=1	23.3962	23.2811	23.195	22.5948	22.7459	22.676	23.3726	23.3126	23.2942	22.691	22.7466	22.7552	0.0894822	0.047211
LB	220	P0A9P0	DLDH	Dihydrolipoyl dehydrogenase OS=Escherichia coli (strain K12) GN=lpdA PE=1 SV=2	29.3124	29.426	29.3687	29.1089	29.1465	29.17	29.2717	29.4537	29.2698	29.0277	29.2676	29.2194	0.0168679	-0.00378068
LB	220	P63235	GADC	Probable glutamate/gamma-aminobutyrate antiporter OS=Escherichia coli (strain K12) GN=gadC PE=1 SV=1	17.4853	17.7574	18.1565	17.7387	17.8064	18.323	18.3859	17.0234	18.6153	18.1902	16.9191	18.5477	0.0744399	0.06904
LB	220	P0AA57	YOBA	Protein YobA OS=Escherichia coli (strain K12) GN=yobA PE=1 SV=1	20.7731	20.8371	20.4897	20.5754	20.7435	20.5037	20.9404	20.6843	20.6546	20.6242	20.5857	20.4369	0.00230769	0.000617981
LB	220	P0ADT2	YGIB	UPF0441 protein YgiB OS=Escherichia coli (strain K12) GN=ygiB PE=3 SV=2	21.8535	21.735	21.1821	21.8532	21.8443	21.6345	21.7793	21.8257	21.4515	21.9364	22.1453	21.7839	0.448231	0.136568
LB	220	P37128	NUDK	GDP-mannose pyrophosphatase NudK OS=Escherichia coli (strain K12) GN=nudK PE=1 SV=2	18.9579	18.9767	18.807	18.9358	18.9621	18.7484	18.8582	18.812	19.2645	18.4296	18.5458	18.6666	0.510676	-0.135218
LB	220	P08622	DNAJ	Chaperone protein DnaJ OS=Escherichia coli (strain K12) GN=dnaJ PE=1 SV=3	25.6477	25.7193	25.6078	25.9746	25.9305	25.8664	25.8779	25.7569	25.4953	26.0909	25.9842	26.0138	0.314537	0.0788078
LB	220	P37617	ATZN	Lead, cadmium, zinc and mercury-transporting ATPase OS=Escherichia coli (strain K12) GN=zntA PE=1 SV=1	22.5646	22.5291	22.5236	21.3677	21.3924	21.2965	22.637	22.5422	22.5253	21.0563	21.0641	21.3349	0.0752996	-0.0857089
LB	220	P75682	YAGE	Probable 2-keto-3-deoxy-galactonate aldolase YagE OS=Escherichia coli (strain K12) GN=yagE PE=1 SV=2	20.2328	19.5233	20.4401	20.651	20.4296	20.4182	20.0436	19.3876	20.3107	20.3684	19.7396	20.4715	0.451408	-0.228913
LB	220	P76569	YFGD	Uncharacterized protein YfgD OS=Escherichia coli (strain K12) GN=yfgD PE=1 SV=1	23.3816	23.4701	23.2116	23.4051	23.5555	23.3721	23.4365	23.2887	23.4702	23.7506	23.7113	23.5912	0.890619	0.142074
LB	220	P61517	CAN	Carbonic anhydrase 2 OS=Escherichia coli (strain K12) GN=can PE=1 SV=1	24.5621	24.3417	24.6077	24.9348	25.0303	25.0793	24.5113	24.4161	24.459	25.0103	24.8967	24.9034	0.142315	-0.0598408
LB	220	P60932	UPPP	Undecaprenyl-diphosphatase OS=Escherichia coli (strain K12) GN=uppP PE=1 SV=1	17.4963	18.1918	17.9676	16.9515	17.5864	17.0992	17.1648	17.8875	18.182	17.3005	17.2851	17.7096	0.0552601	0.0394414
LB	220	P39280	EPMB	L-lysine 2,3-aminomutase OS=Escherichia coli (strain K12) GN=epmB PE=1 SV=1	20.9528	20.7526	20.5498	NaN	NaN	NaN	20.7739	20.6633	20.6609	NaN	NaN	NaN	0.161033	-0.0523713
LB	220	P46118	HEXR	HTH-type transcriptional regulator HexR OS=Escherichia coli (strain K12) GN=hexR PE=3 SV=2	19.4681	19.5794	20.092	20.0271	19.958	20.2321	19.5436	19.8034	20.0814	20.2213	20.6479	20.4095	0.525376	0.22507
LB	220	P0A6K1	DAPF	Diaminopimelate epimerase OS=Escherichia coli (strain K12) GN=dapF PE=1 SV=1	21.265	20.9077	20.953	21.3362	21.4326	21.5112	21.0139	21.0677	20.8862	21.8734	21.6494	21.4119	0.172551	0.0827926
LB	220	P0ABB4	ATPB	ATP synthase subunit beta OS=Escherichia coli (strain K12) GN=atpD PE=1 SV=2	29.4194	29.4164	29.5028	29.1589	29.1873	29.3228	29.3762	29.5483	29.5141	29.1741	29.3667	29.3272	0.266437	0.0498355
LB	220	P03023	LACI	Lactose operon repressor OS=Escherichia coli (strain K12) GN=lacI PE=1 SV=3	18.2229	18.2251	18.3042	19.0487	19.4192	19.4005	17.8803	18.1953	18.471	19.1712	19.5378	19.6334	0.0412704	0.0447483
LB	220	P0A6Z3	HTPG	Chaperone protein HtpG OS=Escherichia coli (strain K12) GN=htpG PE=1 SV=1	28.1224	28.0664	27.9626	27.9905	27.9783	27.8847	28.3047	27.7596	28.3086	28.2777	27.7624	28.2905	0.460672	0.116407
LB	220	P0A9C3	GALM	Aldose 1-epimerase OS=Escherichia coli (strain K12) GN=galM PE=1 SV=1	25.2042	25.3392	24.3839	25.1708	25.3035	24.3969	25.0537	25.1135	24.3182	25.03	25.1801	24.3599	0.205463	-0.123857
LB	220	P75728	UBIF	2-octaprenyl-3-methyl-6-methoxy-1,4-benzoquinol hydroxylase OS=Escherichia coli (strain K12) GN=ubiF PE=1 SV=1	20.1021	19.8441	20.1201	19.2073	19.5243	19.6278	19.9928	19.9768	19.9733	19.7593	19.8089	19.8035	0.455829	0.14816
LB	220	P13035	GLPD	Aerobic glycerol-3-phosphate dehydrogenase OS=Escherichia coli (strain K12) GN=glpD PE=1 SV=3	28.9689	28.8066	28.8643	28.7586	28.6335	28.7363	28.8266	28.8425	28.8792	28.6484	28.6675	28.702	0.221944	-0.0336657
LB	220	P0AFS3	FOLM	Dihydromonapterin reductase OS=Escherichia coli (strain K12) GN=folM PE=1 SV=1	15.8635	17.7977	17.8411	NaN	NaN	NaN	17.5624	17.41	17.2511	NaN	NaN	NaN	0.13463	0.240397
LB	220	P32157	YIIM	Protein YiiM OS=Escherichia coli (strain K12) GN=yiiM PE=1 SV=2	18.7681	18.2875	17.9383	17.593	17.5435	17.5528	18.5949	18.2623	18.4268	18.0062	17.7653	17.6678	0.293762	0.173355
LB	220	P62672	APAG	Protein ApaG OS=Escherichia coli (strain K12) GN=apaG PE=3 SV=1	15.5772	15.7223	14.8635	15.7626	15.9093	15.3375	15.5831	15.3451	15.5396	15.7316	15.2172	15.721	0.0112475	-0.0057861
LB	220	P76193	YNHG	Probable L,D-transpeptidase YnhG OS=Escherichia coli (strain K12) GN=ynhG PE=1 SV=1	17.3654	17.882	17.8027	18.2716	18.6449	18.5774	17.2284	17.1913	18.2219	18.0547	17.9202	19.0595	0.163168	-0.144654
LB	220	P0ABK5	CYSK	Cysteine synthase A OS=Escherichia coli (strain K12) GN=cysK PE=1 SV=2	27.0833	26.5612	26.1774	26.9279	26.3622	25.8739	26.8486	26.7799	26.5054	26.6591	26.5928	26.2279	0.204606	0.104666
LB	220	P0A8Z3	YBGC	Acyl-CoA thioester hydrolase YbgC OS=Escherichia coli (strain K12) GN=ybgC PE=1 SV=1	20.8689	21.0514	21.1995	20.5719	20.7007	20.7266	21.0045	21.133	21.1146	20.6058	20.7804	20.6045	0.053417	0.0206416
LB	220	P76397	MDTA	Multidrug resistance protein MdtA OS=Escherichia coli (strain K12) GN=mdtA PE=2 SV=2	14.4753	15.413	15.5774	NaN	NaN	NaN	15.3604	14.9074	15.6371	NaN	NaN	NaN	0.133547	0.1464
LB	220	P0A9G8	MODE	Transcriptional regulator ModE OS=Escherichia coli (strain K12) GN=modE PE=1 SV=1	22.3063	22.2042	22.1453	22.7918	22.7426	22.7706	22.2028	22.1985	22.1664	22.7925	22.616	22.8679	0.0376798	-0.0194263
LB	220	P22188	MURE	UDP-N-acetylmuramoyl-L-alanyl-D-glutamate--2,6-diaminopimelate ligase OS=Escherichia coli (strain K12) GN=murE PE=1 SV=2	24.2425	24.0363	23.9881	23.5759	23.6199	23.3753	24.123	24.0758	24.1827	23.5289	23.4685	23.4246	0.00978191	-0.00572713
LB	220	P52102	YFHL	Uncharacterized ferredoxin-like protein YfhL OS=Escherichia coli (strain K12) GN=yfhL PE=1 SV=1	16.2255	15.0713	14.2996	15.4078	14.4238	14.7971	14.5543	15.77	14.5351	15.101	14.9107	13.9859	0.249271	-0.228015
LB	220	P07650	TYPH	Thymidine phosphorylase OS=Escherichia coli (strain K12) GN=deoA PE=1 SV=3	24.3414	24.126	24.0642	24.4756	24.3024	24.1238	24.2277	24.0772	24.3714	24.4821	24.4302	24.5682	0.607826	0.120529
LB	220	P10443	DPO3A	DNA polymerase III subunit alpha OS=Escherichia coli (strain K12) GN=dnaE PE=1 SV=1	19.0446	19.1479	19.0978	19.6484	19.6462	19.2645	18.992	19.0375	19.1662	18.9127	19.2698	19.064	1.06944	-0.234519
LB	220	P0AAB6	GALF	UTP--glucose-1-phosphate uridylyltransferase OS=Escherichia coli (strain K12) GN=galF PE=1 SV=1	25.6772	25.5242	25.4645	25.5189	25.5063	25.346	25.5149	25.5864	25.4607	25.4353	25.5203	25.3897	0.162771	-0.0216198
LB	220	Q46948	YAJL	Probable protein deglycase OS=Escherichia coli (strain K12) GN=yajL PE=1 SV=2	21.7058	21.5234	21.1722	22.2545	22.2538	22.1039	21.7171	21.6211	21.2884	22.3456	22.235	22.2571	0.112726	0.075126
LB	220	P69411	RCSF	Outer membrane lipoprotein RcsF OS=Escherichia coli (strain K12) GN=rcsF PE=1 SV=1	23.4121	23.6106	23.4272	23.1103	23.2323	23.2063	23.4847	23.4523	23.4139	23.3314	23.3529	23.4815	0.518777	0.0863018
LB	220	P33018	SFGH2	S-formylglutathione hydrolase YeiG OS=Escherichia coli (strain K12) GN=yeiG PE=1 SV=1	18.3963	17.7776	17.7103	NaN	NaN	NaN	17.9982	17.9396	17.6873	NaN	NaN	NaN	0.133538	-0.0863768
LB	220	P0ADF8	ILVN	Acetolactate synthase isozyme 1 small subunit OS=Escherichia coli (strain K12) GN=ilvN PE=1 SV=1	16.7332	19.4575	20.0001	19.8234	19.7096	20.089	18.8641	19.2543	19.1385	19.184	19.7189	19.7398	0.00915167	0.0144863
LB	220	Q46861	YGIQ	UPF0313 protein YgiQ OS=Escherichia coli (strain K12) GN=ygiQ PE=3 SV=3	19.6641	18.9858	19.1021	19.6072	19.5558	19.6994	19.2978	19.1747	19.0367	19.5962	19.2496	19.3738	0.464748	-0.147562
LB	220	P39356	YJHU	Uncharacterized transcriptional regulator YjhU OS=Escherichia coli (strain K12) GN=yjhU PE=3 SV=2	20.7932	20.9542	20.5839	20.911	20.8838	20.8303	20.9109	20.8532	20.7118	21.1663	21.22	21.1921	0.987706	0.182974
LB	220	P0A7K2	RL7	50S ribosomal protein L7/L12 OS=Escherichia coli (strain K12) GN=rplL PE=1 SV=2	29.8783	30.1082	30.0234	29.4372	29.4431	29.5329	29.9786	30.0443	29.8766	29.4673	29.4976	29.3657	0.0675855	-0.0321328
LB	220	P21365	YCIC	UPF0259 membrane protein YciC OS=Escherichia coli (strain K12) GN=yciC PE=1 SV=2	17.8432	18.0187	18.3296	18.0199	18.0118	18.1658	17.9564	18.0887	18.3477	17.8593	17.885	17.9414	0.209359	-0.0517489
LB	220	P0ADN6	YIFL	Uncharacterized lipoprotein YifL OS=Escherichia coli (strain K12) GN=yifL PE=3 SV=1	22.6608	22.4943	22.5196	22.4709	22.3904	22.3022	22.4692	22.5695	22.7597	22.2327	22.3835	22.1581	0.169611	-0.0442607
LB	220	P28304	QOR1	Quinone oxidoreductase 1 OS=Escherichia coli (strain K12) GN=qorA PE=1 SV=1	20.4497	20.3997	19.8569	21.1992	21.0624	20.9952	20.2963	19.7506	20.3716	21.3194	21.0041	21.4104	0.0324588	0.0315415
LB	220	P0AFW2	RMF	Ribosome modulation factor OS=Escherichia coli (strain K12) GN=rmf PE=1 SV=1	16.3872	17.1871	17.4759	17.2064	16.6352	17.0381	16.8487	17.2548	16.5466	16.2111	17.282	16.88	0.271211	-0.151122
LB	220	P0A9L3	FKBB	FKBP-type 22 kDa peptidyl-prolyl cis-trans isomerase OS=Escherichia coli (strain K12) GN=fklB PE=1 SV=2	25.8823	25.8844	25.8314	25.6316	25.6203	25.65	25.8357	25.8868	25.9542	25.7232	25.8067	25.8006	0.696524	0.0845092
LB	220	P46130	YBHC	Putative acyl-CoA thioester hydrolase YbhC OS=Escherichia coli (strain K12) GN=ybhC PE=1 SV=2	24.567	24.6416	24.6672	24.4675	24.5169	24.5004	24.5721	24.5828	24.6432	24.5325	24.5459	24.7194	0.409949	0.0391887
LB	220	P04036	DAPB	4-hydroxy-tetrahydrodipicolinate reductase OS=Escherichia coli (strain K12) GN=dapB PE=1 SV=1	23.775	23.4769	23.5053	22.9233	23.0101	23.1365	23.6813	23.716	23.4967	23.4407	23.305	23.2576	0.55372	0.178359
LB	220	P21165	PEPQ	Xaa-Pro dipeptidase OS=Escherichia coli (strain K12) GN=pepQ PE=1 SV=2	25.177	25.1252	25.2758	24.7875	24.7786	24.6963	25.1418	25.1459	25.2068	24.8384	24.8154	24.8871	0.0976243	0.0325114
LB	220	P0ADZ7	YAJC	UPF0092 membrane protein YajC OS=Escherichia coli (strain K12) GN=yajC PE=1 SV=1	25.5534	25.5397	25.4571	25.4223	25.4546	25.5527	25.5023	25.5306	25.4387	25.5351	25.5842	25.6949	0.586568	0.0509812
LB	220	P0ACQ0	RBSR	Ribose operon repressor OS=Escherichia coli (strain K12) GN=rbsR PE=1 SV=2	15.4066	15.4003	13.819	19.3587	19.3218	19.3994	14.8943	15.123	13.9618	19.2592	18.969	19.0716	0.0594151	-0.237798
LB	220	P75870	YCCS	Inner membrane protein YccS OS=Escherichia coli (strain K12) GN=yccS PE=1 SV=2	16.7866	15.947	17.3062	16.8318	17.1244	17.4869	16.5923	16.8518	17.0186	17.2582	16.7932	16.1931	0.193893	-0.129295
LB	220	P64540	YFCL	Uncharacterized protein YfcL OS=Escherichia coli (strain K12) GN=yfcL PE=4 SV=1	24.2126	24.0378	23.8662	23.8848	23.9955	23.8317	23.9965	24.0918	23.8951	23.9154	24.0064	23.9397	0.0142908	0.00271289
LB	220	P68699	ATPL	ATP synthase subunit c OS=Escherichia coli (strain K12) GN=atpE PE=1 SV=1	20.3905	20.0595	20.5496	20.0564	20.0606	19.9483	19.6009	20.079	20.9059	19.6861	19.8566	19.3543	0.520861	-0.263673
LB	220	P0AGG2	TESB	Acyl-CoA thioesterase 2 OS=Escherichia coli (strain K12) GN=tesB PE=1 SV=2	20.1487	20.1661	19.9796	20.5533	20.5779	20.2684	20.1114	20.0475	20.0438	20.0507	19.9733	19.9573	1.51484	-0.251685
LB	220	P77552	YDHQ	Uncharacterized protein YdhQ OS=Escherichia coli (strain K12) GN=ydhQ PE=4 SV=1	21.0621	21.048	20.8776	21.4247	21.4807	21.4784	21.0287	20.7973	21.0428	21.5839	21.5147	21.7406	0.112659	0.056085
LB	220	P08179	PUR3	Phosphoribosylglycinamide formyltransferase OS=Escherichia coli (strain K12) GN=purN PE=1 SV=1	19.6773	19.7338	19.4128	19.5949	19.4607	19.4099	19.8829	19.7322	19.3947	19.646	19.8498	20.0184	1.09561	0.205772
LB	220	P25516	ACNA	Aconitate hydratase A OS=Escherichia coli (strain K12) GN=acnA PE=1 SV=3	22.2175	22.4599	22.386	22.4622	22.6658	22.6562	22.1728	22.1543	22.5701	22.4195	22.5062	22.9614	0.0262031	-0.0105346
LB	220	P0A6X3	HFQ	RNA-binding protein Hfq OS=Escherichia coli (strain K12) GN=hfq PE=1 SV=2	24.5906	24.6804	24.488	24.714	24.6519	24.6027	24.6044	24.6063	24.4478	24.572	24.6944	24.6171	0.283323	-0.0309105
LB	220	P0A9I8	NIRD	Nitrite reductase (NADH) small subunit OS=Escherichia coli (strain K12) GN=nirD PE=1 SV=1	19.5778	19.4537	16.5958	19.5659	19.5855	16.7015	18.7995	19.6876	15.567	18.7066	19.8326	16.1989	0.186753	-0.448037
LB	220	P30011	NADC	Nicotinate-nucleotide pyrophosphorylase [carboxylating] OS=Escherichia coli (strain K12) GN=nadC PE=3 SV=7	20.8325	20.7357	20.468	21.3039	21.3728	21.0038	20.6555	20.6341	20.898	21.2512	21.3742	21.2944	0.127089	0.0651121
LB	220	P0AFM2	PROX	Glycine betaine-binding periplasmic protein OS=Escherichia coli (strain K12) GN=proX PE=1 SV=1	26.4505	26.5101	26.5	26.593	26.6208	26.5661	26.3653	26.4738	26.5376	26.4383	26.5849	26.6564	0.256011	-0.0307061
LB	220	P0AFF2	NUPC	Nucleoside permease NupC OS=Escherichia coli (strain K12) GN=nupC PE=1 SV=1	21.4396	21.3513	21.7337	17.5077	17.8428	18.2536	21.2656	21.4996	22.0127	17.4675	17.5222	18.0369	0.015384	-0.0540202
LB	220	P15993	AROP	Aromatic amino acid transport protein AroP OS=Escherichia coli (strain K12) GN=aroP PE=1 SV=3	16.1295	16.7197	15.6386	NaN	NaN	NaN	16.1706	16.4973	15.3713	NaN	NaN	NaN	0.11901	-0.149521
LB	220	P0AF08	APBC	Iron-sulfur cluster carrier protein OS=Escherichia coli (strain K12) GN=mrp PE=3 SV=1	23.8557	23.8964	23.9201	23.8971	23.9572	23.9746	23.7534	23.8377	23.9873	23.9568	23.9056	24.0254	0.0459969	-0.00582949
LB	220	P0A698	UVRA	UvrABC system protein A OS=Escherichia coli (strain K12) GN=uvrA PE=1 SV=1	23.3011	23.1817	23.2013	23.0754	23.1079	23.0692	23.1372	23.1845	23.279	23.0733	23.0947	23.1686	0.000775134	0.000108401
LB	220	P77330	BORD	Lipoprotein bor homolog from lambdoid prophage DLP12 OS=Escherichia coli (strain K12) GN=borD PE=3 SV=1	24.9115	25.126	25.1955	25.0667	25.0641	25.2383	25.263	25.0792	25.0163	25.2237	24.9386	24.963	0.10128	-0.0197029
LB	220	P31142	THTM	3-mercaptopyruvate sulfurtransferase OS=Escherichia coli (strain K12) GN=sseA PE=1 SV=3	23.5099	23.2523	23.4329	23.1348	22.9448	23.1742	23.2965	23.3152	23.473	23.1704	23.1244	23.3266	0.172581	0.0428527
LB	220	P0AFW8	ROF	Protein rof OS=Escherichia coli (strain K12) GN=rof PE=1 SV=1	21.5944	21.632	21.4308	21.4901	21.4482	21.267	21.6408	21.4689	21.4427	21.4437	21.342	21.4308	0.0863946	-0.0155948
LB	220	P0AAR3	YBAK	Cys-tRNA(Pro)/Cys-tRNA(Cys) deacylase YbaK OS=Escherichia coli (strain K12) GN=ybaK PE=1 SV=1	21.2559	21.0509	20.9576	21.3908	21.5283	21.3739	21.078	21.1261	20.9433	21.5668	21.3193	21.2546	0.137653	-0.0449006
LB	220	P0ACJ0	LRP	Leucine-responsive regulatory protein OS=Escherichia coli (strain K12) GN=lrp PE=1 SV=2	22.9991	23.0873	22.9001	23.2526	23.115	22.9306	23.0111	23.0406	23.0162	23.0548	23.0409	22.9947	0.15112	-0.0210775
LB	220	P0A972	CSPE	Cold shock-like protein CspE OS=Escherichia coli (strain K12) GN=cspE PE=1 SV=2	29.0638	28.9471	28.7956	28.6184	28.5558	28.5344	28.7349	29.1583	28.7506	28.528	28.8621	28.5315	0.0221706	0.00839901
LB	220	P19636	EUTC	Ethanolamine ammonia-lyase light chain OS=Escherichia coli (strain K12) GN=eutC PE=1 SV=2	17.1395	17.4225	17.709	17.5618	17.7443	17.6127	17.4843	17.1107	17.9618	18.1394	17.7376	18.2886	0.634891	0.255424
LB	220	P06721	METC	Cystathionine beta-lyase MetC OS=Escherichia coli (strain K12) GN=metC PE=1 SV=1	20.2102	20.1229	19.8461	18.6734	18.4002	18.9153	19.923	20.0445	20.0832	18.8953	18.8245	19.2232	0.13128	0.137613
LB	220	P76502	SIXA	Phosphohistidine phosphatase SixA OS=Escherichia coli (strain K12) GN=sixA PE=1 SV=1	19.38	19.5206	19.3519	19.7295	19.7082	19.5757	19.4074	19.4798	19.267	19.5567	19.7295	19.8575	0.0167593	0.00532277
LB	220	P0A6P1	EFTS	Elongation factor Ts OS=Escherichia coli (strain K12) GN=tsf PE=1 SV=2	30.313	30.3418	30.2844	30.1364	30.1826	30.1734	30.2594	30.393	30.204	30.1418	30.2716	30.1186	0.047928	-0.007219
LB	220	P0A6P7	ENGB	Probable GTP-binding protein EngB OS=Escherichia coli (strain K12) GN=engB PE=1 SV=1	23.2804	23.3115	23.1004	22.9016	22.9107	22.823	23.1638	23.2417	23.1968	22.7318	22.9966	23.0925	0.0498251	0.0159667
LB	220	P0AAZ7	YCAR	UPF0434 protein YcaR OS=Escherichia coli (strain K12) GN=ycaR PE=1 SV=1	21.9665	21.8862	21.8963	20.7894	20.8701	20.8804	21.6161	21.9363	22.0573	20.8439	20.7418	20.7315	0.0624331	-0.0602957
LB	220	P37903	USPF	Universal stress protein F OS=Escherichia coli (strain K12) GN=uspF PE=1 SV=2	22.3099	22.053	22.6688	22.2622	21.8237	22.549	22.2274	22.1389	22.4663	22.061	22.1506	22.5801	0.0159192	-0.00704765
LB	220	P24203	YJIA	Uncharacterized GTP-binding protein YjiA OS=Escherichia coli (strain K12) GN=yjiA PE=1 SV=3	22.5767	22.1881	23.0307	22.7296	22.6607	23.0755	22.7269	22.2477	23.1583	22.9169	22.563	23.205	0.185144	0.0927792
LB	220	P63386	MLAF	Probable phospholipid import ATP-binding protein MlaF OS=Escherichia coli (strain K12) GN=mlaF PE=1 SV=1	22.7094	22.2783	23.0483	22.8828	23.0172	23.2043	22.6594	22.7347	22.8629	22.9765	22.7349	22.912	0.114343	-0.0433032
LB	220	P09391	GLPG	Rhomboid protease GlpG OS=Escherichia coli (strain K12) GN=glpG PE=1 SV=5	19.3471	18.8374	19.2811	18.2351	18.0796	18.4434	19.0846	19.1991	19.357	18.0555	17.9557	17.7862	0.138684	-0.130945
LB	220	P06986	HIS8	Histidinol-phosphate aminotransferase OS=Escherichia coli (strain K12) GN=hisC PE=1 SV=2	20.8006	20.4	20.1522	19.7869	19.5319	19.4652	20.5918	20.7056	20.2736	19.8991	20.1526	19.7694	0.353594	0.20921
LB	220	P76575	YFGJ	Uncharacterized protein YfgJ OS=Escherichia coli (strain K12) GN=yfgJ PE=1 SV=2	20.4099	20.6416	20.5848	17.9591	17.723	18.3991	20.5006	20.8239	20.4505	17.8827	18.4287	18.2832	0.0491541	0.108691
LB	220	P75959	NAGK	N-acetyl-D-glucosamine kinase OS=Escherichia coli (strain K12) GN=nagK PE=1 SV=1	16.6465	16.1567	16.0514	17.5673	17.421	17.5256	15.5538	16.5613	17.2148	17.7724	18.0524	17.8538	0.232855	0.273331
LB	220	P62617	ISPF	2-C-methyl-D-erythritol 2,4-cyclodiphosphate synthase OS=Escherichia coli (strain K12) GN=ispF PE=1 SV=1	23.046	22.9834	22.799	22.5995	22.6635	22.6304	22.9607	23.0219	22.9388	22.7714	22.7415	22.829	0.46744	0.0902653
LB	220	P37749	WBBI	Beta-1,6-galactofuranosyltransferase WbbI OS=Escherichia coli (strain K12) GN=wbbI PE=1 SV=1	23.9064	24.1522	24.1111	23.9113	23.949	23.8332	23.9181	24.0788	24.0701	23.6946	23.8486	23.6477	0.535768	-0.100865
LB	220	P0A8Y5	YIDA	Sugar phosphatase YidA OS=Escherichia coli (strain K12) GN=yidA PE=1 SV=1	22.9827	22.7855	22.6826	22.833	22.9098	22.7492	22.7313	22.8232	23.0225	22.9608	22.9149	22.785	0.338921	0.0491641
LB	220	P0AE48	YTFP	Gamma-glutamylcyclotransferase family protein YtfP OS=Escherichia coli (strain K12) GN=ytfP PE=1 SV=1	20.468	20.6566	20.5149	20.2065	20.1657	20.0125	20.6119	20.3959	20.535	20.1342	20.0107	20.288	0.0202223	-0.00806713
LB	220	P05637	APAH	Bis(5'-nucleosyl)-tetraphosphatase [symmetrical] OS=Escherichia coli (strain K12) GN=apaH PE=1 SV=2	19.0166	18.2604	18.5172	18.8303	18.6685	18.6924	18.5668	18.5846	18.8677	18.8082	18.8739	18.5758	0.154493	0.0486129
LB	220	P0AA95	YACC	Uncharacterized protein YacC OS=Escherichia coli (strain K12) GN=yacC PE=3 SV=1	16.1855	16.2324	15.115	17.0555	16.7214	15.7763	16.3246	16.4089	15.2667	16.9832	16.7807	15.9543	0.104954	0.105392
LB	220	P75691	YAHK	Aldehyde reductase YahK OS=Escherichia coli (strain K12) GN=yahK PE=1 SV=1	19.471	19.3095	18.9629	19.9109	20.2836	20.0652	18.9353	19.1972	19.9094	20.1349	20.3362	21.0272	0.293314	0.2562
LB	220	P67910	HLDD	ADP-L-glycero-D-manno-heptose-6-epimerase OS=Escherichia coli (strain K12) GN=hldD PE=1 SV=1	26.2569	26.308	26.268	26.2046	26.272	26.2144	26.2464	26.3517	26.3012	26.2465	26.3745	26.261	0.820159	0.0429029
LB	220	P23331	KITH	Thymidine kinase OS=Escherichia coli (strain K12) GN=tdk PE=3 SV=1	22.9941	22.939	22.9467	22.7121	22.7351	22.7945	22.9456	23.0416	22.9589	22.7252	22.9202	22.8282	0.32295	0.049736
LB	220	P0ADC1	LPTE	LPS-assembly lipoprotein LptE OS=Escherichia coli (strain K12) GN=lptE PE=1 SV=1	22.9383	22.7838	22.8116	22.4741	22.4351	22.5082	22.7186	22.8357	22.8942	22.4293	22.4758	22.517	0.0400471	-0.0134144
LB	220	P0ACQ4	OXYR	Hydrogen peroxide-inducible genes activator OS=Escherichia coli (strain K12) GN=oxyR PE=1 SV=1	22.3133	22.0837	21.9536	21.7867	21.7983	21.724	22.1336	22.133	22.1951	21.7987	21.958	22.0058	0.388045	0.0940809
LB	220	P14175	PROV	Glycine betaine/L-proline transport ATP-binding protein ProV OS=Escherichia coli (strain K12) GN=proV PE=1 SV=1	26.2077	25.808	26.3181	26.4085	26.4251	26.4885	26.0109	26.0761	26.0969	26.2301	26.2864	26.3326	0.413408	-0.103806
LB	220	P08390	USG	USG-1 protein OS=Escherichia coli (strain K12) GN=usg PE=1 SV=1	23.5199	23.505	23.8843	23.8937	24.0287	24.0404	23.5689	23.693	23.7821	23.8664	23.9852	23.9643	0.00576225	-0.00200621
LB	220	P02358	RS6	30S ribosomal protein S6 OS=Escherichia coli (strain K12) GN=rpsF PE=1 SV=1	29.7822	29.6024	29.7444	29.6757	29.7185	29.7803	29.7137	29.761	29.5626	29.6676	29.6856	29.5756	0.666424	-0.0562286
LB	220	P15639	PUR9	Bifunctional purine biosynthesis protein PurH OS=Escherichia coli (strain K12) GN=purH PE=1 SV=1	22.4287	22.4846	22.0041	22.1538	22.2177	21.561	22.3828	22.2729	22.1001	22.045	22.1498	21.9724	0.0283077	0.0121886
LB	220	P21499	RNR	Ribonuclease R OS=Escherichia coli (strain K12) GN=rnr PE=1 SV=2	24.0873	24.1186	24.0556	23.7161	23.7368	23.5686	24.1861	23.9754	24.1853	23.6782	23.5833	23.7684	0.03859	0.0156221
LB	220	P0A7F9	QUEA	S-adenosylmethionine:tRNA ribosyltransferase-isomerase OS=Escherichia coli (strain K12) GN=queA PE=1 SV=1	23.9573	23.7778	23.9043	23.7692	23.8141	23.7685	23.9353	23.9951	23.7982	23.8286	23.7754	23.5994	0.054275	-0.00987403
LB	220	P0ABA0	ATPF	ATP synthase subunit b OS=Escherichia coli (strain K12) GN=atpF PE=1 SV=1	26.3629	26.4144	26.4255	26.1445	26.1379	26.2991	26.3717	26.5294	26.3763	26.236	26.431	26.3336	0.61665	0.0822652
LB	220	P0A8W2	SLYA	Transcriptional regulator SlyA OS=Escherichia coli (strain K12) GN=slyA PE=3 SV=1	19.7325	19.7855	19.6311	19.8282	19.7429	19.7246	19.7048	19.748	19.6203	19.8695	19.8475	19.8378	0.26694	0.0305055
LB	220	P25666	HTRL	Protein HtrL OS=Escherichia coli (strain K12) GN=htrL PE=4 SV=2	19.8747	19.8503	19.9193	19.5803	19.5891	19.6933	19.8029	19.8878	20.0371	19.6877	19.7901	19.9088	0.646934	0.10121
LB	220	P0AG18	PURE	N5-carboxyaminoimidazole ribonucleotide mutase OS=Escherichia coli (strain K12) GN=purE PE=1 SV=2	20.4803	19.4175	20.2597	20.883	20.8935	20.5122	20.1404	20.1856	20.1143	20.5664	20.6268	20.461	0.0900154	-0.0586065
LB	220	P0A951	ATDA	Spermidine N(1)-acetyltransferase OS=Escherichia coli (strain K12) GN=speG PE=1 SV=2	22.1572	22.3092	22.3706	21.4128	21.4111	21.5502	22.235	22.1348	22.3699	21.3753	21.2883	21.4141	0.0882745	-0.0656214
LB	220	P39099	DEGQ	Periplasmic pH-dependent serine endoprotease DegQ OS=Escherichia coli (strain K12) GN=degQ PE=1 SV=1	22.4159	22.5235	22.3819	22.4255	22.4017	22.3039	22.5159	22.4269	22.4493	22.4569	22.3726	22.5644	0.71024	0.0555973
LB	220	P37177	PT1P	Phosphoenolpyruvate-protein phosphotransferase PtsP OS=Escherichia coli (strain K12) GN=ptsP PE=3 SV=2	21.1171	20.982	21.149	20.4262	20.7352	20.5535	21.1616	21.0039	21.167	20.5616	20.5481	20.69	0.0593816	0.0282129
LB	220	P31802	NARP	Nitrate/nitrite response regulator protein NarP OS=Escherichia coli (strain K12) GN=narP PE=3 SV=1	20.9635	21.047	20.7454	20.8274	20.9362	20.6072	21.0437	20.8438	20.7482	20.9107	20.7459	20.5395	0.20777	-0.0491352
LB	220	P0AFI2	PARC	DNA topoisomerase 4 subunit A OS=Escherichia coli (strain K12) GN=parC PE=1 SV=1	24.847	24.7679	24.849	24.3894	24.513	24.3723	24.7808	24.8602	24.7566	24.3962	24.5069	24.4512	0.00626177	0.00224082
LB	220	P77739	YNIA	Uncharacterized protein YniA OS=Escherichia coli (strain K12) GN=yniA PE=3 SV=1	20.3465	20.5337	20.948	20.6629	20.246	20.6618	20.6908	20.372	20.5875	20.6673	20.4425	20.7323	0.0467905	0.0156043
LB	220	P03024	GALR	HTH-type transcriptional regulator GalR OS=Escherichia coli (strain K12) GN=galR PE=1 SV=1	20.4452	20.3505	19.9719	19.9471	20.0087	19.5449	20.2587	20.3702	19.9727	19.9856	20.1222	19.8321	0.110852	0.0455252
LB	220	P76471	YFAZ	Uncharacterized protein YfaZ OS=Escherichia coli (strain K12) GN=yfaZ PE=3 SV=2	22.6895	22.2579	22.2911	21.8586	22.1289	21.6131	22.5778	22.5853	21.8347	21.4004	21.5517	21.2497	0.445693	-0.273227
LB	220	P0A786	PYRB	Aspartate carbamoyltransferase catalytic chain OS=Escherichia coli (strain K12) GN=pyrB PE=1 SV=2	20.8814	20.8551	19.8411	21.003	21.1924	20.2671	20.4203	21.1435	19.536	20.6049	21.2689	20.1003	0.19126	-0.161042
LB	220	P04335	FRSA	Esterase FrsA OS=Escherichia coli (strain K12) GN=frsA PE=3 SV=2	20.7898	20.4553	20.3922	21.1592	21.2072	20.9261	20.6383	20.5558	20.5605	21.2039	21.2846	21.2306	0.1767	0.0906363
LB	220	P0A9K9	SLYD	FKBP-type peptidyl-prolyl cis-trans isomerase SlyD OS=Escherichia coli (strain K12) GN=slyD PE=1 SV=1	27.8807	27.6664	27.4977	27.552	27.5897	27.5021	27.6641	27.7535	27.506	27.6748	27.7643	27.6906	0.391403	0.0608047
LB	220	P0A996	GLPC	Anaerobic glycerol-3-phosphate dehydrogenase subunit C OS=Escherichia coli (strain K12) GN=glpC PE=1 SV=1	21.5603	21.0052	21.1757	21.9056	21.4402	21.4848	21.3348	21.3916	21.1691	21.4202	21.6612	21.4251	0.071766	-0.0282993
LB	220	P38038	CYSJ	Sulfite reductase [NADPH] flavoprotein alpha-component OS=Escherichia coli (strain K12) GN=cysJ PE=1 SV=4	21.5998	19.1965	18.7338	21.8973	19.6071	18.7616	20.7873	20.5292	19.0589	20.733	20.6674	19.1992	0.111099	0.196487
LB	220	P0AAG8	MGLA	Galactose/methyl galactoside import ATP-binding protein MglA OS=Escherichia coli (strain K12) GN=mglA PE=1 SV=1	22.2829	21.8234	22.3465	21.152	20.748	21.1937	22.2214	22.1277	21.9454	21.1741	20.9852	20.8647	0.0364285	-0.0379937
LB	220	P0A921	PA1	Phospholipase A1 OS=Escherichia coli (strain K12) GN=pldA PE=1 SV=1	20.9872	21.0922	21.3109	21.393	21.4814	21.4616	20.8595	21.0288	21.352	21.1623	21.2898	21.4161	0.386879	-0.102992
LB	220	P0AA25	THIO	Thioredoxin-1 OS=Escherichia coli (strain K12) GN=trxA PE=1 SV=2	27.541	27.4763	27.2348	27.3439	27.4003	27.3398	27.4509	27.4329	27.2644	27.4457	27.4758	27.4464	0.226646	0.0300207
LB	220	P0ADI4	ENTB	Enterobactin synthase component B OS=Escherichia coli (strain K12) GN=entB PE=1 SV=1	20.6416	20.1966	18.4415	20.3773	20.2975	18.6721	19.7456	19.9718	18.966	19.9087	20.1017	19.0736	0.124878	-0.143215
LB	220	P0A9L5	PPIC	Peptidyl-prolyl cis-trans isomerase C OS=Escherichia coli (strain K12) GN=ppiC PE=1 SV=2	23.4782	23.5361	23.5605	23.2106	23.3146	23.244	23.2807	23.5422	23.6476	23.2248	23.343	23.1281	0.109407	-0.0296272
LB	220	P69801	PTNC	Mannose permease IIC component OS=Escherichia coli (strain K12) GN=manY PE=1 SV=1	20.8453	21.1163	20.9258	20.8625	20.8902	20.8671	20.923	21.0597	20.994	21.4223	21.5402	21.6337	1.58809	0.344281
LB	220	P0AFP6	GCH1L	GTP cyclohydrolase 1 type 2 homolog OS=Escherichia coli (strain K12) GN=ybgI PE=1 SV=1	24.3046	24.3224	24.1754	23.3927	23.3825	23.2077	24.2132	24.0814	24.4086	23.3035	23.1681	23.5145	0.0183928	-0.0160081
LB	220	P77395	YBBN	Uncharacterized protein YbbN OS=Escherichia coli (strain K12) GN=ybbN PE=1 SV=2	24.2675	24.1948	24.1491	24.2908	24.2513	24.1477	24.3287	23.9133	24.5244	24.4221	24.045	24.4351	0.24906	0.0612186
LB	220	P0AB61	YCIN	Protein YciN OS=Escherichia coli (strain K12) GN=yciN PE=1 SV=1	22.8637	22.9199	22.7847	21.6025	21.6095	21.6279	22.8575	22.8863	22.886	21.8003	21.7189	21.8236	0.0941514	0.0940593
LB	220	P04825	AMPN	Aminopeptidase N OS=Escherichia coli (strain K12) GN=pepN PE=1 SV=2	25.8253	25.6095	25.6559	25.8742	25.8396	25.8342	25.6989	25.7003	25.7674	25.8845	25.8693	25.9251	0.235166	0.034469
LB	220	P75913	GHRA	Glyoxylate/hydroxypyruvate reductase A OS=Escherichia coli (strain K12) GN=ghrA PE=1 SV=2	17.4375	18.3142	18.4528	19.2003	19.2274	19.5081	18.0013	17.789	18.7587	19.2439	19.4134	19.8018	0.120796	0.144655
LB	220	P36649	CUEO	Blue copper oxidase CueO OS=Escherichia coli (strain K12) GN=cueO PE=1 SV=2	20.0643	19.791	19.816	NaN	NaN	NaN	20.0884	19.695	19.7601	NaN	NaN	NaN	0.102359	-0.0426375
LB	220	P0AAS7	YBCJ	Uncharacterized protein YbcJ OS=Escherichia coli (strain K12) GN=ybcJ PE=1 SV=1	22.6219	22.8233	22.4405	22.9012	22.9694	22.7051	22.7351	22.7007	22.5591	22.7865	22.7663	22.7492	0.120614	-0.0274309
LB	220	P23845	CYSN	Sulfate adenylyltransferase subunit 1 OS=Escherichia coli (strain K12) GN=cysN PE=1 SV=1	22.3041	21.0367	17.8434	22.1897	20.609	17.9475	21.2627	21.0796	17.4371	20.7761	20.8804	18.3345	0.131055	-0.359999
LB	220	P0AGL5	RATA	Ribosome association toxin RatA OS=Escherichia coli (strain K12) GN=ratA PE=1 SV=1	22.3022	22.13	21.7337	22.4665	22.4365	22.1126	22.2723	22.2411	21.8296	22.6953	22.6299	22.309	0.346988	0.132616
LB	220	P40874	MTOX	N-methyl-L-tryptophan oxidase OS=Escherichia coli (strain K12) GN=solA PE=1 SV=1	22.5484	22.5452	22.4479	22.625	22.6327	22.5489	22.4941	22.5233	22.5842	22.528	22.5237	22.6625	0.0518822	-0.00539271
LB	220	P20966	PTFBC	PTS system fructose-specific EIIBC component OS=Escherichia coli (strain K12) GN=fruA PE=3 SV=1	25.6271	25.6817	23.9902	25.2697	25.3305	23.409	25.3536	25.4702	23.9008	25.0305	25.2331	23.5606	0.0917821	-0.126556
LB	220	P0AE22	APHA	Class B acid phosphatase OS=Escherichia coli (strain K12) GN=aphA PE=1 SV=1	23.8709	23.2468	23.3108	23.986	23.75	23.479	23.508	23.3622	23.3957	23.4394	23.3732	23.805	0.404023	-0.126688
LB	220	P76177	YDGH	Protein YdgH OS=Escherichia coli (strain K12) GN=ydgH PE=1 SV=1	25.3067	25.4091	25.0575	25.271	25.2729	25.0617	25.3851	25.463	25.0584	25.386	25.5037	25.1857	0.530092	0.100501
LB	220	P0AB14	YCCJ	Uncharacterized protein YccJ OS=Escherichia coli (strain K12) GN=yccJ PE=1 SV=1	19.8989	19.5851	20.032	20.1333	19.542	20.0469	19.918	19.7523	19.7256	19.6684	19.9645	20.0915	0.057603	-0.0196489
LB	220	P60872	YIDE	Putative transport protein YidE OS=Escherichia coli (strain K12) GN=yidE PE=3 SV=1	16.884	16.9791	16.5305	NaN	NaN	NaN	16.8468	16.9124	16.7521	NaN	NaN	NaN	0.0973804	0.03921
LB	220	P0AGI8	TRKA	Trk system potassium uptake protein TrkA OS=Escherichia coli (strain K12) GN=trkA PE=1 SV=1	20.6344	20.5089	20.3564	20.3529	20.5542	20.3603	20.5559	20.6132	20.211	20.1241	20.0314	20.1038	0.896074	-0.187943
LB	220	P37194	SLP	Outer membrane protein slp OS=Escherichia coli (strain K12) GN=slp PE=1 SV=1	20.9125	21.5668	21.8223	21.0314	21.7096	21.7679	21.8152	20.8432	21.9666	21.9091	21.2209	22.2028	0.311459	0.191234
LB	220	P0ABV6	TOLR	Protein TolR OS=Escherichia coli (strain K12) GN=tolR PE=1 SV=1	21.3687	20.9443	21.0905	20.5772	20.6109	21.2173	21.4563	21.2692	20.8422	21.4094	21.0547	21.1212	0.70564	0.224012
LB	220	P77293	GTRB	Bactoprenol glucosyl transferase homolog from prophage CPS-53 OS=Escherichia coli (strain K12) GN=yfdH PE=1 SV=1	23.0394	22.9258	22.8252	23.0945	23.1328	23.0316	23.0647	22.9858	22.8223	23.1675	23.1093	23.1101	0.206809	0.0350434
LB	220	P09127	HEMX	Putative uroporphyrinogen-III C-methyltransferase OS=Escherichia coli (strain K12) GN=hemX PE=1 SV=1	23.0583	23.1669	23.1442	24.1216	23.7441	24.0696	23.0764	22.9754	23.2412	24.1683	24.3722	24.2405	0.151207	0.128231
LB	220	P61316	LOLA	Outer-membrane lipoprotein carrier protein OS=Escherichia coli (strain K12) GN=lolA PE=1 SV=1	22.7278	22.6807	22.5832	22.8702	22.7731	22.6575	22.6004	22.7386	22.716	22.8252	22.9522	22.8965	0.523826	0.0727212
LB	220	P04846	NLPA	Lipoprotein 28 OS=Escherichia coli (strain K12) GN=nlpA PE=1 SV=1	19.2186	18.2154	15.9659	20.2013	19.4464	17.461	18.3118	18.542	15.5924	18.9993	19.1573	16.4498	0.282194	-0.576018
LB	220	P15723	DGTP	Deoxyguanosinetriphosphate triphosphohydrolase OS=Escherichia coli (strain K12) GN=dgt PE=1 SV=4	17.6216	16.9278	16.9497	16.6825	16.68	16.6768	17.1725	16.9756	17.1773	16.6837	16.7199	16.5957	0.0712391	-0.0356369
LB	220	P08192	FOLC	Bifunctional protein FolC OS=Escherichia coli (strain K12) GN=folC PE=1 SV=2	21.6269	21.4948	21.8952	21.7414	21.8102	21.8915	21.4931	21.5469	21.8534	21.7091	21.6961	21.7448	0.367825	-0.0694373
LB	220	P0ACE7	HINT	HIT-like protein HinT OS=Escherichia coli (strain K12) GN=hinT PE=1 SV=1	24.2592	24.3383	24.0569	24.2871	24.3043	24.1575	24.4128	24.2013	24.1356	24.3958	24.2765	24.4224	0.536385	0.073514
LB	220	P00961	SYGB	Glycine--tRNA ligase beta subunit OS=Escherichia coli (strain K12) GN=glyS PE=1 SV=4	27.6355	27.4466	27.4848	27.4597	27.5434	27.5741	27.5417	27.5773	27.511	27.6607	27.6009	27.5416	0.651585	0.048186
LB	220	P33937	NAPA	Periplasmic nitrate reductase OS=Escherichia coli (strain K12) GN=napA PE=1 SV=3	17.8372	18.0396	16.5146	18.4563	18.2393	16.8576	17.9531	18.5966	16.4081	18.2391	19.0854	16.5745	0.103776	0.152057
LB	220	P0A9F3	CYSB	HTH-type transcriptional regulator CysB OS=Escherichia coli (strain K12) GN=cysB PE=3 SV=1	23.0342	22.7406	22.6742	22.8079	22.6066	22.5921	22.7983	22.9197	22.6228	22.6936	22.7398	22.6798	0.00121178	-0.000285149
LB	220	P64506	YEBY	Uncharacterized protein YebY OS=Escherichia coli (strain K12) GN=yebY PE=3 SV=1	22.5737	22.4812	22.446	22.2904	22.3306	22.3727	22.499	22.5372	22.5184	22.4631	22.5442	22.3762	0.771056	0.073899
LB	220	P17846	CYSI	Sulfite reductase [NADPH] hemoprotein beta-component OS=Escherichia coli (strain K12) GN=cysI PE=1 SV=4	22.379	21.2274	20.8179	21.4926	19.6745	18.7617	21.6624	21.6061	20.7737	20.4939	20.5185	19.4228	0.0112154	0.0207144
LB	220	P0A8R0	RRAA	Regulator of ribonuclease activity A OS=Escherichia coli (strain K12) GN=rraA PE=1 SV=1	23.5524	23.2727	23.6221	23.3378	23.367	23.6373	23.5171	23.4303	23.41	23.6347	23.6674	23.7438	0.591463	0.102316
LB	220	P0A7B1	PPK	Polyphosphate kinase OS=Escherichia coli (strain K12) GN=ppk PE=1 SV=2	19.5222	19.3552	19.5307	19.5478	19.619	19.578	19.4734	19.3457	19.6792	19.6969	19.6533	19.6592	0.386593	0.0591424
LB	220	P0A9H1	MUG	G/U mismatch-specific DNA glycosylase OS=Escherichia coli (strain K12) GN=mug PE=1 SV=1	19.3649	19.3586	19.3247	18.6007	18.5808	18.617	19.2245	19.3457	19.5602	18.7078	18.8441	19.0718	0.307973	0.151221
LB	220	P0AF36	ZAPB	Cell division protein ZapB OS=Escherichia coli (strain K12) GN=zapB PE=1 SV=1	27.0024	27.0959	26.9276	27.0302	27.061	26.94	27.0627	27.049	26.9734	26.9451	26.9483	26.9592	0.237948	-0.0198809
LB	220	P0A7G6	RECA	Protein RecA OS=Escherichia coli (strain K12) GN=recA PE=1 SV=2	26.0118	26.0711	25.9788	25.8056	25.8382	25.8343	25.9856	26.0421	25.9841	25.8143	25.857	25.8844	0.0276146	0.00460116
LB	220	P11557	DAMX	Cell division protein DamX OS=Escherichia coli (strain K12) GN=damX PE=1 SV=2	24.4801	24.8565	24.7559	24.5692	24.5987	24.5256	24.6787	24.7443	24.5763	24.4416	24.6008	24.5062	0.217812	-0.0396821
LB	220	P0C093	SLMA	Nucleoid occlusion factor SlmA OS=Escherichia coli (strain K12) GN=slmA PE=1 SV=1	20.4962	20.5739	20.7591	19.8691	19.9228	19.9322	20.6086	20.646	20.5002	19.897	20.0204	20.0131	0.0364378	0.0220048
LB	220	P0A6G7	CLPP	ATP-dependent Clp protease proteolytic subunit OS=Escherichia coli (strain K12) GN=clpP PE=1 SV=1	26.2093	26.148	25.9434	25.9773	26.0099	25.852	26.1765	26.0548	26.1432	26.1143	26.0449	26.0751	0.678879	0.0781342
LB	220	P45771	YRDD	Uncharacterized protein YrdD OS=Escherichia coli (strain K12) GN=yrdD PE=4 SV=2	18.0459	18.0462	17.7349	17.985	17.2815	18.0091	17.9054	18.1946	17.5837	17.7116	17.9896	17.7198	0.000713245	0.000323296
LB	220	P63228	GMHBB	D-glycero-beta-D-manno-heptose-1,7-bisphosphate 7-phosphatase OS=Escherichia coli (strain K12) GN=gmhB PE=1 SV=1	21.9516	21.7088	22.206	22.0209	22.0547	21.965	21.8153	21.7677	22.1519	21.6945	21.7023	21.982	0.67323	-0.132223
LB	220	P60390	RSMH	Ribosomal RNA small subunit methyltransferase H OS=Escherichia coli (strain K12) GN=rsmH PE=1 SV=1	22.8631	22.8315	22.7568	22.5242	22.5694	22.5045	22.7663	22.8424	22.7921	22.59	22.7283	22.5308	0.158864	0.0334209
LB	220	P31466	ADEP	Adenine permease AdeP OS=Escherichia coli (strain K12) GN=adeP PE=1 SV=2	17.552	17.5692	17.2206	17.3996	17.2773	16.7385	17.594	17.6007	17.2604	17.2063	17.213	16.5676	0.0989707	-0.0525471
LB	220	P27848	YIGL	Pyridoxal phosphate phosphatase YigL OS=Escherichia coli (strain K12) GN=yigL PE=1 SV=4	22.125	21.9149	21.6778	22.1574	22.0466	22.1029	21.9092	21.7516	21.9539	22.1553	22.0444	22.1726	0.021962	-0.00625579
LB	220	P07004	PROA	Gamma-glutamyl phosphate reductase OS=Escherichia coli (strain K12) GN=proA PE=1 SV=2	24.1194	24.1943	24.0474	23.9553	23.9366	23.8679	24.1409	24.1608	24.1114	23.99	24.0356	24.033	0.478802	0.0584901
LB	220	P25745	MNMA	tRNA-specific 2-thiouridylase MnmA OS=Escherichia coli (strain K12) GN=mnmA PE=1 SV=4	24.693	24.6678	24.6062	24.7926	24.901	24.9089	24.6599	24.6905	24.5643	24.9877	25.0052	24.8933	0.165282	0.0385548
LB	220	P0AA31	YEDF	UPF0033 protein YedF OS=Escherichia coli (strain K12) GN=yedF PE=1 SV=1	19.5498	19.4951	19.5788	19.6626	19.2736	19.751	19.6696	19.5439	19.4694	19.6997	19.5931	19.8449	0.462202	0.0849212
LB	220	P0ACG8	HSLR	Heat shock protein 15 OS=Escherichia coli (strain K12) GN=hslR PE=1 SV=1	19.4634	19.2655	18.9007	17.2078	17.3757	17.6827	19.2078	19.3204	19.2178	17.7219	17.5764	17.9465	0.131212	0.182473
LB	220	P0A915	OMPW	Outer membrane protein W OS=Escherichia coli (strain K12) GN=ompW PE=1 SV=1	17.6158	18.0898	18.8102	17.7951	17.8474	18.1199	17.7406	17.5244	18.8958	17.9079	17.0082	18.3446	0.178637	-0.142798
LB	220	P0ACL2	EXUR	Exu regulon transcriptional regulator OS=Escherichia coli (strain K12) GN=exuR PE=3 SV=1	20.7489	20.4591	20.3178	20.3867	20.5422	20.3473	20.6181	20.4691	20.5338	20.3934	20.2876	20.2359	0.201083	-0.0440502
LB	220	P0ADW3	YHCB	Inner membrane protein YhcB OS=Escherichia coli (strain K12) GN=yhcB PE=1 SV=2	25.4619	25.3384	25.1986	25.1459	25.1358	25.0987	25.3165	25.2819	25.3364	25.2093	25.2078	25.3079	0.329711	0.046738
LB	220	P0AB38	LPOB	Penicillin-binding protein activator LpoB OS=Escherichia coli (strain K12) GN=lpoB PE=1 SV=1	20.8685	20.7799	20.5268	22.6009	22.5083	22.4231	20.7552	20.6745	20.6669	22.3184	22.3477	22.4628	0.0521126	-0.0803324
LB	220	P30128	GREB	Transcription elongation factor GreB OS=Escherichia coli (strain K12) GN=greB PE=1 SV=2	18.1466	17.4433	17.5218	18.0362	17.9343	17.908	17.7886	17.536	17.9509	18.1759	17.4127	17.3382	0.322677	-0.131306
LB	220	P68679	RS21	30S ribosomal protein S21 OS=Escherichia coli (strain K12) GN=rpsU PE=1 SV=2	27.654	27.6478	27.3335	27.4598	27.4377	27.3157	27.626	27.688	27.4142	27.4021	27.3958	27.2346	0.0575626	-0.014595
LB	220	P0AE52	BCP	Putative peroxiredoxin bcp OS=Escherichia coli (strain K12) GN=bcp PE=1 SV=1	25.7116	25.7356	25.6043	25.4775	25.5315	25.4573	25.696	25.652	25.7552	25.5426	25.5346	25.6547	0.400918	0.052858
LB	220	P37773	MPL	UDP-N-acetylmuramate--L-alanyl-gamma-D-glutamyl-meso-2,6-diaminoheptandioate ligase OS=Escherichia coli (strain K12) GN=mpl PE=1 SV=3	24.8193	24.5789	24.6043	24.3809	24.438	24.4199	24.6822	24.6954	24.5573	24.4122	24.3805	24.401	0.077291	-0.0187906
LB	220	P75874	YCCU	Uncharacterized protein YccU OS=Escherichia coli (strain K12) GN=yccU PE=1 SV=2	21.1339	20.8355	20.737	21.4289	21.4869	21.4479	20.9045	20.9122	20.9743	21.6877	21.6822	21.7433	0.266674	0.139034
LB	220	P15070	FLIN	Flagellar motor switch protein FliN OS=Escherichia coli (strain K12) GN=fliN PE=1 SV=1	23.7396	22.9968	24.2871	24.0655	24.0084	24.4155	23.7108	23.4531	24.1165	23.6097	23.2651	24.0425	0.400943	-0.219228
LB	220	P0A6E6	ATPE	ATP synthase epsilon chain OS=Escherichia coli (strain K12) GN=atpC PE=1 SV=2	25.9689	25.8645	25.9258	25.8088	25.8289	25.9372	25.9092	25.9864	25.9098	25.8716	26.0645	25.9649	0.855825	0.0620508
LB	220	P32685	YJBD	Uncharacterized protein YjbD OS=Escherichia coli (strain K12) GN=yjbD PE=4 SV=1	14.0288	14.4455	15.0587	17.6023	17.0269	17.0799	14.1364	14.9191	14.7068	17.3793	17.2398	17.2162	0.0234174	0.0592202
LB	220	P0AFK4	POTB	Spermidine/putrescine transport system permease protein PotB OS=Escherichia coli (strain K12) GN=potB PE=1 SV=1	16.3241	16.935	17.5018	16.2121	16.5204	15.7331	16.1572	16.7333	17.5558	15.0827	14.9449	16.2135	0.403778	-0.423183
LB	220	P04805	SYE	Glutamate--tRNA ligase OS=Escherichia coli (strain K12) GN=gltX PE=1 SV=1	26.9665	26.9139	26.9079	26.5606	26.6328	26.584	26.9004	27.0143	26.8213	26.6238	26.6706	26.5201	0.00804784	-0.002539
LB	220	P77258	NEMA	N-ethylmaleimide reductase OS=Escherichia coli (strain K12) GN=nemA PE=2 SV=1	22.2393	22.3538	22.0352	22.2123	22.3885	22.0192	22.1849	22.5912	21.9741	22.3195	22.7998	22.2068	0.467779	0.138024
LB	220	P64545	YFGG	Uncharacterized protein YfgG OS=Escherichia coli (strain K12) GN=yfgG PE=4 SV=1	19.0752	19.1255	18.9287	19.0337	18.827	18.8097	19.1953	18.9466	19.0518	19.0541	19.1723	19.167	1.10888	0.131228
LB	220	P08373	MURB	UDP-N-acetylenolpyruvoylglucosamine reductase OS=Escherichia coli (strain K12) GN=murB PE=1 SV=1	20.9504	21.2009	21.165	20.7286	20.6813	20.6311	21.1198	21.0956	21.1594	20.6598	20.5966	20.5443	0.0703788	-0.0302814
LB	220	P24230	RECG	ATP-dependent DNA helicase RecG OS=Escherichia coli (strain K12) GN=recG PE=1 SV=1	16.4937	17.0871	16.8389	NaN	NaN	NaN	16.6873	16.9538	16.6634	NaN	NaN	NaN	0.0685649	-0.0383987
LB	220	P0A8G9	EX7S	Exodeoxyribonuclease 7 small subunit OS=Escherichia coli (strain K12) GN=xseB PE=1 SV=2	21.3095	21.3104	21.0772	23.3236	23.3362	23.2161	21.2304	21.3069	21.0932	23.2079	23.2204	23.2966	0.0193026	-0.0362606
LB	220	P0A8G3	UXAC	Uronate isomerase OS=Escherichia coli (strain K12) GN=uxaC PE=2 SV=1	21.4453	21.347	21.427	21.1895	21.0715	21.127	21.6623	21.1572	21.4915	21.508	20.9705	21.492	0.410764	0.11239
LB	220	P0A9S5	GLDA	Glycerol dehydrogenase OS=Escherichia coli (strain K12) GN=gldA PE=1 SV=1	21.0107	20.3333	20.5822	19.7175	18.9818	18.7887	20.4816	20.8188	20.4954	18.9948	19.1513	18.8854	0.0692776	-0.097812
LB	220	P0A8D0	NRDR	Transcriptional repressor NrdR OS=Escherichia coli (strain K12) GN=nrdR PE=1 SV=1	22.3921	22.3513	22.2122	22.2849	22.2904	22.1643	22.307	22.2247	22.3715	22.1848	22.2486	22.3089	0.0679386	-0.00827599
LB	220	P63224	GMHA	Phosphoheptose isomerase OS=Escherichia coli (strain K12) GN=gmhA PE=1 SV=1	23.9565	23.8682	23.8584	23.8069	23.8498	23.7132	23.8405	23.8704	24.0228	23.8344	23.866	23.9042	0.525659	0.0475553
LB	220	P76402	YEGP	UPF0339 protein YegP OS=Escherichia coli (strain K12) GN=yegP PE=1 SV=2	16.3015	17.3477	16.9106	17.7401	18.3994	18.3571	16.4373	16.5914	17.8227	18.2364	17.9261	18.9884	0.113671	0.15764
LB	220	P0ADN2	YIFE	UPF0438 protein YifE OS=Escherichia coli (strain K12) GN=yifE PE=1 SV=2	26.0862	26.2398	25.9947	25.9872	26.0481	26.0019	26.2222	26.1801	25.9845	26.1122	26.1542	26.0407	0.494803	0.0560013
LB	220	P00960	SYGA	Glycine--tRNA ligase alpha subunit OS=Escherichia coli (strain K12) GN=glyQ PE=1 SV=2	25.6468	25.5465	25.631	25.3433	25.3907	25.4111	25.4993	25.6122	25.6654	25.3981	25.4499	25.3648	0.0159789	0.00335089
LB	220	P0ACB7	HEMY	Protein HemY OS=Escherichia coli (strain K12) GN=hemY PE=1 SV=1	22.8648	22.7634	22.7486	25.5237	25.3473	25.0115	22.8493	22.7633	22.8061	25.1549	25.1589	24.7225	0.0644557	-0.13404
LB	220	P16456	SELD	Selenide, water dikinase OS=Escherichia coli (strain K12) GN=selD PE=1 SV=1	25.1144	25.203	25.1466	25.2861	25.2749	25.2381	25.1823	25.1966	25.1241	25.3003	25.3237	25.2902	0.2484	0.0256879
LB	220	P07762	GLGB	1,4-alpha-glucan branching enzyme GlgB OS=Escherichia coli (strain K12) GN=glgB PE=1 SV=1	18.8384	18.4414	18.4228	21.6222	21.6736	21.8774	18.9579	17.8513	18.7043	21.8166	21.8878	21.6877	0.00162786	0.00496928
LB	220	P0A7Z0	RPIA	Ribose-5-phosphate isomerase A OS=Escherichia coli (strain K12) GN=rpiA PE=1 SV=1	24.3629	24.2018	24.5264	24.0862	24.1146	24.2485	24.2466	24.3155	24.6112	24.219	24.098	24.1192	0.0398555	0.011487
LB	220	P0AGC3	SLT	Soluble lytic murein transglycosylase OS=Escherichia coli (strain K12) GN=slt PE=1 SV=1	19.1169	19.4045	18.7837	19.8109	19.8782	19.6692	19.2819	19.0587	19.0691	20.0203	19.8788	19.9282	0.146037	0.0956001
LB	220	P0ACU7	YJDC	HTH-type transcriptional regulator YjdC OS=Escherichia coli (strain K12) GN=yjdC PE=3 SV=1	19.558	19.2263	19.4402	18.7954	19.0267	18.9237	19.4662	19.2542	19.5811	19.4567	18.9881	19.6142	0.777432	0.231671
LB	220	P0AEB7	YOAB	RutC family protein YoaB OS=Escherichia coli (strain K12) GN=yoaB PE=3 SV=1	23.0659	23.0525	23.0933	23.1004	23.1122	23.4475	22.9607	23.006	23.308	23.4214	23.1788	23.4977	0.338579	0.0834764
LB	220	P75915	YCDY	Chaperone protein YcdY OS=Escherichia coli (strain K12) GN=ycdY PE=1 SV=1	21.438	21.7607	21.9066	22.1617	22.1245	22.0424	21.4786	21.5792	21.9474	21.837	21.9092	22.0675	0.304619	-0.102448
LB	220	P0AB12	YCCF	Inner membrane protein YccF OS=Escherichia coli (strain K12) GN=yccF PE=1 SV=1	19.934	20.4712	20.4001	19.8395	20.1115	19.9576	20.2423	20.2976	20.3529	19.9098	20.1483	20.3228	0.322001	0.0933084
LB	220	P0A6T3	GAL1	Galactokinase OS=Escherichia coli (strain K12) GN=galK PE=1 SV=2	26.0287	26.0317	24.4518	26.119	26.2429	24.5196	26.041	26.2076	24.6099	26.1062	26.2429	24.654	0.0597147	0.0779845
LB	220	P0AFH2	OPPB	Oligopeptide transport system permease protein OppB OS=Escherichia coli (strain K12) GN=oppB PE=1 SV=1	19.8953	19.1487	19.2928	18.9274	18.857	19.0393	19.2673	19.4724	19.725	18.9	19.0136	18.861	0.0217549	0.0131083
LB	220	P00547	KHSE	Homoserine kinase OS=Escherichia coli (strain K12) GN=thrB PE=1 SV=2	21.0692	21.2651	21.2516	19.589	19.5194	19.586	21.0304	21.2247	21.2754	19.7342	19.9641	20.0583	0.139338	0.167792
LB	220	P32099	LPLA	Lipoate-protein ligase A OS=Escherichia coli (strain K12) GN=lplA PE=1 SV=3	20.469	20.4065	20.2376	20.465	20.2425	19.9827	20.5702	20.2717	20.3324	20.2561	20.2247	20.3031	0.105421	0.0258156
LB	220	P00888	AROF	Phospho-2-dehydro-3-deoxyheptonate aldolase, Tyr-sensitive OS=Escherichia coli (strain K12) GN=aroF PE=1 SV=1	18.942	19.3184	19.3125	19.4416	19.3937	18.9004	19.2268	19.2354	19.1764	19.184	19.0505	19.4212	0.00745798	-0.00236162
LB	220	P21517	MALZ	Maltodextrin glucosidase OS=Escherichia coli (strain K12) GN=malZ PE=1 SV=5	19.8453	19.8764	18.3974	19.1882	19.2954	18.0587	20.0828	20.1837	18.2197	19.5495	19.6124	17.7353	0.0864318	0.120358
LB	220	P55734	YGAP	Inner membrane protein YgaP OS=Escherichia coli (strain K12) GN=ygaP PE=1 SV=1	18.857	17.9944	19.4522	NaN	NaN	NaN	18.3753	18.3333	19.3487	NaN	NaN	NaN	0.0525315	-0.0820719
LB	220	P37095	PEPB	Peptidase B OS=Escherichia coli (strain K12) GN=pepB PE=3 SV=2	26.1407	26.1039	26.3163	25.9022	25.9522	26.2141	26.104	26.0274	26.3685	26.0272	25.9813	26.3778	0.174988	0.042833
LB	220	P39353	YJHC	Uncharacterized oxidoreductase YjhC OS=Escherichia coli (strain K12) GN=yjhC PE=3 SV=2	17.2718	18.0092	18.0272	18.0607	17.9863	18.5596	17.5712	17.2065	18.3456	18.1175	17.9917	18.9872	0.0603055	0.0507936
LB	220	P13039	FES	Enterochelin esterase OS=Escherichia coli (strain K12) GN=fes PE=1 SV=2	17.1249	15.3671	15.4157	NaN	NaN	NaN	16.3131	15.9856	15.8697	NaN	NaN	NaN	0.0503466	0.0869417
LB	220	Q59385	COPA	Copper-exporting P-type ATPase A OS=Escherichia coli (strain K12) GN=copA PE=1 SV=4	23.2542	23.2621	22.5209	21.8942	21.543	21.2934	23.2216	23.5895	22.413	21.897	22.0554	21.5669	0.13124	0.162638
LB	220	P0ADV5	YHBW	Uncharacterized protein YhbW OS=Escherichia coli (strain K12) GN=yhbW PE=4 SV=1	20.5925	20.7976	21.0971	22.9911	22.875	22.8626	20.4835	20.7147	21.1765	22.7331	22.8687	22.8641	0.0332067	-0.0625521
LB	220	P26602	UBIC	Chorismate pyruvate-lyase OS=Escherichia coli (strain K12) GN=ubiC PE=1 SV=2	20.1353	19.6667	19.718	17.9521	16.967	17.3688	19.9782	19.8187	19.642	17.916	17.7992	17.5903	0.0790227	0.156068
LB	220	P69490	CCME	Cytochrome c-type biogenesis protein CcmE OS=Escherichia coli (strain K12) GN=ccmE PE=1 SV=1	17.6893	17.5531	17.7767	18.0525	17.8495	17.6909	17.3662	17.8082	17.7724	17.8352	17.8453	17.6993	0.186915	-0.0475896
LB	220	Q46864	MQSA	Antitoxin MqsA OS=Escherichia coli (strain K12) GN=mqsA PE=1 SV=1	17.3331	17.0964	17.2005	NaN	NaN	NaN	17.3886	17.035	17.1463	NaN	NaN	NaN	0.0552642	-0.0199954
LB	220	P75949	NAGZ	Beta-hexosaminidase OS=Escherichia coli (strain K12) GN=nagZ PE=1 SV=1	21.2183	21.1913	21.2707	20.5862	20.5928	20.3865	21.2654	21.0551	21.4128	20.7239	20.4517	20.7821	0.130277	0.0742089
LB	220	P69228	BAER	Transcriptional regulatory protein BaeR OS=Escherichia coli (strain K12) GN=baeR PE=1 SV=1	19.7238	19.8745	19.6463	19.9525	20.1778	19.9512	19.8709	19.5554	19.7628	19.847	19.9843	19.999	0.202817	-0.0511189
LB	220	P00926	SDHD	D-serine dehydratase OS=Escherichia coli (strain K12) GN=dsdA PE=1 SV=3	23.7555	23.8088	24.0215	23.8527	23.8497	24.1111	24.2439	23.0078	24.5311	24.4573	23.1809	24.7769	0.169117	0.133103
LB	220	P76561	YPFH	Esterase YpfH OS=Escherichia coli (strain K12) GN=ypfH PE=3 SV=2	16.9025	16.4336	17.5441	15.8342	15.8069	16.0489	17.3617	16.0985	17.6541	16.482	16.064	15.93	0.162903	0.170021
LB	220	P33355	YEHS	Uncharacterized protein YehS OS=Escherichia coli (strain K12) GN=yehS PE=4 SV=1	19.533	18.7967	19.7708	19.6472	19.7028	19.912	19.2044	19.4404	19.5847	20.1162	19.7081	19.4888	0.0524623	0.0299861
LB	220	P0A884	TYSY	Thymidylate synthase OS=Escherichia coli (strain K12) GN=thyA PE=1 SV=1	23.1388	23.1944	23.1435	23.2537	23.3145	23.2092	23.0664	23.1295	23.2466	23.1997	23.1835	23.1379	0.64457	-0.0484136
LB	220	P0AAC0	USPE	Universal stress protein E OS=Escherichia coli (strain K12) GN=uspE PE=1 SV=2	23.6346	22.2288	23.0596	23.4139	23.2042	23.3004	22.9095	22.9108	22.9405	23.0286	22.9795	23.0917	0.361476	-0.163482
LB	220	P0AG78	SUBI	Sulfate-binding protein OS=Escherichia coli (strain K12) GN=sbp PE=1 SV=1	20.778	19.4516	17.0576	22.3418	20.7626	18.9486	19.7367	19.5278	17.513	20.757	20.8798	19.0689	0.131916	-0.309494
LB	220	P61714	RISB	6,7-dimethyl-8-ribityllumazine synthase OS=Escherichia coli (strain K12) GN=ribE PE=1 SV=1	26.5382	26.2913	26.5443	26.3827	26.4464	26.5803	26.4917	26.3761	26.5512	26.5206	26.4446	26.6534	0.306231	0.0423988
LB	220	P21156	CYSD	Sulfate adenylyltransferase subunit 2 OS=Escherichia coli (strain K12) GN=cysD PE=1 SV=3	20.3913	18.6726	16.022	20.3727	18.6997	17.196	18.9905	18.482	17.092	19.0311	19.0215	16.8856	0.146756	-0.308596
LB	220	P39177	USPG	Universal stress protein G OS=Escherichia coli (strain K12) GN=uspG PE=1 SV=2	23.6292	23.2572	23.6151	23.1109	22.9017	23.1479	23.6285	23.3286	23.4836	23.1314	23.0034	23.1838	0.0374709	0.0162131
LB	220	P76389	YEGH	UPF0053 protein YegH OS=Escherichia coli (strain K12) GN=yegH PE=3 SV=2	18.2929	18.0407	18.6218	17.9074	18.2629	18.5067	18.4565	18.0287	18.5594	18.5212	17.9351	17.4428	0.224136	-0.11478
LB	220	P0A9J0	RNG	Ribonuclease G OS=Escherichia coli (strain K12) GN=rng PE=1 SV=2	22.109	22.1623	22.004	21.694	21.7134	21.863	22.0709	22.0299	22.1426	21.9347	21.8676	22.053	0.475991	0.0921768
LB	220	P07024	USHA	Protein UshA OS=Escherichia coli (strain K12) GN=ushA PE=1 SV=2	22.0311	21.9066	21.8042	21.7463	21.7242	21.6485	21.9995	21.851	21.9287	21.9406	21.6593	21.9448	0.483111	0.0771681
LB	220	P68066	GRCA	Autonomous glycyl radical cofactor OS=Escherichia coli (strain K12) GN=grcA PE=1 SV=1	25.5484	25.6792	24.9685	25.5966	25.6688	25.031	25.663	26.2353	24.5001	25.5939	26.3321	24.7446	0.107768	0.0960642
LB	220	P0A6W9	GSH1	Glutamate--cysteine ligase OS=Escherichia coli (strain K12) GN=gshA PE=1 SV=1	24.0028	23.9652	24.0752	23.8014	23.7433	23.8884	23.9885	23.9976	24.086	23.9034	23.9801	23.9939	0.714167	0.0788685
LB	220	P0ACV0	LPXL	Lipid A biosynthesis lauroyltransferase OS=Escherichia coli (strain K12) GN=lpxL PE=1 SV=1	21.9345	21.9071	22.3114	21.6619	21.84	21.905	21.9169	22.2054	22.0907	21.2497	21.737	21.7932	0.241745	-0.0945107
LB	220	P08201	NIRB	Nitrite reductase (NADH) large subunit OS=Escherichia coli (strain K12) GN=nirB PE=3 SV=4	21.039	21.3711	19.2344	20.3673	20.5031	18.6303	20.936	21.9071	19.1713	19.8517	20.8989	18.5271	0.012512	0.024497
LB	220	P39401	OPGB	Phosphoglycerol transferase I OS=Escherichia coli (strain K12) GN=mdoB PE=3 SV=2	21.253	21.4016	21.0767	21.7478	21.6764	21.5048	21.2958	21.2498	21.1419	21.6445	21.6079	21.5524	0.075617	-0.02797
LB	220	P08506	DACC	D-alanyl-D-alanine carboxypeptidase DacC OS=Escherichia coli (strain K12) GN=dacC PE=1 SV=2	23.0075	22.7425	22.755	22.5841	22.4865	22.5125	22.8106	22.7112	23.0342	22.5791	22.5244	22.8185	0.246234	0.0650021
LB	220	P77667	SUFA	Protein SufA OS=Escherichia coli (strain K12) GN=sufA PE=1 SV=1	16.7892	15.0024	15.9978	19.4719	19.5157	19.0978	15.2945	16.096	16.1931	18.7506	19.1243	19.0518	0.0776449	-0.227425
LB	220	P0CG19	RNPH	Inactive ribonuclease PH OS=Escherichia coli (strain K12) GN=rph PE=3 SV=1	22.7437	22.3694	22.2926	22.4069	22.1884	22.2878	22.4468	22.6168	22.2793	22.6321	22.6882	22.2754	0.465793	0.108298
LB	220	P64638	FEOC	Ferrous iron transport protein C OS=Escherichia coli (strain K12) GN=feoC PE=1 SV=1	17.3438	17.04	15.8613	16.9252	16.5116	15.6581	16.912	17.362	16.1685	16.9067	17.2259	16.0681	0.25819	0.217211
LB	220	P17169	GLMS	Glutamine--fructose-6-phosphate aminotransferase [isomerizing] OS=Escherichia coli (strain K12) GN=glmS PE=1 SV=4	26.6039	26.6292	26.6837	26.3	26.4425	26.4026	26.6247	26.5801	26.7401	26.4571	26.3891	26.4993	0.190463	0.0381123
LB	220	P0AEM4	FLGM	Negative regulator of flagellin synthesis OS=Escherichia coli (strain K12) GN=flgM PE=1 SV=1	22.5901	21.9498	21.4194	22.3841	21.7498	21.3773	22.3511	21.6907	21.7848	22.1435	21.4345	21.5674	0.127707	-0.0830816
LB	220	P15031	FECE	Fe(3+) dicitrate transport ATP-binding protein FecE OS=Escherichia coli (strain K12) GN=fecE PE=2 SV=1	21.7623	21.8168	21.2374	21.8751	21.947	21.3277	21.6086	21.7111	21.5604	21.7468	21.7729	21.5723	0.00255221	0.000967979
LB	220	P32684	RLUF	Ribosomal large subunit pseudouridine synthase F OS=Escherichia coli (strain K12) GN=rluF PE=1 SV=1	21.612	21.4069	21.0406	21.4674	21.4389	21.2338	21.3939	21.0537	21.5391	21.6295	21.2842	21.4255	0.0654348	0.0210409
LB	220	P38521	YGGL	Uncharacterized protein YggL OS=Escherichia coli (strain K12) GN=yggL PE=4 SV=2	21.7096	21.3691	22.1102	21.5943	21.5593	21.691	21.5765	21.6417	22.0552	21.3367	21.2648	21.3999	0.363763	-0.126442
LB	220	P0ADP0	YIGB	5-amino-6-(5-phospho-D-ribitylamino)uracil phosphatase YigB OS=Escherichia coli (strain K12) GN=yigB PE=1 SV=1	21.6453	21.4986	21.1315	21.7402	21.8519	21.6623	21.6913	21.5771	21.085	22.0735	21.9805	22.0763	0.379841	0.158974
LB	220	P52108	RSTA	Transcriptional regulatory protein RstA OS=Escherichia coli (strain K12) GN=rstA PE=1 SV=2	20.5546	20.2912	20.6167	20.3923	20.3791	20.5549	20.5366	20.2339	20.7517	20.314	20.2813	20.5226	0.0956088	-0.0247755
LB	220	P0A759	NAGB	Glucosamine-6-phosphate deaminase OS=Escherichia coli (strain K12) GN=nagB PE=1 SV=1	24.185	24.1203	24.3962	24.1819	24.1247	24.4639	24.1032	24.1478	24.4062	24.1655	24.2842	24.5905	0.150774	0.0375805
LB	220	P04425	GSHB	Glutathione synthetase OS=Escherichia coli (strain K12) GN=gshB PE=1 SV=1	24.5479	24.4533	24.5094	24.1517	24.2579	24.2045	24.4293	24.4753	24.6355	24.0895	24.1048	24.1153	0.15076	-0.0458285
LB	220	P77529	YDJN	L-cystine transporter YdjN OS=Escherichia coli (strain K12) GN=ydjN PE=3 SV=1	22.4749	22.3825	21.3439	22.4437	22.3772	21.4234	22.3236	22.269	21.472	22.3937	22.3604	21.543	0.017132	-0.0139723
LB	220	P0A9D2	GSTA	Glutathione S-transferase GstA OS=Escherichia coli (strain K12) GN=gstA PE=1 SV=1	19.7734	19.5767	19.764	20.7866	20.8292	20.5314	19.5041	19.6374	20.0266	20.7208	20.6256	20.8555	0.01877	0.0180855
LB	220	P0ACG1	STPA	DNA-binding protein StpA OS=Escherichia coli (strain K12) GN=stpA PE=1 SV=1	25.9984	26.1114	25.6545	25.2819	25.4825	24.966	26.0958	26.0441	25.6819	25.4481	25.3844	24.9986	0.037706	0.0263659
LB	220	P67660	YHAJ	Uncharacterized HTH-type transcriptional regulator YhaJ OS=Escherichia coli (strain K12) GN=yhaJ PE=3 SV=1	20.7331	20.644	20.2625	20.0198	20.1051	20.172	20.5704	20.5838	20.5309	20.411	20.2189	20.2992	0.372003	0.112972
LB	220	P23893	GSA	Glutamate-1-semialdehyde 2,1-aminomutase OS=Escherichia coli (strain K12) GN=hemL PE=1 SV=2	26.2238	26.0675	26.3167	26.195	26.2006	26.2637	26.2015	26.1472	26.2893	26.1809	26.1472	26.2923	0.0115564	-0.00147025
LB	220	P0AEE5	DGAL	D-galactose-binding periplasmic protein OS=Escherichia coli (strain K12) GN=mglB PE=1 SV=1	26.917	26.4678	26.7481	26.8598	26.43	26.7266	26.9035	26.5861	26.5925	26.88	26.6053	26.6867	0.0622258	0.0175041
LB	220	P0A752	NADD	Nicotinate-nucleotide adenylyltransferase OS=Escherichia coli (strain K12) GN=nadD PE=1 SV=1	18.6642	18.532	18.4089	17.9221	17.9613	18.2759	18.4761	18.4126	18.6806	17.8857	17.8529	18.3824	0.0231543	-0.0123183
LB	220	P17854	CYSH	Phosphoadenosine phosphosulfate reductase OS=Escherichia coli (strain K12) GN=cysH PE=1 SV=3	19.3039	17.718	16.6634	17.139	15.39	14.0637	18.7563	18.5528	16.0618	16.1468	16.3835	14.7316	0.0208048	0.0591286
LB	220	P69786	PTGCB	PTS system glucose-specific EIICB component OS=Escherichia coli (strain K12) GN=ptsG PE=1 SV=1	25.814	25.9244	25.3008	25.6742	25.737	25.1788	25.7883	26.0304	25.2994	25.5871	25.8613	25.1725	0.0351639	0.0182915
LB	220	P0A812	RUVB	Holliday junction ATP-dependent DNA helicase RuvB OS=Escherichia coli (strain K12) GN=ruvB PE=1 SV=1	17.3393	17.9534	17.7109	NaN	NaN	NaN	17.1545	17.6844	18.0779	NaN	NaN	NaN	0.0302468	-0.0289001
LB	220	P0A7L3	RL20	50S ribosomal protein L20 OS=Escherichia coli (strain K12) GN=rplT PE=1 SV=2	23.8036	23.7036	24.1282	23.4161	23.5242	23.5285	23.4406	23.7867	24.33	23.097	23.2103	22.9348	0.422511	-0.21746
LB	220	P0A7D4	PURA	Adenylosuccinate synthetase OS=Escherichia coli (strain K12) GN=purA PE=1 SV=2	27.8041	27.825	27.8954	27.5122	27.5576	27.6065	27.7135	27.8991	27.8879	27.5132	27.7025	27.6572	0.123632	0.0287644
LB	220	P0A8I3	YAAA	UPF0246 protein YaaA OS=Escherichia coli (strain K12) GN=yaaA PE=1 SV=1	22.4336	22.6132	22.3068	22.4408	22.6238	22.2528	22.4681	22.4488	22.4645	22.6734	22.653	22.6095	0.737673	0.107727
LB	220	P0AFT5	YEHT	Transcriptional regulatory protein YehT OS=Escherichia coli (strain K12) GN=yehT PE=1 SV=1	16.2988	16.1539	16.4881	16.9922	16.8311	17.5438	16.4168	16.2863	16.2048	16.9531	17.387	17.5891	0.103206	0.0881875
LB	220	P25526	GABD	Succinate-semialdehyde dehydrogenase [NADP(+)] GabD OS=Escherichia coli (strain K12) GN=gabD PE=1 SV=1	19.3685	18.8238	18.6531	18.3692	19.1155	18.749	18.3494	19.2349	19.3577	18.7835	19.1676	19.3231	0.397325	0.189529
LB	220	P28305	PABC	Aminodeoxychorismate lyase OS=Escherichia coli (strain K12) GN=pabC PE=1 SV=1	13.6756	14.6112	14.8865	16.2593	16.6331	16.4546	13.4082	15.4719	14.4659	17.2284	16.0399	16.2538	0.0272122	0.0579756
LB	220	P0A6F3	GLPK	Glycerol kinase OS=Escherichia coli (strain K12) GN=glpK PE=1 SV=2	29.4885	29.3115	29.5506	29.3477	29.1804	29.3946	29.5132	29.2411	29.6323	29.4103	29.1603	29.5539	0.168845	0.0396608
LB	220	P0AGJ7	TRML	tRNA (cytidine(34)-2'-O)-methyltransferase OS=Escherichia coli (strain K12) GN=trmL PE=1 SV=1	20.4536	20.6026	20.1323	20.7358	20.6647	20.3461	20.4118	20.6276	20.1955	20.6988	20.9065	20.5139	0.208566	0.0698306
LB	220	P23200	MGLC	Galactoside transport system permease protein MglC OS=Escherichia coli (strain K12) GN=mglC PE=1 SV=1	18.02	18.6114	19.1223	18.4497	18.1114	18.9102	18.724	18.4839	18.6239	17.7978	17.9081	18.5333	0.357385	-0.192356
LB	220	P0A953	FABB	3-oxoacyl-[acyl-carrier-protein] synthase 1 OS=Escherichia coli (strain K12) GN=fabB PE=1 SV=1	27.9564	27.88	27.8107	27.9032	27.9487	27.9023	27.8933	27.8529	27.8828	27.9329	27.929	27.995	0.191432	0.0141045
LB	220	P69811	PTFAH	Multiphosphoryl transfer protein OS=Escherichia coli (strain K12) GN=fruB PE=2 SV=1	26.0067	25.9279	24.0855	25.9962	26.0743	24.0497	25.811	25.9629	24.0476	25.7919	25.9762	24.0576	0.0521679	-0.0821867
LB	220	P0A908	MIPA	MltA-interacting protein OS=Escherichia coli (strain K12) GN=mipA PE=1 SV=1	25.06	25.0483	25.3114	24.4446	24.7301	24.8877	25.0442	25.1805	25.2223	24.9155	24.8928	24.8274	0.310334	0.100073
LB	220	P0A9T6	YBAQ	Uncharacterized HTH-type transcriptional regulator YbaQ OS=Escherichia coli (strain K12) GN=ybaQ PE=1 SV=1	18.342	18.5725	17.7307	18.1976	18.0877	17.6346	18.2506	18.3217	18.0114	18.2663	18.1001	18.0309	0.176082	0.0693226
LB	220	P09147	GALE	UDP-glucose 4-epimerase OS=Escherichia coli (strain K12) GN=galE PE=1 SV=1	26.1695	26.2598	24.8771	25.5056	25.7024	24.2248	26.0022	26.3302	24.8352	25.4368	25.8078	24.2355	0.0115461	-0.0152423
LB	220	P76507	YFDI	Uncharacterized protein YfdI OS=Escherichia coli (strain K12) GN=yfdI PE=4 SV=1	20.2749	19.6908	20.0094	19.552	19.6269	19.7341	20.0222	19.9049	20.0887	20.2248	19.6569	19.6526	0.327668	0.11034
LB	220	P76550	YFFS	Uncharacterized protein YffS OS=Escherichia coli (strain K12) GN=yffS PE=4 SV=2	19.7977	20.1225	19.9506	20.6456	20.606	20.62	19.9868	19.8322	20.0809	20.8	20.7809	21.0835	0.211472	0.136987
LB	220	P0AA04	PTHP	Phosphocarrier protein HPr OS=Escherichia coli (strain K12) GN=ptsH PE=1 SV=1	28.601	28.7248	27.9472	28.5676	28.6384	28.0652	28.5861	28.8008	27.962	28.6183	28.9004	28.3442	0.238149	0.111279
LB	220	P0AEZ3	MIND	Septum site-determining protein MinD OS=Escherichia coli (strain K12) GN=minD PE=1 SV=2	25.7039	25.6872	25.679	25.6693	25.6383	25.7011	25.6947	25.657	25.7333	25.7198	25.6779	25.7848	0.782598	0.0314458
LB	220	P0AD57	ISPB	Octaprenyl-diphosphate synthase OS=Escherichia coli (strain K12) GN=ispB PE=1 SV=1	21.6652	21.7689	21.4613	21.6121	21.7993	21.5791	21.6856	21.7726	21.404	21.8	21.9114	21.7075	0.332777	0.0658906
LB	220	P0AD96	LIVJ	Leu/Ile/Val-binding protein OS=Escherichia coli (strain K12) GN=livJ PE=1 SV=1	14.4938	17.6635	20.3531	17.9698	17.4363	17.617	17.4901	18.0296	17.3468	16.7194	17.2174	17.1368	0.130112	-0.265547
LB	220	P64564	YGGT	Uncharacterized protein YggT OS=Escherichia coli (strain K12) GN=yggT PE=3 SV=1	15.4616	15.1186	16.0261	NaN	NaN	NaN	15.029	15.2424	16.4424	NaN	NaN	NaN	0.0233546	0.0358706
LB	220	P0AET8	HDHA	7-alpha-hydroxysteroid dehydrogenase OS=Escherichia coli (strain K12) GN=hdhA PE=1 SV=1	21.365	19.9712	19.7038	23.1323	23.4028	23.3038	20.2643	20.1322	20.5333	22.0475	21.6707	21.7336	0.446866	-0.749537
LB	220	P77717	YBAY	Uncharacterized lipoprotein YbaY OS=Escherichia coli (strain K12) GN=ybaY PE=3 SV=1	21.1356	22.0902	21.6177	21.5382	22.2774	21.6654	20.9373	21.5144	22.2979	21.5242	22.0751	22.3889	0.0900316	0.0688925
LB	220	P06968	DUT	Deoxyuridine 5'-triphosphate nucleotidohydrolase OS=Escherichia coli (strain K12) GN=dut PE=1 SV=1	25.4977	25.3743	25.499	25.486	25.5639	25.6155	25.4779	25.4666	25.4109	25.5737	25.6345	25.6645	0.251082	0.0319462
LB	220	P0AE91	CREA	Protein CreA OS=Escherichia coli (strain K12) GN=creA PE=3 SV=1	22.143	22.509	22.2697	21.6384	21.6156	21.5552	22.4729	22.2593	22.1597	21.8919	21.6807	21.8338	0.184193	0.094547
LB	220	P24186	FOLD	Bifunctional protein FolD OS=Escherichia coli (strain K12) GN=folD PE=1 SV=4	23.4892	23.4166	23.4711	23.7499	23.7163	23.679	23.3518	23.5002	23.5087	23.6472	23.4934	23.7798	0.191459	-0.0401754
LB	220	P0A6W0	GLSA2	Glutaminase 2 OS=Escherichia coli (strain K12) GN=glsA2 PE=1 SV=1	18.7435	19.1113	18.802	18.2179	18.134	18.1565	18.9932	18.9438	18.6899	17.9951	18.1775	18.2486	0.0281712	-0.0195112
LB	220	Q46798	YGER	Uncharacterized lipoprotein YgeR OS=Escherichia coli (strain K12) GN=ygeR PE=3 SV=2	18.1702	18.5565	18.4204	19.0783	19.1881	19.0295	18.4082	18.5202	18.2461	19.1177	19.26	19.1744	0.0691134	0.0472568
LB	220	P0A6M4	DTD	D-aminoacyl-tRNA deacylase OS=Escherichia coli (strain K12) GN=dtd PE=1 SV=1	19.1903	19.3029	19.0255	20.8924	21.6864	21.705	19.3468	19.1849	18.9603	20.9535	21.1254	21.8434	0.0314789	-0.064696
LB	220	P0AC69	GLRX4	Glutaredoxin-4 OS=Escherichia coli (strain K12) GN=grxD PE=1 SV=1	25.3545	25.4717	25.3703	25.2216	25.2675	25.0834	25.33	25.3878	25.464	25.2178	25.265	25.1909	0.0753335	0.0143986
LB	220	P0A894	RAPZ	RNase adapter protein RapZ OS=Escherichia coli (strain K12) GN=rapZ PE=1 SV=1	22.6697	22.2732	22.627	22.4545	22.516	22.3658	22.4165	22.5453	22.6341	22.3919	22.4663	22.4596	0.00592881	0.0012544
LB	220	P75830	MACA	Macrolide export protein MacA OS=Escherichia coli (strain K12) GN=macA PE=1 SV=2	16.8095	17.1405	16.3874	17.4524	17.537	16.8983	16.597	16.8618	16.9201	17.2741	17.1989	16.9308	0.140915	-0.0737225
LB	220	P45800	IGAA	Putative membrane protein IgaA homolog OS=Escherichia coli (strain K12) GN=yrfF PE=1 SV=1	15.7244	16.4387	16.4945	16.1803	16.372	16.3156	16.1038	16.1316	16.4691	15.9391	16.1245	16.3705	0.184462	-0.0644708
LB	220	P0AF12	MTNN	5'-methylthioadenosine/S-adenosylhomocysteine nucleosidase OS=Escherichia coli (strain K12) GN=mtnN PE=1 SV=1	25.0697	25.0709	24.9925	23.9987	24.0067	24.0484	25.0224	25.1344	24.9621	24.0168	24.1446	24.0758	0.0312249	0.0282008
LB	220	P0ACS9	ACRR	HTH-type transcriptional regulator AcrR OS=Escherichia coli (strain K12) GN=acrR PE=1 SV=1	16.5289	16.8423	17.4627	NaN	NaN	NaN	16.3022	16.745	17.7064	NaN	NaN	NaN	0.0178944	-0.0267684
LB	220	P27298	OPDA	Oligopeptidase A OS=Escherichia coli (strain K12) GN=prlC PE=3 SV=3	25.9555	25.8633	25.733	25.7428	25.6661	25.4647	26.0425	25.5993	25.9356	25.8496	25.4432	25.8217	0.15212	0.0444266
LB	220	P19926	AGP	Glucose-1-phosphatase OS=Escherichia coli (strain K12) GN=agp PE=1 SV=1	23.4659	23.2301	23.4221	23.65	23.3799	23.516	23.4934	23.1207	23.4811	23.7647	23.5697	24.0421	0.451576	0.13463
LB	220	P0ACI0	ROB	Right origin-binding protein OS=Escherichia coli (strain K12) GN=rob PE=1 SV=1	22.0029	21.8704	22.0347	21.3334	21.3557	21.2213	21.7891	21.9272	22.2134	21.3548	21.4027	21.42	0.0852303	0.0480989
LB	220	P0AFE8	NUOM	NADH-quinone oxidoreductase subunit M OS=Escherichia coli (strain K12) GN=nuoM PE=1 SV=1	14.451	16.7458	16.9679	14.6415	16.0199	16.1989	15.4595	15.5681	17.0062	14.9005	15.6628	16.4364	0.000916546	0.00143925
LB	220	P33570	TKT2	Transketolase 2 OS=Escherichia coli (strain K12) GN=tktB PE=1 SV=1	17.2978	18.5336	17.8577	18.7422	19.1253	18.8253	17.3636	17.8182	18.4417	19.1002	18.8933	19.8767	0.155822	0.185285
LB	220	P0AE12	AMN	AMP nucleosidase OS=Escherichia coli (strain K12) GN=amn PE=1 SV=1	21.9597	21.8141	21.6332	19.204	19.1182	18.8027	21.7962	21.6703	21.922	19.3542	19.3268	19.5779	0.0835593	0.185908
LB	220	P69428	TATA	Sec-independent protein translocase protein TatA OS=Escherichia coli (strain K12) GN=tatA PE=1 SV=1	18.3082	18.8726	18.5842	19.2689	19.32	19.5009	19.2057	19.0178	17.4722	19.2738	19.6384	20.0542	0.12599	0.134563
LB	220	P07604	TYRR	Transcriptional regulatory protein TyrR OS=Escherichia coli (strain K12) GN=tyrR PE=1 SV=2	21.9035	21.5538	21.5301	21.7759	21.8478	21.7172	21.8268	21.6792	21.5011	21.9432	21.8603	21.8792	0.280448	0.0602204
LB	220	P0A935	MLTA	Membrane-bound lytic murein transglycosylase A OS=Escherichia coli (strain K12) GN=mltA PE=1 SV=1	22.4707	22.5484	21.6088	22.8392	22.8497	22.0023	22.4982	22.5778	21.601	22.7851	22.9226	21.9269	0.00142822	-0.00122484
LB	220	P0A9D8	DAPD	2,3,4,5-tetrahydropyridine-2,6-dicarboxylate N-succinyltransferase OS=Escherichia coli (strain K12) GN=dapD PE=1 SV=1	27.0554	27.2154	27.0533	26.8009	26.8579	26.689	27.0914	27.0815	27.1418	26.7775	26.7603	26.7609	0.0309579	-0.0097688
LB	220	P64559	CPTB	Antitoxin CptB OS=Escherichia coli (strain K12) GN=cptB PE=1 SV=1	22.4032	21.5765	21.9866	21.5005	21.5973	21.9721	22.1252	22.0449	21.7685	22.3464	22.0155	21.9299	0.606731	0.199036
LB	220	Q46856	YQHD	Alcohol dehydrogenase YqhD OS=Escherichia coli (strain K12) GN=yqhD PE=1 SV=1	24.7698	24.5641	24.0316	24.5354	24.5159	24.08	24.6338	24.5965	24.1065	24.6224	24.6462	24.1474	0.0998849	0.0427017
LB	220	P0A8E1	YCFP	UPF0227 protein YcfP OS=Escherichia coli (strain K12) GN=ycfP PE=1 SV=1	23.436	23.3909	23.1356	23.2677	23.2902	23.1931	23.3938	23.3136	23.2667	23.2457	23.3242	23.3626	0.260454	0.0321817
LB	220	P33014	YEED	UPF0033 protein YeeD OS=Escherichia coli (strain K12) GN=yeeD PE=1 SV=1	20.1604	19.0266	17.5956	20.1167	18.898	17.8894	19.4564	19.4609	17.7776	19.4478	19.4784	18.6877	0.0721465	0.103691
LB	220	P77173	ZIPA	Cell division protein ZipA OS=Escherichia coli (strain K12) GN=zipA PE=1 SV=3	23.4613	23.3013	23.4487	22.7497	22.7945	22.7943	23.328	23.3723	23.5027	22.9068	22.841	22.7883	0.0596441	0.0315644
LB	220	P0AC13	DHPS	Dihydropteroate synthase OS=Escherichia coli (strain K12) GN=folP PE=1 SV=1	21.5469	21.8488	21.7974	21.5199	21.5855	21.3811	21.7641	21.8476	21.5715	21.3676	21.4162	21.373	0.20532	-0.0566085
LB	220	P31063	YEDD	Uncharacterized lipoprotein YedD OS=Escherichia coli (strain K12) GN=yedD PE=3 SV=1	23.1447	23.1739	23.05	23.5929	23.72	23.538	23.0997	23.1601	23.1035	23.5795	23.714	23.668	0.0371956	0.0175734
LB	220	P0A870	TALB	Transaldolase B OS=Escherichia coli (strain K12) GN=talB PE=1 SV=2	27.3651	27.3953	27.4402	27.2584	27.2686	27.27	27.3657	27.2747	27.5675	27.2335	27.1023	27.3363	0.103717	-0.0195964
LB	220	P0A6M2	DSBB	Disulfide bond formation protein B OS=Escherichia coli (strain K12) GN=dsbB PE=1 SV=1	14.6944	15.717	16.2597	NaN	NaN	NaN	14.4548	15.7647	16.4041	NaN	NaN	NaN	0.00707852	-0.015838
LB	220	P05020	PYRC	Dihydroorotase OS=Escherichia coli (strain K12) GN=pyrC PE=1 SV=2	24.0698	24.0281	23.6409	23.669	23.6634	23.4056	23.9511	24.0523	23.7245	23.722	23.8664	23.6587	0.292938	0.0830164
LB	220	P69908	DCEA	Glutamate decarboxylase alpha OS=Escherichia coli (strain K12) GN=gadA PE=1 SV=1	23.8504	24.1941	24.5046	23.2371	23.5737	23.8415	24.4926	23.3167	24.7665	23.9434	22.6416	24.2401	0.0313234	0.0332689
LB	220	P15254	PUR4	Phosphoribosylformylglycinamidine synthase OS=Escherichia coli (strain K12) GN=purL PE=1 SV=3	22.9562	22.6419	22.5632	23.0638	23.0941	22.6894	22.8833	22.7759	22.511	23.0816	22.9546	22.6915	0.052618	-0.0184447
LB	220	P0ADQ2	YIID	Uncharacterized protein YiiD OS=Escherichia coli (strain K12) GN=yiiD PE=3 SV=1	21.0823	20.8542	20.804	20.5065	20.5635	20.3572	20.9932	20.8231	20.9206	20.8577	20.6013	20.6399	0.401364	0.111349
LB	220	P0A809	RUVA	Holliday junction ATP-dependent DNA helicase RuvA OS=Escherichia coli (strain K12) GN=ruvA PE=1 SV=1	20.8999	20.7326	20.9842	18.3525	18.2044	19.1029	20.6593	20.8756	21.0866	20.2333	19.6509	19.4218	0.474697	0.608491
LB	220	P10442	RNH2	Ribonuclease HII OS=Escherichia coli (strain K12) GN=rnhB PE=1 SV=2	19.9031	20.302	20.2432	NaN	NaN	NaN	20.0151	20.343	20.085	NaN	NaN	NaN	0.0035973	-0.00175285
LB	220	P04128	FIMA1	Type-1 fimbrial protein, A chain OS=Escherichia coli (strain K12) GN=fimA PE=1 SV=2	16.361	17.3543	14.7791	NaN	NaN	NaN	15.8367	16.4662	16.2115	NaN	NaN	NaN	0.00283183	0.00668844
LB	220	P0AE01	TRMJ	tRNA (cytidine/uridine-2'-O-)-methyltransferase TrmJ OS=Escherichia coli (strain K12) GN=trmJ PE=1 SV=1	23.9646	23.8884	24.0604	24.6367	24.6919	24.7002	23.9319	24.085	23.8953	24.7415	24.8037	24.743	0.0648679	0.0430241
LB	220	P77562	YAIW	Uncharacterized protein YaiW OS=Escherichia coli (strain K12) GN=yaiW PE=4 SV=1	17.8401	18.0687	18.1582	18.0251	17.7255	18.3446	17.9382	17.9515	18.1759	17.815	17.6722	17.996	0.407475	-0.102226
LB	220	P22255	CYSQ	3'(2'),5'-bisphosphate nucleotidase CysQ OS=Escherichia coli (strain K12) GN=cysQ PE=1 SV=2	21.2567	21.5307	21.3193	22.2054	22.2628	21.9551	21.4549	21.2828	21.3696	22.3409	22.1907	22.3533	0.104158	0.077048

## Sheet: Fig_2B
Medium	RPM	Uniprot	ProteinName	ProteinDescription	WT_1	WT_2	WT_3	hflKC_mut_1	hflKC_mut_2	hflKC_mut_3	hflKC_mut_4	Mean WT	Mean hflKC_mut	-log10 (p-value)	Log2 (Fold change)
TB	220	P77581	ASTC	ECOLI Succinylornithine transaminase OS=Escherichia coli (strain K12) GN=astC PE=1 SV=1	29.6912	30.0514	29.7289	24.4561	24.8072	24.8289	24.7654	29.8238	24.7144	6.52727	-5.10943
TB	220	P0C7L2	PAAJ	ECOLI 3-oxoadipyl-CoA/3-oxo-5,6-dehydrosuberyl-CoA thiolase OS=Escherichia coli (strain K12) GN=paaJ PE=1 SV=1	26.6335	27.0185	27.0777	21.4441	21.2472	20.9125	21.7483	26.9099	21.3381	5.57794	-5.57184
TB	220	P27550	ACSA	ECOLI Acetyl-coenzyme A synthetase OS=Escherichia coli (strain K12) GN=acs PE=1 SV=2	31.1038	31.169	31.0821	26.9139	27.1731	27.2703	27.0805	31.1183	27.1094	6.91234	-4.00886
TB	220	P0ABC7	HFLK	ECOLI Modulator of FtsH protease HflK OS=Escherichia coli (strain K12) GN=hflK PE=1 SV=1	27.312	27.2385	27.3453	22.8704	22.8221	21.9963	22.5245	27.2986	22.5533	5.22228	-4.74529
TB	220	P0ABC3	HFLC	ECOLI Modulator of FtsH protease HflC OS=Escherichia coli (strain K12) GN=hflC PE=1 SV=1	27.7933	27.6274	27.6737	22.4436	22.2289	23.4768	22.2635	27.6982	22.6032	4.54984	-5.09494
TB	220	P23883	PUUC	ECOLI Aldehyde dehydrogenase PuuC OS=Escherichia coli (strain K12) GN=puuC PE=1 SV=2	26.6614	26.4672	27.0261	22.4366	22.789	22.6252	22.9303	26.7182	22.6953	5.40559	-4.02298
TB	220	P37330	MASZ	ECOLI Malate synthase G OS=Escherichia coli (strain K12) GN=glcB PE=1 SV=3	29.3833	29.267	29.2823	25.9195	26.1971	26.0205	25.7962	29.3109	25.9833	6.23512	-3.32755
TB	220	P09546	PUTA	ECOLI Bifunctional protein PutA OS=Escherichia coli (strain K12) GN=putA PE=1 SV=3	30.6534	30.5922	30.5848	26.5688	26.1063	26.7776	25.7892	30.6101	26.3105	4.79147	-4.29964
TB	220	P0AEQ1	GLCG	ECOLI Protein GlcG OS=Escherichia coli (strain K12) GN=glcG PE=3 SV=1	29.3992	29.5991	29.3276	25.9018	25.0626	25.7884	25.6395	29.4419	25.5981	4.84606	-3.84385
TB	220	P32705	ACTP	ECOLI Cation/acetate symporter ActP OS=Escherichia coli (strain K12) GN=actP PE=1 SV=1	27.2551	27.1331	27.0447	22.7058	22.0818	23.4948	22.1315	27.1443	22.6035	4.07096	-4.54082
TB	220	P0A879	TRPB	ECOLI Tryptophan synthase beta chain OS=Escherichia coli (strain K12) GN=trpB PE=1 SV=2	28.105	28.0903	28.0896	25.1985	25.5117	25.4936	25.2639	28.095	25.3669	6.03546	-2.72806
TB	220	P0AG80	UGPB	ECOLI sn-glycerol-3-phosphate-binding periplasmic protein UgpB OS=Escherichia coli (strain K12) GN=ugpB PE=1 SV=1	27.8631	27.6122	26.4713	22.7609	21.779	23.3147	22.8552	27.3156	22.6774	3.51491	-4.63812
TB	220	P76141	LSRR	ECOLI Transcriptional regulator LsrR OS=Escherichia coli (strain K12) GN=lsrR PE=1 SV=1	28.9585	27.7747	27.2086	23.5869	23.212	23.5333	22.0225	27.9806	23.0887	3.31127	-4.89191
TB	220	P77171	YDCI	ECOLI Uncharacterized HTH-type transcriptional regulator YdcI OS=Escherichia coli (strain K12) GN=ydcI PE=3 SV=2	25.8701	26.5131	26.5933	22.0657	21.9491	22.6801	22.9127	26.3255	22.4019	4.08869	-3.92363
TB	220	P52074	GLCF	ECOLI Glycolate oxidase iron-sulfur subunit OS=Escherichia coli (strain K12) GN=glcF PE=3 SV=1	25.5291	25.6085	25.527	22.7303	22.228	22.1125	22.5729	25.5548	22.4109	5.03914	-3.14391
TB	220	P25553	ALDA	ECOLI Lactaldehyde dehydrogenase OS=Escherichia coli (strain K12) GN=aldA PE=1 SV=2	31.6127	31.6929	31.7665	29.1188	29.2699	29.0291	28.9382	31.6907	29.089	5.9961	-2.6017
TB	220	P76142	LSRB	ECOLI Autoinducer 2-binding protein LsrB OS=Escherichia coli (strain K12) GN=lsrB PE=1 SV=1	28.1729	27.99	27.5796	23.321	23.6306	24.8365	23.9005	27.9142	23.9221	3.69251	-3.99201
TB	220	P09551	ARGT	ECOLI Lysine/arginine/ornithine-binding periplasmic protein OS=Escherichia coli (strain K12) GN=argT PE=1 SV=3	28.3716	27.9816	28.2357	25.2924	25.6438	25.1861	25.4377	28.1963	25.39	5.07685	-2.80633
TB	220	P31133	POTF	ECOLI Putrescine-binding periplasmic protein OS=Escherichia coli (strain K12) GN=potF PE=1 SV=3	27.6072	27.8187	27.4273	22.8866	22.184	22.8482	24.5501	27.6178	23.1172	3.16339	-4.50055
TB	220	P37387	XYLF	ECOLI D-xylose-binding periplasmic protein OS=Escherichia coli (strain K12) GN=xylF PE=1 SV=1	27.9685	28.3426	28.219	23.0064	19.3658	23.2541	23.5605	28.1767	22.2967	2.40048	-5.88003
TB	220	P39829	GARD	ECOLI Galactarate dehydratase (L-threo-forming) OS=Escherichia coli (strain K12) GN=garD PE=1 SV=2	27.7079	26.5564	28.2035	24.1633	22.8445	23.251	22.1317	27.4892	23.0977	2.97736	-4.39158
TB	220	P76558	MAO2	ECOLI NADP-dependent malic enzyme OS=Escherichia coli (strain K12) GN=maeB PE=1 SV=1	30.8004	30.7425	30.7812	28.8434	28.8893	28.9376	28.7545	30.7747	28.8562	6.72114	-1.91852
TB	220	P23847	DPPA	ECOLI Periplasmic dipeptide transport protein OS=Escherichia coli (strain K12) GN=dppA PE=1 SV=1	30.7184	30.6881	30.6885	27.8134	28.4365	28.1184	28.1374	30.6984	28.1264	4.8967	-2.57195
TB	220	P76621	CSID	ECOLI Protein CsiD OS=Escherichia coli (strain K12) GN=csiD PE=1 SV=2	26.6995	27.2812	26.7011	23.1643	21.3498	23.7332	22.1623	26.8939	22.6024	2.93217	-4.29151
TB	220	P76217	ASTD	ECOLI N-succinylglutamate 5-semialdehyde dehydrogenase OS=Escherichia coli (strain K12) GN=astD PE=1 SV=1	26.292	26.2469	26.2221	23.3363	21.9521	22.8218	23.1776	26.2537	22.822	3.63162	-3.43171
TB	220	P15078	CSTA	ECOLI Carbon starvation protein A OS=Escherichia coli (strain K12) GN=cstA PE=1 SV=3	29.4834	29.4004	29.2709	26.3881	26.8621	26.4863	25.8536	29.3849	26.3975	4.12703	-2.98736
TB	220	P76143	LSRF	ECOLI 3-hydroxy-5-phosphonooxypentane-2,4-dione thiolase OS=Escherichia coli (strain K12) GN=lsrF PE=1 SV=1	28.44	28.45	28.2668	25.0379	24.5334	25.8896	24.7429	28.3856	25.051	3.63019	-3.33462
TB	220	P0AEG1	DPPC	ECOLI Dipeptide transport system permease protein DppC OS=Escherichia coli (strain K12) GN=dppC PE=1 SV=1	27.3056	26.6897	26.6214	22.2139	21.7919	23.5038	23.7783	26.8722	22.822	2.96258	-4.05023
TB	220	P76079	PAAC	ECOLI 1,2-phenylacetyl-CoA epoxidase, subunit C OS=Escherichia coli (strain K12) GN=paaC PE=1 SV=1	25.1367	24.9581	25.1572	22.4743	22.3446	22.9275	22.4475	25.084	22.5485	4.71359	-2.53556
TB	220	P0AC33	FUMA	ECOLI Fumarate hydratase class I, aerobic OS=Escherichia coli (strain K12) GN=fumA PE=1 SV=2	30.5109	30.6136	30.762	28.3323	28.6049	28.3766	28.2658	30.6288	28.3949	5.34421	-2.23392
TB	220	P76086	PAAX	ECOLI Transcriptional repressor PaaX OS=Escherichia coli (strain K12) GN=paaX PE=1 SV=1	26.0188	26.1677	25.7818	22.9523	22.5909	23.5481	22.4216	25.9894	22.8782	3.77802	-3.11118
TB	220	P0AEQ3	GLNH	ECOLI Glutamine-binding periplasmic protein OS=Escherichia coli (strain K12) GN=glnH PE=1 SV=1	30.3086	30.1941	30.3976	27.946	28.3313	27.9143	28.0095	30.3001	28.0503	5.03751	-2.24982
TB	220	P27306	STHA	ECOLI Soluble pyridine nucleotide transhydrogenase OS=Escherichia coli (strain K12) GN=sthA PE=1 SV=5	29.9396	29.8911	29.8149	27.8088	27.5462	27.8582	27.4736	29.8819	27.6717	5.12396	-2.21018
TB	220	P05042	FUMC	ECOLI Fumarate hydratase class II OS=Escherichia coli (strain K12) GN=fumC PE=1 SV=1	28.4758	27.8544	27.4948	24.7807	24.4271	25.3162	24.0585	27.9416	24.6456	3.3814	-3.29604
TB	220	P0ACL5	GLCC	ECOLI Glc operon transcriptional activator OS=Escherichia coli (strain K12) GN=glcC PE=1 SV=1	26.4902	26.5354	25.8082	23.6092	20.9862	22.148	22.2231	26.2779	22.2416	2.75694	-4.03629
TB	220	P76503	FADI	ECOLI 3-ketoacyl-CoA thiolase OS=Escherichia coli (strain K12) GN=fadI PE=1 SV=1	26.3764	26.2528	26.1176	23.3656	21.725	22.9045	20.8967	26.2489	22.223	2.74608	-4.02599
TB	220	P36683	ACNB	ECOLI Aconitate hydratase B OS=Escherichia coli (strain K12) GN=acnB PE=1 SV=3	31.6154	31.6518	31.6449	29.7892	29.7702	29.9086	29.5837	31.6374	29.7629	5.58018	-1.87446
TB	220	P08997	MASY	ECOLI Malate synthase A OS=Escherichia coli (strain K12) GN=aceB PE=1 SV=1	30.3933	30.5235	30.4469	28.551	28.3359	28.1356	28.0442	30.4545	28.2667	4.7564	-2.18786
TB	220	P0AES2	GUDD	ECOLI Glucarate dehydratase OS=Escherichia coli (strain K12) GN=gudD PE=1 SV=2	27.1442	28.2823	27.5427	24.9222	24.5355	24.9294	23.9953	27.6564	24.5956	3.31192	-3.06086
TB	220	P0A877	TRPA	ECOLI Tryptophan synthase alpha chain OS=Escherichia coli (strain K12) GN=trpA PE=1 SV=1	28.4464	28.539	28.7034	26.2302	26.6883	26.132	26.2218	28.5629	26.3181	4.46526	-2.24485
TB	220	P0AC44	DHSD	ECOLI Succinate dehydrogenase hydrophobic membrane anchor subunit OS=Escherichia coli (strain K12) GN=sdhD PE=1 SV=1	27.6089	27.2049	27.0791	24.8841	24.9233	25.0707	24.3967	27.2976	24.8187	4.02899	-2.47893
TB	220	P07117	PUTP	ECOLI Sodium/proline symporter OS=Escherichia coli (strain K12) GN=putP PE=1 SV=1	28.5584	28.0481	28.1178	24.919	25.6831	25.0974	25.9559	28.2414	25.4138	3.52642	-2.82758
TB	220	P0A6F3	GLPK	ECOLI Glycerol kinase OS=Escherichia coli (strain K12) GN=glpK PE=1 SV=2	33.2478	33.2897	33.2193	31.5553	31.6835	31.7109	31.7291	33.2523	31.6697	6.24964	-1.58256
TB	220	P76108	YDCS	ECOLI Putative ABC transporter periplasmic-binding protein YdcS OS=Escherichia coli (strain K12) GN=ydcS PE=3 SV=1	27.3015	27.0728	26.8898	23.8904	22.3442	24.6583	22.6459	27.088	23.3847	2.64174	-3.70332
TB	220	P0A836	SUCC	ECOLI Succinyl-CoA ligase [ADP-forming] subunit beta OS=Escherichia coli (strain K12) GN=sucC PE=1 SV=1	32.0529	31.9149	31.9574	30.0597	29.8155	30.0712	29.5926	31.9751	29.8847	4.62849	-2.09031
TB	220	P0AGE9	SUCD	ECOLI Succinyl-CoA ligase [ADP-forming] subunit alpha OS=Escherichia coli (strain K12) GN=sucD PE=1 SV=2	31.8327	31.6329	31.5213	29.7099	29.4999	29.7604	29.3397	31.6623	29.5775	4.63705	-2.0848
TB	220	P76081	PAAE	ECOLI 1,2-phenylacetyl-CoA epoxidase, subunit E OS=Escherichia coli (strain K12) GN=paaE PE=1 SV=1	25.2085	24.9851	25.0248	22.6141	21.752	22.3127	22.8922	25.0728	22.3928	3.57112	-2.68004
TB	220	P0AGA6	UHPA	ECOLI Transcriptional regulatory protein UhpA OS=Escherichia coli (strain K12) GN=uhpA PE=1 SV=1	33.9063	31.5353	31.6124	31.4931	24.133	24.0624	22.007	32.3513	25.4239	1.3783	-6.92746
TB	220	P00909	TRPC	ECOLI Tryptophan biosynthesis protein TrpCF OS=Escherichia coli (strain K12) GN=trpC PE=1 SV=4	25.5922	25.8348	25.6659	22.9604	23.4931	22.6935	22.0158	25.6977	22.7907	3.27952	-2.90696
TB	220	P23522	GARL	ECOLI 5-keto-4-deoxy-D-glucarate aldolase OS=Escherichia coli (strain K12) GN=garL PE=1 SV=2	27.5026	27.8926	27.5644	25.4715	24.7748	24.7835	23.9336	27.6532	24.7409	3.18891	-2.91232
TB	220	P37339	LHGO	ECOLI L-2-hydroxyglutarate oxidase LhgO OS=Escherichia coli (strain K12) GN=lhgO PE=1 SV=3	25.1321	24.5218	25.0817	22.6601	22.7838	22.6308	22.2595	24.9119	22.5835	3.96998	-2.32831
TB	220	P77455	PAAZ	ECOLI Bifunctional protein PaaZ OS=Escherichia coli (strain K12) GN=paaZ PE=1 SV=1	24.513	24.5494	24.6706	22.8165	22.5562	22.8941	22.8181	24.5776	22.7712	5.10484	-1.80643
TB	220	P0A9G6	ACEA	ECOLI Isocitrate lyase OS=Escherichia coli (strain K12) GN=aceA PE=1 SV=1	32.4186	32.3771	32.4675	30.3778	30.6822	30.0482	30.2896	32.4211	30.3494	4.35666	-2.07164
TB	220	P76216	ASTB	ECOLI N-succinylarginine dihydrolase OS=Escherichia coli (strain K12) GN=astB PE=1 SV=1	25.7008	24.9715	25.2381	22.6019	22.1396	22.5072	23.2741	25.3035	22.6307	3.32136	-2.67274
TB	220	P0ABH7	CISY	ECOLI Citrate synthase OS=Escherichia coli (strain K12) GN=gltA PE=1 SV=1	32.4259	32.4561	32.4032	30.4332	30.2045	30.6576	29.9848	32.4284	30.32	4.19301	-2.1084
TB	220	P0ABQ2	GARR	ECOLI 2-hydroxy-3-oxopropionate reductase OS=Escherichia coli (strain K12) GN=garR PE=1 SV=1	29.5862	29.5415	29.5221	27.4333	27.2114	27.4802	26.5786	29.5499	27.1759	3.69255	-2.37407
TB	220	P00805	ASPG2	ECOLI L-asparaginase 2 OS=Escherichia coli (strain K12) GN=ansB PE=1 SV=2	26.1206	25.9462	25.8746	23.7153	22.0555	23.4772	22.7771	25.9805	23.0063	2.93653	-2.97421
TB	220	P0AEM9	FLIY	ECOLI L-cystine-binding protein FliY OS=Escherichia coli (strain K12) GN=fliY PE=1 SV=1	29.0274	29.0878	29.0393	27.8941	27.8614	27.8979	27.9136	29.0515	27.8917	7.52091	-1.1598
TB	220	P05704	MCP3	ECOLI Methyl-accepting chemotaxis protein III OS=Escherichia coli (strain K12) GN=trg PE=1 SV=3	30.2077	30.0578	29.9635	26.6296	27.8823	27.2901	27.7855	30.0763	27.3969	3.2502	-2.67943
TB	220	P0AC41	SDHA	ECOLI Succinate dehydrogenase flavoprotein subunit OS=Escherichia coli (strain K12) GN=sdhA PE=1 SV=1	31.6295	31.5868	31.5665	29.7357	29.4333	29.9171	29.421	31.5943	29.6268	4.42255	-1.96746
TB	220	P0A763	NDK	ECOLI Nucleoside diphosphate kinase OS=Escherichia coli (strain K12) GN=ndk PE=1 SV=2	31.4587	31.3864	31.3706	29.1575	29.6283	28.7781	29.245	31.4052	29.2022	3.89043	-2.20302
TB	220	P0A830	DCTA	ECOLI Aerobic C4-dicarboxylate transport protein OS=Escherichia coli (strain K12) GN=dctA PE=1 SV=1	26.2786	25.6446	25.7217	23.9646	23.7372	23.5776	23.658	25.8816	23.7343	3.97879	-2.14729
TB	220	P22256	GABT	ECOLI 4-aminobutyrate aminotransferase GabT OS=Escherichia coli (strain K12) GN=gabT PE=1 SV=1	29.3171	29.3438	29.1511	27.0199	26.4819	27.3567	26.2975	29.2707	26.789	3.42744	-2.48169
TB	220	P00904	TRPGD	ECOLI Bifunctional protein TrpGD OS=Escherichia coli (strain K12) GN=trpGD PE=1 SV=3	25.5928	25.9461	25.7573	22.9228	23.8715	22.3279	22.2208	25.7654	22.8357	2.86941	-2.92967
TB	220	P76085	PAAK	ECOLI Phenylacetate-coenzyme A ligase OS=Escherichia coli (strain K12) GN=paaK PE=1 SV=1	27.7887	26.0573	26.8662	22.5711	24.3137	20.7162	23.5605	26.9041	22.7904	2.01535	-4.11371
TB	220	P17846	CYSI	ECOLI Sulfite reductase [NADPH] hemoprotein beta-component OS=Escherichia coli (strain K12) GN=cysI PE=1 SV=4	25.8387	26.5334	26.0358	23.8041	23.2474	22.79	24.0423	26.136	23.471	3.06621	-2.66502
TB	220	P33937	NAPA	ECOLI Periplasmic nitrate reductase OS=Escherichia coli (strain K12) GN=napA PE=1 SV=3	25.9098	25.9061	25.7755	24.0608	24.4022	24.0578	24.0189	25.8638	24.1349	4.67821	-1.72889
TB	220	P50457	PUUE	ECOLI 4-aminobutyrate aminotransferase PuuE OS=Escherichia coli (strain K12) GN=puuE PE=1 SV=1	25.8644	25.6551	25.6459	23.9578	22.6655	23.0047	23.2006	25.7218	23.2072	3.21387	-2.51464
TB	220	P37313	DPPF	ECOLI Dipeptide transport ATP-binding protein DppF OS=Escherichia coli (strain K12) GN=dppF PE=3 SV=1	26.265	26.2365	25.6104	22.5923	22.2211	24.2308	21.6815	26.0373	22.6814	2.37884	-3.35589
TB	220	P62620	ISPG	ECOLI 4-hydroxy-3-methylbut-2-en-1-yl diphosphate synthase (flavodoxin) OS=Escherichia coli (strain K12) GN=ispG PE=1 SV=1	27.3784	26.7944	26.9696	25.2267	23.6805	24.2511	24.1953	27.0475	24.3384	2.93066	-2.70908
TB	220	P52073	GLCE	ECOLI Glycolate oxidase subunit GlcE OS=Escherichia coli (strain K12) GN=glcE PE=3 SV=1	25.6608	25.5714	25.6488	22.3236	23.3033	21.1211	23.1364	25.627	22.4711	2.5132	-3.15594
TB	220	P37902	GLTI	ECOLI Glutamate/aspartate periplasmic-binding protein OS=Escherichia coli (strain K12) GN=gltI PE=1 SV=2	27.7204	27.5625	27.4355	25.9802	25.7174	25.7189	25.4072	27.5728	25.7059	4.15946	-1.86688
TB	220	P02931	OMPF	ECOLI Outer membrane protein F OS=Escherichia coli (strain K12) GN=ompF PE=1 SV=1	33.6522	33.6944	33.7047	30.9426	31.838	31.0788	31.7888	33.6838	31.4121	3.35991	-2.27171
TB	220	P0AE37	ASTA	ECOLI Arginine N-succinyltransferase OS=Escherichia coli (strain K12) GN=astA PE=2 SV=1	25.141	25.1704	25.2241	22.8006	22.1013	23.3711	22.9321	25.1785	22.8013	3.20703	-2.37717
TB	220	P07014	SDHB	ECOLI Succinate dehydrogenase iron-sulfur subunit OS=Escherichia coli (strain K12) GN=sdhB PE=1 SV=1	30.1239	30.3182	30.268	28.3644	28.1776	28.6076	27.8637	30.2367	28.2533	3.83573	-1.98334
TB	220	P77399	FADJ	ECOLI Fatty acid oxidation complex subunit alpha OS=Escherichia coli (strain K12) GN=fadJ PE=1 SV=1	25.3879	25.1911	24.2837	22.6825	20.8691	20.1243	22.3152	24.9542	21.4978	2.19557	-3.45645
TB	220	P0AEP9	GLCD	ECOLI Glycolate oxidase subunit GlcD OS=Escherichia coli (strain K12) GN=glcD PE=3 SV=1	24.0571	24.2212	24.2372	22.6596	22.2318	22.5189	22.5613	24.1718	22.4929	4.49381	-1.67891
TB	220	P76038	PUUD	ECOLI Gamma-glutamyl-gamma-aminobutyrate hydrolase PuuD OS=Escherichia coli (strain K12) GN=puuD PE=1 SV=2	24.6793	25.0856	25.2914	22.5736	21.8865	22.1891	23.2729	25.0188	22.4805	2.92028	-2.53825
TB	220	P0A853	TNAA	ECOLI Tryptophanase OS=Escherichia coli (strain K12) GN=tnaA PE=1 SV=1	34.1068	34.1377	34.1753	31.3175	32.1758	32.2689	32.1649	34.1399	31.9818	3.35164	-2.15814
TB	220	P10346	GLNQ	ECOLI Glutamine transport ATP-binding protein GlnQ OS=Escherichia coli (strain K12) GN=glnQ PE=1 SV=1	27.7744	28.0423	28.142	26.4411	26.4175	26.4941	26.2691	27.9863	26.4055	4.56853	-1.5808
TB	220	P25526	GABD	ECOLI Succinate-semialdehyde dehydrogenase [NADP(+)] GabD OS=Escherichia coli (strain K12) GN=gabD PE=1 SV=1	27.8918	28.0111	27.8054	25.4269	24.3772	26.1765	24.6061	27.9028	25.1467	2.61527	-2.7561
TB	220	P23173	TNAB	ECOLI Low affinity tryptophan permease OS=Escherichia coli (strain K12) GN=tnaB PE=1 SV=1	27.1034	27.2742	27.2847	25.0225	22.1435	24.181	24.376	27.2208	23.9308	2.17709	-3.29001
TB	220	P0ABJ1	CYOA	ECOLI Cytochrome bo(3) ubiquinol oxidase subunit 2 OS=Escherichia coli (strain K12) GN=cyoA PE=1 SV=1	30.8465	30.933	30.7594	29.4589	29.2747	29.5395	29.4401	30.8463	29.4283	5.03428	-1.41795
[truncated: 1,937 more rows]

## Sheet: Fig_2C
Medium	RPM	Uniprot	ProteinName	ProteinDescription	WT_1	WT_2	WT_3	hflKC_mut_1	hflKC_mut_2	hflKC_mut_3	Mean WT	Mean hflKC_mut	-log10 (p-value)	Log2 (Fold change)
[truncated: 2,452 more rows]
