# Supplementary material for: The SPFH complex HflK-HflC regulates aerobic respiration in bacteria
Source: PLoS Biol. 2025 Apr 7;23(4):e3003077. doi: 10.1371/journal.pbio.3003077 (PMC12005517; doi:10.1371/journal.pbio.3003077)
Supplement: S3 Data — (XLSX) [file pbio.3003077.s022.xlsx]

## Sheet: Fig_3B
Medium	RPM	Starin	Replicate_1	Replicate_2	Replicate_3	Mean	SD
M9 glucose minimal medium	220	WT	1.05614	0.986294	0.957568	1	0.0506942
M9 glucose minimal medium	220	∆hflKC	19.1082	21.7119	24.4011	21.7404	2.64661

## Sheet: Fig_3C
Medium	RPM	Starin	Replicate_1	Replicate_2	Replicate_3	Mean	SD
TB	220	WT	0.806099	1.22151	0.972396	1	0.209075
TB	220	∆hflKC	0.130041	0.138447	0.174751	0.147746	0.0237614

## Sheet: Fig_3D
Medium	RPM	Starin	Replicate_1	Replicate_2	Replicate_3	Mean	SD
TB	220	WT	0.979984	1.17902	0.840999	1	0.169896
TB	220	∆hflKC	0.0134092	0.014114	0.0242946	0.0172726	0.00609144

## Sheet: Fig_3E
Medium	RPM	Strain	Time (min)	Replicate_1	Replicate_2	Replicate_3	Replicate_4	Replicate_5	Replicate_6	Replicate_7	Replicate_8	Mean	SD
TB	220	WT	0	85.5	70.1	69	79.5	62.7	65	59.8	63.3	69.3625	8.90809
TB	220	WT	1	42.1	20	14.8	12.8	13.7	8.1	10.1	26.3	18.4875	11.1355
TB	220	WT	2	5.9	5.5	5.5	6.9	5.5	5.5	5.5	5.6	5.7375	0.489716
TB	220	WT	3	-	-	5.5	-	-	-	-	-	5.5
TB	220	∆hflKC	0	70.1	72.3	67.2	73.7	73.8	69.5	79.8	76	72.8	3.97923
TB	220	∆hflKC	1	62.8	67	13.3	47.4	51	42.4	32.7	51.6	46.025	17.0742
TB	220	∆hflKC	2	23.1	20	6.4	7.1	11	7.1	6	8.8	11.1875	6.63916
TB	220	∆hflKC	3	5.9	6.6	5.8	5.7	5.7	5.5	5.5	5.6	5.7875	0.35632

## Sheet: Fig_3F
Medium	RPM	Strain	Replicate_1	Replicate_2	Replicate_3	Replicate_4	Replicate_5	Mean	SD
TB	220	WT + 0.5 mM H2O2	396	426	406	339	435	400.4	37.6603
TB	220	WT	337	283	292	283	182	275.4	56.8093
TB	220	ΔhflKC	97.2	99.7	77.8	82.6	89.9	89.44	9.327

## Sheet: Fig_3G
Medium	RPM	Strain	Replicate_1	Replicate_2	Replicate_3	Replicate_4	Replicate_5	Replicate_6	Replicate_7	Replicate_8	Replicate_9	Replicate_10	Replicate_11	Replicate_12	Mean	SD
TB	220	WT + 40 µM DNP	0.094	0.099	0.1	0.101	0.102	0.104	0.104	0.093	0.096	0.104	0.107	0.127	0.102583	0.00880556
TB	220	WT	0.189	0.194	0.199	0.198	0.2	0.207	0.177	0.205	0.179	0.166	0.208	0.194	0.193	0.0130523
TB	220	ΔhflKC	0.146	0.152	0.148	0.15	0.153	0.151	0.135	0.135	0.132	0.137	0.148	0.143	0.144167	0.00751766

## Sheet: Fig_3H
Media	Medium	Starin	Molecule	Replicate_1	Replicate_2	Replicate_3	Mean	Transform_1	Transform_2	Transform_3	Mean	SD
M9 glucose minimal medium	220	WT	ATP	0.636797	0.534877	0.693256	0.621643	1.02438	0.860424	1.1152	1	0.129125
M9 glucose minimal medium	220	ΔhflKC	ATP	0.336707	0.301308	0.333388	0.323801	0.54164	0.484697	0.536301	0.52088	0.0314486
M9 glucose minimal medium	220	WT	ADP	0.283698	0.248048	0.263097	0.264947	1.07077	0.936215	0.993015	1	0.0675488
M9 glucose minimal medium	220	ΔhflKC	ADP	0.268578	0.318037	0.256065	0.280893	1.0137	1.20038	0.966476	1.06019	0.123685
M9 glucose minimal medium	220	WT	AMP	0.0176447	0.0180657	0.0176768	0.0177957	0.991514	1.01517	0.993316	1	0.0131682
M9 glucose minimal medium	220	ΔhflKC	AMP	0.0214096	0.0275331	0.0240589	0.0243339	1.20308	1.54718	1.35195	1.3674	0.172571
