# Supplementary material for: The SPFH complex HflK-HflC regulates aerobic respiration in bacteria
Source: PLoS Biol. 2025 Apr 7;23(4):e3003077. doi: 10.1371/journal.pbio.3003077 (PMC12005517; doi:10.1371/journal.pbio.3003077)
Supplement: S4 Data — (XLSX) [file pbio.3003077.s023.xlsx]

## Sheet: Fig_4A
Medium	RPM	Starin	Replicate_1	Replicate_2	Replicate_3	Mean	SD
TB	220	WT + pBAD33	1.20523	0.934375	0.8604	1	0.181538
TB	220	∆hflKC + pBAD33	0.144267	0.0789385	0.134546	0.119251	0.0352481
TB	220	∆hflKC + pMI107	0.0533846	0.111933	0.0835082	0.082942	0.0292784
TB	220	∆hflKC + pMI107 [0.02% L-arabinose]	0.952546	1.46099	0.629538	1.01436	0.419157

## Sheet: Fig_4B
Medium	RPM	Starin	Replicate_1	Replicate_2	Replicate_3	Mean	SD
TB	220	WT + pBAD33	1.15056	0.851025	0.998412	1	0.149776
TB	220	∆hflKC + pBAD33	0.0254832	0.0218123	0.021825	0.0230401	0.00211572
TB	220	∆hflKC + pMI107	0.0197562	0.0226024	0.0176987	0.0200191	0.00246237
TB	220	∆hflKC + pMI107 [0.02% L-arabinose]	1.2289	0.909533	1.14026	1.0929	0.164866

## Sheet: Fig_4C
Medium	RPM	Strain	Time (min)	Replicate_1	Replicate_2	Replicate_3	Replicate_4	Replicate_5	Replicate_6	Replicate_7	Replicate_8	Mean	SD
TB	220	WT + pBAD33	0	62.2	74.5	72.5	71.7	72.7	73.4	78.4	70.6	72	4.59814
TB	220	WT + pBAD33	1	36.1	34.4	51.6	51.9	62	41.2	44.2	33.6	44.375	10.0971
TB	220	WT + pBAD33	2	11.1	19.2	27.3	25.3	34.3	7.1	7.1	7.6	17.375	10.6716
TB	220	WT + pBAD33	3	7.1	7.3	7.5	7.3	12.3	-	-	-	8.3	2.24054
TB	220	WT + pBAD33	4	-	-	-	-	7	-	-	-	7
TB	220	∆hflKC + pMI107	0	62.8	71.6	73.6	78.4	75.5	76.6	82.3	74	74.35	5.70263
TB	220	∆hflKC + pMI107	1	58.4	70.3	60.7	65.7	68.8	55.4	76.5	59.9	64.4625	7.10311
TB	220	∆hflKC + pMI107	2	40.6	55.1	34	43.8	52.6	37.6	55.2	30.3	43.65	9.7239
TB	220	∆hflKC + pMI107	3	24.4	36.4	18.6	26.3	31.8	25	29.3	26.6	27.3	5.31763
TB	220	∆hflKC + pMI107	4	13.2	18.7	10.6	12.7	13.8	11.6	19	14	14.2	3.08128
TB	220	∆hflKC + pMI107	5	8.4	7.3	7.4	7.4	7.3	7	7.1	7.1	7.375	0.439968
TB	220	∆hflKC + pMI107 [0.02% L-arabinose]	0	70.8	70.8	73.2	68.5	67.3	64.8	76	64.3	69.4625	4.04049
TB	220	∆hflKC + pMI107 [0.02% L-arabinose]	1	50	32.6	35.4	58	32.4	34.2	53	20.3	39.4875	12.7968
TB	220	∆hflKC + pMI107 [0.02% L-arabinose]	2	19.1	9.9	20.2	15.1	9.4	12	10.7	6.6	12.875	4.82782
TB	220	∆hflKC + pMI107 [0.02% L-arabinose]	3	6.7	6.9	7.3	6.7	6.5	6.5	6.6	-	6.74286	0.282

## Sheet: Fig_4D
Medium	RPM	Starin	Time (h)	Replicate_1	Replicate_2	Replicate_3	Mean	SD
TB	220	WT + pBAD33	0	0.01	0.01	0.01	0.01	0
TB	220	WT + pBAD33	2	0.02	0.02	0.02	0.02	0
TB	220	WT + pBAD33	4	0.26	0.25	0.28	0.263333	0.0152753
TB	220	WT + pBAD33	6	0.82	0.75	0.77	0.78	0.0360555
TB	220	∆hflKC + pBAD33	8	1.23	1.16	1.15	1.18	0.043589
TB	220	∆hflKC + pBAD33	0	0.01	0.01	0.01	0.01	0
TB	220	∆hflKC + pBAD33	2	0.02	0.02	0.02	0.02	0
TB	220	∆hflKC + pBAD33	4	0.07	0.07	0.09	0.0766667	0.011547
TB	220	∆hflKC + pBAD33	6	0.12	0.11	0.15	0.126667	0.0208167
TB	220	∆hflKC + pBAD33	8	0.18	0.17	0.19	0.18	0.01
TB	220	∆hflKC + pMI107	0	0.01	0.01	0.01	0.01	0
TB	220	∆hflKC + pMI107	2	0.02	0.02	0.02	0.02	0
TB	220	∆hflKC + pMI107	4	0.09	0.08	0.1	0.09	0.01
TB	220	∆hflKC + pMI107	6	0.17	0.17	0.2	0.18	0.0173205
TB	220	∆hflKC + pMI107	8	0.29	0.29	0.25	0.276667	0.023094
TB	220	∆hflKC + pMI107 [0.02% L-arabinose]	0	0.01	0.01	0.01	0.01	0
TB	220	∆hflKC + pMI107 [0.02% L-arabinose]	2	0.02	0.02	0.02	0.02	0
TB	220	∆hflKC + pMI107 [0.02% L-arabinose]	4	0.33	0.31	0.35	0.33	0.02
TB	220	∆hflKC + pMI107 [0.02% L-arabinose]	6	1.15	1.19	1.19	1.17667	0.023094
TB	220	∆hflKC + pMI107 [0.02% L-arabinose]	8	1.52	1.57	1.59	1.56	0.0360555

## Sheet: Fig_4E
Medium	RPM	Starin	Time (h)	Replicate_1	Replicate_2	Replicate_3	Replicate_4	Replicate_5	Replicate_6	Replicate_7	Mean	SD
TB	220	WT + pBAD33	8	1.23	1.16	1.15	1.17	1.22	1.17	1.22	1.18857	0.0333809
TB	220	∆hflKC + pBAD33	8	0.18	0.17	0.19	0.7	0.69	0.7	0.69	0.474286	0.27537
TB	220	∆hflKC + pMI107	8	0.29	0.29	0.25	0.68	0.68	0.68	0.68	0.507143	0.216003
TB	220	∆hflKC + pMI107 [0.02% L-arabinose]	8	1.52	1.57	1.59	1.43	1.4	1.43	1.4	1.47714	0.0811817

## Sheet: Fig_4F
Medium	RPM	Starin	Replicate_1	Replicate_2	Replicate_3	Replicate_4	Replicate_5	Replicate_6	Replicate_7	Replicate_8	Replicate_9	Replicate_10	Replicate_11	Replicate_12	Mean	SD
TB	220	WT + pBAD33 40µM DPN	0.12	0.111	0.116	0.119	0.122	0.124	0.124	0.115	0.11	0.119	0.128	0.114	0.1185	0.1185
TB	220	WT + pBAD33	0.227	0.233	0.217	0.234	0.232	0.198	0.237	0.248	0.249	0.227	0.247	0.242	0.232583	0.232583
TB	220	∆hflKC + pBAD33	0.135	0.138	0.12	0.136	0.135	0.151	0.083	0.097	0.089	0.085	0.091	0.088	0.112333	0.112333
TB	220	∆hflKC + pMI107	0.152	0.156	0.158	0.164	0.167	0.174	0.125	0.125	0.126	0.131	0.131	0.135	0.145333	0.145333
TB	220	∆hflKC + pMI107 [0.02% L-arabinose]	0.235	0.239	0.245	0.238	0.252	0.246	0.269	0.279	0.285	0.273	0.268	0.27	0.25825	0.25825

## Sheet: Fig_4G
Medium	RPM	Starin	Time of treatment (min)	Replicate_1	Replicate_2	Replicate_3	Replicate_4	Replicate_5	Replicate_6	Replicate_7	Replicate_8	Replicate_9	Replicate_10	Replicate_11	Replicate_12	Replicate_13	Replicate_14	Replicate_15	Replicate_16	Replicate_17	Replicate_18	Mean	SD
LB	220	WT	0	29.9032	29.9921	29.9487	29.9183	29.9606	29.8833	29.0273	29.0305	28.9955	28.9781	28.8958	28.8894	28.4614	28.465	28.5103	28.4373	28.482	28.4658	29.1247	0.626759
LB	220	WT	30	29.8966	29.8868	29.8475	29.8452	29.8457	29.8576	29.0225	29.0436	29.0874	29.0514	29.0329	28.9913	28.5115	28.4292	28.6116	28.5305	28.5985	28.5252	29.1453	0.565161
LB	220	WT	60	29.8315	29.8942	29.8631	29.8838	29.874	29.9025	28.9188	29.0471	28.9728	28.9633	29.0472	28.9551	28.5465	28.4857	28.5143	28.497	28.5384	28.625	29.1311	0.574642
LB	220	∆hflKC	0	27.4301	27.1087	27.1418	27.7454	27.7659	27.7267	26.9158	26.8527	26.4182	27.1793	27.195	26.7088	26.1307	26.1259	26.3349	26.263	25.9603	26.2924	26.8498	0.598538
LB	220	∆hflKC	30	27.1955	27.2677	26.8051	27.5113	27.5824	27.5237	26.4061	26.0507	26.4473	26.9045	26.4549	26.8704	26.1672	26.0751	26.2005	26.1303	25.9952	26.1342	26.6512	0.564621
LB	220	∆hflKC	60	27.1975	27.1842	27.1187	27.4523	27.5754	27.5172	26.394	26.4357	26.0957	26.7662	26.7086	26.6474	25.948	26.031	26.0501	25.9616	26.0811	25.9853	26.6194	0.591653

## Sheet: Fig_4H
Log2 Intensity							Intensity_Linear scale							Normalized Intensity_linear scale
WT_0	WT_30	WT_60	ΔhflKC_0	ΔhflKC_30	ΔhflKC_60		WT_0	WT_30	WT_60	ΔhflKC_0	ΔhflKC_30	ΔhflKC_60		WT_30	WT_60	ΔhflKC_30	ΔhflKC_60
29.9032	29.8966	29.8315	27.4301	27.1955	27.1975		1.00404e+09	9.99458e+08	9.55347e+08	1.80833e+08	1.53692e+08	1.53904e+08		0.995436	0.951503	0.849915	0.851088
29.9921	29.8868	29.8942	27.1087	27.2677	27.1842		1.06787e+09	9.92733e+08	9.97831e+08	1.4472e+08	1.61587e+08	1.52495e+08		0.929637	0.934412	1.11655	1.05373
29.9487	29.8475	29.8631	27.1418	26.8051	27.1187		1.03625e+09	9.66068e+08	9.76517e+08	1.48083e+08	1.17254e+08	1.45724e+08		0.93227	0.942353	0.791812	0.984068
29.9183	29.8452	29.8838	27.7454	27.5113	27.4523		1.0146e+09	9.64483e+08	9.90677e+08	2.25006e+08	1.9131e+08	1.83639e+08		0.9506	0.976417	0.850245	0.816152
29.9606	29.8457	29.874	27.7659	27.5824	27.5754		1.04479e+09	9.6483e+08	9.83923e+08	2.28234e+08	2.00975e+08	1.99997e+08		0.923472	0.941746	0.880564	0.876278
29.8833	29.8576	29.9025	27.7267	27.5237	27.5172		9.90307e+08	9.72808e+08	1.00356e+09	2.22106e+08	1.92962e+08	1.9209e+08		0.98233	1.01338	0.868784	0.864861
29.0273	29.0225	28.9188	26.9158	26.4061	26.394		5.47115e+08	5.45298e+08	5.07474e+08	1.26607e+08	8.89259e+07	8.81856e+07		0.996678	0.927546	0.702378	0.696531
29.0305	29.0436	29.0471	26.8527	26.0507	26.4357		5.48334e+08	5.53343e+08	5.54703e+08	1.21193e+08	6.95092e+07	9.07717e+07		1.00914	1.01161	0.573542	0.748986
28.9955	29.0874	28.9728	26.4182	26.4473	26.0957		5.35192e+08	5.70408e+08	5.26826e+08	8.96736e+07	9.15007e+07	7.17124e+07		1.0658	0.984368	1.02038	0.799705
28.9781	29.0514	28.9633	27.1793	26.9045	26.7662		5.28797e+08	5.56347e+08	5.234e+08	1.51984e+08	1.25623e+08	1.14139e+08		1.0521	0.989794	0.826553	0.750997
28.8958	29.0329	29.0472	27.195	26.4549	26.7086		4.99452e+08	5.4927e+08	5.54718e+08	1.53644e+08	9.19879e+07	1.09674e+08		1.09975	1.11065	0.598706	0.713814
28.8894	28.9913	28.9551	26.7088	26.8704	26.6474		4.97234e+08	5.33658e+08	5.2043e+08	1.09683e+08	1.22686e+08	1.05116e+08		1.07325	1.04665	1.11855	0.958367
28.4614	28.5115	28.5465	26.1307	26.1672	25.948		3.69598e+08	3.82663e+08	3.92071e+08	7.34709e+07	7.53576e+07	6.47353e+07		1.03535	1.06081	1.02568	0.881101
28.465	28.4292	28.4857	26.1259	26.0751	26.031		3.70526e+08	3.61435e+08	3.75876e+08	7.32269e+07	7.06928e+07	6.8565e+07		0.975464	1.01444	0.965394	0.936337
28.5103	28.6116	28.5143	26.3349	26.2005	26.0501		3.8235e+08	4.10165e+08	3.83407e+08	8.46461e+07	7.71167e+07	6.94783e+07		1.07275	1.00276	0.911049	0.82081
28.4373	28.5305	28.497	26.263	26.1303	25.9616		3.6347e+08	3.87742e+08	3.78847e+08	8.05287e+07	7.34531e+07	6.53444e+07		1.06678	1.04231	0.912135	0.811442
28.482	28.5985	28.5384	25.9603	25.9952	26.0811		3.74923e+08	4.06441e+08	3.89871e+08	6.52864e+07	6.68878e+07	7.09909e+07		1.08406	1.03987	1.02453	1.08738
28.4658	28.5252	28.625	26.2924	26.1342	25.9853		3.70734e+08	3.86322e+08	4.13987e+08	8.21877e+07	7.36494e+07	6.64276e+07		1.04205	1.11667	0.896111	0.808242

## Sheet: Fig_4I
Medium	RPM	Starin	Time of treatment (min)	Replicate_1	Replicate_2	Replicate_3	Replicate_4	Replicate_5	Replicate_6	Replicate_7	Replicate_8	Replicate_9	Replicate_10	Replicate_11	Replicate_12	Replicate_13	Replicate_14	Replicate_15	Replicate_16	Replicate_17	Replicate_18	Mean	SD
LB	220	WT	0	26.5629	26.3744	26.3739	26.348	26.4751	26.4648	25.6712	25.7675	25.7722	25.7667	25.7668	25.6785	25.46	25.443	25.3528	25.4266	25.2137	25.3594	25.8488	0.45711
LB	220	WT	30	26.347	26.273	26.2599	26.2638	26.3315	26.2086	25.6224	25.5744	25.5101	25.5954	25.6309	25.7569	25.2273	25.2792	25.1624	25.271	25.2768	25.1629	25.7085	0.450638
LB	220	WT	60	25.9303	26.0094	25.8828	26.1059	26.1014	26.0887	25.3859	25.3011	25.2448	25.3852	25.3773	25.417	25.0689	25.0122	25.1632	25.0529	25.1702	25.3272	25.5014	0.398166
LB	220	∆hflKC	0	25.6169	25.5549	25.5021	25.2176	25.3006	25.4294	24.7676	25.0098	25.0981	24.5847	24.4597	24.9011	24.8953	25.4644	25.1774	24.9326	25.2908	24.8737	25.1154	0.336426
LB	220	∆hflKC	30	24.7997	24.8483	24.7572	24.6161	24.7948	24.6332	23.9285	23.8468	23.9417	24.1814	23.7048	23.6768	24.0259	23.93	24.0228	23.9345	24.0392	25.0637	24.2636	0.45333
LB	220	∆hflKC	60	24.2899	24.3664	24.3916	24.2045	24.1958	24.1921	23.7143	23.3274	23.346	23.3486	23.7107	23.359	23.7469	23.5406	23.9608	23.9566	23.8638	23.7294	23.8469	0.369238

## Sheet: Fig_4J
								Intensity_Linear scale
WT_0	WT_30	WT_60	ΔhflKC_0	ΔhflKC_30	ΔhflKC_60			WT_0	WT_30	WT_60	ΔhflKC_0	ΔhflKC_30	ΔhflKC_60		Normalized Intensity_linear scale
26.5629	26.347	25.9303	25.6169	24.7997	24.2899			9.91363e+07	8.53549e+07	6.39455e+07	5.14586e+07	2.92055e+07	2.05112e+07		0.860985	0.645026	0.567553	0.398595
26.3744	26.273	26.0094	25.5549	24.8483	24.3664			8.69951e+07	8.10894e+07	6.7548e+07	4.92934e+07	3.02057e+07	2.16287e+07		0.932115	0.776458	0.612774	0.438774
26.3739	26.2599	25.8828	25.5021	24.7572	24.3916			8.69607e+07	8.03548e+07	6.18727e+07	4.75216e+07	2.83579e+07	2.20093e+07		0.924035	0.711502	0.596736	0.463143
26.348	26.2638	26.1059	25.2176	24.6161	24.2045			8.5417e+07	8.05728e+07	7.22207e+07	3.90159e+07	2.57148e+07	1.93316e+07		0.943288	0.845508	0.659084	0.495481
26.4751	26.3315	26.1014	25.3006	24.7948	24.1958			9.32797e+07	8.44445e+07	7.19963e+07	4.13272e+07	2.9105e+07	1.92157e+07		0.905283	0.771833	0.704257	0.464965
26.4648	26.2086	26.0887	25.4294	24.6332	24.1921			9.26193e+07	7.75471e+07	7.13638e+07	4.51856e+07	2.60207e+07	1.91662e+07		0.837267	0.770507	0.575863	0.424166
25.6712	25.6224	25.3859	24.7676	23.9285	23.7143			5.34331e+07	5.16552e+07	4.38453e+07	2.85631e+07	1.5966e+07	1.37633e+07		0.966727	0.820565	0.558971	0.481854
25.7675	25.5744	25.3011	25.0098	23.8468	23.3274			5.71207e+07	4.99638e+07	4.13404e+07	3.37838e+07	1.50869e+07	1.05259e+07		0.874706	0.723738	0.446572	0.311566
25.7722	25.5101	25.2448	25.0981	23.9417	23.346			5.73079e+07	4.77875e+07	3.97591e+07	3.59157e+07	1.61125e+07	1.06623e+07		0.833873	0.69378	0.44862	0.296871
25.7667	25.5954	25.3852	24.5847	24.1814	23.3486			5.70906e+07	5.06978e+07	4.38232e+07	2.51611e+07	1.90255e+07	1.06814e+07		0.888024	0.767607	0.756148	0.424521
25.7668	25.6309	25.3773	24.4597	23.7048	23.7107			5.70942e+07	5.19601e+07	4.35847e+07	2.3073e+07	1.36727e+07	1.37292e+07		0.910077	0.763384	0.592585	0.595032
25.6785	25.7569	25.417	24.9011	23.6768	23.359			5.37015e+07	5.67029e+07	4.47992e+07	3.13311e+07	1.34098e+07	1.07587e+07		1.05589	0.834226	0.428004	0.343387
25.46	25.2273	25.0689	24.8953	24.0259	23.7469			4.61568e+07	3.92813e+07	3.51951e+07	3.1206e+07	1.70812e+07	1.40777e+07		0.851041	0.762511	0.547371	0.451122
25.443	25.2792	25.0122	25.4644	23.93	23.5406			4.56145e+07	4.07179e+07	3.38403e+07	4.62981e+07	1.59829e+07	1.22018e+07		0.892652	0.741876	0.345218	0.263548
25.3528	25.1624	25.1632	25.1774	24.0228	23.9608			4.28511e+07	3.75534e+07	3.75742e+07	3.79456e+07	1.70441e+07	1.63273e+07		0.876369	0.876855	0.449172	0.430281
25.4266	25.271	25.0529	24.9326	23.9345	23.9566			4.50989e+07	4.04871e+07	3.48088e+07	3.20233e+07	1.60328e+07	1.62801e+07		0.89774	0.771833	0.500659	0.508384
25.2137	25.2768	25.1702	25.2908	24.0392	23.8638			3.89122e+07	4.06522e+07	3.77557e+07	4.10469e+07	1.72398e+07	1.52662e+07		1.04472	0.970278	0.420003	0.371921
25.3594	25.1629	25.3272	24.8737	25.0637	23.7294			4.30482e+07	3.75656e+07	4.20975e+07	3.0741e+07	3.50704e+07	1.39074e+07		0.872641	0.977914	1.14083	0.452406
