# Supplementary material for: The SPFH complex HflK-HflC regulates aerobic respiration in bacteria
Source: PLoS Biol. 2025 Apr 7;23(4):e3003077. doi: 10.1371/journal.pbio.3003077 (PMC12005517; doi:10.1371/journal.pbio.3003077)
Supplement: S5 Data — (XLSX) [file pbio.3003077.s024.xlsx]

## Sheet: S1A_Fig
Medium	RPM	Starin	Time (h)	Replicate_1	Replicate_2	Replicate_3	Mean	SD
TB	100	WT	0	0.01	0.01	0.01	0.01	0
TB	100	WT	2	0.15	0.16	0.14	0.15	0.01
TB	100	WT	4	0.46	0.44	0.45	0.45	0.01
TB	100	WT	6	0.68	0.68	0.67	0.676667	0.0057735
TB	100	WT	8	0.81	0.81	0.8	0.806667	0.0057735
TB	100	∆hflK	0	0.01	0.01	0.01	0.01	0
TB	100	∆hflK	2	0.13	0.13	0.12	0.126667	0.0057735
TB	100	∆hflK	4	0.4	0.4	0.4	0.4	6.7987e-17
TB	100	∆hflK	6	0.61	0.63	0.61	0.616667	0.011547
TB	100	∆hflK	8	0.81	0.8	0.8	0.803333	0.0057735
TB	100	∆hflC	0	0.01	0.01	0.01	0.01	0
TB	100	∆hflC	2	0.14	0.15	0.12	0.136667	0.0152753
TB	100	∆hflC	4	0.45	0.42	0.4	0.423333	0.0251661
TB	100	∆hflC	6	0.67	0.65	0.64	0.653333	0.0152753
TB	100	∆hflC	8	0.83	0.8	0.81	0.813333	0.0152753
TB	100	∆hflKC	0	0.01	0.01	0.01	0.01	0
TB	100	∆hflKC	2	0.12	0.12	0.12	0.12	0
TB	100	∆hflKC	4	0.35	0.38	0.37	0.366667	0.0152753
TB	100	∆hflKC	6	0.63	0.63	0.63	0.63	0
TB	100	∆hflKC	8	0.76	0.78	0.79	0.776667	0.0152753

## Sheet: S1B_Fig
Medium	RPM	Starin	Time (h)	Replicate_1	Replicate_2	Replicate_3	Mean	SD
TB	220	WT	0	0.01	0.01	0.01	0.01	0
TB	220	WT	2	0.06	0.07	0.06	0.0633333	0.0057735
TB	220	WT	4	0.54	0.653	0.53	0.574333	0.0683106
TB	220	WT	6	1.11	1	1.11	1.07333	0.0635085
TB	220	WT	8	1.47	1.47	1.46	1.46667	0.0057735
TB	220	∆hflK	0	0.01	0.01	0.01	0.01	0
TB	220	∆hflK	2	0.08	0.07	0.06	0.07	0.01
TB	220	∆hflK	4	0.42	0.4	0.42	0.413333	0.011547
TB	220	∆hflK	6	0.9	0.9	0.9	0.9	0
TB	220	∆hflK	8	1.3	1.33	1.3	1.31	0.0173205
TB	220	∆hflC	0	0.01	0.01	0.01	0.01	0
TB	220	∆hflC	2	0.04	0.06	0.06	0.0533333	0.011547
TB	220	∆hflC	4	0.54	0.47	0.54	0.516667	0.0404145
TB	220	∆hflC	6	1.07	1	1.1	1.05667	0.051316
TB	220	∆hflC	8	1.44	1.46	1.46	1.45333	0.011547
TB	220	∆hflKC	0	0.01	0.01	0.01	0.01	0
TB	220	∆hflKC	2	0.06	0.06	0.06	0.06	0
TB	220	∆hflKC	4	0.28	0.28	0.27	0.276667	0.0057735
TB	220	∆hflKC	6	0.54	0.57	0.56	0.556667	0.0152753
TB	220	∆hflKC	8	1.01	0.98	1	0.996667	0.0152753

## Sheet: S1C_Fig
Medium	RPM	Starin	Time (h)	Replicate_1	Replicate_2	Replicate_3	Mean	SD
TB	300	WT	0	0.01	0.01	0.01	0.01	0
TB	300	WT	2	0.16	0.16	0.16	0.16	0
TB	300	WT	4	0.7	0.64	0.63	0.656667	0.0378594
TB	300	WT	6	1.4	1.42	1.42	1.41333	0.011547
TB	300	WT	8	1.72	1.74	1.66	1.70667	0.0416333
TB	300	∆hflK	0	0.01	0.01	0.01	0.01	0
TB	300	∆hflK	2	0.11	0.11	0.1	0.106667	0.0057735
TB	300	∆hflK	4	0.29	0.28	0.29	0.286667	0.0057735
TB	300	∆hflK	6	0.72	0.71	0.71	0.713333	0.0057735
TB	300	∆hflK	8	1.12	1.11	1.14	1.12333	0.0152753
TB	300	∆hflC	0	0.01	0.01	0.01	0.01	0
TB	300	∆hflC	2	0.15	0.14	0.14	0.143333	0.0057735
TB	300	∆hflC	4	0.63	0.62	0.64	0.63	0.01
TB	300	∆hflC	6	1.38	1.36	1.36	1.36667	0.011547
TB	300	∆hflC	8	1.65	1.66	1.6	1.63667	0.0321455
TB	300	∆hflKC	0	0.01	0.01	0.01	0.01	0
TB	300	∆hflKC	2	0.1	0.1	0.1	0.1	1.69967e-17
TB	300	∆hflKC	4	0.25	0.24	0.24	0.243333	0.0057735
TB	300	∆hflKC	6	0.43	0.43	0.42	0.426667	0.0057735
TB	300	∆hflKC	8	0.64	0.61	0.59	0.613333	0.0251661

## Sheet: S1D_Fig
Medium	RPM	Starin	Colony units_1	Colony units_2	Colony units_3	Mean	SD
TB	220	WT	1220000	1380000	1760000	1.45333e+06	277369
TB	220	∆hflKC	90000	86000	70000	82000	10583

## Sheet: S1E_Fig
Medium	RPM	Starin	Time (h)	Replicate_1	Replicate_2	Replicate_3	Mean	SD
LB	220	WT	0	0.01	0.01	0.01	0.01	0
LB	220	WT	2	0.14	0.11	0.12	0.123333	0.0152753
LB	220	WT	4	1.36	1.35	1.34	1.35	0.01
LB	220	WT	6	1.76	1.75	1.7	1.73667	0.0321455
LB	220	WT	8	1.88	1.92	1.9	1.9	0.02
LB	220	∆hflK	0	0.01	0.01	0.01	0.01	0
LB	220	∆hflK	2	0.11	0.11	0.12	0.113333	0.0057735
LB	220	∆hflK	4	1.27	1.26	1.31	1.28	0.0264575
LB	220	∆hflK	6	1.72	1.71	1.71	1.71333	0.0057735
LB	220	∆hflK	8	1.91	1.88	1.91	1.9	0.0173205
LB	220	∆hflC	0	0.01	0.01	0.01	0.01	0
LB	220	∆hflC	2	0.1	0.11	0.11	0.106667	0.0057735
LB	220	∆hflC	4	1.37	1.27	1.37	1.33667	0.057735
LB	220	∆hflC	6	1.79	1.78	1.68	1.75	0.0608276
LB	220	∆hflC	8	1.94	1.9	1.93	1.92333	0.0208167
LB	220	∆hflKC	0	0.01	0.01	0.01	0.01	0
LB	220	∆hflKC	2	0.09	0.11	0.1	0.1	0.01
LB	220	∆hflKC	4	1.26	1.3	1.25	1.27	0.0264575
LB	220	∆hflKC	6	1.71	1.77	1.64	1.70667	0.0650641
LB	220	∆hflKC	8	1.87	1.82	1.84	1.84333	0.0251661

## Sheet: S1F_Fig
Medium	RPM	Starin	Time (h)	Replicate_1	Replicate_2	Replicate_3	Mean	SD
TB	220	WT	0	0.01	0.01	0.01	0.01	0
TB	220	WT	2	0.06	0.05	0.05	0.0533333	0.0057735
TB	220	WT	4	0.34	0.36	0.37	0.356667	0.0152753
TB	220	WT	6	0.81	0.83	0.85	0.83	0.02
TB	220	WT	8	1.21	1.19	1.22	1.20667	0.0152753
TB	220	∆hflKC	0	0.01	0.01	0.01	0.01	0
TB	220	∆hflKC	2	0.05	0.05	0.05	0.05	8.49837e-18
TB	220	∆hflKC	4	0.23	0.23	0.23	0.23	0
TB	220	∆hflKC	6	0.35	0.36	0.37	0.36	0.01
TB	220	∆hflKC	8	0.6	0.61	0.63	0.613333	0.0152753
TB + 20% YE	220	WT	0	0.01	0.01	0.01	0.01	0
TB + 20% YE	220	WT	2	0.04	0.05	0.05	0.0466667	0.0057735
TB + 20% YE	220	WT	4	0.44	0.51	0.5	0.483333	0.0378594
TB + 20% YE	220	WT	6	0.96	1.02	0.99	0.99	0.03
TB + 20% YE	220	WT	8	1.39	1.39	1.41	1.39667	0.011547
TB + 20% YE	220	∆hflKC	0	0.01	0.01	0.01	0.01	0
TB + 20% YE	220	∆hflKC	2	0.06	0.05	0.05	0.0533333	0.0057735
TB + 20% YE	220	∆hflKC	4	0.31	0.31	0.3	0.306667	0.0057735
TB + 20% YE	220	∆hflKC	6	0.54	0.53	0.52	0.53	0.01
TB + 20% YE	220	∆hflKC	8	1.14	1.08	1.11	1.11	0.03
TB + 100% YE	220	WT	0	0.01	0.01	0.01	0.01	0
TB + 100% YE	220	WT	2	0.04	0.07	0.06	0.0566667	0.0152753
TB + 100% YE	220	WT	4	0.68	0.77	0.73	0.726667	0.0450925
TB + 100% YE	220	WT	6	1.24	1.32	1.27	1.27667	0.0404145
TB + 100% YE	220	WT	8	1.62	1.7	1.64	1.65333	0.0416333
TB + 100% YE	220	∆hflKC	0	0.01	0.01	0.01	0.01	0
TB + 100% YE	220	∆hflKC	2	0.08	0.05	0.04	0.0566667	0.0208167
TB + 100% YE	220	∆hflKC	4	0.48	0.44	0.43	0.45	0.0264575
TB + 100% YE	220	∆hflKC	6	1.22	1.13	1.12	1.15667	0.0550757
TB + 100% YE	220	∆hflKC	8	1.64	1.59	1.63	1.62	0.0264575

## Sheet: S1H_Fig
Medium	RPM	Starin	Time (h)	Replicate_1	Replicate_2	Replicate_3	Mean	SD
TB + 0.4% Glucose	220	WT	0	0.01	0.01	0.01	0.01	0
TB + 0.4% Glucose	220	WT	2	0.08	0.08	0.08	0.08	0
TB + 0.4% Glucose	220	WT	4	1.11	1.05	1	1.05333	0.0550757
TB + 0.4% Glucose	220	WT	6	1.2	1.26	1.23	1.23	0.03
TB + 0.4% Glucose	220	WT	8	1.24	1.25	1.2	1.23	0.0264575
TB + 0.4% Glucose	220	∆hflKC	0	0.01	0.01	0.01	0.01	0
TB + 0.4% Glucose	220	∆hflKC	2	0.09	0.09	0.09	0.09	1.69967e-17
TB + 0.4% Glucose	220	∆hflKC	4	0.63	0.76	0.7	0.696667	0.0650641
TB + 0.4% Glucose	220	∆hflKC	6	0.95	1.01	1	0.986667	0.0321455
TB + 0.4% Glucose	220	∆hflKC	8	1	0.98	0.93	0.97	0.0360555

## Sheet: S1I_Fig
Medium	RPM	Starin	Time (h)	Replicate_1	Replicate_2	Replicate_3	Replicate_4	Replicate_5	Mean	SD
TB + 0.4% Glucose	220	WT	8	1.24	1.25	1.2	1.21	1.21	1.222	0.0216795
TB + 0.4% Glucose	220	∆hflKC	8	1	0.98	0.93	1.06	1.06	1.006	0.0554977

## Sheet: S1J_Fig
Medium	RPM	Starin	Time (h)	Replicate_1	Replicate_2	Replicate_3	Mean	SD
M9 glucose minimal medium	220	WT	0	0.01	0.01	0.01	0.01	0
M9 glucose minimal medium	220	WT	2	0.02	0.02	0.03	0.0233333	0.0057735
M9 glucose minimal medium	220	WT	4	0.06	0.06	0.06	0.06	0
M9 glucose minimal medium	220	WT	6	0.32	0.29	0.31	0.306667	0.0152753
M9 glucose minimal medium	220	WT	8	1.17	1.14	1.18	1.16333	0.0208167
M9 glucose minimal medium	220	∆hflKC	0	0.01	0.01	0.01	0.01	0
M9 glucose minimal medium	220	∆hflKC	2	0.03	0.02	0.03	0.0266667	0.0057735
M9 glucose minimal medium	220	∆hflKC	4	0.07	0.07	0.07	0.07	0
M9 glucose minimal medium	220	∆hflKC	6	0.18	0.18	0.17	0.176667	0.0057735
M9 glucose minimal medium	220	∆hflKC	8	0.61	0.57	0.6	0.593333	0.0208167

## Sheet: S1K_Fig
Medium	RPM	Starin	Time (h)	Replicate_1	Replicate_2	Replicate_3	Mean	SD
M9 glucose minimal medium	220	WT	8	1.17	1.14	1.18	1.16333	0.0208167
M9 glucose minimal medium	220	∆hflKC	8	0.61	0.57	0.6	0.593333	0.0208167

[truncated: 2 more sheets: S1L_Fig, S1M_Fig]
