# Supplementary material for: The SPFH complex HflK-HflC regulates aerobic respiration in bacteria
Source: PLoS Biol. 2025 Apr 7;23(4):e3003077. doi: 10.1371/journal.pbio.3003077 (PMC12005517; doi:10.1371/journal.pbio.3003077)
Supplement: S7 Data — (XLSX) [file pbio.3003077.s026.xlsx]

## Sheet: S3A_Fig
Medium	RPM	Uniprot	ProteinName	proteinDescription	WT_1	WT_2	WT_3	WT_4	WT_5	WT_6	mut_hflK_1	mut_hflK_2	mut_hflK_3	mut_hflK_4	mut_hflK_5	mut_hflK_6	-log10 (p-value)	Log2 (Fold change)
LB	220	P0ABC3	HFLC	Modulator of FtsH protease HflC OS=Escherichia coli (strain K12) GN=hflC PE=1 SV=1	25.3146	25.2777	25.1141	25.2617	25.2354	25.1524	22.6822	22.7249	22.0089	22.7407	22.7232	22.0251	8.25133	-2.74181
LB	220	P0ABC7	HFLK	Modulator of FtsH protease HflK OS=Escherichia coli (strain K12) GN=hflK PE=1 SV=1	25.8639	25.7796	25.7215	25.4585	25.3895	25.3697	21.3974	21.5849	21.406	21.1179	20.7129	20.5417	9.31037	-4.47032
LB	220	P62620	ISPG	4-hydroxy-3-methylbut-2-en-1-yl diphosphate synthase (flavodoxin) OS=Escherichia coli (strain K12) GN=ispG PE=1 SV=1	24.7539	24.6715	24.6386	24.9715	24.9468	24.8332	22.3421	22.162	22.1877	22.7221	22.5668	22.6132	8.92982	-2.37027
LB	220	P0ABI8	CYOB	Cytochrome bo(3) ubiquinol oxidase subunit 1 OS=Escherichia coli (strain K12) GN=cyoB PE=1 SV=1	25.3062	25.3441	25.46	25.2671	25.2353	25.3387	24.4145	24.1591	24.3883	24.3338	24.2531	24.3374	8.71967	-1.01085
LB	220	P33232	LLDD	L-lactate dehydrogenase OS=Escherichia coli (strain K12) GN=lldD PE=1 SV=1	26.1037	25.8416	25.9634	25.9257	25.8294	25.8787	24.751	23.8931	24.3891	24.8503	24.0266	24.4928	5.56648	-1.52329
LB	220	P0ADP2	YIGI	Uncharacterized protein YigI OS=Escherichia coli (strain K12) GN=yigI PE=4 SV=1	17.0139	17.446	17.6615	18.6616	18.507	18.6583	15.8893	15.7583	15.7915	17.8042	17.7054	17.6457	1.40961	-1.22567
LB	220	P0A887	UBIE	Ubiquinone/menaquinone biosynthesis C-methyltransferase UbiE OS=Escherichia coli (strain K12) GN=ubiE PE=1 SV=1	24.3219	24.4234	24.4194	24.2235	24.2149	24.217	23.5501	23.3525	23.4249	23.3113	23.2372	23.3414	7.61933	-0.933764
LB	220	P76297	FLHE	Flagellar protein FlhE OS=Escherichia coli (strain K12) GN=flhE PE=3 SV=1	17.3056	17.3841	17.2795	NaN	NaN	NaN	16.3616	16.3753	16.6671	NaN	NaN	NaN	2.91617	-0.855057
LB	220	P0A9Q7	ADHE	Aldehyde-alcohol dehydrogenase OS=Escherichia coli (strain K12) GN=adhE PE=1 SV=2	28.6843	28.656	28.4345	28.6634	28.7819	28.464	29.299	29.6571	29.4327	29.3289	29.7713	29.513	5.56837	0.886324
LB	220	P0ABJ9	CYDA	Cytochrome bd-I ubiquinol oxidase subunit 1 OS=Escherichia coli (strain K12) GN=cydA PE=1 SV=1	24.2649	24.3867	24.393	24.2498	24.3574	24.4052	24.9924	25.1997	25.3659	24.9519	25.2203	25.4396	5.84237	0.852113
LB	220	P0AFG3	ODO1	2-oxoglutarate dehydrogenase E1 component OS=Escherichia coli (strain K12) GN=sucA PE=1 SV=1	26.3016	26.2853	26.3103	26.2449	26.2059	26.1894	25.9456	25.5947	25.8933	25.9116	25.5799	25.8339	4.22733	-0.463062
LB	220	P00448	SODM	Superoxide dismutase [Mn] OS=Escherichia coli (strain K12) GN=sodA PE=1 SV=2	28.8863	28.8654	28.8159	28.7376	28.8008	28.7193	28.3193	28.2157	28.2351	28.2346	28.1951	28.1534	7.82325	-0.578693
LB	220	P08395	SPPA	Protease 4 OS=Escherichia coli (strain K12) GN=sppA PE=1 SV=2	19.9901	19.9663	19.7863	20.5698	20.4728	20.4626	19.4692	19.4148	19.5241	20.3836	20.2494	20.1626	0.789577	-0.340709
LB	220	P76115	YNCD	Probable TonB-dependent receptor YncD OS=Escherichia coli (strain K12) GN=yncD PE=3 SV=1	21.2569	21.147	21.423	20.9283	20.8439	21.0863	20.2509	20.0836	20.0515	19.8615	19.4401	19.723	5.04254	-1.21247
LB	220	P0AB46	YMGD	Uncharacterized protein YmgD OS=Escherichia coli (strain K12) GN=ymgD PE=1 SV=2	18.6874	19.0953	17.6937	19.4625	19.4528	18.7225	22.2372	22.9524	22.485	22.7052	23.347	22.8242	6.71099	3.90611
LB	220	P0ABJ1	CYOA	Cytochrome bo(3) ubiquinol oxidase subunit 2 OS=Escherichia coli (strain K12) GN=cyoA PE=1 SV=1	27.1761	26.9748	27.2807	26.8021	26.9362	27.0988	26.3381	26.1674	26.2315	26.2801	26.0261	26.1144	5.81225	-0.851855
LB	220	P21177	FADB	Fatty acid oxidation complex subunit alpha OS=Escherichia coli (strain K12) GN=fadB PE=1 SV=2	22.0266	21.765	22.0067	23.0538	22.9605	23.0354	21.2624	21.1538	21.6145	22.8551	22.6977	22.9019	0.435353	-0.393771
LB	220	P0AEX3	KGTP	Alpha-ketoglutarate permease OS=Escherichia coli (strain K12) GN=kgtP PE=1 SV=1	18.5159	18.7696	18.6715	18.4109	18.5748	18.6824	17.1056	17.7875	17.7088	17.5812	17.4314	17.5933	5.60361	-1.06955
LB	220	P52647	NIFJ	Probable pyruvate-flavodoxin oxidoreductase OS=Escherichia coli (strain K12) GN=ydbK PE=3 SV=2	23.5895	23.4626	23.648	23.6755	23.7929	23.8482	22.892	22.9167	22.9399	23.077	23.1095	23.0249	5.79569	-0.676148
LB	220	Q47146	FADE	Acyl-coenzyme A dehydrogenase OS=Escherichia coli (strain K12) GN=fadE PE=2 SV=2	21.0543	21.0177	20.7111	21.2308	21.0672	20.671	20.3496	20.2877	20.3457	20.8061	20.4513	20.5166	2.74921	-0.499181
LB	220	P27306	STHA	Soluble pyridine nucleotide transhydrogenase OS=Escherichia coli (strain K12) GN=sthA PE=1 SV=5	25.1957	25.0896	25.1181	25.1218	24.9539	25.0479	24.8703	24.5227	24.7794	24.8419	24.4409	24.6737	3.3085	-0.399689
LB	220	P0C8J6	GATY	D-tagatose-1,6-bisphosphate aldolase subunit GatY OS=Escherichia coli (strain K12) GN=gatY PE=1 SV=1	24.7899	24.7505	24.9317	25.1535	24.9331	25.003	25.4076	25.4172	25.7285	25.5182	25.4908	25.8482	4.31535	0.641457
LB	220	P16926	MREC	Cell shape-determining protein MreC OS=Escherichia coli (strain K12) GN=mreC PE=1 SV=1	21.5957	21.6663	21.3971	21.8039	21.8974	21.8203	20.929	20.9125	20.9278	21.1484	21.0591	21.1736	4.70826	-0.671692
LB	220	P27300	LPXK	Tetraacyldisaccharide 4'-kinase OS=Escherichia coli (strain K12) GN=lpxK PE=1 SV=2	17.857	17.5612	17.7768	15.1805	15.9669	15.1722	17.1435	17.0542	17.2506	15.5715	14.1171	14.6942	0.353217	-0.613919
LB	220	P06993	MALT	HTH-type transcriptional regulator MalT OS=Escherichia coli (strain K12) GN=malT PE=1 SV=2	20.8566	20.768	20.6134	20.8938	20.6657	20.5302	21.4063	21.3579	21.4771	21.2921	21.2016	21.2335	5.11092	0.606793
LB	220	P0ABK2	CYDB	Cytochrome bd-I ubiquinol oxidase subunit 2 OS=Escherichia coli (strain K12) GN=cydB PE=1 SV=1	22.2528	22.408	22.5641	22.0966	22.3342	22.3417	22.7249	23.1749	23.2969	22.7496	22.9901	23.1262	3.8279	0.677515
LB	220	P0ABN1	KDGL	Diacylglycerol kinase OS=Escherichia coli (strain K12) GN=dgkA PE=1 SV=2	16.0311	15.9038	16.0752	NaN	NaN	NaN	16.105	16.1558	16.4399	NaN	NaN	NaN	0.925766	0.230206
LB	220	P0AD59	IVY	Inhibitor of vertebrate lysozyme OS=Escherichia coli (strain K12) GN=ivy PE=1 SV=1	21.4947	21.5569	21.8515	21.2929	21.4427	21.3497	22.9186	23.3055	23.372	22.7164	23.1532	23.2289	6.67188	1.61769
LB	220	P0AFG6	ODO2	Dihydrolipoyllysine-residue succinyltransferase component of 2-oxoglutarate dehydrogenase complex OS=Escherichia coli (strain K12) GN=sucB PE=1 SV=2	26.8531	26.7746	26.7159	26.5996	26.5952	26.4579	26.2584	25.989	26.3005	26.0077	25.8417	26.1204	4.04973	-0.579771
LB	220	P30750	METN	Methionine import ATP-binding protein MetN OS=Escherichia coli (strain K12) GN=metN PE=1 SV=4	22.8217	22.9288	22.954	22.7182	22.7564	22.8101	22.3502	22.3235	22.3794	22.3813	22.3018	22.3407	6.56374	-0.485394
LB	220	P0AAB4	UBID	3-octaprenyl-4-hydroxybenzoate carboxy-lyase OS=Escherichia coli (strain K12) GN=ubiD PE=1 SV=1	23.5899	23.4763	23.4356	23.45	23.4125	23.3853	23.2245	23.0159	23.1762	23.1869	23.1187	23.1386	4.7132	-0.314843
LB	220	P25535	UBII	2-octaprenylphenol hydroxylase OS=Escherichia coli (strain K12) GN=ubiI PE=1 SV=2	17.819	18.11	18.054	NaN	NaN	NaN	17.5673	17.5739	17.6411	NaN	NaN	NaN	1.91216	-0.400255
LB	220	P0AC33	FUMA	Fumarate hydratase class I, aerobic OS=Escherichia coli (strain K12) GN=fumA PE=1 SV=2	26.0282	25.7822	26.0665	25.903	25.7089	26.0413	25.4906	25.1658	25.5936	25.5355	25.1401	25.6228	3.03536	-0.496959
LB	220	P0A9P6	DEAD	ATP-dependent RNA helicase DeaD OS=Escherichia coli (strain K12) GN=deaD PE=1 SV=2	27.7642	27.4982	27.4917	27.4926	27.4139	27.3081	26.9812	26.7492	26.5502	26.8115	26.6564	26.4165	4.85463	-0.800601
LB	220	P69451	LCFA	Long-chain-fatty-acid--CoA ligase OS=Escherichia coli (strain K12) GN=fadD PE=1 SV=1	19.7934	19.4753	19.6391	21.7902	21.7718	21.7472	19.2172	19.1887	19.3841	21.6792	21.6744	21.7931	0.110321	-0.213369
LB	220	P76445	LPXT	Lipid A 1-diphosphate synthase OS=Escherichia coli (strain K12) GN=lpxT PE=1 SV=2	21.938	22.0043	21.8907	21.8442	21.9673	22.0137	21.4272	21.5097	21.4283	21.5291	21.4781	21.4083	7.2349	-0.479584
LB	220	P0AB24	EFEO	Iron uptake system component EfeO OS=Escherichia coli (strain K12) GN=efeO PE=1 SV=1	22.571	22.5904	22.126	22.518	22.4676	21.9818	21.6744	21.5768	21.1056	21.5122	21.5119	20.9143	3.96476	-0.993298
LB	220	P0A7X6	RIMM	Ribosome maturation factor RimM OS=Escherichia coli (strain K12) GN=rimM PE=1 SV=1	24.983	25.017	24.9387	24.8577	24.9681	24.8952	24.6513	24.601	24.5934	24.5569	24.5412	24.5015	6.35465	-0.369067
LB	220	P0A8Q0	FRDC	Fumarate reductase subunit C OS=Escherichia coli (strain K12) GN=frdC PE=1 SV=1	18.1801	18.2093	18.2315	NaN	NaN	NaN	18.1159	18.2756	18.5215	NaN	NaN	NaN	0.338273	0.0973511
LB	220	P52613	FLIJ	Flagellar FliJ protein OS=Escherichia coli (strain K12) GN=fliJ PE=3 SV=2	13.2323	14.1052	14.1318	17.8525	18.1184	17.7442	15.0892	14.854	14.8065	18.5066	17.3155	17.8297	0.186703	0.536155
LB	220	P0A7F6	SPED	S-adenosylmethionine decarboxylase proenzyme OS=Escherichia coli (strain K12) GN=speD PE=1 SV=1	24.724	24.6658	24.5662	24.3157	24.4159	24.4726	24.1553	24.1372	24.0523	24.1376	24.0107	24.0017	4.11864	-0.444232
LB	220	P0A720	KTHY	Thymidylate kinase OS=Escherichia coli (strain K12) GN=tmk PE=1 SV=1	20.8115	20.8847	20.7327	20.3947	20.4086	20.3073	20.6642	20.3982	20.3978	20.1362	20.0444	20.2449	1.1563	-0.275667
LB	220	P0A8N7	EPMA	Elongation factor P--(R)-beta-lysine ligase OS=Escherichia coli (strain K12) GN=epmA PE=1 SV=1	22.3557	22.5442	22.531	22.1445	22.2192	22.2152	22.1606	22.1506	21.9298	21.964	22.0162	21.8231	2.40086	-0.327575
LB	220	P0ACL7	LLDR	Putative L-lactate dehydrogenase operon regulatory protein OS=Escherichia coli (strain K12) GN=lldR PE=2 SV=1	19.1652	18.5369	19.3781	18.8852	18.3209	19.091	17.4084	17.2922	17.5776	16.7815	15.2018	15.5265	3.30406	-2.26491
LB	220	P43671	PQIB	Paraquat-inducible protein B OS=Escherichia coli (strain K12) GN=pqiB PE=2 SV=2	21.9955	21.8848	21.8102	21.1405	21.2068	21.1852	21.5101	21.4217	21.4379	20.9234	20.8701	20.8663	0.965341	-0.365594
LB	220	P0A8W8	YFBU	UPF0304 protein YfbU OS=Escherichia coli (strain K12) GN=yfbU PE=1 SV=1	24.3023	24.1839	24.2962	23.9911	24.0306	24.0001	24.6034	24.7189	24.7427	24.3989	24.5274	24.6204	3.83858	0.467923
LB	220	P77748	YDIJ	Uncharacterized protein YdiJ OS=Escherichia coli (strain K12) GN=ydiJ PE=3 SV=1	20.782	20.5383	20.8947	20.011	20.0846	20.3159	20.3021	20.0213	20.3954	19.5605	19.3298	19.5189	1.48976	-0.583063
LB	220	P75809	YBJI	5-amino-6-(5-phospho-D-ribitylamino)uracil phosphatase YbjI OS=Escherichia coli (strain K12) GN=ybjI PE=1 SV=3	16.4185	16.4191	16.4923	15.0987	15.8858	16.4941	16.7444	16.6861	16.8325	15.802	15.7249	16.044	0.229193	0.170932
LB	220	P76055	TTCA	tRNA 2-thiocytidine biosynthesis protein TtcA OS=Escherichia coli (strain K12) GN=ttcA PE=1 SV=1	23.5143	23.4173	23.4434	23.6769	23.6818	23.5666	23.0706	22.7908	22.8367	23.2594	23.2014	23.2161	3.35521	-0.487567
LB	220	P00393	DHNA	NADH dehydrogenase OS=Escherichia coli (strain K12) GN=ndh PE=1 SV=2	26.4859	26.6308	26.6146	26.2341	26.3548	26.2695	27.0243	27.1383	26.8513	26.7003	26.8676	26.5723	2.52925	0.427398
LB	220	P0AFX4	RSD	Regulator of sigma D OS=Escherichia coli (strain K12) GN=rsd PE=1 SV=1	20.3652	20.034	19.9503	17.2153	16.6854	17.2565	20.0471	19.5904	19.9143	17.6949	16.59	17.5961	0.00458099	-0.0123202
LB	220	P0AAH0	PSTB	Phosphate import ATP-binding protein PstB OS=Escherichia coli (strain K12) GN=pstB PE=1 SV=2	21.9079	22.1172	22.1169	22.8856	23.076	23.1883	21.0798	21.105	21.3406	22.9705	23.1151	22.616	0.540295	-0.510853
LB	220	P23827	ECOT	Ecotin OS=Escherichia coli (strain K12) GN=eco PE=1 SV=1	24.4822	24.5415	24.4939	24.5766	24.5561	24.5263	24.8245	25.0112	24.9688	24.8985	25.028	25.0625	6.21508	0.436142
LB	220	P05041	PABB	Aminodeoxychorismate synthase component 1 OS=Escherichia coli (strain K12) GN=pabB PE=1 SV=1	17.2254	17.2907	17.068	17.9907	17.9114	17.6928	17.6765	18.0558	17.5775	17.7341	18.1973	17.7323	0.856248	0.299064
LB	220	P69874	POTA	Spermidine/putrescine import ATP-binding protein PotA OS=Escherichia coli (strain K12) GN=potA PE=1 SV=1	24.0301	24.0756	23.9998	23.8838	23.9002	23.7771	23.6797	23.7099	23.573	23.5756	23.4039	23.2536	3.20278	-0.411795
LB	220	P43672	UUP	ABC transporter ATP-binding protein uup OS=Escherichia coli (strain K12) GN=uup PE=1 SV=2	23.764	23.6457	23.6448	23.4649	23.5154	23.5236	23.4279	23.2838	23.2812	23.202	23.1835	23.1744	3.63076	-0.334293
LB	220	P08200	IDH	Isocitrate dehydrogenase [NADP] OS=Escherichia coli (strain K12) GN=icd PE=1 SV=1	28.0172	27.9043	28.147	27.8684	27.7919	27.9488	27.5515	27.3474	27.7822	27.4215	27.2697	27.6446	3.10123	-0.443471
LB	220	P33940	MQO	Malate:quinone oxidoreductase OS=Escherichia coli (strain K12) GN=mqo PE=1 SV=2	20.699	20.574	20.2737	20.2076	20.0511	19.8351	19.0352	18.6709	18.5956	18.4812	18.0417	17.7606	4.95413	-1.84252
LB	220	P30863	DKGB	2,5-diketo-D-gluconic acid reductase B OS=Escherichia coli (strain K12) GN=dkgB PE=1 SV=2	21.0505	21.1192	21.246	21.1609	21.329	21.4919	21.3995	21.6183	21.7563	21.5986	21.7314	21.8906	2.99197	0.432851
LB	220	P0AC41	SDHA	Succinate dehydrogenase flavoprotein subunit OS=Escherichia coli (strain K12) GN=sdhA PE=1 SV=1	26.7145	26.5748	26.8943	26.5992	26.4972	26.8185	26.3496	26.0309	26.3869	26.2992	25.8934	26.2612	3.08293	-0.479556
LB	220	P0A9B2	G3P1	Glyceraldehyde-3-phosphate dehydrogenase A OS=Escherichia coli (strain K12) GN=gapA PE=1 SV=2	30.6935	30.7341	30.6218	30.5506	30.6148	30.4774	31.0095	31.1451	30.9256	30.8616	30.9988	30.7438	3.19911	0.332056
LB	220	P42641	OBG	GTPase ObgE/CgtA OS=Escherichia coli (strain K12) GN=obgE PE=1 SV=1	25.0454	24.9617	25.022	24.9322	24.8171	24.9824	24.5824	24.4964	24.5147	24.5598	24.5036	24.4969	6.52427	-0.434499
LB	220	P10408	SECA	Protein translocase subunit SecA OS=Escherichia coli (strain K12) GN=secA PE=1 SV=2	26.9622	26.8183	26.8065	26.7698	26.7777	26.7454	27.3432	27.3106	27.2556	27.3271	27.3111	27.2203	6.86893	0.481312
LB	220	P75974	COHE	Putative lambdoid prophage e14 repressor protein C2 OS=Escherichia coli (strain K12) GN=cohE PE=4 SV=1	16.6949	16.3427	17.0972	15.9038	15.7678	16.7347	18.1439	17.775	17.5533	15.9365	16.4038	16.0115	0.603125	0.547134
LB	220	P21893	RECJ	Single-stranded-DNA-specific exonuclease RecJ OS=Escherichia coli (strain K12) GN=recJ PE=1 SV=2	21.1325	20.9855	21.0263	20.2847	20.3267	20.0951	20.6522	20.5469	20.4634	19.7808	19.7972	19.5792	1.06068	-0.505155
LB	220	P24224	ACPS	Holo-[acyl-carrier-protein] synthase OS=Escherichia coli (strain K12) GN=acpS PE=1 SV=3	18.7558	18.653	18.512	18.3932	18.5027	18.3794	18.0237	18.1177	18.1719	18.2416	18.4146	18.4741	1.97572	-0.292089
LB	220	P60240	RAPA	RNA polymerase-associated protein RapA OS=Escherichia coli (strain K12) GN=rapA PE=1 SV=2	26.3154	26.2803	26.2175	26.1432	26.2649	26.1869	25.9753	25.9209	25.6952	25.8996	25.849	25.6363	4.25431	-0.405291
LB	220	P0AAC8	ISCA	Iron-binding protein IscA OS=Escherichia coli (strain K12) GN=iscA PE=1 SV=1	24.1424	24.1587	24.1184	24.1152	24.0997	24.1709	23.917	23.9036	23.8996	23.9945	23.9744	23.997	5.17525	-0.186525
LB	220	P09158	SPEE	Polyamine aminopropyltransferase OS=Escherichia coli (strain K12) GN=speE PE=1 SV=2	24.331	24.2933	24.1955	24.217	24.273	24.2127	23.972	23.8642	23.9667	23.8244	23.7702	23.8214	5.61485	-0.38395
LB	220	P21645	LPXD	UDP-3-O-(3-hydroxymyristoyl)glucosamine N-acyltransferase OS=Escherichia coli (strain K12) GN=lpxD PE=1 SV=2	24.3046	24.3245	24.3489	24.3242	24.4711	24.3112	24.0718	24.1114	23.9845	24.0554	24.139	23.9771	4.86305	-0.290881
LB	220	P0A6E4	ASSY	Argininosuccinate synthase OS=Escherichia coli (strain K12) GN=argG PE=1 SV=2	22.0907	22.0182	22.0183	21.6859	21.7323	21.5706	22.3923	22.348	22.2458	22.1296	22.0349	21.977	1.87255	0.335277
LB	220	P0C0V0	DEGP	Periplasmic serine endoprotease DegP OS=Escherichia coli (strain K12) GN=degP PE=1 SV=1	26.3322	26.0811	25.8471	26.2241	26.0183	25.7529	26.8405	26.9517	26.6807	26.7911	26.787	26.5154	4.23378	0.718453
LB	220	P15042	DNLJ	DNA ligase OS=Escherichia coli (strain K12) GN=ligA PE=1 SV=2	23.4728	23.4924	23.3979	22.9014	22.9552	22.8371	23.1245	23.1456	23.0933	22.6905	22.7128	22.584	0.94756	-0.284345
LB	220	P06616	ERA	GTPase Era OS=Escherichia coli (strain K12) GN=era PE=1 SV=2	23.5591	23.5885	23.542	22.7844	22.8933	22.8269	23.3593	23.3133	23.1972	22.6342	22.6865	22.5971	0.505461	-0.23443
LB	220	P0A746	MSRB	Peptide methionine sulfoxide reductase MsrB OS=Escherichia coli (strain K12) GN=msrB PE=1 SV=1	23.47	23.3772	23.4411	23.6524	23.4407	23.7595	23.15	23.0633	23.2195	23.2934	23.2978	23.2636	2.82506	-0.308882
LB	220	P07117	PUTP	Sodium/proline symporter OS=Escherichia coli (strain K12) GN=putP PE=1 SV=1	19.9779	19.54	19.4652	19.5469	19.27	19.2196	19.0478	19.0007	18.7876	19.0299	18.7953	18.7076	3.16655	-0.608439
LB	220	P37329	MODA	Molybdate-binding periplasmic protein OS=Escherichia coli (strain K12) GN=modA PE=1 SV=1	23.922	23.9189	23.9228	23.3391	23.2868	23.3686	23.4233	23.1442	23.6598	22.8252	22.504	23.1055	1.43573	-0.516017
LB	220	Q46871	YQJH	NADPH-dependent ferric-chelate reductase OS=Escherichia coli (strain K12) GN=yqjH PE=1 SV=1	22.6093	22.5647	22.4482	22.4206	22.5741	22.1927	22.2934	22.2521	22.2438	22.3651	22.4	22.083	1.51137	-0.195361
LB	220	P0A763	NDK	Nucleoside diphosphate kinase OS=Escherichia coli (strain K12) GN=ndk PE=1 SV=2	26.4346	26.3635	26.742	26.2726	26.1793	26.5594	25.9429	25.8179	25.8979	25.8834	25.6868	25.8436	4.11036	-0.579844
LB	220	P0AD65	PBP2	Penicillin-binding protein 2 OS=Escherichia coli (strain K12) GN=mrdA PE=1 SV=1	21.603	21.4278	21.2854	21.3865	21.4918	21.4676	20.9257	21.0366	21.1176	21.0096	20.9987	21.0873	4.93798	-0.414415
LB	220	P32176	FDOG	Formate dehydrogenase-O major subunit OS=Escherichia coli (strain K12) GN=fdoG PE=1 SV=5	26.3311	26.358	26.1427	26.225	26.2487	26.0441	26.0283	25.9221	25.8176	25.9623	25.906	25.7317	3.34679	-0.330268
LB	220	P0A8A0	YEBC	Probable transcriptional regulatory protein YebC OS=Escherichia coli (strain K12) GN=yebC PE=1 SV=1	25.199	25.3134	25.2131	24.824	24.9703	24.858	25.0265	25.0387	25.0205	24.6816	24.7319	24.7284	0.953199	-0.19172
LB	220	P0A9H7	CFA	Cyclopropane-fatty-acyl-phospholipid synthase OS=Escherichia coli (strain K12) GN=cfa PE=1 SV=2	15.8418	15.5342	16.2288	17.442	17.2418	17.2139	16.7186	16.3704	16.6324	17.7514	17.6683	17.8903	0.693325	0.588169
LB	220	P0AEI4	RIMO	Ribosomal protein S12 methylthiotransferase RimO OS=Escherichia coli (strain K12) GN=rimO PE=1 SV=1	24.9817	24.9538	24.8871	24.1422	24.2497	24.2692	24.5902	24.627	24.5786	23.8849	23.851	23.8082	0.802242	-0.357321
LB	220	P0ADX1	YHFA	Protein YhfA OS=Escherichia coli (strain K12) GN=yhfA PE=1 SV=1	22.1931	22.2905	22.1124	22.0716	22.0586	21.8942	22.5333	22.6176	22.5702	22.3522	22.4406	22.3311	3.32194	0.370759
LB	220	P0A9W9	YRDA	Protein YrdA OS=Escherichia coli (strain K12) GN=yrdA PE=1 SV=1	22.6765	22.684	22.6727	22.2625	22.2155	22.2804	22.8829	23.0441	23.0637	22.4418	22.619	22.6239	1.29682	0.313942
LB	220	P0A707	IF3	Translation initiation factor IF-3 OS=Escherichia coli (strain K12) GN=infC PE=1 SV=1	27.617	27.6117	27.4937	27.4205	27.4974	27.4187	27.2301	27.276	27.1995	27.1541	27.1578	27.0886	4.57147	-0.325471
LB	220	P21693	DBPA	ATP-dependent RNA helicase DbpA OS=Escherichia coli (strain K12) GN=dbpA PE=1 SV=2	18.2703	18.0836	18.1896	19.3922	20.3295	20.0695	17.5243	17.4638	17.5677	20.3163	20.1462	19.931	0.122751	-0.230946
LB	220	P09373	PFLB	Formate acetyltransferase 1 OS=Escherichia coli (strain K12) GN=pflB PE=1 SV=2	28.7579	28.7319	28.4604	28.5755	28.6211	28.3447	28.9646	29.2225	29.1513	28.7901	29.1323	29.0396	3.36544	0.468145
LB	220	P0A6U5	RSMG	Ribosomal RNA small subunit methyltransferase G OS=Escherichia coli (strain K12) GN=rsmG PE=1 SV=1	23.0281	23.0296	22.9062	23.3795	23.3267	23.314	22.7198	22.6685	22.5159	23.2806	23.2183	23.098	0.851867	-0.247156
LB	220	P0AEX9	MALE	Maltose-binding periplasmic protein OS=Escherichia coli (strain K12) GN=malE PE=1 SV=1	27.9331	27.7516	27.4138	27.7217	27.7358	27.1726	28.5791	28.5802	27.9214	28.2673	28.4972	27.7995	2.33858	0.652696
LB	220	P0AA37	RLUA	Ribosomal large subunit pseudouridine synthase A OS=Escherichia coli (strain K12) GN=rluA PE=1 SV=2	19.277	19.2821	19.2678	19.1369	19.4085	19.4366	18.789	18.7091	18.5143	18.9613	18.9756	19.1353	2.94555	-0.454025
LB	220	P0ABD8	BCCP	Biotin carboxyl carrier protein of acetyl-CoA carboxylase OS=Escherichia coli (strain K12) GN=accB PE=1 SV=1	26.9936	27.0577	26.9643	27.1967	27.3034	27.2287	26.8558	26.9172	26.8702	27.1774	27.1723	27.0518	0.728125	-0.116624
LB	220	P0A7G2	RBFA	Ribosome-binding factor A OS=Escherichia coli (strain K12) GN=rbfA PE=1 SV=2	25.057	24.9963	24.8888	24.8806	24.9685	24.911	24.7602	24.6814	24.6183	24.7965	24.7606	24.6676	3.8427	-0.23626
LB	220	P0AC59	GLRX2	Glutaredoxin-2 OS=Escherichia coli (strain K12) GN=grxB PE=1 SV=1	22.459	22.51	22.3352	21.7731	21.7512	21.4475	22.7519	22.8817	23.0889	21.9744	22.1298	22.3324	1.04041	0.480513
LB	220	Q7DFV3	YMGG	UPF0757 protein YmgG OS=Escherichia coli (strain K12) GN=ymgG PE=3 SV=5	17.4536	17.917	17.3784	15.1145	15.081	15.7594	20.2476	21.1918	20.2297	20.3749	21.48	20.4999	4.67083	4.21998
LB	220	P0AG80	UGPB	sn-glycerol-3-phosphate-binding periplasmic protein UgpB OS=Escherichia coli (strain K12) GN=ugpB PE=1 SV=1	15.6506	16.0701	16.077	16.1633	15.7723	15.7831	14.9253	15.2492	16.1747	15.536	14.2906	16.464	0.727801	-0.479468
LB	220	P06999	PFKB	ATP-dependent 6-phosphofructokinase isozyme 2 OS=Escherichia coli (strain K12) GN=pfkB PE=1 SV=2	18.2215	18.068	17.991	19.17	19.2196	18.8843	18.6245	18.7959	18.8904	19.7361	20.1026	19.9478	1.24717	0.757159
LB	220	P42589	YGJH	tRNA-binding protein YgjH OS=Escherichia coli (strain K12) GN=ygjH PE=1 SV=1	16.1829	16.3358	16.3114	18.0751	18.1404	18.0225	17.3691	17.0242	17.3201	18.5845	18.4758	18.5811	0.733606	0.714466
LB	220	P0A825	GLYA	Serine hydroxymethyltransferase OS=Escherichia coli (strain K12) GN=glyA PE=1 SV=1	26.5612	26.6407	26.7094	26.6033	26.6433	26.6844	26.8912	26.9568	27.1736	26.8793	26.9441	27.1382	4.07456	0.356817
LB	220	P77444	SUFS	Cysteine desulfurase OS=Escherichia coli (strain K12) GN=sufS PE=1 SV=1	19.1234	19.7252	19.139	17.6983	18.0659	18.1105	18.8337	18.9478	18.93	18.542	18.8561	18.1945	0.077958	0.0736698
LB	220	P15877	DHG	Quinoprotein glucose dehydrogenase OS=Escherichia coli (strain K12) GN=gcd PE=1 SV=3	22.8846	22.8775	22.1579	23.0163	22.9439	22.4302	21.9106	21.589	20.5446	21.9197	21.8363	20.9431	3.00036	-1.26118
LB	220	P0AG99	SECG	Protein-export membrane protein SecG OS=Escherichia coli (strain K12) GN=secG PE=1 SV=1	24.689	24.6967	24.7211	24.4897	24.5492	24.6204	24.3823	24.3881	24.4171	24.3138	24.3602	24.2808	4.04832	-0.270634
LB	220	P0AEN4	FTSL	Cell division protein FtsL OS=Escherichia coli (strain K12) GN=ftsL PE=1 SV=1	18.6323	18.8833	18.524	18.4878	18.6284	18.4985	18.5164	18.6395	18.3189	18.4974	18.5262	18.0603	0.959891	-0.182578
LB	220	P0A705	IF2	Translation initiation factor IF-2 OS=Escherichia coli (strain K12) GN=infB PE=1 SV=1	28.9614	28.9627	28.9275	28.9329	28.9944	28.951	28.6876	28.6714	28.6085	28.6915	28.6721	28.6277	8.0792	-0.295203
LB	220	P69805	PTND	Mannose permease IID component OS=Escherichia coli (strain K12) GN=manZ PE=1 SV=2	21.039	21.384	21.3415	20.7088	20.7624	20.5264	21.5659	21.5598	21.7817	20.8428	21.0902	21.2406	1.06562	0.386481
LB	220	P77433	YKGG	Uncharacterized protein YkgG OS=Escherichia coli (strain K12) GN=ykgG PE=3 SV=2	15.7556	15.4917	16.2204	13.031	13.031	13.031	17.7286	18.2083	18.109	13.031	13.031	13.031	0.38438	1.09637
LB	220	P42596	RLMG	Ribosomal RNA large subunit methyltransferase G OS=Escherichia coli (strain K12) GN=rlmG PE=1 SV=2	21.7456	21.7306	21.5762	21.4251	21.4968	21.1298	21.4128	21.239	21.0151	20.8577	20.8526	20.6876	2.24543	-0.506552
LB	220	P25665	METE	5-methyltetrahydropteroyltriglutamate--homocysteine methyltransferase OS=Escherichia coli (strain K12) GN=metE PE=1 SV=6	17.5635	17.8509	17.9768	18.4617	18.0643	18.2015	18.3312	18.2996	18.6458	18.5872	18.6297	18.6861	2.29285	0.510105
LB	220	P64499	YEBO	Uncharacterized protein YebO OS=Escherichia coli (strain K12) GN=yebO PE=4 SV=1	19.1997	19.587	19.6697	19.3901	19.3721	20.0443	18.9566	18.7908	18.7393	20.6318	20.5494	19.8758	0.0438814	0.0468349
LB	220	P35340	AHPF	Alkyl hydroperoxide reductase subunit F OS=Escherichia coli (strain K12) GN=ahpF PE=1 SV=2	26.6681	26.7753	26.6857	26.6004	26.6618	26.7015	26.9373	27.1241	27.027	26.9685	27.1996	27.0792	4.95114	0.373802
LB	220	P0AGE9	SUCD	Succinyl-CoA ligase [ADP-forming] subunit alpha OS=Escherichia coli (strain K12) GN=sucD PE=1 SV=2	26.5523	26.5308	26.3325	26.4701	26.3791	26.2764	26.1708	25.9548	26.1445	26.1698	25.8585	26.0271	3.45337	-0.369308
LB	220	P0A8I8	RLMH	Ribosomal RNA large subunit methyltransferase H OS=Escherichia coli (strain K12) GN=rlmH PE=1 SV=1	22.0107	22.1707	22.1186	22.1245	22.3393	22.2194	21.7759	21.7435	21.7603	21.9074	22.1662	22.0681	1.90656	-0.260283
LB	220	P31433	YICH	Uncharacterized protein YicH OS=Escherichia coli (strain K12) GN=yicH PE=4 SV=2	19.8367	19.8977	19.7764	20.2767	20.3237	19.9453	19.7405	19.6702	19.8164	20.0779	20.1526	20.2045	0.198895	-0.065726
LB	220	P0ABU5	ELBB	Enhancing lycopene biosynthesis protein 2 OS=Escherichia coli (strain K12) GN=elbB PE=1 SV=1	24.2359	24.3472	24.2686	24.1166	24.2596	24.0701	24.3937	24.6954	24.6745	24.3591	24.5098	24.5132	2.84472	0.307965
LB	220	P0AB91	AROG	Phospho-2-dehydro-3-deoxyheptonate aldolase, Phe-sensitive OS=Escherichia coli (strain K12) GN=aroG PE=1 SV=1	24.634	24.5915	24.3887	24.5064	24.5494	24.3118	24.2968	24.309	24.2143	24.2929	24.2765	24.2161	2.8067	-0.229362
LB	220	P76558	MAO2	NADP-dependent malic enzyme OS=Escherichia coli (strain K12) GN=maeB PE=1 SV=1	26.6348	26.54	26.6075	26.4955	26.4594	26.5317	26.3287	26.1423	26.4271	26.3664	26.154	26.3884	2.79187	-0.243668
LB	220	P0A836	SUCC	Succinyl-CoA ligase [ADP-forming] subunit beta OS=Escherichia coli (strain K12) GN=sucC PE=1 SV=1	26.49	26.4399	26.352	26.5485	26.4667	26.4162	26.1408	25.9324	26.1647	26.262	25.9887	26.2144	3.6597	-0.335051
LB	220	P76034	YCIT	Uncharacterized HTH-type transcriptional regulator YciT OS=Escherichia coli (strain K12) GN=yciT PE=3 SV=1	22.3062	22.5114	22.4266	22.2209	22.2401	22.0139	22.0981	22.0412	22.09	21.8814	21.7786	21.6152	2.21424	-0.369068
LB	220	P0ADG4	SUHB	Inositol-1-monophosphatase OS=Escherichia coli (strain K12) GN=suhB PE=1 SV=1	26.5871	26.5706	26.5376	26.2056	26.3106	26.1967	26.2174	26.1125	26.0726	25.8143	25.8478	25.7523	2.60279	-0.43188
LB	220	P12994	YBHB	UPF0098 protein YbhB OS=Escherichia coli (strain K12) GN=ybhB PE=1 SV=2	16.7245	17.9079	17.8982	17.6998	17.9103	17.7471	18.4836	18.8585	19.1146	18.1416	18.3656	18.5177	2.55735	0.93227
LB	220	P0A6T1	G6PI	Glucose-6-phosphate isomerase OS=Escherichia coli (strain K12) GN=pgi PE=1 SV=1	26.3418	26.3682	26.2321	26.1787	26.2956	26.1118	26.551	26.6378	26.5303	26.4006	26.5794	26.46	3.33936	0.27182
LB	220	P0A9R4	FER	2Fe-2S ferredoxin OS=Escherichia coli (strain K12) GN=fdx PE=1 SV=2	25.4519	25.4938	25.4655	25.493	25.4596	25.5442	25.1983	25.1938	25.2559	25.2884	25.3284	25.2948	5.18978	-0.224706
LB	220	P28635	METQ	D-methionine-binding lipoprotein MetQ OS=Escherichia coli (strain K12) GN=metQ PE=1 SV=2	25.8711	25.8644	25.8715	25.7617	25.7363	25.8452	25.5426	25.5771	25.6643	25.56	25.5612	25.6771	4.25372	-0.227996
LB	220	P0A843	TATE	Sec-independent protein translocase protein TatE OS=Escherichia coli (strain K12) GN=tatE PE=1 SV=1	17.8048	17.2769	17.4668	15.999	15.7531	14.7551	17.9467	18.5026	17.7204	16.9614	16.9119	16.2623	0.772744	0.874918
LB	220	P23857	PSPE	Thiosulfate sulfurtransferase PspE OS=Escherichia coli (strain K12) GN=pspE PE=1 SV=1	23.097	22.9568	23.0827	22.9579	22.8743	23.1287	23.3474	23.5341	23.8198	23.4058	23.4145	23.7157	3.86039	0.523337
LB	220	P0A9H3	LDCI	Lysine decarboxylase, inducible OS=Escherichia coli (strain K12) GN=cadA PE=1 SV=1	18.7526	18.6885	17.8364	18.9299	18.745	18.1603	19.1864	19.9071	19.7485	19.2161	19.5901	19.919	3.21823	1.07576
LB	220	P69828	PTKA	Galactitol-specific phosphotransferase enzyme IIA component OS=Escherichia coli (strain K12) GN=gatA PE=3 SV=1	24.3176	24.0516	24.0531	24.2371	24.0199	23.9445	24.5627	24.5271	24.9203	24.5323	24.4386	24.8053	3.57054	0.527109
LB	220	P0A7J0	RIBB	3,4-dihydroxy-2-butanone 4-phosphate synthase OS=Escherichia coli (strain K12) GN=ribB PE=1 SV=1	26.1795	26.1267	25.815	25.9688	26.0022	25.8349	25.551	25.4696	25.2242	25.6572	25.4995	25.23	3.7922	-0.549283
LB	220	P45578	LUXS	S-ribosylhomocysteine lyase OS=Escherichia coli (strain K12) GN=luxS PE=1 SV=3	25.4798	25.5216	25.3924	25.3053	25.4521	25.3199	25.5678	25.761	25.7005	25.5106	25.6232	25.5535	2.54561	0.207579
LB	220	P0ABZ4	KDSC	3-deoxy-D-manno-octulosonate 8-phosphate phosphatase KdsC OS=Escherichia coli (strain K12) GN=kdsC PE=1 SV=1	22.6829	22.6913	22.6176	22.4842	22.4275	22.3465	22.5199	22.3989	22.432	22.2227	22.2911	22.2472	1.51342	-0.189692
LB	220	P42632	TDCE	PFL-like enzyme TdcE OS=Escherichia coli (strain K12) GN=tdcE PE=1 SV=2	21.5009	20.9288	21.5889	21.6762	20.9077	21.5592	22.6973	22.8231	24.1391	22.738	23.0659	24.1921	3.87789	1.91563
LB	220	P0A749	MURA	UDP-N-acetylglucosamine 1-carboxyvinyltransferase OS=Escherichia coli (strain K12) GN=murA PE=1 SV=1	25.6966	25.6808	25.6105	25.6403	25.6791	25.5628	25.5581	25.5641	25.3863	25.4721	25.4987	25.3185	2.58691	-0.178722
LB	220	P0A8E5	YACL	UPF0231 protein YacL OS=Escherichia coli (strain K12) GN=yacL PE=1 SV=1	19.057	19.073	18.9051	NaN	NaN	NaN	19.1239	18.9023	18.7822	NaN	NaN	NaN	0.265974	-0.0755571
LB	220	P28861	FENR	Ferredoxin--NADP reductase OS=Escherichia coli (strain K12) GN=fpr PE=1 SV=4	20.9306	20.7866	20.9161	20.8238	20.6961	20.4259	20.7078	20.7776	20.7354	20.6049	20.6743	20.4209	0.580958	-0.109666
LB	220	P64588	YQJI	Transcriptional regulator YqjI OS=Escherichia coli (strain K12) GN=yqjI PE=1 SV=1	18.9958	18.9425	18.7604	19.1403	19.0767	19.1851	19.3597	19.3858	19.3637	19.3128	19.4126	19.3128	3.42659	0.34112
LB	220	P0A799	PGK	Phosphoglycerate kinase OS=Escherichia coli (strain K12) GN=pgk PE=1 SV=2	29.6479	29.6095	29.3577	29.5084	29.5658	29.3206	29.8956	30.1259	29.898	29.851	30.0371	29.8312	3.89873	0.438154
LB	220	P69425	TATB	Sec-independent protein translocase protein TatB OS=Escherichia coli (strain K12) GN=tatB PE=1 SV=1	22.1548	22.3356	22.2902	21.2345	21.2909	21.372	22.0114	21.9646	21.9824	21.1154	21.1595	21.267	0.298027	-0.196268
LB	220	P39310	YTFB	Uncharacterized protein YtfB OS=Escherichia coli (strain K12) GN=ytfB PE=4 SV=2	18.605	18.6546	18.643	23.8427	24.0863	24.2035	18.7253	18.7098	18.4825	20.4751	20.843	21.3653	0.584883	-1.57234
LB	220	P14176	PROW	Glycine betaine/L-proline transport system permease protein ProW OS=Escherichia coli (strain K12) GN=proW PE=1 SV=1	23.0794	23.1389	22.9106	22.8884	23.023	23.0082	22.734	22.7604	22.7795	22.8801	23.0252	22.7749	1.92097	-0.182383
LB	220	P0AA16	OMPR	Transcriptional regulatory protein OmpR OS=Escherichia coli (strain K12) GN=ompR PE=1 SV=1	24.3529	24.301	24.3493	24.1995	24.2141	24.13	24.5828	24.55	24.5495	24.4357	24.4263	24.4313	3.29686	0.238134
LB	220	P0A7Q1	RL35	50S ribosomal protein L35 OS=Escherichia coli (strain K12) GN=rpmI PE=1 SV=2	25.1758	25.3317	25.2135	25.2072	25.2243	25.4125	25.0271	24.9914	24.9083	24.9754	25.1182	25.0593	3.3971	-0.247539
LB	220	P04949	FLIC	Flagellin OS=Escherichia coli (strain K12) GN=fliC PE=1 SV=2	30.997	30.9641	31.2298	31.0204	30.7176	31.1599	29.6724	29.2597	30.5182	29.5921	29.069	30.3434	3.36119	-1.27233
LB	220	P76112	MNAT	L-amino acid N-acyltransferase MnaT OS=Escherichia coli (strain K12) GN=mnaT PE=1 SV=1	15.9554	15.6878	15.8641	16.1334	15.7876	15.593	16.0758	16.0461	16.0612	16.1356	16.124	16.1382	2.04	0.25992
LB	220	P0A817	METK	S-adenosylmethionine synthase OS=Escherichia coli (strain K12) GN=metK PE=1 SV=2	26.7566	26.8569	26.9625	26.7011	26.787	26.9184	26.5506	26.5421	26.5404	26.6124	26.5756	26.5472	4.07762	-0.269042
LB	220	P0AAT6	IOJAP	Ribosomal silencing factor RsfS OS=Escherichia coli (strain K12) GN=rsfS PE=1 SV=1	24.5143	24.4995	24.3469	23.9331	23.9836	23.8812	24.2526	24.2046	24.0951	23.7648	23.7806	23.6503	0.768859	-0.235106
LB	220	P64612	ZAPE	Cell division protein ZapE OS=Escherichia coli (strain K12) GN=zapE PE=1 SV=1	18.2697	18.6256	18.4407	18.6033	18.634	18.652	19.0469	18.967	18.9387	19.414	19.2859	19.23	3.94048	0.609548
LB	220	P0AGF6	TDCB	L-threonine dehydratase catabolic TdcB OS=Escherichia coli (strain K12) GN=tdcB PE=1 SV=1	19.8094	19.2344	19.9033	19.3036	18.8143	19.6046	20.8684	20.8535	22.549	20.0995	20.2961	22.2471	2.47225	1.7073
LB	220	P0AFX7	RSEA	Anti-sigma-E factor RseA OS=Escherichia coli (strain K12) GN=rseA PE=1 SV=1	20.3881	20.432	20.2325	20.1865	20.1936	20.0623	20.3096	20.1153	20.1623	20.176	20.0494	20.1739	0.63789	-0.0847311
LB	220	P41052	MLTB	Membrane-bound lytic murein transglycosylase B OS=Escherichia coli (strain K12) GN=mltB PE=1 SV=1	20.1241	19.9903	19.9663	20.045	20.384	20.2026	20.3362	20.4981	20.33	20.1341	20.2645	20.172	1.16607	0.170403
LB	220	P63177	RLMB	23S rRNA (guanosine-2'-O-)-methyltransferase RlmB OS=Escherichia coli (strain K12) GN=rlmB PE=1 SV=1	23.3733	23.3587	23.2184	22.9518	23.0009	22.8933	23.1339	23.0465	22.9989	22.6472	22.673	22.6287	1.2682	-0.278029
LB	220	P75867	LONH	Putative Lon protease homolog OS=Escherichia coli (strain K12) GN=ycbZ PE=3 SV=1	22.6526	22.7903	22.7472	22.34	22.3552	22.4644	22.4008	22.4108	22.5601	22.0517	22.0542	22.1824	1.41578	-0.281608
LB	220	P0ADT8	YGIM	Uncharacterized protein YgiM OS=Escherichia coli (strain K12) GN=ygiM PE=3 SV=1	22.9174	22.7641	22.5499	22.9001	22.7823	22.7324	23.3293	23.408	23.2133	23.4222	23.4706	23.278	5.20873	0.579232
LB	220	P07364	CHER	Chemotaxis protein methyltransferase OS=Escherichia coli (strain K12) GN=cheR PE=3 SV=2	19.3209	19.4146	19.3693	19.023	18.8145	19.2315	18.5381	18.2824	18.8863	18.5044	17.8622	18.8737	2.47999	-0.704439
LB	220	P45799	NUDE	ADP compounds hydrolase NudE OS=Escherichia coli (strain K12) GN=nudE PE=1 SV=1	21.3765	21.2416	21.0261	21.1879	21.1297	21.1296	21.0574	20.902	20.6698	21.1131	21.0503	20.8517	1.79069	-0.241175
LB	220	P06846	EBGR	HTH-type transcriptional regulator EbgR OS=Escherichia coli (strain K12) GN=ebgR PE=3 SV=2	17.4639	18.2136	17.873	17.4068	18.1848	17.6669	17.138	17.1131	17.3707	17.4957	17.5387	17.8031	1.27928	-0.391619
LB	220	P0AGG4	THIO2	Thioredoxin-2 OS=Escherichia coli (strain K12) GN=trxC PE=1 SV=1	19.7183	19.3814	19.2156	19.7965	19.7846	19.6319	19.0941	19.0087	18.8724	19.6166	19.5591	18.8845	1.49528	-0.415488
LB	220	P45524	YHET	Putative esterase YheT OS=Escherichia coli (strain K12) GN=yheT PE=3 SV=1	17.1603	17.1979	17.0656	17.4492	17.641	17.1648	16.6349	16.7518	16.5871	17.0315	16.976	17.02	2.37437	-0.446261
LB	220	P20083	PARE	DNA topoisomerase 4 subunit B OS=Escherichia coli (strain K12) GN=parE PE=1 SV=3	23.8791	23.8363	23.8995	23.7257	23.7812	23.863	23.7139	23.6338	23.692	23.6279	23.6586	23.6354	3.64066	-0.170559
LB	220	P0ABX5	FLGG	Flagellar basal-body rod protein FlgG OS=Escherichia coli (strain K12) GN=flgG PE=3 SV=1	22.556	22.4182	22.3687	22.2592	22.1352	22.3172	21.7804	21.6397	21.9895	21.3395	20.9247	21.7648	3.01604	-0.76932
LB	220	P0A7C6	PEPE	Peptidase E OS=Escherichia coli (strain K12) GN=pepE PE=1 SV=1	18.8789	18.7687	19.5716	17.4875	17.6856	18.3919	19.5685	19.6608	20.0532	18.2708	18.4373	18.653	0.756863	0.643263
LB	220	P45955	YBGF	Uncharacterized protein YbgF OS=Escherichia coli (strain K12) GN=ybgF PE=1 SV=2	23.9016	23.8315	24.0555	23.6541	23.6932	23.8532	23.5242	23.5457	23.7829	23.3166	23.3902	23.5412	2.28475	-0.314705
LB	220	P25894	LOIP	Metalloprotease LoiP OS=Escherichia coli (strain K12) GN=loiP PE=1 SV=2	22.758	22.644	22.6452	22.4984	22.4366	22.5175	23.064	23.1284	23.2887	22.9241	22.9956	23.1692	4.4885	0.511697
LB	220	P75937	FLGE	Flagellar hook protein FlgE OS=Escherichia coli (strain K12) GN=flgE PE=3 SV=3	24.5026	24.7127	24.8894	24.6958	24.6757	24.8152	23.364	23.1904	24.0065	23.3377	23.1995	23.8976	4.82257	-1.21597
LB	220	P60752	MSBA	Lipid A export ATP-binding/permease protein MsbA OS=Escherichia coli (strain K12) GN=msbA PE=1 SV=1	23.5635	23.7016	23.614	23.5901	23.5837	23.6035	23.3587	23.3439	23.3639	23.3345	23.3705	23.3863	6.46903	-0.249805
LB	220	P36979	RLMN	Dual-specificity RNA methyltransferase RlmN OS=Escherichia coli (strain K12) GN=rlmN PE=1 SV=1	23.598	23.5509	23.5661	23.7613	23.7368	23.7618	23.3652	23.2923	23.2468	23.4906	23.4907	23.3553	3.24928	-0.289
LB	220	P02931	OMPF	Outer membrane protein F OS=Escherichia coli (strain K12) GN=ompF PE=1 SV=1	27.6496	27.3232	28.2211	27.5705	27.2462	28.1361	26.6555	26.4796	27.3511	26.7859	26.3914	27.3041	2.35483	-0.863202
LB	220	P07014	SDHB	Succinate dehydrogenase iron-sulfur subunit OS=Escherichia coli (strain K12) GN=sdhB PE=1 SV=1	24.3378	23.9039	24.3686	24.1513	23.9597	24.3481	23.892	23.5996	23.8938	23.9137	23.51	23.8194	2.38071	-0.40682
LB	220	P69222	IF1	Translation initiation factor IF-1 OS=Escherichia coli (strain K12) GN=infA PE=1 SV=2	26.8547	26.8488	26.6608	26.7136	26.7913	26.7113	26.4858	26.5484	26.4559	26.552	26.5461	26.409	4.15128	-0.263895
LB	220	P09551	ARGT	Lysine/arginine/ornithine-binding periplasmic protein OS=Escherichia coli (strain K12) GN=argT PE=1 SV=3	22.2049	21.6539	21.7543	22.0585	21.6468	21.6078	21.5101	21.0991	22.0885	21.8033	21.0583	22.0973	0.457275	-0.211618
LB	220	P75864	RLMKL	Ribosomal RNA large subunit methyltransferase K/L OS=Escherichia coli (strain K12) GN=rlmL PE=1 SV=1	24.1306	24.1094	24.0047	23.804	23.8208	23.7335	23.8724	23.8138	23.6423	23.641	23.5824	23.4365	1.75459	-0.269107
LB	220	P37745	RMLC	dTDP-4-dehydrorhamnose 3,5-epimerase OS=Escherichia coli (strain K12) GN=rfbC PE=1 SV=1	22.7252	22.6459	22.4986	22.6388	22.6235	22.5873	22.3191	22.2585	22.3047	22.3006	22.3718	22.2831	5.44948	-0.313575
LB	220	P76316	DCYD	D-cysteine desulfhydrase OS=Escherichia coli (strain K12) GN=dcyD PE=1 SV=4	20.3155	20.181	20.1287	19.9728	19.6991	19.7788	20.0578	20.0748	20.23	19.9042	19.7768	20.0593	0.013184	0.00449721
LB	220	P05707	SRLD	Sorbitol-6-phosphate 2-dehydrogenase OS=Escherichia coli (strain K12) GN=srlD PE=1 SV=2	23.9389	23.463	24.1087	24.1479	23.622	24.3225	24.8491	24.9695	25.9209	25.1244	25.2245	26.1501	3.65118	1.43923
LB	220	P0AFE4	NUOK	NADH-quinone oxidoreductase subunit K OS=Escherichia coli (strain K12) GN=nuoK PE=1 SV=1	19.1486	19.213	19.1796	18.836	19.0263	19.1259	18.8675	19.1219	19.0101	18.6974	18.9053	18.8172	1.30111	-0.184985
LB	220	P0AAJ5	FDOH	Formate dehydrogenase-O iron-sulfur subunit OS=Escherichia coli (strain K12) GN=fdoH PE=1 SV=1	24.1866	24.349	24.132	23.8811	23.7542	23.6625	23.9781	23.9484	23.8081	23.5881	23.5273	23.3643	1.10247	-0.291851
LB	220	P08142	ILVB	Acetolactate synthase isozyme 1 large subunit OS=Escherichia coli (strain K12) GN=ilvB PE=1 SV=1	21.1596	20.8319	21.3289	21.6015	21.5062	21.8401	20.6359	20.6222	20.8495	21.0545	21.0584	21.1121	1.77935	-0.489289
LB	220	P0A6V8	GLK	Glucokinase OS=Escherichia coli (strain K12) GN=glk PE=1 SV=1	23.258	23.0852	22.7873	23.0528	23.0886	22.771	23.5328	23.6598	23.4826	23.4696	23.6639	23.494	4.06474	0.543314
LB	220	P0AEW6	INGK	Inosine-guanosine kinase OS=Escherichia coli (strain K12) GN=gsk PE=1 SV=1	23.2675	23.5031	23.2995	22.8063	22.9029	22.8645	23.1396	23.1816	23.0538	22.594	22.689	22.4859	0.76241	-0.249956
LB	220	P69797	PTNAB	PTS system mannose-specific EIIAB component OS=Escherichia coli (strain K12) GN=manX PE=1 SV=2	24.3963	24.261	24.1442	24.759	24.7253	24.6329	24.5674	24.6529	24.7435	25.0315	25.1208	25.2131	1.61605	0.401746
LB	220	P0AG82	PSTS	Phosphate-binding protein PstS OS=Escherichia coli (strain K12) GN=pstS PE=1 SV=1	22.3452	22.4975	22.5889	22.4252	22.5083	22.5996	21.5002	21.6727	22.094	21.548	21.767	22.208	3.61494	-0.6958
LB	220	P0C0R7	RLME	Ribosomal RNA large subunit methyltransferase E OS=Escherichia coli (strain K12) GN=rlmE PE=1 SV=1	23.0007	22.8104	22.2887	21.2854	21.2473	21.182	22.1616	22.1684	21.9582	21.785	21.6142	21.1357	0.17396	-0.165255
LB	220	P09348	MOTA	Motility protein A OS=Escherichia coli (strain K12) GN=motA PE=1 SV=1	21.5735	21.4594	21.7293	22.001	21.9493	22.2087	20.4086	19.8144	21.1769	20.9054	20.5544	21.7607	2.26365	-1.05011
LB	220	P0AF06	MOTB	Motility protein B OS=Escherichia coli (strain K12) GN=motB PE=1 SV=1	20.123	19.8663	20.1005	20.082	19.8567	20.2503	18.3394	17.2467	19.3456	18.5534	17.9974	19.4811	2.90921	-1.55254
LB	220	P0AAD8	TDCC	Threonine/serine transporter TdcC OS=Escherichia coli (strain K12) GN=tdcC PE=1 SV=1	12.2977	13.9175	15.353	NaN	NaN	NaN	15.859	15.1675	17.5202	NaN	NaN	NaN	0.968312	2.32618
LB	220	P24178	YFFB	Protein YffB OS=Escherichia coli (strain K12) GN=yffB PE=1 SV=1	18.8392	18.4091	18.6275	18.8947	19.0486	19.1736	18.4954	18.1212	18.0175	19.6729	19.6647	19.1602	0.0247785	0.0232051
LB	220	P76539	YPEA	Acetyltransferase YpeA OS=Escherichia coli (strain K12) GN=ypeA PE=1 SV=2	18.5167	18.5303	18.6706	19.1082	19.1522	19.0615	18.7357	18.8646	18.8271	19.0537	19.1735	19.0772	0.365767	0.115393
LB	220	P0A8M6	YEEX	UPF0265 protein YeeX OS=Escherichia coli (strain K12) GN=yeeX PE=1 SV=1	22.3114	21.7875	22.0879	18.2886	19.2951	19.1049	22.7746	22.6727	22.5567	19.3766	19.8785	20.0222	0.327886	0.734343
LB	220	P52627	FLIZ	Regulator of sigma S factor FliZ OS=Escherichia coli (strain K12) GN=fliZ PE=2 SV=1	17.1395	16.9365	17.3618	NaN	NaN	NaN	15.5491	14.931	15.7195	NaN	NaN	NaN	2.53571	-1.74608
LB	220	P36655	DSBD	Thiol:disulfide interchange protein DsbD OS=Escherichia coli (strain K12) GN=dsbD PE=1 SV=4	18.7367	18.8487	18.7245	18.7199	18.4494	18.596	18.7401	18.6975	18.7007	18.6858	18.6762	18.6992	0.140001	0.0207087
LB	220	P77252	YKGE	Uncharacterized protein YkgE OS=Escherichia coli (strain K12) GN=ykgE PE=3 SV=1	15.3299	14.6306	16.1193	NaN	NaN	NaN	16.9157	17.0057	16.9021	NaN	NaN	NaN	1.66845	1.5812
LB	220	P75780	FIU	Catecholate siderophore receptor Fiu OS=Escherichia coli (strain K12) GN=fiu PE=1 SV=1	22.3908	22.1104	21.1975	22.3854	22.1656	21.4362	20.939	20.7745	20.0388	21.0948	20.9764	20.1379	3.02521	-1.28744
LB	220	P39172	ZNUA	High-affinity zinc uptake system protein ZnuA OS=Escherichia coli (strain K12) GN=znuA PE=1 SV=4	23.7076	23.4828	23.4976	22.724	22.6121	22.5484	23.3795	23.3884	23.2341	22.4391	22.3964	22.3673	0.33409	-0.22795
LB	220	P0AD21	YEJG	Uncharacterized protein YejG OS=Escherichia coli (strain K12) GN=yejG PE=1 SV=1	17.6853	16.9836	16.737	18.1928	18.2034	17.1849	15.9317	15.6459	14.8164	17.5195	16.6614	16.805	1.65908	-1.26784
LB	220	P0ABF1	PCNB	Poly(A) polymerase I OS=Escherichia coli (strain K12) GN=pcnB PE=1 SV=2	22.3838	22.379	22.4162	22.3015	22.3345	22.3579	22.2093	22.1469	22.0995	22.2531	22.2292	22.1725	4.01212	-0.177092
LB	220	P0AFQ7	YCFH	Uncharacterized metal-dependent hydrolase YcfH OS=Escherichia coli (strain K12) GN=ycfH PE=1 SV=1	22.9375	23.0386	22.8986	22.9058	22.9326	22.857	22.6509	22.6554	22.6113	22.647	22.6738	22.6602	6.01111	-0.278592
LB	220	P0A6U3	MNMG	tRNA uridine 5-carboxymethylaminomethyl modification enzyme MnmG OS=Escherichia coli (strain K12) GN=mnmG PE=1 SV=1	24.6265	24.6968	24.5466	24.4118	24.4274	24.3612	24.4066	24.3752	24.1814	24.1762	24.1584	23.983	2.28662	-0.298241
LB	220	P29012	ALR2	Alanine racemase, catabolic OS=Escherichia coli (strain K12) GN=dadX PE=2 SV=2	21.3505	20.848	20.9103	21.0991	20.8827	20.9503	20.7318	20.4927	20.4644	20.927	20.5148	20.6914	2.21797	-0.369831
LB	220	P10371	HIS4	1-(5-phosphoribosyl)-5-[(5-phosphoribosylamino)methylideneamino] imidazole-4-carboxamide isomerase OS=Escherichia coli (strain K12) GN=hisA PE=3 SV=2	19.9489	20.0215	19.6017	19.9766	19.9073	19.6503	20.1939	20.2541	20.1874	20.0625	20.0633	19.9185	1.84769	0.262235
LB	220	P77171	YDCI	Uncharacterized HTH-type transcriptional regulator YdcI OS=Escherichia coli (strain K12) GN=ydcI PE=3 SV=2	18.5447	17.6111	18.5312	16.6349	16.2955	16.7797	17.6632	16.5724	16.755	16.9826	14.6451	15.6373	0.937815	-1.02358
LB	220	P05055	PNP	Polyribonucleotide nucleotidyltransferase OS=Escherichia coli (strain K12) GN=pnp PE=1 SV=3	28.5214	28.4727	28.4693	28.5712	28.6234	28.6654	28.2344	28.2603	28.2389	28.4983	28.4916	28.4335	1.98242	-0.19441
LB	220	P64483	YEAK	Uncharacterized protein YeaK OS=Escherichia coli (strain K12) GN=yeaK PE=4 SV=1	20.2325	20.3392	20.1784	19.9193	19.8588	19.5957	20.4866	20.5219	20.583	20.1343	20.1322	19.9706	1.01837	0.284097
LB	220	P25534	UBIH	2-octaprenyl-6-methoxyphenol hydroxylase OS=Escherichia coli (strain K12) GN=ubiH PE=1 SV=2	19.4984	19.9735	19.8517	20.9777	21.0204	20.7861	19.4746	19.3251	19.4645	20.7719	20.8625	20.8858	0.216504	-0.220578
LB	220	P64604	MLAD	Probable phospholipid ABC transporter-binding protein MlaD OS=Escherichia coli (strain K12) GN=mlaD PE=1 SV=1	24.4949	24.4683	24.6647	24.6246	24.6631	24.8009	24.2013	24.2869	24.3093	24.741	24.6432	24.6992	0.631462	-0.139292
LB	220	P03813	YGEA	Uncharacterized protein YgeA OS=Escherichia coli (strain K12) GN=ygeA PE=1 SV=1	18.4231	17.4903	18.8621	NaN	NaN	NaN	19.237	19.7456	19.4688	NaN	NaN	NaN	1.3323	1.22532
LB	220	P18335	ARGD	Acetylornithine/succinyldiaminopimelate aminotransferase OS=Escherichia coli (strain K12) GN=argD PE=1 SV=4	21.115	21.1469	20.9199	21.1825	21.1716	20.9604	21.4654	21.4932	21.3078	21.523	21.6586	21.3118	3.43545	0.377268
LB	220	P76372	WZZB	Chain length determinant protein OS=Escherichia coli (strain K12) GN=wzzB PE=1 SV=2	25.0323	25.0341	25.0869	25.028	25.0653	25.1012	24.8134	24.8604	24.8624	24.8715	24.9414	24.8839	5.27691	-0.185788
LB	220	P0AB10	YMBA	Uncharacterized lipoprotein YmbA OS=Escherichia coli (strain K12) GN=ymbA PE=3 SV=2	19.8795	20.1564	20.1259	20.132	20.4143	20.2594	19.4327	19.4172	19.6395	19.6241	19.7239	20.0876	2.68324	-0.507077
LB	220	P0A6W5	GREA	Transcription elongation factor GreA OS=Escherichia coli (strain K12) GN=greA PE=1 SV=1	26.26	26.267	26.2357	25.9172	25.9566	26.0514	26.0223	26.0296	25.9684	25.8406	25.8072	25.78	1.57684	-0.206664
LB	220	P0A744	MSRA	Peptide methionine sulfoxide reductase MsrA OS=Escherichia coli (strain K12) GN=msrA PE=1 SV=2	20.768	20.9108	20.9477	20.8752	20.7596	20.7853	21.1405	21.1297	21.1875	21.0603	21.039	21.1104	4.32498	0.270124
LB	220	P02942	MCP1	Methyl-accepting chemotaxis protein I OS=Escherichia coli (strain K12) GN=tsr PE=1 SV=2	27.3305	27.3138	27.7213	27.3085	27.3551	27.6557	26.1005	25.9396	26.9891	26.144	25.8216	26.9533	3.28467	-1.1228
LB	220	P07649	TRUA	tRNA pseudouridine synthase A OS=Escherichia coli (strain K12) GN=truA PE=1 SV=1	20.8927	21.291	21.1165	20.7671	20.8544	20.727	20.9155	20.6887	20.6134	20.3423	20.4113	20.1462	1.83334	-0.421869
LB	220	P32132	TYPA	GTP-binding protein TypA/BipA OS=Escherichia coli (strain K12) GN=typA PE=1 SV=2	27.808	27.7487	27.724	27.7305	27.7703	27.7554	27.5382	27.5358	27.3529	27.5524	27.5588	27.3646	4.18485	-0.272356
LB	220	P38489	NFSB	Oxygen-insensitive NAD(P)H nitroreductase OS=Escherichia coli (strain K12) GN=nfsB PE=1 SV=1	25.5123	25.5085	25.6216	25.3142	25.4198	25.4949	25.7158	25.8347	25.9682	25.5791	25.739	25.8739	2.86641	0.306561
LB	220	P39173	YEAD	Putative glucose-6-phosphate 1-epimerase OS=Escherichia coli (strain K12) GN=yeaD PE=1 SV=2	24.9568	25.0158	24.7597	24.1795	24.2805	24.0408	25.3296	25.3963	25.4418	24.7881	24.9472	24.8126	1.67599	0.580422
LB	220	P77737	OPPF	Oligopeptide transport ATP-binding protein OppF OS=Escherichia coli (strain K12) GN=oppF PE=3 SV=1	20.4976	20.4603	20.3486	20.9469	21.0289	20.7053	20.2813	20.3701	20.2527	20.7462	20.6238	20.8985	0.39024	-0.13583
LB	220	P0A912	PAL	Peptidoglycan-associated lipoprotein OS=Escherichia coli (strain K12) GN=pal PE=1 SV=1	27.3842	27.2269	27.4327	26.8405	26.9397	27.1773	26.9048	26.8933	27.1627	26.5853	26.6192	26.8718	1.51881	-0.32738
LB	220	P13024	FDHE	Protein FdhE OS=Escherichia coli (strain K12) GN=fdhE PE=1 SV=2	24.247	24.2741	24.149	24.2246	24.1871	24.1477	24.1195	24.0287	23.9807	24.0046	24.0438	23.9606	3.76524	-0.181912
LB	220	P75818	YBJP	Uncharacterized lipoprotein YbjP OS=Escherichia coli (strain K12) GN=ybjP PE=1 SV=1	20.6917	21.0024	21.0315	20.4928	20.6062	20.6579	21.0294	21.3403	21.626	20.8715	20.9745	21.1858	1.82776	0.424181
LB	220	P0ACP5	GNTR	HTH-type transcriptional regulator GntR OS=Escherichia coli (strain K12) GN=gntR PE=1 SV=1	20.5398	20.4041	20.2239	19.7323	19.8455	19.4994	20.258	20.2859	20.2735	19.6759	19.5416	19.7029	0.149222	-0.084535
LB	220	P37631	YHIN	Uncharacterized protein YhiN OS=Escherichia coli (strain K12) GN=yhiN PE=4 SV=3	18.7284	18.7406	18.7252	18.1616	18.477	18.2028	18.3304	17.6541	18.1235	18.1425	17.8327	18.2784	1.79506	-0.445667
LB	220	P45395	KDSD	Arabinose 5-phosphate isomerase KdsD OS=Escherichia coli (strain K12) GN=kdsD PE=1 SV=1	22.0995	22.1127	22.2569	22.2132	22.3322	22.3347	22.3075	22.5138	22.5602	22.4065	22.4926	22.6423	2.67781	0.262289
LB	220	P0A8D6	YMDB	O-acetyl-ADP-ribose deacetylase OS=Escherichia coli (strain K12) GN=ymdB PE=1 SV=1	14.3818	14.7007	13.4826	NaN	NaN	NaN	14.9076	15.0008	15.4076	NaN	NaN	NaN	1.08952	0.916939
LB	220	P69503	APT	Adenine phosphoribosyltransferase OS=Escherichia coli (strain K12) GN=apt PE=1 SV=1	25.1772	24.9719	25.161	24.6902	24.6992	24.9925	24.9663	24.8733	24.8086	24.8837	24.8027	24.5747	0.631441	-0.130447
LB	220	P65870	QUED	6-carboxy-5,6,7,8-tetrahydropterin synthase OS=Escherichia coli (strain K12) GN=queD PE=1 SV=1	20.5528	20.5935	20.6741	20.1001	20.0535	19.8272	20.6869	20.6639	20.4252	19.8027	19.8143	19.767	0.184022	-0.106854
LB	220	P0ABV2	EXBD	Biopolymer transport protein ExbD OS=Escherichia coli (strain K12) GN=exbD PE=1 SV=1	21.8609	22.0062	22.025	21.8484	21.8694	21.6674	21.8056	21.6646	21.4593	21.6309	21.7159	21.5293	2.12255	-0.245298
LB	220	P0AFG0	NUSG	Transcription termination/antitermination protein NusG OS=Escherichia coli (strain K12) GN=nusG PE=1 SV=2	27.1486	27.1174	27.0425	26.888	26.9575	26.8963	26.9093	26.8894	26.843	26.794	26.7818	26.7226	2.19254	-0.185022
LB	220	P0ABG7	RODA	Rod shape-determining protein RodA OS=Escherichia coli (strain K12) GN=mrdB PE=1 SV=1	17.2461	17.2965	17.6173	18.1453	18.2545	18.2937	16.5267	16.6866	16.9056	17.597	17.7455	17.6299	1.22753	-0.626983
LB	220	P09323	PTW3C	PTS system N-acetylglucosamine-specific EIICBA component OS=Escherichia coli (strain K12) GN=nagE PE=3 SV=1	24.6995	24.455	24.624	24.9351	24.8096	25.0246	24.2901	24.1973	24.5627	24.5682	24.5449	24.8304	1.17877	-0.259031
LB	220	P0A9S3	GATD	Galactitol-1-phosphate 5-dehydrogenase OS=Escherichia coli (strain K12) GN=gatD PE=1 SV=1	19.8806	19.2667	19.0912	19.8479	19.2603	19.3098	20.5641	20.353	20.5576	20.6571	20.5011	20.7161	4.74851	1.11541
LB	220	P25714	YIDC	Membrane protein insertase YidC OS=Escherichia coli (strain K12) GN=yidC PE=1 SV=2	26.3751	26.4489	26.4407	26.3468	26.4101	26.372	26.1818	26.165	26.2599	26.0813	26.1525	26.2405	4.43978	-0.218747
LB	220	P0A9X9	CSPA	Cold shock protein CspA OS=Escherichia coli (strain K12) GN=cspA PE=1 SV=2	27.8946	27.6434	27.244	27.5626	27.4238	27.0718	27.2497	27.1323	26.5075	27.1382	26.9611	26.305	1.86611	-0.591077
LB	220	P0C0L9	ISCX	Protein IscX OS=Escherichia coli (strain K12) GN=iscX PE=1 SV=1	23.4129	23.4677	23.7078	23.1499	23.2145	23.4056	23.3073	23.2632	23.4667	23.056	23.0516	23.142	0.927104	-0.1786
LB	220	P24205	LPXM	Lipid A biosynthesis myristoyltransferase OS=Escherichia coli (strain K12) GN=lpxM PE=1 SV=1	21.9251	21.7397	21.8767	21.4267	21.1655	21.4241	21.6837	21.5405	21.6535	21.0546	21.1372	21.2359	0.623625	-0.20874
LB	220	P0A8E7	YAJQ	UPF0234 protein YajQ OS=Escherichia coli (strain K12) GN=yajQ PE=1 SV=2	24.9533	24.993	24.9097	24.8282	24.9056	24.7696	25.1076	25.1938	25.0967	24.9859	25.1098	25.0451	2.92627	0.196576
LB	220	P43533	FLGN	Flagella synthesis protein FlgN OS=Escherichia coli (strain K12) GN=flgN PE=1 SV=2	19.9812	20.3819	20.5164	20.1117	20.1671	20.4575	19.0414	19.0113	19.9078	19.1971	18.6903	19.8514	2.95111	-0.986096
LB	220	P18843	NADE	NH(3)-dependent NAD(+) synthetase OS=Escherichia coli (strain K12) GN=nadE PE=1 SV=2	24.863	24.917	24.6732	25.1265	24.8746	24.9378	25.0943	25.2149	25.0638	25.2112	25.382	25.1371	2.43283	0.285177
LB	220	P0AC05	FLIP	Flagellar biosynthetic protein FliP OS=Escherichia coli (strain K12) GN=fliP PE=3 SV=1	19.8817	19.7422	19.9626	19.7606	19.7303	19.8943	19.1136	18.7565	19.5154	18.9869	18.5182	19.4579	3.07491	-0.770543
LB	220	P37760	RMLD	dTDP-4-dehydrorhamnose reductase OS=Escherichia coli (strain K12) GN=rfbD PE=3 SV=2	24.791	24.8746	24.6925	24.9266	24.8794	24.866	24.5436	24.5302	24.5341	24.813	24.7626	24.7025	1.92278	-0.190676
LB	220	P52643	LDHD	D-lactate dehydrogenase OS=Escherichia coli (strain K12) GN=ldhA PE=1 SV=1	24.5027	24.1005	24.6826	24.2989	24.3765	24.665	24.8999	25.0065	25.0311	24.8765	25.0275	25.0604	3.66326	0.545937
LB	220	P05706	PTHA	Glucitol/sorbitol-specific phosphotransferase enzyme IIA component OS=Escherichia coli (strain K12) GN=srlB PE=3 SV=1	24.9405	24.5484	24.7491	24.6951	24.3182	24.6244	25.4706	25.523	26.228	25.3305	25.3698	26.0864	3.69544	1.02211
LB	220	P33644	YFIH	Laccase domain protein YfiH OS=Escherichia coli (strain K12) GN=yfiH PE=1 SV=1	18.1935	18.2818	18.2409	17.4207	17.4367	17.5149	18.0539	18.1117	17.8718	17.3232	17.2025	17.0319	0.443167	-0.248926
LB	220	P30014	RNT	Ribonuclease T OS=Escherichia coli (strain K12) GN=rnt PE=1 SV=1	22.4047	22.3467	22.2711	22.1337	22.0721	22.0523	22.0678	22.0045	21.9007	21.8971	21.8368	21.8138	2.62803	-0.293323
LB	220	P64467	CNU	OriC-binding nucleoid-associated protein OS=Escherichia coli (strain K12) GN=cnu PE=1 SV=1	19.9638	19.8623	19.6014	20.0195	20.1378	19.9057	19.4538	19.47	19.2543	19.7416	19.8604	19.6709	1.80314	-0.33992
LB	220	P41409	RIHA	Pyrimidine-specific ribonucleoside hydrolase RihA OS=Escherichia coli (strain K12) GN=rihA PE=1 SV=2	22.5599	22.4397	22.7727	22.7083	22.6821	22.8803	23.1588	23.1647	23.5276	23.1672	23.1783	23.3259	4.21477	0.579922
LB	220	P0AEM9	FLIY	L-cystine-binding protein FliY OS=Escherichia coli (strain K12) GN=fliY PE=1 SV=1	24.4956	24.2391	24.1026	24.26	23.8212	23.6383	24.1583	23.7241	24.0029	23.847	23.3855	23.5944	0.98596	-0.307446
LB	220	P0A8S1	ARGP	HTH-type transcriptional regulator ArgP OS=Escherichia coli (strain K12) GN=argP PE=1 SV=1	20.4259	20.4795	20.3664	18.3537	18.4385	18.1222	20.6608	20.6982	20.5723	18.6702	19.2667	18.6445	0.259186	0.387774
LB	220	P76403	YEGQ	Uncharacterized protease YegQ OS=Escherichia coli (strain K12) GN=yegQ PE=3 SV=1	24.8721	24.8626	24.8095	24.6853	24.7568	24.6242	24.6301	24.5907	24.4364	24.4794	24.4885	24.3094	2.95613	-0.279311
LB	220	P26608	FLIS	Flagellar protein FliS OS=Escherichia coli (strain K12) GN=fliS PE=3 SV=1	15.1456	13.5142	13.9045	NaN	NaN	NaN	15.6851	14.3895	16.1142	NaN	NaN	NaN	0.779477	1.20816
LB	220	P0AAX8	YBIS	Probable L,D-transpeptidase YbiS OS=Escherichia coli (strain K12) GN=ybiS PE=1 SV=1	25.1256	25.2069	25.1283	25.3031	25.3382	25.3254	24.914	24.9466	25.0121	25.0868	25.2447	25.25	1.33047	-0.162207
LB	220	P0AD07	YECF	Uncharacterized protein YecF OS=Escherichia coli (strain K12) GN=yecF PE=4 SV=1	22.8085	22.7847	22.7289	22.8025	23.0071	22.8135	22.6012	22.5127	22.5531	22.6006	22.6332	22.6461	3.4727	-0.233058
LB	220	P0ADE4	TAMA	Translocation and assembly module TamA OS=Escherichia coli (strain K12) GN=tamA PE=1 SV=1	19.7063	19.617	19.3903	19.4545	19.3197	19.1957	19.3889	19.3768	19.2706	18.9708	18.8453	19.0766	1.45554	-0.29245
LB	220	P0AAI5	FABF	3-oxoacyl-[acyl-carrier-protein] synthase 2 OS=Escherichia coli (strain K12) GN=fabF PE=1 SV=2	27.1642	27.0184	27.1337	26.7821	26.8778	26.9279	26.9824	26.9545	26.8637	26.8393	26.8083	26.6799	0.931113	-0.129287
LB	220	P08244	PYRF	Orotidine 5'-phosphate decarboxylase OS=Escherichia coli (strain K12) GN=pyrF PE=1 SV=1	22.9751	23.1402	22.9424	23.3625	23.4999	23.4619	22.8115	22.7434	22.8313	23.2637	23.3637	23.2863	0.577414	-0.180348
LB	220	P10384	FADL	Long-chain fatty acid transport protein OS=Escherichia coli (strain K12) GN=fadL PE=1 SV=5	23.8939	24.0866	24.2875	24.3323	24.3837	24.5729	23.5726	23.5501	23.6392	24.0305	24.1852	24.1883	1.51336	-0.398471
LB	220	P76010	YCGR	Flagellar brake protein YcgR OS=Escherichia coli (strain K12) GN=ycgR PE=1 SV=1	23.0415	22.8227	23.07	23.2975	23.1917	23.3322	22.0264	21.6495	22.5533	22.3789	22.1009	22.9061	2.86046	-0.856749
LB	220	P02916	MALF	Maltose transport system permease protein MalF OS=Escherichia coli (strain K12) GN=malF PE=1 SV=1	22.6331	22.8073	21.9325	22.9978	23.0301	22.2171	23.2076	23.3795	22.4273	23.3155	23.6134	22.7133	1.11344	0.506453
LB	220	P0AEA8	CYSG	Siroheme synthase OS=Escherichia coli (strain K12) GN=cysG PE=1 SV=1	20.3448	20.5913	20.461	20.0903	20.0989	19.9327	20.3511	20.3973	20.2615	20.3073	20.3666	19.901	0.0299989	0.0109593
LB	220	P15640	PUR2	Phosphoribosylamine--glycine ligase OS=Escherichia coli (strain K12) GN=purD PE=1 SV=2	19.0054	18.9355	18.7758	19.315	19.2756	19.1715	19.0355	18.6831	18.6	19.45	19.1642	18.9757	0.259004	-0.0950514
LB	220	P0AE08	AHPC	Alkyl hydroperoxide reductase subunit C OS=Escherichia coli (strain K12) GN=ahpC PE=1 SV=2	29.4045	29.4191	29.5769	29.2828	29.3564	29.4702	29.7298	29.9056	29.9625	29.6618	29.8017	29.8492	4.18454	0.400075
LB	220	P0A8J2	DNAT	Primosomal protein 1 OS=Escherichia coli (strain K12) GN=dnaT PE=1 SV=2	19.7007	19.7388	19.4509	18.1003	18.1462	17.9953	19.4687	19.4864	19.1502	17.9211	18.0323	17.6778	0.191358	-0.232625
LB	220	P23882	FMT	Methionyl-tRNA formyltransferase OS=Escherichia coli (strain K12) GN=fmt PE=1 SV=4	24.2371	24.1645	24.1313	24.1585	24.2597	24.2295	23.9673	23.896	23.9775	24.0428	24.0138	24.0893	3.7382	-0.198983
LB	220	P36683	ACNB	Aconitate hydratase B OS=Escherichia coli (strain K12) GN=acnB PE=1 SV=3	28.1264	27.8413	28.0537	27.8461	27.7702	27.8738	27.8292	27.6419	27.7956	27.7917	27.5266	27.6265	1.78552	-0.216679
LB	220	P37902	GLTI	Glutamate/aspartate periplasmic-binding protein OS=Escherichia coli (strain K12) GN=gltI PE=1 SV=2	22.292	22.0379	22.0691	21.9517	21.7119	21.6374	22.1679	21.7073	22.2908	21.8305	21.3878	21.9596	0.13787	-0.0593271
LB	220	P0AFF6	NUSA	Transcription termination/antitermination protein NusA OS=Escherichia coli (strain K12) GN=nusA PE=1 SV=1	28.2499	28.1768	28.2226	28.0276	28.0426	28.1098	28.021	28.0041	27.9669	27.8661	27.8647	27.8456	2.76224	-0.210123
LB	220	P0ACY3	YEAG	Uncharacterized protein YeaG OS=Escherichia coli (strain K12) GN=yeaG PE=3 SV=1	15.631	15.4206	16.3226	17.0515	16.8985	17.7495	15.8976	15.5589	18.1805	17.2855	17.1705	19.0704	0.492334	0.681616
LB	220	P0A6D3	AROA	3-phosphoshikimate 1-carboxyvinyltransferase OS=Escherichia coli (strain K12) GN=aroA PE=1 SV=1	22.1121	21.9922	21.981	22.2931	22.3233	22.2099	22.2241	22.3572	22.1831	22.3239	22.403	22.2261	1.07473	0.134295
LB	220	P65294	YGDR	Uncharacterized lipoprotein YgdR OS=Escherichia coli (strain K12) GN=ygdR PE=1 SV=1	20.5434	20.5475	20.4458	21.2052	20.984	20.9818	21.0839	21.0932	21.1561	21.6944	21.6205	21.6283	2.16273	0.5948
LB	220	P0AEV9	HYCI	Hydrogenase 3 maturation protease OS=Escherichia coli (strain K12) GN=hycI PE=1 SV=2	19.2054	19.1038	19.079	NaN	NaN	NaN	19.0897	19.2169	19.3547	NaN	NaN	NaN	0.458176	0.091025
LB	220	P0A6V5	GLPE	Thiosulfate sulfurtransferase GlpE OS=Escherichia coli (strain K12) GN=glpE PE=1 SV=1	22.1001	21.9484	22.0286	20.3728	20.3975	20.1918	21.9399	21.8434	21.7592	20.3935	20.2334	20.0774	0.0928152	-0.132058
LB	220	P0A6P9	ENO	Enolase OS=Escherichia coli (strain K12) GN=eno PE=1 SV=2	30.0197	30.0223	29.8891	29.8977	30.0032	29.8408	30.1609	30.2603	30.1414	30.1192	30.2754	30.1277	3.58049	0.235357
LB	220	P0AF63	NSRR	HTH-type transcriptional repressor NsrR OS=Escherichia coli (strain K12) GN=nsrR PE=3 SV=1	18.7233	18.4983	18.2431	19.2914	19.5858	19.3612	18.2392	18.4736	18.1397	19.2448	19.3812	19.3606	0.17632	-0.143996
LB	220	P0A6J5	DADA	D-amino acid dehydrogenase OS=Escherichia coli (strain K12) GN=dadA PE=1 SV=1	24.536	24.3469	24.3996	24.4453	24.1478	24.254	24.411	23.9855	24.2163	24.3214	23.8854	24.0506	1.19411	-0.209891
LB	220	P27836	WECG	UDP-N-acetyl-D-mannosaminuronic acid transferase OS=Escherichia coli (strain K12) GN=wecG PE=1 SV=2	18.4753	18.9811	18.6517	19.448	19.4781	19.4019	18.3725	18.3702	18.5264	19.3553	19.3744	19.2718	0.30828	-0.194262
LB	220	P00946	MANA	Mannose-6-phosphate isomerase OS=Escherichia coli (strain K12) GN=manA PE=1 SV=1	23.9013	23.9131	23.7632	23.6618	23.7484	23.5735	24.0643	24.2014	24.1861	23.8793	24.0169	23.8983	2.31546	0.280822
LB	220	P0A8H6	YIHI	Der GTPase-activating protein YihI OS=Escherichia coli (strain K12) GN=yihI PE=1 SV=1	23.8207	23.8668	23.8652	23.5183	23.553	23.5982	23.7131	23.6857	23.5946	23.6033	23.5473	23.3423	0.734774	-0.12265
LB	220	P61175	RL22	50S ribosomal protein L22 OS=Escherichia coli (strain K12) GN=rplV PE=1 SV=1	29.1858	29.0945	29.0877	28.5183	28.5228	28.5065	28.9098	28.8401	28.804	28.3151	28.3652	28.3319	0.624204	-0.224933
LB	220	P0A9N4	PFLA	Pyruvate formate-lyase 1-activating enzyme OS=Escherichia coli (strain K12) GN=pflA PE=1 SV=2	22.1205	21.9773	21.7915	21.9989	21.8027	22.0096	22.2282	22.3299	22.2809	22.2931	22.4532	22.4588	3.86982	0.390612
LB	220	P19934	TOLA	Protein TolA OS=Escherichia coli (strain K12) GN=tolA PE=1 SV=1	21.271	21.1429	20.944	20.9841	21.0262	20.8481	20.7998	20.8945	20.9201	20.8524	20.8091	20.818	1.79639	-0.187093
LB	220	P0A9M8	PTA	Phosphate acetyltransferase OS=Escherichia coli (strain K12) GN=pta PE=1 SV=2	28.4713	28.4897	28.6069	28.4975	28.5833	28.6739	28.6923	28.8383	28.7661	28.7128	28.8673	28.7832	3.38375	0.22292
LB	220	P55135	RLMD	23S rRNA (uracil(1939)-C(5))-methyltransferase RlmD OS=Escherichia coli (strain K12) GN=rlmD PE=1 SV=3	17.7798	18.2114	18.64	18.383	18.2443	18.0931	18.7732	19.091	18.692	18.358	18.5398	18.1803	1.2506	0.380438
LB	220	P19624	PDXA	4-hydroxythreonine-4-phosphate dehydrogenase OS=Escherichia coli (strain K12) GN=pdxA PE=1 SV=1	20.7962	20.9472	20.7143	20.0232	20.0981	19.8091	20.7082	20.6581	20.7467	20.0215	20.0519	20.0145	0.0449112	-0.0312341
LB	220	P17445	BETB	NAD/NADP-dependent betaine aldehyde dehydrogenase OS=Escherichia coli (strain K12) GN=betB PE=1 SV=3	22.6756	22.5998	22.5061	22.7	22.7709	22.4564	22.655	22.4939	22.5467	22.5972	22.5387	22.5053	0.543973	-0.0620079
LB	220	P39321	TAMB	Translocation and assembly module TamB OS=Escherichia coli (strain K12) GN=tamB PE=1 SV=2	19.5444	19.8616	19.4519	21.6408	21.3186	21.6682	19.3358	19.4472	19.3331	20.7846	20.4355	20.9082	0.475134	-0.540174
LB	220	P06149	DLD	D-lactate dehydrogenase OS=Escherichia coli (strain K12) GN=dld PE=1 SV=3	21.0947	20.9487	21.0872	20.9697	20.8877	21.0043	21.2956	21.3604	21.6055	21.4845	21.2914	21.5512	4.29717	0.432706
LB	220	P0AG71	RMUC	DNA recombination protein RmuC OS=Escherichia coli (strain K12) GN=rmuC PE=1 SV=1	13.9759	14.9579	15.2029	15.8949	15.6836	15.8261	15.267	15.2921	15.525	16.0353	15.8941	16.1219	0.647192	0.432349
LB	220	P00954	SYW	Tryptophan--tRNA ligase OS=Escherichia coli (strain K12) GN=trpS PE=1 SV=3	23.636	23.4702	23.6716	23.6344	23.4833	23.5753	23.8248	23.805	23.7922	23.5329	23.751	23.6592	1.57609	0.149044
LB	220	P77625	YFBT	Sugar phosphatase YfbT OS=Escherichia coli (strain K12) GN=yfbT PE=1 SV=2	21.6747	21.2657	21.4589	20.6428	20.3947	20.2204	21.9387	22.0109	21.8991	20.5953	20.6228	20.5391	0.36944	0.324783
LB	220	P76576	YFGM	UPF0070 protein YfgM OS=Escherichia coli (strain K12) GN=yfgM PE=3 SV=1	24.7175	24.7068	24.6409	24.9263	24.952	24.8811	24.5168	24.5108	24.5261	24.8017	24.8846	24.8488	0.679593	-0.122654
LB	220	P09833	MODC	Molybdenum import ATP-binding protein ModC OS=Escherichia coli (strain K12) GN=modC PE=3 SV=4	19.2822	18.7129	19.2442	19.2827	19.2596	19.2272	17.7424	17.1556	18.3869	17.9139	17.6796	18.0233	4.47698	-1.35119
LB	220	P0AED7	DAPE	Succinyl-diaminopimelate desuccinylase OS=Escherichia coli (strain K12) GN=dapE PE=1 SV=1	20.5972	20.5984	20.6435	19.5079	19.6224	19.3858	20.5237	20.3866	20.4078	19.5011	19.3998	19.3798	0.144507	-0.126055
LB	220	P0A7V0	RS2	30S ribosomal protein S2 OS=Escherichia coli (strain K12) GN=rpsB PE=1 SV=2	30.618	30.5406	30.5008	30.4799	30.5253	30.5364	30.3683	30.3514	30.2593	30.3826	30.3812	30.2863	4.30241	-0.195273
LB	220	P22634	MURI	Glutamate racemase OS=Escherichia coli (strain K12) GN=murI PE=1 SV=2	21.8945	22.195	21.9919	21.7228	22.0121	21.7379	21.8549	21.8077	21.7516	21.6166	21.6936	21.6056	1.44354	-0.204047
LB	220	P76053	SMRA	Probable DNA endonuclease SmrA OS=Escherichia coli (strain K12) GN=smrA PE=1 SV=1	17.7458	18.1937	17.8342	18.1309	17.785	17.5914	17.7983	17.8892	17.5719	17.9944	18.1529	17.4743	0.188501	-0.0666402
LB	220	P0A6Q3	FABA	3-hydroxydecanoyl-[acyl-carrier-protein] dehydratase OS=Escherichia coli (strain K12) GN=fabA PE=1 SV=2	27.0423	27.1181	26.9996	27.0462	27.0466	27.038	26.9437	26.999	26.9633	27.0081	26.97	26.9251	2.56174	-0.0802879
LB	220	P0A8T1	PRMA	Ribosomal protein L11 methyltransferase OS=Escherichia coli (strain K12) GN=prmA PE=1 SV=1	22.569	22.798	22.7599	22.8391	23.1004	23.0147	22.4054	22.4351	22.4045	22.5877	22.6658	22.6546	2.22095	-0.32134
LB	220	P0A814	RUVC	Crossover junction endodeoxyribonuclease RuvC OS=Escherichia coli (strain K12) GN=ruvC PE=1 SV=2	16.9048	16.9728	16.8337	NaN	NaN	NaN	16.6734	16.8054	16.536	NaN	NaN	NaN	1.24556	-0.232138
LB	220	P09030	EX3	Exodeoxyribonuclease III OS=Escherichia coli (strain K12) GN=xthA PE=1 SV=4	24.4725	24.4595	24.3942	24.1728	24.2108	24.0664	24.3656	24.3015	24.2815	24.0906	24.1252	24.0553	0.508783	-0.0927347
LB	220	P0A8B2	YFCN	UPF0115 protein YfcN OS=Escherichia coli (strain K12) GN=yfcN PE=3 SV=1	20.8843	20.9133	20.6485	20.7311	20.9312	20.7653	20.6712	20.7598	20.5536	20.6843	20.7351	20.6303	1.51448	-0.139907
LB	220	P0AEK4	FABI	Enoyl-[acyl-carrier-protein] reductase [NADH] FabI OS=Escherichia coli (strain K12) GN=fabI PE=1 SV=2	27.9783	27.9805	27.8892	27.7469	27.7885	27.7328	27.7461	27.7677	27.748	27.5963	27.654	27.6338	1.85304	-0.161721
LB	220	P0ADC6	LPTG	Lipopolysaccharide export system permease protein LptG OS=Escherichia coli (strain K12) GN=lptG PE=1 SV=1	21.5448	21.5739	21.5566	21.049	21.0969	20.9134	21.2457	21.2813	21.2958	20.8032	20.8806	20.7767	0.790235	-0.241869
LB	220	P31663	PANC	Pantothenate synthetase OS=Escherichia coli (strain K12) GN=panC PE=1 SV=1	23.5046	23.4584	23.3958	23.3998	23.4467	23.3291	23.6004	23.606	23.5466	23.5819	23.6187	23.614	4.07097	0.172215
LB	220	P68187	MALK	Maltose/maltodextrin import ATP-binding protein MalK OS=Escherichia coli (strain K12) GN=malK PE=1 SV=1	26.2165	26.3043	25.5746	26.2564	26.349	25.65	26.8209	27.0206	26.1396	26.8575	27.0284	26.1719	1.72385	0.614673
LB	220	P77611	RSXC	Electron transport complex subunit RsxC OS=Escherichia coli (strain K12) GN=rsxC PE=1 SV=1	21.8374	21.8175	21.8744	21.7502	21.5535	21.7602	21.4907	21.5389	21.5109	21.3918	21.292	21.3392	3.54979	-0.3383
LB	220	P0C054	IBPA	Small heat shock protein IbpA OS=Escherichia coli (strain K12) GN=ibpA PE=1 SV=1	24.0191	23.7481	24.1551	24.2328	23.7522	24.3152	23.5178	23.266	23.4624	23.6941	23.4694	23.5735	3.07831	-0.539892
LB	220	P0A6Y1	IHFB	Integration host factor subunit beta OS=Escherichia coli (strain K12) GN=ihfB PE=1 SV=1	23.5313	23.3235	23.8989	23.5183	23.4735	23.5911	23.9006	23.8954	24.034	23.6718	23.7046	23.8013	1.81073	0.278504
LB	220	P37759	RMLB1	dTDP-glucose 4,6-dehydratase 1 OS=Escherichia coli (strain K12) GN=rfbB PE=3 SV=2	26.2657	26.1639	26.1652	26.0608	26.1085	26.0912	26.0555	26.0362	25.9511	25.985	25.991	25.9044	2.71016	-0.155368
LB	220	P09155	RND	Ribonuclease D OS=Escherichia coli (strain K12) GN=rnd PE=1 SV=1	20.9915	21.2879	21.0416	20.2421	20.2228	19.9603	20.5819	20.7337	20.6043	19.241	19.445	19.2977	0.941289	-0.640444
LB	220	P76308	YECR	Uncharacterized protein YecR OS=Escherichia coli (strain K12) GN=yecR PE=4 SV=1	20.2987	20.24	20.5162	20.339	20.4356	20.7691	19.2291	19.0113	19.6042	19.6164	19.2743	19.6622	4.79533	-1.03353
LB	220	P0AFK6	POTC	Spermidine/putrescine transport system permease protein PotC OS=Escherichia coli (strain K12) GN=potC PE=3 SV=1	18.6727	18.73	18.7056	18.6342	18.7895	18.6633	17.6536	18.06	18.1514	18.2257	18.4066	18.5008	2.79955	-0.532891
LB	220	P0AEN1	FRE	NAD(P)H-flavin reductase OS=Escherichia coli (strain K12) GN=fre PE=1 SV=2	23.5149	23.357	23.4113	23.3951	23.3461	23.3939	23.2795	23.1858	23.3182	23.2771	23.1881	23.3792	2.13624	-0.131741
LB	220	P52006	NUDI	Nucleoside triphosphatase NudI OS=Escherichia coli (strain K12) GN=nudI PE=1 SV=2	15.6381	16.8933	16.7798	17.4932	17.5152	16.7668	16.8367	16.8485	16.5952	17.4572	16.705	17.6536	0.206565	0.168292
LB	220	P10100	RLPA	Rare lipoprotein A OS=Escherichia coli (strain K12) GN=rlpA PE=1 SV=1	22.2698	22.647	22.3711	22.6875	22.6398	22.5618	22.3442	22.3758	22.4819	22.6081	22.625	22.6455	0.0662061	-0.0160732
LB	220	P0A828	SMG	Protein Smg OS=Escherichia coli (strain K12) GN=smg PE=3 SV=1	17.8321	17.7802	17.1211	17.7666	17.7485	17.2702	17.8083	17.7509	16.7761	17.8297	17.7316	16.9153	0.202993	-0.117825
LB	220	P0A9P4	TRXB	Thioredoxin reductase OS=Escherichia coli (strain K12) GN=trxB PE=1 SV=2	26.4455	26.4974	26.4094	26.4402	26.4914	26.4988	26.3107	26.3113	26.2694	26.4075	26.4207	26.3321	2.76646	-0.121807
LB	220	P0ACW6	YDCH	Uncharacterized protein YdcH OS=Escherichia coli (strain K12) GN=ydcH PE=4 SV=2	16.0388	16.8035	17.2671	18.8999	18.661	18.3879	17.6932	17.9766	17.9491	18.0887	18.8484	18.3798	0.447075	0.479595
LB	220	P24188	YCEA	UPF0176 protein YceA OS=Escherichia coli (strain K12) GN=yceA PE=2 SV=2	21.2793	21.2954	21.3998	21.0763	20.8887	21.2559	21.0993	20.8005	20.9811	20.6522	20.5219	20.6854	2.25861	-0.40919
LB	220	P02918	PBPA	Penicillin-binding protein 1A OS=Escherichia coli (strain K12) GN=mrcA PE=1 SV=1	22.5937	22.4866	22.4056	22.2539	22.3244	22.3174	22.1509	22.1828	22.1748	21.9814	22.0361	22.1107	3.1147	-0.290794
LB	220	P45568	DXR	1-deoxy-D-xylulose 5-phosphate reductoisomerase OS=Escherichia coli (strain K12) GN=dxr PE=1 SV=2	20.3124	20.6007	20.4218	19.3244	19.4132	19.0574	20.2561	20.3321	20.1847	19.1909	19.1342	18.9635	0.189267	-0.178073
LB	220	P32173	MOBA	Molybdenum cofactor guanylyltransferase OS=Escherichia coli (strain K12) GN=mobA PE=1 SV=1	17.542	17.4711	17.3199	NaN	NaN	NaN	17.4449	17.1389	17.647	NaN	NaN	NaN	0.0740182	-0.0340678
LB	220	P75914	YCDX	Probable phosphatase YcdX OS=Escherichia coli (strain K12) GN=ycdX PE=1 SV=1	21.2343	20.9864	21.0505	21.0877	21.1435	21.0186	21.2739	21.3914	21.3852	21.2235	21.3332	21.3725	3.43296	0.243118
LB	220	P07012	RF2	Peptide chain release factor 2 OS=Escherichia coli (strain K12) GN=prfB PE=1 SV=3	26.2482	26.384	26.3381	26.1375	26.2406	26.2337	26.1122	26.1494	26.1383	26.0212	26.0913	26.031	2.70384	-0.173114
LB	220	P0AGJ2	TRMH	tRNA (guanosine(18)-2'-O)-methyltransferase OS=Escherichia coli (strain K12) GN=trmH PE=1 SV=1	20.7915	20.5682	20.4716	18.916	19.0189	18.782	20.4016	20.4396	20.2231	18.7835	18.8514	18.6202	0.151205	-0.204833
LB	220	P03018	UVRD	DNA helicase II OS=Escherichia coli (strain K12) GN=uvrD PE=1 SV=1	21.6037	21.6727	21.6764	21.2981	21.3894	21.3561	21.5474	21.4588	21.5089	21.2929	21.2121	21.2468	0.673054	-0.121564
LB	220	P0AFY8	SEQA	Negative modulator of initiation of replication OS=Escherichia coli (strain K12) GN=seqA PE=1 SV=1	24.0577	24.0255	23.9308	23.4265	23.4078	23.2955	23.8373	23.7417	23.7758	23.1733	23.2078	23.1798	0.493611	-0.204661
LB	220	P39315	QOR2	Quinone oxidoreductase 2 OS=Escherichia coli (strain K12) GN=qorB PE=1 SV=1	18.6476	18.8757	18.0003	19.9126	20.0522	19.2966	19.2715	19.2704	18.647	20.1836	20.4518	20.0361	0.591417	0.512548
LB	220	P0A7B5	PROB	Glutamate 5-kinase OS=Escherichia coli (strain K12) GN=proB PE=1 SV=1	23.8387	23.8007	23.7058	23.4728	23.6139	23.5151	23.7448	23.7951	23.6516	23.6011	23.6009	23.4577	0.0746204	-0.0159823
LB	220	P02359	RS7	30S ribosomal protein S7 OS=Escherichia coli (strain K12) GN=rpsG PE=1 SV=3	29.9917	29.9661	29.8899	29.5662	29.5682	29.5438	29.7553	29.7286	29.6102	29.441	29.458	29.3304	0.977522	-0.200413
LB	220	P0A988	DPO3B	DNA polymerase III subunit beta OS=Escherichia coli (strain K12) GN=dnaN PE=1 SV=1	23.7798	23.6503	23.8031	23.707	23.8047	23.7779	23.6198	23.6653	23.6251	23.6029	23.6797	23.6292	2.72039	-0.116781
LB	220	P60906	SYH	Histidine--tRNA ligase OS=Escherichia coli (strain K12) GN=hisS PE=1 SV=2	25.6713	25.6902	25.6876	25.5158	25.5711	25.6103	25.5203	25.4881	25.5707	25.4113	25.4734	25.5466	2.09012	-0.12266
LB	220	P60869	YBJL	Putative transport protein YbjL OS=Escherichia coli (strain K12) GN=ybjL PE=3 SV=1	16.8978	16.9474	16.8335	19.6724	19.6884	19.8515	16.4118	16.5616	16.118	19.8542	19.7045	19.524	0.109695	-0.286168
LB	220	P0A6P5	DER	GTPase Der OS=Escherichia coli (strain K12) GN=der PE=1 SV=1	24.8607	24.7668	24.8087	24.9249	24.9442	24.9453	24.6298	24.5823	24.511	24.7152	24.6696	24.6418	3.82589	-0.250174
LB	220	P0AF20	NAGC	N-acetylglucosamine repressor OS=Escherichia coli (strain K12) GN=nagC PE=2 SV=1	22.8225	22.8574	22.8008	23.0608	23.1722	23.1004	22.6269	22.6409	22.6854	23.019	23.1153	22.9716	0.553745	-0.125831
LB	220	P64432	YPJD	Inner membrane protein YpjD OS=Escherichia coli (strain K12) GN=ypjD PE=1 SV=1	18.4009	19.17	18.5531	NaN	NaN	NaN	17.113	18.0904	17.4369	NaN	NaN	NaN	1.45232	-1.1612
LB	220	P45577	PROQ	RNA chaperone ProQ OS=Escherichia coli (strain K12) GN=proQ PE=1 SV=2	25.7808	25.7761	25.6736	25.6809	25.6881	25.6349	25.4946	25.5018	25.5009	25.4353	25.4939	25.3758	4.66413	-0.238678
LB	220	P0A761	NANE	Putative N-acetylmannosamine-6-phosphate 2-epimerase OS=Escherichia coli (strain K12) GN=nanE PE=1 SV=1	22.1594	22.084	22.4132	22.8799	22.8382	23.3658	21.4977	21.4631	22.5099	22.3499	22.308	23.3073	0.53271	-0.384092
LB	220	P0AEH1	RSEP	Regulator of sigma-E protease RseP OS=Escherichia coli (strain K12) GN=rseP PE=1 SV=1	20.2333	20.3167	19.9611	18.7266	19.2438	18.9923	19.8467	19.7558	19.7443	18.9313	19.07	18.7119	0.294419	-0.235636
LB	220	P0A9T0	SERA	D-3-phosphoglycerate dehydrogenase OS=Escherichia coli (strain K12) GN=serA PE=1 SV=2	21.3052	21.2935	20.9423	21.4469	21.2829	21.1686	21.1134	21.0862	20.9244	21.565	21.5396	21.1821	0.0128926	-0.00477187
LB	220	P27303	EMRA	Multidrug export protein EmrA OS=Escherichia coli (strain K12) GN=emrA PE=1 SV=2	21.9323	22.317	22.1339	22.667	22.6693	22.4416	21.9456	21.8453	21.696	22.2722	22.2358	21.9976	1.42675	-0.361442
LB	220	P15078	CSTA	Carbon starvation protein A OS=Escherichia coli (strain K12) GN=cstA PE=1 SV=3	21.6861	21.1651	21.4618	21.3964	20.7797	21.1421	20.9709	20.5269	21.3041	21.1381	20.4303	21.1294	1.01302	-0.355237
LB	220	P0AGD3	SODF	Superoxide dismutase [Fe] OS=Escherichia coli (strain K12) GN=sodB PE=1 SV=2	25.0536	25.0111	25.0888	24.872	24.9435	24.8412	25.2726	25.1614	25.4119	24.9695	25.1805	25.2532	2.10534	0.239833
LB	220	P0A6R3	FIS	DNA-binding protein Fis OS=Escherichia coli (strain K12) GN=fis PE=1 SV=1	23.986	24.0088	23.8584	23.9552	23.9302	23.8075	23.8553	23.7162	23.347	23.8199	23.6766	23.3734	1.93029	-0.29294
LB	220	P0A7J3	RL10	50S ribosomal protein L10 OS=Escherichia coli (strain K12) GN=rplJ PE=1 SV=2	29.6358	29.5148	29.4696	28.6593	28.7092	28.7053	29.3749	29.2827	29.2445	28.5489	28.5481	28.5536	0.325246	-0.190216
LB	220	P0AD12	YEEZ	Protein YeeZ OS=Escherichia coli (strain K12) GN=yeeZ PE=1 SV=1	21.9984	21.3682	21.859	22.2613	22.2243	22.1615	22.4432	22.521	22.2375	22.6419	22.5788	22.3754	2.07064	0.487495
LB	220	P0AFA7	NHAB	Na(+)/H(+) antiporter NhaB OS=Escherichia coli (strain K12) GN=nhaB PE=1 SV=1	18.1874	18.2058	17.7604	17.2004	17.6932	17.7306	17.3663	17.6272	17.3373	17.3287	17.7714	16.6767	1.17753	-0.445009
LB	220	P0CB39	EPTC	Phosphoethanolamine transferase EptC OS=Escherichia coli (strain K12) GN=eptC PE=1 SV=1	21.6975	21.7521	21.6942	21.2033	21.2779	21.3491	21.3953	21.5404	21.3752	21.0223	20.9212	21.0223	1.10545	-0.282882
LB	220	P0A7W1	RS5	30S ribosomal protein S5 OS=Escherichia coli (strain K12) GN=rpsE PE=1 SV=2	30.4327	30.4214	30.3085	30.2507	30.292	30.2866	30.1808	30.2174	30.063	30.1456	30.1543	30.0156	3.02332	-0.202495
LB	220	P0A7V3	RS3	30S ribosomal protein S3 OS=Escherichia coli (strain K12) GN=rpsC PE=1 SV=2	30.0561	30.12	30.0731	29.9111	29.955	29.945	29.8793	29.8277	29.7367	29.6608	29.704	29.606	3.31507	-0.274289
LB	220	P05791	ILVD	Dihydroxy-acid dehydratase OS=Escherichia coli (strain K12) GN=ilvD PE=1 SV=5	19.8681	19.7835	19.3987	19.2303	19.1945	19.0329	19.5329	19.5665	19.1661	19.0504	18.8851	18.5787	0.708542	-0.28806
LB	220	P33363	BGLX	Periplasmic beta-glucosidase OS=Escherichia coli (strain K12) GN=bglX PE=1 SV=2	22.5111	22.5785	22.6516	22.3421	22.268	22.2904	22.746	22.6896	22.7812	22.3971	22.389	22.395	0.609326	0.126047
LB	220	Q46829	BGLA	6-phospho-beta-glucosidase BglA OS=Escherichia coli (strain K12) GN=bglA PE=1 SV=2	24.3753	24.1344	24.2664	24.0421	24.1296	24.1754	24.4181	24.4194	24.4422	24.3516	24.4743	24.4477	3.06483	0.238336
LB	220	P0AGG8	TLDD	Metalloprotease TldD OS=Escherichia coli (strain K12) GN=tldD PE=1 SV=1	23.859	23.9081	23.6551	23.3583	23.3934	23.0962	23.7696	23.6804	23.5104	23.2649	23.3276	23.0599	0.273782	-0.10955
LB	220	P0AB77	KBL	2-amino-3-ketobutyrate coenzyme A ligase OS=Escherichia coli (strain K12) GN=kbl PE=1 SV=1	25.5974	25.496	25.4942	25.1478	25.0959	25.1514	25.6918	25.7268	25.8278	25.4503	25.3807	25.4756	1.31328	0.261743
LB	220	P27829	WECC	UDP-N-acetyl-D-mannosamine dehydrogenase OS=Escherichia coli (strain K12) GN=wecC PE=1 SV=4	23.6297	23.7547	23.5488	23.3807	23.3918	23.2674	23.466	23.4307	23.4662	23.2223	23.2648	23.1904	0.932634	-0.155431
LB	220	P28248	DCD	Deoxycytidine triphosphate deaminase OS=Escherichia coli (strain K12) GN=dcd PE=1 SV=1	21.2783	21.4067	21.37	21.5901	21.5295	21.5129	21.4312	21.6062	21.6625	21.7373	21.6759	21.7368	1.80757	0.193708
LB	220	P69829	PTSN	Nitrogen regulatory protein OS=Escherichia coli (strain K12) GN=ptsN PE=1 SV=1	21.9535	21.8738	21.6491	21.769	21.8536	21.6569	21.7876	21.6216	21.6465	21.6212	21.5336	21.5999	1.56914	-0.157572
LB	220	P39334	BDCR	HTH-type transcriptional repressor BdcR OS=Escherichia coli (strain K12) GN=bdcR PE=1 SV=2	17.5118	16.0213	16.8663	16.1983	16.4891	15.8973	17.3661	17.769	16.7699	15.7067	15.9868	15.1405	0.0295086	-0.0408401
LB	220	P0AFZ3	SSPB	Stringent starvation protein B OS=Escherichia coli (strain K12) GN=sspB PE=1 SV=1	22.1129	22.0381	21.9023	21.8167	21.9582	21.6696	21.8877	22.003	21.8513	21.7244	21.8207	21.554	0.597075	-0.109443
LB	220	P0A9J4	PANE	2-dehydropantoate 2-reductase OS=Escherichia coli (strain K12) GN=panE PE=1 SV=1	18.4891	17.7758	18.5474	NaN	NaN	NaN	18.7783	18.4334	18.5837	NaN	NaN	NaN	0.541187	0.327686
LB	220	P33667	SELU	tRNA 2-selenouridine synthase OS=Escherichia coli (strain K12) GN=selU PE=1 SV=2	15.2923	16.9607	15.6496	18.4312	18.6948	18.2327	16.598	16.9553	16.7918	18.2152	18.2172	18.269	0.171335	0.297517
LB	220	P0AFU8	RISA	Riboflavin synthase OS=Escherichia coli (strain K12) GN=ribC PE=1 SV=1	23.6501	23.6691	23.4476	23.253	23.2976	23.1163	23.7595	23.8799	23.7207	23.4427	23.5053	23.373	0.916472	0.207911
LB	220	P0A7J7	RL11	50S ribosomal protein L11 OS=Escherichia coli (strain K12) GN=rplK PE=1 SV=2	29.3365	29.2748	29.1435	28.5592	28.6294	28.5775	29.0194	29.004	28.8659	28.4541	28.4569	28.2999	0.584465	-0.23676
LB	220	P76256	TSAB	tRNA threonylcarbamoyladenosine biosynthesis protein TsaB OS=Escherichia coli (strain K12) GN=tsaB PE=1 SV=1	23.2357	23.8315	23.1797	23.3437	23.2934	23.3369	22.8684	22.9042	22.9319	23.1121	23.0938	23.0966	2.2295	-0.368981
LB	220	P75823	LTAE	Low specificity L-threonine aldolase OS=Escherichia coli (strain K12) GN=ltaE PE=1 SV=1	20.4372	20.4501	20.2285	20.955	20.7597	20.6884	20.3913	20.5646	20.4146	20.9245	21.1526	20.853	0.348603	0.130311
LB	220	P0A784	ORN	Oligoribonuclease OS=Escherichia coli (strain K12) GN=orn PE=1 SV=2	21.71	21.7971	21.6367	21.5324	21.465	21.3784	21.8568	21.9219	21.7445	21.516	21.5853	21.4347	0.398815	0.0899417
LB	220	P0AD27	YEJM	Inner membrane protein YejM OS=Escherichia coli (strain K12) GN=yejM PE=1 SV=1	18.6787	18.9629	18.8856	19.0771	19.0888	18.8371	18.5801	18.7354	18.9584	18.8271	18.7831	18.8303	0.898007	-0.135973
LB	220	P0A6L0	DEOC	Deoxyribose-phosphate aldolase OS=Escherichia coli (strain K12) GN=deoC PE=1 SV=1	25.507	25.6323	25.5097	25.7564	25.7597	25.6801	25.7997	25.8808	25.8728	25.9261	25.9839	26.002	3.17684	0.270013
LB	220	P0AGE0	SSB	Single-stranded DNA-binding protein OS=Escherichia coli (strain K12) GN=ssb PE=1 SV=2	24.7797	24.8285	24.6867	24.801	24.8087	24.7523	24.6699	24.6701	24.6278	24.7262	24.6479	24.6572	2.88298	-0.109641
LB	220	P0A948	RIMJ	Ribosomal-protein-alanine acetyltransferase OS=Escherichia coli (strain K12) GN=rimJ PE=3 SV=1	16.918	17.5836	17.4486	17.4227	17.3561	17.3037	17.7375	17.728	17.9357	17.5699	17.5339	17.5187	1.81492	0.33185
LB	220	P0A8D3	YAII	UPF0178 protein YaiI OS=Escherichia coli (strain K12) GN=yaiI PE=1 SV=1	19.898	19.6141	19.7604	19.4926	19.4358	19.5498	19.5785	19.5217	19.6514	19.5466	19.4942	19.6324	0.31113	-0.0543273
LB	220	P10121	FTSY	Signal recognition particle receptor FtsY OS=Escherichia coli (strain K12) GN=ftsY PE=1 SV=1	24.866	24.8059	24.7308	24.7746	24.8114	24.6851	24.7119	24.5952	24.5406	24.6078	24.6305	24.6106	3.07117	-0.162885
LB	220	P30177	YBIB	Uncharacterized protein YbiB OS=Escherichia coli (strain K12) GN=ybiB PE=1 SV=1	21.713	21.6387	21.5633	21.8024	21.744	21.7374	21.5658	21.8669	21.8297	21.8482	21.8396	21.9484	1.01768	0.116642
LB	220	P0A9H5	BTUR	Cob(I)yrinic acid a,c-diamide adenosyltransferase OS=Escherichia coli (strain K12) GN=btuR PE=3 SV=1	18.6786	18.6573	19.9183	19.1486	18.7575	19.4135	18.4314	18.2935	18.8763	19.0255	18.7426	20.0678	0.238254	-0.189462
LB	220	P0A722	LPXA	Acyl-[acyl-carrier-protein]--UDP-N-acetylglucosamine O-acyltransferase OS=Escherichia coli (strain K12) GN=lpxA PE=1 SV=1	23.6412	23.5752	23.4157	23.2645	23.2743	23.1803	23.2773	23.2896	23.2734	23.0494	23.0861	23.0845	1.44594	-0.21515
LB	220	P02929	TONB	Protein TonB OS=Escherichia coli (strain K12) GN=tonB PE=1 SV=2	21.5976	21.7431	21.0309	20.9132	21.0989	20.721	20.9987	21.0236	20.5236	20.5667	20.5926	20.039	1.53205	-0.560054
LB	220	P0AA43	RSUA	Ribosomal small subunit pseudouridine synthase A OS=Escherichia coli (strain K12) GN=rsuA PE=1 SV=1	23.3967	23.382	23.2896	23.177	23.2347	23.2542	23.1038	23.1849	23.0738	23.162	23.1515	23.0271	2.61139	-0.171861
LB	220	P0AG55	RL6	50S ribosomal protein L6 OS=Escherichia coli (strain K12) GN=rplF PE=1 SV=2	30.409	30.5217	30.4164	30.156	30.1947	30.1881	30.2239	30.2565	30.1479	29.9786	30.0252	29.887	1.60195	-0.227803
LB	220	P0A7Y8	RNPA	Ribonuclease P protein component OS=Escherichia coli (strain K12) GN=rnpA PE=1 SV=1	22.5432	22.4513	22.3282	22.4852	22.5017	22.4829	22.0955	22.2017	22.0525	22.2374	22.2193	22.2051	4.37338	-0.296851
LB	220	P06612	TOP1	DNA topoisomerase 1 OS=Escherichia coli (strain K12) GN=topA PE=1 SV=2	25.8586	25.7681	25.724	25.5596	25.5069	25.4962	25.668	25.5703	25.5067	25.3872	25.4227	25.286	1.23831	-0.178736
LB	220	P31979	NUOF	NADH-quinone oxidoreductase subunit F OS=Escherichia coli (strain K12) GN=nuoF PE=1 SV=3	25.2212	25.1474	25.3968	25.0219	25.0377	25.1863	25.015	24.9908	25.3062	24.8689	24.9123	25.2376	0.613289	-0.113427
LB	220	P0A6D0	ARGR	Arginine repressor OS=Escherichia coli (strain K12) GN=argR PE=1 SV=1	17.615	17.7182	16.7297	NaN	NaN	NaN	17.6288	16.9265	17.3123	NaN	NaN	NaN	0.0603865	-0.0650889
LB	220	P50466	AER	Aerotaxis receptor OS=Escherichia coli (strain K12) GN=aer PE=1 SV=1	21.9065	21.3689	22.4093	22.3816	22.1729	22.8693	20.8492	19.9836	21.8332	21.9502	21.7902	22.6019	0.835711	-0.683341
LB	220	P26281	HPPK	2-amino-4-hydroxy-6-hydroxymethyldihydropteridine pyrophosphokinase OS=Escherichia coli (strain K12) GN=folK PE=1 SV=3	19.9979	19.7603	19.6063	NaN	NaN	NaN	19.6427	19.3972	19.4163	NaN	NaN	NaN	1.02588	-0.302743
LB	220	P0A6D7	AROK	Shikimate kinase 1 OS=Escherichia coli (strain K12) GN=aroK PE=1 SV=2	26.0536	26.1074	25.9219	25.781	25.8636	25.675	25.8868	25.856	25.627	25.6843	25.6795	25.4195	1.25684	-0.208231
LB	220	P05704	MCP3	Methyl-accepting chemotaxis protein III OS=Escherichia coli (strain K12) GN=trg PE=1 SV=3	22.6175	22.163	22.8627	22.4767	22.0935	22.6795	21.7732	21.1763	22.5965	21.8266	21.152	22.4945	1.35055	-0.645659
LB	220	P28903	NRDD	Anaerobic ribonucleoside-triphosphate reductase OS=Escherichia coli (strain K12) GN=nrdD PE=1 SV=2	19.3508	18.8519	19.6335	18.8098	18.5228	19.4111	19.5724	19.7734	20.4382	19.0425	19.1505	19.9635	1.15669	0.560129
LB	220	P0A6S3	FLGI	Flagellar P-ring protein OS=Escherichia coli (strain K12) GN=flgI PE=3 SV=1	19.0627	19.6313	19.1694	19.3212	19.5372	18.7453	17.1666	17.6104	17.9103	16.8521	15.7398	17.2847	4.10154	-2.15055
LB	220	P08660	AK3	Lysine-sensitive aspartokinase 3 OS=Escherichia coli (strain K12) GN=lysC PE=1 SV=2	20.2031	20.3663	20.1275	20.0744	20.1013	20.0082	20.7239	20.9413	20.4529	20.6188	20.8234	20.3243	3.0561	0.500599
LB	220	P52612	FLII	Flagellum-specific ATP synthase OS=Escherichia coli (strain K12) GN=fliI PE=1 SV=2	21.8268	21.838	21.9757	21.8752	21.803	22.0953	20.9391	20.7033	21.612	21.2539	20.8594	21.7757	2.53115	-0.711773
LB	220	P28306	YCEG	UPF0755 protein YceG OS=Escherichia coli (strain K12) GN=yceG PE=1 SV=2	18.9145	18.6686	19.327	18.9043	18.9333	18.4507	18.6593	18.5662	18.456	18.4472	18.4655	18.4473	1.77872	-0.3595
LB	220	P0A6T9	GCSH	Glycine cleavage system H protein OS=Escherichia coli (strain K12) GN=gcvH PE=1 SV=2	23.9783	24.0432	24.2012	24.5641	24.3982	24.4408	24.4347	24.4483	24.8632	24.6558	24.6094	24.9474	1.89389	0.388844
LB	220	P0ADQ7	YGAM	Uncharacterized protein YgaM OS=Escherichia coli (strain K12) GN=ygaM PE=1 SV=2	14.8194	16.7343	16.2878	17.4054	18.5077	17.6081	16.6048	17.2277	18.4348	17.6766	18.4193	19.5435	0.870945	1.09067
LB	220	P27241	RFAZ	Lipopolysaccharide core biosynthesis protein RfaZ OS=Escherichia coli (strain K12) GN=rfaZ PE=4 SV=2	19.6088	20.0037	19.6567	20.2173	20.2517	20.0714	19.4807	19.5215	19.2299	20.1037	19.9772	19.5312	1.03505	-0.327584
LB	220	P76172	YNFD	Uncharacterized protein YnfD OS=Escherichia coli (strain K12) GN=ynfD PE=1 SV=2	17.9905	17.883	17.7281	17.8116	17.9841	17.9464	18.1655	18.2687	18.5737	18.4862	18.555	18.8283	3.63244	0.588973
LB	220	P24182	ACCC	Biotin carboxylase OS=Escherichia coli (strain K12) GN=accC PE=1 SV=2	27.3568	27.3461	27.2976	27.1529	27.2199	27.2178	27.169	27.1805	27.0893	27.148	27.1467	27.0417	2.19463	-0.135984
LB	220	P0AB71	ALF	Fructose-bisphosphate aldolase class 2 OS=Escherichia coli (strain K12) GN=fbaA PE=1 SV=2	28.3157	28.2618	27.9573	28.0196	28.098	27.8616	28.4485	28.5747	28.4445	28.2702	28.4813	28.3785	2.72166	0.347255
LB	220	P0ABQ4	DYR	Dihydrofolate reductase OS=Escherichia coli (strain K12) GN=folA PE=1 SV=1	22.6106	22.6013	22.5875	22.8391	22.7842	22.9047	22.4513	22.449	22.4853	22.7612	22.7504	22.8657	0.463702	-0.0940762
LB	220	Q93K97	ADPP	ADP-ribose pyrophosphatase OS=Escherichia coli (strain K12) GN=nudF PE=1 SV=2	21.1457	21.0347	20.9232	21.1947	21.3349	21.2418	20.9355	20.8335	20.7817	21.1659	21.1838	21.0775	0.864407	-0.149514
LB	220	P0A8J8	RHLB	ATP-dependent RNA helicase RhlB OS=Escherichia coli (strain K12) GN=rhlB PE=1 SV=2	25.0787	24.9759	24.9278	24.9625	25.0056	24.8689	24.8964	24.8519	24.8402	24.8352	24.8231	24.8194	2.61904	-0.125501
LB	220	P52119	RATB	UPF0125 protein RatB OS=Escherichia coli (strain K12) GN=ratB PE=1 SV=1	21.4259	21.3969	21.1478	19.5885	19.6231	19.6573	21.1257	21.092	20.9455	19.5068	19.6089	19.1553	0.174302	-0.234222
LB	220	P0AEK2	FABG	3-oxoacyl-[acyl-carrier-protein] reductase FabG OS=Escherichia coli (strain K12) GN=fabG PE=1 SV=1	27.7148	27.675	27.6413	27.3011	27.3708	27.2446	27.5266	27.484	27.4801	27.1501	27.1904	27.2088	0.693946	-0.151245
LB	220	P0A8M0	SYN	Asparagine--tRNA ligase OS=Escherichia coli (strain K12) GN=asnS PE=1 SV=2	27.3429	27.2202	27.2263	27.1638	27.2119	27.2251	27.0913	27.1476	27.0791	27.0634	27.106	27.0449	3.30506	-0.142985
LB	220	P76208	YNIB	Uncharacterized protein YniB OS=Escherichia coli (strain K12) GN=yniB PE=4 SV=1	18.4193	18.4809	18.3274	18.4609	18.3797	18.3206	18.2896	18.3686	18.1049	18.147	18.3118	18.2909	1.8101	-0.146016
LB	220	P64534	RCNB	Nickel/cobalt homeostasis protein RcnB OS=Escherichia coli (strain K12) GN=rcnB PE=1 SV=1	20.5426	20.8261	20.5631	20.6537	20.6953	20.4495	21.0174	21.127	21.1042	20.8838	21.1002	20.9874	4.04565	0.414964
LB	220	P0A8X0	YJGA	UPF0307 protein YjgA OS=Escherichia coli (strain K12) GN=yjgA PE=1 SV=1	22.3848	22.5232	22.7227	22.2698	22.4161	22.4966	22.279	22.1548	22.379	22.0893	22.3662	22.4293	1.30005	-0.185931
LB	220	P23894	HTPX	Protease HtpX OS=Escherichia coli (strain K12) GN=htpX PE=1 SV=1	23.2067	23.1561	23.0842	23.0598	23.1412	23.0898	22.9937	22.9501	23.0404	23.0595	22.9088	22.9559	2.77843	-0.138222
LB	220	P0AB55	YCII	Protein YciI OS=Escherichia coli (strain K12) GN=yciI PE=1 SV=1	13.5671	16.6898	15.9336	17.1587	17.5444	17.4477	17.2852	17.5927	17.2664	17.8804	17.7005	17.9468	1.10122	1.22177
LB	220	P0AG93	SECF	Protein translocase subunit SecF OS=Escherichia coli (strain K12) GN=secF PE=1 SV=1	24.0384	24.1786	24.1446	23.8688	23.9368	23.8768	23.9565	23.9526	23.8777	23.6927	23.6757	23.6243	1.55335	-0.210727
LB	220	P0A7M9	RL31	50S ribosomal protein L31 OS=Escherichia coli (strain K12) GN=rpmE PE=1 SV=1	28.3212	28.3694	28.2345	28.1489	27.9385	28.1094	28.1209	28.1485	27.9822	28.0371	28.0117	27.8166	1.20009	-0.16751
LB	220	P0A6K6	DEOB	Phosphopentomutase OS=Escherichia coli (strain K12) GN=deoB PE=1 SV=1	26.9647	26.8574	27.0865	26.4038	26.4203	26.6671	27.1509	27.2073	27.6059	26.673	26.7806	27.2442	1.19759	0.377037
LB	220	P0A9T4	TAS	Protein tas OS=Escherichia coli (strain K12) GN=tas PE=1 SV=1	22.3626	22.0966	22.143	22.1902	22.3731	22.1439	22.6289	22.596	22.4143	22.5213	22.5883	22.4678	3.48464	0.317877
LB	220	P12758	UDP	Uridine phosphorylase OS=Escherichia coli (strain K12) GN=udp PE=1 SV=3	27.8759	27.8386	27.7981	27.5952	27.6446	27.6313	27.9788	28.0656	28.437	27.7402	27.8279	28.2109	1.66072	0.312778
LB	220	P30860	ARTJ	ABC transporter arginine-binding protein 1 OS=Escherichia coli (strain K12) GN=artJ PE=1 SV=2	16.5509	17.7692	17.7132	18.1306	17.8292	17.9305	18.2947	18.2713	18.1236	18.4313	18.2961	18.5102	1.75415	0.667276
LB	220	P07018	MCP4	Methyl-accepting chemotaxis protein IV OS=Escherichia coli (strain K12) GN=tap PE=1 SV=2	22.0704	21.8652	22.3283	22.0447	21.9975	22.3781	20.8618	20.4863	21.9495	20.6708	20.0382	22.0155	2.07832	-1.11035
LB	220	P64455	YDCY	Uncharacterized protein YdcY OS=Escherichia coli (strain K12) GN=ydcY PE=1 SV=1	22.4282	20.9505	22.9436	21.3643	21.3909	22.6262	23.2173	23.449	23.1249	23.2181	23.1237	22.7363	2.20445	1.19428
LB	220	P76537	YFEY	Uncharacterized protein YfeY OS=Escherichia coli (strain K12) GN=yfeY PE=1 SV=1	20.5601	20.9186	20.6055	20.3135	20.4039	20.3109	21.0642	21.2377	20.9816	20.7931	20.9125	21.0478	2.82274	0.487394
LB	220	P0A9Q1	ARCA	Aerobic respiration control protein ArcA OS=Escherichia coli (strain K12) GN=arcA PE=1 SV=1	25.2426	25.224	25.1581	25.2011	25.1391	25.0534	25.1364	25.0218	25.108	25.0267	24.9896	25.0843	1.85214	-0.108578
LB	220	P0A905	SLYB	Outer membrane lipoprotein SlyB OS=Escherichia coli (strain K12) GN=slyB PE=2 SV=1	27.552	27.5183	27.7322	27.5388	27.5956	27.8075	27.3631	27.4366	27.5826	27.4438	27.4634	27.6296	1.26498	-0.137572
LB	220	P0ACC3	ERPA	Iron-sulfur cluster insertion protein ErpA OS=Escherichia coli (strain K12) GN=erpA PE=1 SV=1	24.5674	24.6575	24.5607	24.5596	24.5693	24.6359	24.522	24.503	24.5349	24.5563	24.5376	24.5185	2.08392	-0.0630264
LB	220	P0A8J4	YBED	UPF0250 protein YbeD OS=Escherichia coli (strain K12) GN=ybeD PE=1 SV=1	24.755	24.4528	24.5137	24.2096	24.1776	24.129	24.9056	24.8259	24.6823	24.458	24.449	24.3459	0.957251	0.238177
LB	220	P0A8I1	YQGF	Putative pre-16S rRNA nuclease OS=Escherichia coli (strain K12) GN=yqgF PE=1 SV=1	19.5265	19.5629	19.2938	18.8634	18.8067	18.7828	19.2757	19.2311	19.262	18.8157	18.7863	18.6309	0.318271	-0.139088
LB	220	P37646	YHJH	Cyclic di-GMP phosphodiesterase YhjH OS=Escherichia coli (strain K12) GN=yhjH PE=1 SV=3	21.4052	21.1527	21.4591	20.245	19.9534	20.3728	20.7019	20.286	21.0709	19.1698	18.5159	19.8089	0.970176	-0.83915
LB	220	P21888	SYC	Cysteine--tRNA ligase OS=Escherichia coli (strain K12) GN=cysS PE=1 SV=2	25.2127	24.9789	25.1759	24.9438	25.0593	25.238	25.3223	25.4429	25.2314	25.5427	25.5355	25.3384	2.7086	0.300746
LB	220	P0AGF2	CSDE	Sulfur acceptor protein CsdE OS=Escherichia coli (strain K12) GN=csdE PE=1 SV=1	19.1652	19.4441	20.0163	19.7039	19.6621	19.5805	18.9091	18.8917	19.1446	19.3732	19.3741	19.324	1.78825	-0.425896
LB	220	P76291	CMOB	tRNA (mo5U34)-methyltransferase OS=Escherichia coli (strain K12) GN=cmoB PE=1 SV=1	20.0555	20.2537	20.3438	20.1779	20.272	20.2623	20.1247	19.8978	20.056	19.9541	19.9989	20.075	2.56725	-0.209793
LB	220	P0AFJ7	PITA	Low-affinity inorganic phosphate transporter 1 OS=Escherichia coli (strain K12) GN=pitA PE=1 SV=1	23.1153	23.1563	23.0998	23.1269	23.1511	22.9932	22.9359	22.898	22.8989	23.0352	23.2044	22.9905	1.22364	-0.113283
LB	220	P75820	AMID	N-acetylmuramoyl-L-alanine amidase AmiD OS=Escherichia coli (strain K12) GN=amiD PE=1 SV=1	18.815	18.8224	18.6182	17.9784	18.4747	18.2184	18.63	18.7806	18.6919	18.3995	18.2409	18.0471	0.04495	-0.0228529
LB	220	P0ACA3	SSPA	Stringent starvation protein A OS=Escherichia coli (strain K12) GN=sspA PE=1 SV=2	26.5209	26.5161	26.5241	26.2981	26.3758	26.374	26.4302	26.476	26.4583	26.391	26.4397	26.3365	0.10749	-0.0128682
LB	220	P0A8A8	RIMP	Ribosome maturation factor RimP OS=Escherichia coli (strain K12) GN=rimP PE=1 SV=2	24.4234	24.3842	24.3088	23.9454	24.109	24.0864	24.1678	24.2361	24.1162	23.9986	23.9466	23.881	0.840957	-0.151843
LB	220	P23003	TRMA	tRNA/tmRNA (uracil-C(5))-methyltransferase OS=Escherichia coli (strain K12) GN=trmA PE=1 SV=1	23.7342	23.447	23.4941	23.6602	23.6798	23.6913	23.477	23.5377	23.3017	23.6418	23.6706	23.4393	0.748075	-0.106444
LB	220	P77695	GNSB	Protein GnsB OS=Escherichia coli (strain K12) GN=gnsB PE=3 SV=2	23.7236	23.7372	23.6098	23.2971	23.3222	23.1931	23.8046	23.8921	23.7562	23.4893	23.5568	23.3688	0.641841	0.164126
LB	220	P52062	YGGW	Oxygen-independent coproporphyrinogen-III oxidase-like protein YggW OS=Escherichia coli (strain K12) GN=yggW PE=3 SV=1	16.3045	16.1053	15.9858	NaN	NaN	NaN	15.8519	15.5731	15.4625	NaN	NaN	NaN	1.5579	-0.502727
LB	220	P13029	KATG	Catalase-peroxidase OS=Escherichia coli (strain K12) GN=katG PE=1 SV=2	25.8501	25.6893	25.6983	25.7413	25.7025	25.5696	25.9337	25.8052	25.9608	25.7628	25.8096	25.9108	1.96823	0.155278
LB	220	P39180	AG43	Antigen 43 OS=Escherichia coli (strain K12) GN=flu PE=1 SV=3	27.0961	27.3154	27.4621	27.2797	27.3615	27.5435	23.7938	24.063	24.459	24.2506	24.4328	24.8069	8.54628	-3.04205
LB	220	P31068	FLIH	Flagellar assembly protein FliH OS=Escherichia coli (strain K12) GN=fliH PE=3 SV=3	20.7451	20.7098	20.883	20.5442	20.7048	21.3058	19.908	19.6033	20.5096	20.382	19.8654	20.8074	1.83729	-0.636154
LB	220	Q46845	YGHU	Disulfide-bond oxidoreductase YghU OS=Escherichia coli (strain K12) GN=yghU PE=1 SV=2	18.1699	19.0056	18.7982	19.5973	19.5232	19.6185	19.1636	19.0496	19.4795	19.8985	20.0359	20.2258	0.924573	0.523368
LB	220	P0AFY6	SBMA	Peptide antibiotic transporter SbmA OS=Escherichia coli (strain K12) GN=sbmA PE=1 SV=1	17.1825	17.4244	17.2917	16.327	16.3773	15.9241	17.4242	17.2373	16.7071	15.8158	15.8381	15.6779	0.327386	-0.304412
LB	220	P04079	GUAA	GMP synthase [glutamine-hydrolyzing] OS=Escherichia coli (strain K12) GN=guaA PE=1 SV=1	27.7562	27.7203	27.5957	27.6149	27.6684	27.5057	27.5682	27.5225	27.4041	27.4756	27.514	27.3341	2.16787	-0.173808
LB	220	P0A862	TPX	Thiol peroxidase OS=Escherichia coli (strain K12) GN=tpx PE=1 SV=2	28.6708	28.5334	28.6323	28.3399	28.3973	28.5025	28.4883	28.5415	28.4595	28.4393	28.4308	28.3452	0.496981	-0.0619377
LB	220	P0AB96	ARSC	Arsenate reductase OS=Escherichia coli (strain K12) GN=arsC PE=3 SV=1	15.4538	15.7326	16.3426	NaN	NaN	NaN	17.0101	17.0096	16.8478	NaN	NaN	NaN	1.84699	1.11285
LB	220	P0ADI7	YECD	Isochorismatase family protein YecD OS=Escherichia coli (strain K12) GN=yecD PE=1 SV=2	21.0556	20.9824	20.897	21.1353	21.2575	21.0185	21.1921	21.2291	21.5045	21.3608	21.5966	21.5678	2.6017	0.35077
LB	220	P0AAI9	FABD	Malonyl CoA-acyl carrier protein transacylase OS=Escherichia coli (strain K12) GN=fabD PE=1 SV=2	27.744	27.7263	27.5776	27.6889	27.7629	27.6586	27.5397	27.5628	27.501	27.6276	27.6571	27.5868	1.97629	-0.113891
LB	220	P0AE85	CPXP	Periplasmic protein CpxP OS=Escherichia coli (strain K12) GN=cpxP PE=1 SV=1	20.6687	20.3686	19.9432	20.4609	20.2546	19.6802	20.1232	20.0114	20.0098	20.454	19.946	19.8088	0.461242	-0.170463
LB	220	P29745	PEPT	Peptidase T OS=Escherichia coli (strain K12) GN=pepT PE=1 SV=2	21.9808	21.618	21.7866	21.9137	21.7161	21.5487	21.9328	21.913	21.9203	21.6125	21.7566	21.721	0.230342	0.0486873
LB	220	P27833	WECE	dTDP-4-amino-4,6-dideoxygalactose transaminase OS=Escherichia coli (strain K12) GN=wecE PE=1 SV=2	23.7862	23.6379	23.4951	23.7426	23.8241	23.684	23.5915	23.5143	23.4327	23.81	23.6381	23.6302	0.647969	-0.0921841
LB	220	P76104	YDCP	Uncharacterized protease YdcP OS=Escherichia coli (strain K12) GN=ydcP PE=1 SV=2	17.7857	18.821	17.4398	17.2044	17.0003	16.2937	17.011	17.1217	16.8686	16.2773	16.5342	15.8172	1.16559	-0.819128
LB	220	P0AEQ3	GLNH	Glutamine-binding periplasmic protein OS=Escherichia coli (strain K12) GN=glnH PE=1 SV=1	25.0278	24.8517	24.8255	24.8832	24.7423	24.6894	24.8232	24.6654	24.8569	24.7768	24.6662	24.8476	0.507373	-0.0639639
LB	220	P0AG63	RS17	30S ribosomal protein S17 OS=Escherichia coli (strain K12) GN=rpsQ PE=1 SV=2	28.1002	28.02	27.9574	28.0144	28.0072	28.007	27.8117	27.8182	27.7157	27.8312	27.8013	27.7017	4.92891	-0.237718
LB	220	P0A964	CHEW	Chemotaxis protein CheW OS=Escherichia coli (strain K12) GN=cheW PE=1 SV=1	24.9725	24.8157	25.2354	24.812	24.7539	25.2809	23.8722	23.5174	24.8155	23.94	23.5293	24.85	2.15866	-0.891041
LB	220	P05042	FUMC	Fumarate hydratase class II OS=Escherichia coli (strain K12) GN=fumC PE=1 SV=1	18.1726	18.7145	20.2544	17.8668	17.8984	17.3067	17.8591	18.8519	19.1246	16.5464	17.3492	17.2613	0.420486	-0.536821
LB	220	P30958	MFD	Transcription-repair-coupling factor OS=Escherichia coli (strain K12) GN=mfd PE=1 SV=2	22.6198	22.5537	22.6983	22.9926	22.9718	22.9759	22.8296	22.7863	22.8149	23.1492	23.1718	23.0672	0.804	0.167781
LB	220	P21507	SRMB	ATP-dependent RNA helicase SrmB OS=Escherichia coli (strain K12) GN=srmB PE=1 SV=1	24.8985	24.8679	24.7691	24.2036	24.2335	24.1866	24.686	24.6737	24.5566	24.079	24.0849	24.0113	0.417402	-0.177933
LB	220	P0A7I4	RF3	Peptide chain release factor 3 OS=Escherichia coli (strain K12) GN=prfC PE=1 SV=2	26.1872	26.1462	26.1083	26.1152	26.146	26.1575	25.9629	25.957	25.824	26.0239	26.0335	25.8896	3.6436	-0.194912
LB	220	P0A7R1	RL9	50S ribosomal protein L9 OS=Escherichia coli (strain K12) GN=rplI PE=1 SV=1	29.9031	29.9194	29.798	29.6836	29.7176	29.7085	29.7123	29.6991	29.5837	29.6068	29.6065	29.4331	1.94498	-0.181455
LB	220	P33195	GCSP	Glycine dehydrogenase (decarboxylating) OS=Escherichia coli (strain K12) GN=gcvP PE=1 SV=3	25.8651	25.5718	25.5029	25.6656	25.5357	25.4941	25.987	25.9518	26.3383	26.035	25.9463	26.3525	3.33721	0.495976
LB	220	P0A991	ALF1	Fructose-bisphosphate aldolase class 1 OS=Escherichia coli (strain K12) GN=fbaB PE=1 SV=2	20.7837	20.8095	21.4081	21.4473	21.7291	21.6792	21.3647	21.5918	22.462	21.7278	21.7059	22.3588	1.32367	0.558984
LB	220	P0C058	IBPB	Small heat shock protein IbpB OS=Escherichia coli (strain K12) GN=ibpB PE=1 SV=1	20.8687	19.8063	21.1921	20.7317	19.6776	20.999	19.5711	18.9062	19.8312	19.6475	18.9281	19.813	2.23458	-1.0964
LB	220	P0A6Q6	FABZ	3-hydroxyacyl-[acyl-carrier-protein] dehydratase FabZ OS=Escherichia coli (strain K12) GN=fabZ PE=1 SV=1	26.44	26.2854	26.3065	26.1153	26.2209	26.184	26.2151	26.2176	26.0183	26.1099	26.0748	25.9172	1.51748	-0.16651
LB	220	P0A776	RPPH	RNA pyrophosphohydrolase OS=Escherichia coli (strain K12) GN=rppH PE=1 SV=1	18.7388	19.0399	18.9168	NaN	NaN	NaN	18.9777	18.9611	19.3574	NaN	NaN	NaN	0.570225	0.200258
LB	220	P0A898	YBEY	Endoribonuclease YbeY OS=Escherichia coli (strain K12) GN=ybeY PE=1 SV=1	22.0438	21.7213	22.1727	21.4322	21.2419	21.304	22.2563	22.471	22.3155	21.4786	21.4112	21.2744	0.351902	0.215172
LB	220	P0ACA7	GSTB	Glutathione S-transferase GstB OS=Escherichia coli (strain K12) GN=gstB PE=1 SV=1	20.5728	20.2305	20.4451	20.1336	20.1913	19.9528	20.768	20.6519	21.0169	20.491	20.4283	20.6822	2.13258	0.418705
LB	220	P76027	OPPD	Oligopeptide transport ATP-binding protein OppD OS=Escherichia coli (strain K12) GN=oppD PE=3 SV=2	20.7581	20.8965	20.708	20.4905	20.5625	20.6444	20.6807	20.989	20.9151	20.9765	20.8426	20.8955	1.6942	0.206574
LB	220	P23871	HEMH	Ferrochelatase OS=Escherichia coli (strain K12) GN=hemH PE=1 SV=3	19.0085	18.983	19.0508	19.9979	20.0265	19.3823	18.7057	18.7254	18.751	19.6856	19.8571	19.6531	0.245937	-0.178534
LB	220	P0A955	ALKH	KHG/KDPG aldolase OS=Escherichia coli (strain K12) GN=eda PE=1 SV=1	26.8055	26.7651	26.9164	26.9593	27.03	26.9779	26.9636	27.0688	27.046	27.0701	27.1969	27.1109	2.0066	0.166995
LB	220	P23917	MAK	Fructokinase OS=Escherichia coli (strain K12) GN=mak PE=1 SV=2	20.5777	20.4777	20.4634	21.113	20.9233	21.0481	20.4294	20.4618	20.5236	21.2318	21.2203	21.2405	0.157719	0.084019
LB	220	P11875	SYR	Arginine--tRNA ligase OS=Escherichia coli (strain K12) GN=argS PE=1 SV=1	25.4696	25.4123	25.3943	25.2103	25.27	25.2192	25.34	25.2606	25.1983	25.1089	25.145	25.1343	1.34154	-0.131457
LB	220	P0AEC0	YOAE	UPF0053 inner membrane protein YoaE OS=Escherichia coli (strain K12) GN=yoaE PE=1 SV=1	16.891	16.649	16.6223	16.5396	16.3741	16.4368	16.4372	15.932	16.7842	16.0241	16.0835	16.5906	0.945898	-0.276864
LB	220	P00864	CAPP	Phosphoenolpyruvate carboxylase OS=Escherichia coli (strain K12) GN=ppc PE=1 SV=1	25.077	25.1511	24.9703	24.7046	24.7312	24.5108	25.2789	25.2877	25.2141	24.8638	24.897	24.8397	0.80444	0.206048
LB	220	P33218	YEBE	Inner membrane protein YebE OS=Escherichia coli (strain K12) GN=yebE PE=1 SV=2	20.5185	19.8928	19.7095	20.2846	19.4336	19.0096	20.8562	20.4211	20.6886	20.764	19.9693	20.297	1.59204	0.69124
LB	220	P56580	PTHB	Glucitol/sorbitol-specific phosphotransferase enzyme IIB component OS=Escherichia coli (strain K12) GN=srlE PE=1 SV=1	23.1427	22.5927	23.1769	22.8528	22.346	22.9569	23.5853	23.5009	24.6535	23.423	23.3009	24.4498	2.313	0.974195
LB	220	P77522	SUFB	FeS cluster assembly protein SufB OS=Escherichia coli (strain K12) GN=sufB PE=1 SV=2	20.5569	20.7756	20.2502	17.9408	18.4672	17.3163	20.2423	20.2756	20.1425	17.9952	17.9028	17.6786	0.0811964	-0.178343
LB	220	P25742	RFAQ	Lipopolysaccharide core heptosyltransferase RfaQ OS=Escherichia coli (strain K12) GN=rfaQ PE=1 SV=2	16.7456	17.1617	17.1785	17.9514	17.8746	17.4995	17.0292	17.0685	16.7729	17.6403	18.1544	17.7416	0.000835278	-0.000706673
LB	220	P14294	TOP3	DNA topoisomerase 3 OS=Escherichia coli (strain K12) GN=topB PE=1 SV=1	19.1937	17.514	17.4445	17.1417	16.9997	16.7583	17.3442	19.5901	17.1733	16.9803	16.7335	16.1414	0.114232	-0.1815
LB	220	P0AEL3	FEOA	Ferrous iron transport protein A OS=Escherichia coli (strain K12) GN=feoA PE=1 SV=1	19.678	19.3114	18.9828	19.633	19.5561	18.996	18.6164	18.6479	18.5984	18.9666	19.0893	18.8644	2.36514	-0.562406
LB	220	P0AEH5	ELAB	Protein ElaB OS=Escherichia coli (strain K12) GN=elaB PE=1 SV=1	21.1901	21.3211	21.6636	21.3496	21.8505	21.8897	21.5509	21.758	22.4424	21.9085	22.0162	22.654	1.45815	0.51089
LB	220	P21829	YBHA	Pyridoxal phosphate phosphatase YbhA OS=Escherichia coli (strain K12) GN=ybhA PE=1 SV=3	22.2273	21.9539	22.1039	22.365	22.3678	22.4894	22.3218	22.4126	22.2788	22.6178	22.7152	22.6332	1.30939	0.245362
LB	220	P0ACE0	MBHM	Hydrogenase-2 large chain OS=Escherichia coli (strain K12) GN=hybC PE=1 SV=2	18.8403	18.1947	18.1196	18.4577	18.0722	18.3274	17.9899	18.02	17.8289	18.1395	18.049	18.1627	1.43282	-0.30365
LB	220	P0AE06	ACRA	Multidrug efflux pump subunit AcrA OS=Escherichia coli (strain K12) GN=acrA PE=1 SV=1	26.2893	26.3428	26.2436	26.0665	26.1078	26.1265	26.1447	26.1774	26.1367	25.9677	26.0126	25.9459	1.24747	-0.131929
LB	220	P06129	BTUB	Vitamin B12 transporter BtuB OS=Escherichia coli (strain K12) GN=btuB PE=1 SV=2	24.3976	24.2513	24.0901	23.837	23.7791	23.7896	24.0858	24.0442	24.0421	23.7536	23.7291	23.7063	0.468932	-0.130588
LB	220	P0AFX9	RSEB	Sigma-E factor regulatory protein RseB OS=Escherichia coli (strain K12) GN=rseB PE=1 SV=1	21.4524	21.5469	21.4053	21.8278	21.5717	21.7903	21.6553	21.6352	21.6384	21.6976	21.8584	21.6938	0.610815	0.0973886
LB	220	P0A8Y3	YIHX	Alpha-D-glucose 1-phosphate phosphatase YihX OS=Escherichia coli (strain K12) GN=yihX PE=1 SV=1	20.5352	20.7182	20.6393	20.502	20.4999	20.4581	20.5805	20.4987	20.8535	20.5542	20.3769	20.5631	0.0586708	0.0123711
LB	220	P0C8J8	GATZ	D-tagatose-1,6-bisphosphate aldolase subunit GatZ OS=Escherichia coli (strain K12) GN=gatZ PE=1 SV=1	26.6065	26.1041	26.1246	26.4079	26.1896	25.9623	26.9492	26.8033	27.0319	26.8664	26.7069	26.9314	3.93385	0.649057
LB	220	P29744	FLGL	Flagellar hook-associated protein 3 OS=Escherichia coli (strain K12) GN=flgL PE=3 SV=2	22.2242	21.5497	21.9343	22.0254	20.871	21.4485	21.533	20.8887	22.0835	20.9733	20.1844	21.7031	0.656428	-0.447884
LB	220	P0AD49	RAIA	Ribosome-associated inhibitor A OS=Escherichia coli (strain K12) GN=raiA PE=1 SV=2	24.5765	24.1381	24.1398	24.3854	23.8338	23.9924	24.4169	24.1782	24.2718	24.3631	24.1218	24.3506	0.405463	0.106061
LB	220	P0A8I5	TRMB	tRNA (guanine-N(7)-)-methyltransferase OS=Escherichia coli (strain K12) GN=trmB PE=1 SV=1	23.8592	23.8955	23.86	23.4617	23.6311	23.5481	23.7251	23.7921	23.6994	23.4433	23.5085	23.3517	0.570072	-0.12257
LB	220	P0AFD1	NUOE	NADH-quinone oxidoreductase subunit E OS=Escherichia coli (strain K12) GN=nuoE PE=1 SV=1	24.633	24.4497	24.5293	24.4863	24.3728	24.5961	24.4364	24.4152	24.5597	24.5075	24.4852	24.615	0.0580044	-0.00802485
LB	220	P07330	CHEB	Chemotaxis response regulator protein-glutamate methylesterase OS=Escherichia coli (strain K12) GN=cheB PE=1 SV=3	20.7139	20.3789	20.9177	20.5381	20.4649	20.744	19.4132	18.7117	20.5575	19.5666	18.9415	20.6099	1.84018	-0.992861
LB	220	P0ABZ6	SURA	Chaperone SurA OS=Escherichia coli (strain K12) GN=surA PE=1 SV=1	26.3799	26.3657	26.3177	26.1312	26.1218	26.0285	26.3164	26.2999	26.2874	26.0316	26.0891	26.0586	0.218479	-0.0436389
LB	220	P76227	YNJH	Uncharacterized protein YnjH OS=Escherichia coli (strain K12) GN=ynjH PE=3 SV=1	19.3097	19.5121	20.0556	18.7772	18.6392	19.2977	18.0562	18.0439	19.3575	17.3631	16.7327	18.3686	1.90251	-1.27826
LB	220	P03841	MALM	Maltose operon periplasmic protein OS=Escherichia coli (strain K12) GN=malM PE=3 SV=1	26.4081	26.5543	26.1777	26.6229	26.6583	26.2079	26.8189	26.8371	26.3826	26.7943	26.851	26.3518	1.00227	0.234399
LB	220	P77376	YDGJ	Uncharacterized oxidoreductase YdgJ OS=Escherichia coli (strain K12) GN=ydgJ PE=3 SV=2	19.4702	19.2375	19.1426	19.2745	19.0511	19.09	19.4932	19.5823	20.0291	19.63	19.6871	19.6592	3.14323	0.469174
LB	220	P60293	MUKF	Chromosome partition protein MukF OS=Escherichia coli (strain K12) GN=mukF PE=1 SV=1	22.0387	22.1095	22.0062	21.9828	22.0473	22.3544	21.9649	21.7926	21.8869	22.1269	22.183	22.1265	0.410855	-0.0763299
LB	220	P0A6J8	DDLA	D-alanine--D-alanine ligase A OS=Escherichia coli (strain K12) GN=ddlA PE=3 SV=1	24.5197	24.5144	24.4356	24.1072	24.1493	23.9685	24.6511	24.6905	24.514	24.1544	24.2473	24.0858	0.327374	0.10805
LB	220	P0ADR6	RLMM	Ribosomal RNA large subunit methyltransferase M OS=Escherichia coli (strain K12) GN=rlmM PE=1 SV=1	21.0782	21.0643	20.8455	20.4603	20.5141	20.4923	20.8719	20.8179	20.6224	20.598	20.4801	20.1438	0.444576	-0.153431
LB	220	P0C066	MLTC	Membrane-bound lytic murein transglycosylase C OS=Escherichia coli (strain K12) GN=mltC PE=1 SV=1	18.7783	18.6235	18.2585	18.9551	19.045	18.9812	18.5669	18.3492	18.2251	18.6651	18.9327	18.6407	0.67124	-0.21032
LB	220	P0ADB1	OSME	Osmotically-inducible lipoprotein E OS=Escherichia coli (strain K12) GN=osmE PE=2 SV=1	23.3684	23.5824	23.5143	22.8975	23.1486	22.9144	23.5951	23.8965	24.1966	23.2134	23.3752	23.6563	1.29054	0.417927
LB	220	P75838	YCAO	Ribosomal protein S12 methylthiotransferase accessory factor YcaO OS=Escherichia coli (strain K12) GN=ycaO PE=1 SV=2	23.5286	23.6424	23.5844	23.779	23.8586	23.8298	23.3496	23.2547	23.2658	23.5544	23.6206	23.5461	1.98565	-0.271947
LB	220	P33235	FLGK	Flagellar hook-associated protein 1 OS=Escherichia coli (strain K12) GN=flgK PE=1 SV=3	22.6986	21.7161	22.4734	22.8702	21.9701	22.498	21.8278	21.0785	22.6009	22.1769	21.6065	22.8409	0.518403	-0.349155
LB	220	P16525	TUS	DNA replication terminus site-binding protein OS=Escherichia coli (strain K12) GN=tus PE=1 SV=1	12.8491	14.5268	15.3883	NaN	NaN	NaN	15.1104	15.1128	15.5049	NaN	NaN	NaN	0.581967	0.987981
LB	220	P0A8C4	YGFB	UPF0149 protein YgfB OS=Escherichia coli (strain K12) GN=ygfB PE=3 SV=1	23.5497	23.5476	23.4421	23.804	23.6559	23.8254	23.4001	23.3086	23.3881	23.8361	23.9153	23.8965	0.0353561	-0.0133362
LB	220	P0AAZ4	RARA	Replication-associated recombination protein A OS=Escherichia coli (strain K12) GN=rarA PE=1 SV=1	19.3574	19.357	19.3269	18.6036	19.0571	18.7758	19.0683	19.4309	19.1482	18.9687	18.8694	18.7635	0.0855116	-0.0381222
LB	220	P64451	YDCL	Uncharacterized lipoprotein YdcL OS=Escherichia coli (strain K12) GN=ydcL PE=3 SV=1	21.2745	20.5902	21.1898	19.7607	19.9175	20.0017	21.4895	21.5578	21.7013	19.9766	20.1143	20.3639	0.450898	0.411501
LB	220	P76541	EUTL	Ethanolamine utilization protein EutL OS=Escherichia coli (strain K12) GN=eutL PE=1 SV=1	19.1531	19.617	19.4909	19.331	19.293	19.1671	19.0097	19.1801	18.8471	19.2575	19.2374	19.2673	1.1735	-0.208833
LB	220	P0A9D4	CYSE	Serine acetyltransferase OS=Escherichia coli (strain K12) GN=cysE PE=1 SV=1	22.4398	22.255	22.7139	22.5629	22.5728	22.7912	22.7469	22.7612	23.0406	22.8673	22.7927	23.0401	2.11582	0.31884
LB	220	P0AG90	SECD	Protein translocase subunit SecD OS=Escherichia coli (strain K12) GN=secD PE=1 SV=1	25.5837	25.6715	25.6475	25.5906	25.6323	25.624	25.4189	25.4665	25.4284	25.428	25.4624	25.4057	6.27107	-0.189946
LB	220	P0ADA3	NLPD	Murein hydrolase activator NlpD OS=Escherichia coli (strain K12) GN=nlpD PE=1 SV=1	21.3052	22.0295	22.1366	21.9718	22.0357	22.0227	22.2013	22.2807	22.3092	22.2068	22.2568	22.251	1.62347	0.334016
LB	220	Q46868	YQIC	Uncharacterized protein YqiC OS=Escherichia coli (strain K12) GN=yqiC PE=1 SV=2	19.7327	19.3536	19.4062	20.255	20.2503	20.0198	19.2328	19.7088	19.1958	20.0203	20.1348	20.1334	0.160013	-0.0986334
LB	220	P77718	THII	tRNA sulfurtransferase OS=Escherichia coli (strain K12) GN=thiI PE=1 SV=1	24.6265	24.552	24.5758	24.5024	24.5679	24.5276	24.4185	24.413	24.3462	24.5128	24.547	24.4191	2.11994	-0.115919
LB	220	P0A8L1	SYS	Serine--tRNA ligase OS=Escherichia coli (strain K12) GN=serS PE=1 SV=1	27.7173	27.7028	27.5374	27.2652	27.303	27.2199	27.5059	27.5651	27.4976	27.2187	27.2463	27.1648	0.346332	-0.0911732
LB	220	P76938	EPMC	Elongation factor P hydroxylase OS=Escherichia coli (strain K12) GN=epmC PE=1 SV=2	18.511	18.6847	18.4543	18.6375	18.6172	18.4475	18.4702	18.4977	18.3631	18.7566	18.7347	18.6415	0.090054	0.0186186
LB	220	P37691	YIBQ	Uncharacterized protein YibQ OS=Escherichia coli (strain K12) GN=yibQ PE=3 SV=2	18.5999	19.1363	18.6648	20.3426	20.414	20.3051	18.702	18.7978	18.418	20.3357	19.6665	20.1299	0.195101	-0.23547
LB	220	P0AFL3	PPIA	Peptidyl-prolyl cis-trans isomerase A OS=Escherichia coli (strain K12) GN=ppiA PE=1 SV=1	24.6214	24.5164	24.3716	24.6445	24.6284	24.5454	24.7511	24.7932	24.8475	24.8202	24.9394	24.927	3.65693	0.29179
LB	220	P63284	CLPB	Chaperone protein ClpB OS=Escherichia coli (strain K12) GN=clpB PE=1 SV=1	26.6242	26.5351	26.4427	26.7229	26.6281	26.5471	27.041	27.0608	27.0537	27.0826	27.1534	27.1242	6.39701	0.502596
LB	220	P0AG44	RL17	50S ribosomal protein L17 OS=Escherichia coli (strain K12) GN=rplQ PE=1 SV=1	28.444	28.3803	28.3202	28.4398	28.4839	28.4729	28.2212	28.2096	28.1188	28.3682	28.3644	28.2616	2.27672	-0.166225
LB	220	P26647	PLSC	1-acyl-sn-glycerol-3-phosphate acyltransferase OS=Escherichia coli (strain K12) GN=plsC PE=1 SV=1	20.9237	21.0276	20.8559	20.6522	20.8333	20.7413	20.7252	20.6449	20.7124	20.6403	20.6732	20.7516	1.56785	-0.147751
LB	220	P77804	YDGA	Protein YdgA OS=Escherichia coli (strain K12) GN=ydgA PE=1 SV=1	25.0232	25.0367	25.098	24.884	24.9206	24.9071	24.8555	24.877	24.9753	24.7825	24.8463	24.8667	1.54528	-0.111057
LB	220	P42599	YGJR	Uncharacterized oxidoreductase YgjR OS=Escherichia coli (strain K12) GN=ygjR PE=3 SV=3	21.9324	21.9094	21.8625	22.0635	21.9455	21.9772	21.9331	22.0004	21.9865	22.1012	22.0787	22.0486	1.14611	0.0763397
LB	220	P60785	LEPA	Elongation factor 4 OS=Escherichia coli (strain K12) GN=lepA PE=1 SV=1	26.203	26.1662	26.2392	25.8651	25.9055	26.017	26.0687	26.0658	26.0088	25.851	25.8146	25.8134	0.826715	-0.128943
LB	220	P0ABF6	CDD	Cytidine deaminase OS=Escherichia coli (strain K12) GN=cdd PE=1 SV=1	24.9316	24.6282	24.9732	24.9068	24.7957	25.054	25.1853	25.2355	25.3307	25.3088	25.3492	25.3607	3.94528	0.413461
LB	220	P60955	LGT	Prolipoprotein diacylglyceryl transferase OS=Escherichia coli (strain K12) GN=lgt PE=1 SV=1	18.367	18.2971	17.6579	17.5848	17.551	16.3649	17.7299	17.8831	17.0505	16.8534	17.0483	16.519	0.622993	-0.456404
LB	220	P0A7Z4	RPOA	DNA-directed RNA polymerase subunit alpha OS=Escherichia coli (strain K12) GN=rpoA PE=1 SV=1	29.4197	29.4408	29.4034	29.1322	29.2172	29.1817	29.2838	29.2637	29.2133	29.0814	29.0914	29.0295	1.10268	-0.13864
LB	220	P07363	CHEA	Chemotaxis protein CheA OS=Escherichia coli (strain K12) GN=cheA PE=1 SV=3	25.7754	25.5848	26.1073	25.671	25.6091	25.9809	24.7763	24.3236	25.638	24.6898	24.3048	25.5151	2.34171	-0.913481
LB	220	P0AGJ9	SYY	Tyrosine--tRNA ligase OS=Escherichia coli (strain K12) GN=tyrS PE=1 SV=2	25.9594	25.9595	25.937	25.6338	25.6938	25.6938	25.8257	25.8611	25.8496	25.6435	25.7158	25.6386	0.33047	-0.057141
LB	220	P0AC47	FRDB	Fumarate reductase iron-sulfur subunit OS=Escherichia coli (strain K12) GN=frdB PE=1 SV=2	23.392	23.072	23.3329	23.0836	22.8116	23.1946	23.4165	23.4479	23.5473	23.3071	23.4838	23.5469	2.12136	0.310466
LB	220	P23865	PRC	Tail-specific protease OS=Escherichia coli (strain K12) GN=prc PE=1 SV=2	23.8825	23.992	23.9277	23.62	23.6564	23.5326	23.828	23.8151	23.9017	23.4441	23.508	23.5687	0.36739	-0.0909449
LB	220	P0A6H8	CLSA	Cardiolipin synthase A OS=Escherichia coli (strain K12) GN=clsA PE=1 SV=1	18.067	18.1461	17.8631	17.2562	16.6757	16.7922	17.9478	17.801	17.6985	17.4951	17.4072	17.5217	0.271549	0.178506
LB	220	P37666	GHRB	Glyoxylate/hydroxypyruvate reductase B OS=Escherichia coli (strain K12) GN=ghrB PE=1 SV=3	25.0412	24.9833	24.9189	24.6817	24.7437	24.6671	25.1236	25.2022	25.3319	24.8837	24.9979	25.0773	1.77342	0.263427
LB	220	P0A9K7	PHOU	Phosphate-specific transport system accessory protein PhoU OS=Escherichia coli (strain K12) GN=phoU PE=1 SV=1	21.3034	21.278	21.5318	21.4957	21.6458	21.4736	20.9173	20.8454	21.2082	20.8779	20.9162	21.2341	3.26261	-0.454878
LB	220	P0ABY4	FLAW	Flavodoxin-2 OS=Escherichia coli (strain K12) GN=fldB PE=3 SV=1	20.7488	20.7521	20.9043	19.6037	19.9902	20.0309	20.8184	20.657	20.7674	19.7719	19.9929	20.0862	0.0127946	0.0106293
LB	220	P77721	YDJF	Uncharacterized HTH-type transcriptional regulator YdjF OS=Escherichia coli (strain K12) GN=ydjF PE=3 SV=1	15.9853	14.909	15.6071	15.9472	15.2724	15.6872	16.2175	16.6124	15.7495	16.1469	16.2584	16.121	1.89816	0.616252
LB	220	P69423	TATC	Sec-independent protein translocase protein TatC OS=Escherichia coli (strain K12) GN=tatC PE=1 SV=2	18.649	19.0685	19.1089	19.0668	18.9503	18.9871	18.817	18.9755	18.8737	19.0005	18.783	18.8773	0.519404	-0.0839246
LB	220	P24171	DCP	Peptidyl-dipeptidase dcp OS=Escherichia coli (strain K12) GN=dcp PE=1 SV=4	22.6172	22.6184	22.7856	22.7643	22.8043	22.7157	22.7525	22.9282	23.0668	22.7471	22.8703	22.9404	1.69942	0.166622
LB	220	P21151	FADA	3-ketoacyl-CoA thiolase OS=Escherichia coli (strain K12) GN=fadA PE=1 SV=3	18.6121	17.5782	18.4084	19.924	19.6729	19.9027	17.7363	17.263	17.9374	19.9531	19.0419	19.4114	0.345678	-0.459178
LB	220	P0A6L4	NANA	N-acetylneuraminate lyase OS=Escherichia coli (strain K12) GN=nanA PE=1 SV=2	24.7995	24.4299	25.2274	25.6654	25.5554	25.9751	24.1102	23.9746	25.1033	25.3509	25.3902	25.8819	0.347148	-0.30692
LB	220	P0A729	YCEF	Maf-like protein YceF OS=Escherichia coli (strain K12) GN=yceF PE=1 SV=1	23.1124	22.9598	22.7525	23.0738	23.2372	22.8732	22.8028	22.8295	22.7674	22.8891	22.9013	22.9542	1.0434	-0.14409
LB	220	P60560	GUAC	GMP reductase OS=Escherichia coli (strain K12) GN=guaC PE=1 SV=1	23.952	24.0889	24.1879	23.8652	23.9557	24.0062	24.1642	24.3012	24.5205	24.0354	24.2281	24.427	1.98367	0.270088
LB	220	P0AFB1	NLPI	Lipoprotein NlpI OS=Escherichia coli (strain K12) GN=nlpI PE=1 SV=1	18.5602	18.337	18.2567	17.8194	17.8674	17.9459	18.3747	18.5348	18.3045	17.8182	17.7156	17.8771	0.052042	-0.0269445
LB	220	P0AGK8	ISCR	HTH-type transcriptional regulator IscR OS=Escherichia coli (strain K12) GN=iscR PE=1 SV=1	24.2898	24.2781	24.2224	24.6161	24.5349	24.6135	23.9889	23.8237	23.9952	24.3764	24.2525	24.4572	1.27591	-0.2768
LB	220	P77726	YAJR	Inner membrane transport protein YajR OS=Escherichia coli (strain K12) GN=yajR PE=1 SV=2	17.293	17.6055	17.4623	17.0513	16.929	16.7761	17.1235	16.8903	17.219	16.5899	16.2964	16.1394	1.23501	-0.476458
LB	220	P0A6C1	END4	Endonuclease 4 OS=Escherichia coli (strain K12) GN=nfo PE=1 SV=1	21.941	22.0259	21.8036	21.1713	21.1733	21.1027	21.7874	21.8005	21.7122	21.0493	21.0527	20.9539	0.245388	-0.143617
LB	220	P0A6K3	DEF	Peptide deformylase OS=Escherichia coli (strain K12) GN=def PE=1 SV=2	25.1277	25.0531	24.8986	24.9104	25.0139	24.8822	24.9411	24.9089	24.7684	24.8989	24.8944	24.6904	1.34652	-0.130609
LB	220	P13036	FECA	Fe(3+) dicitrate transport protein FecA OS=Escherichia coli (strain K12) GN=fecA PE=1 SV=2	27.197	27.1182	26.7722	27.0618	27.1109	26.5894	26.9143	26.8808	26.4954	26.7968	26.7916	26.3373	1.13489	-0.272226
LB	220	P0ABD5	ACCA	Acetyl-coenzyme A carboxylase carboxyl transferase subunit alpha OS=Escherichia coli (strain K12) GN=accA PE=1 SV=2	26.6743	26.7541	26.7102	26.6356	26.7135	26.6572	26.5679	26.5434	26.5687	26.5274	26.5267	26.5645	4.56539	-0.141032
LB	220	P76361	YEER	Inner membrane protein YeeR OS=Escherichia coli (strain K12) GN=yeeR PE=1 SV=2	12.3334	16.9683	16.9172	17.9101	17.8586	18.1535	12.8407	13.0544	13.0015	14.4841	15.9551	14.8087	1.56165	-2.66611
LB	220	P17115	GUTQ	Arabinose 5-phosphate isomerase GutQ OS=Escherichia coli (strain K12) GN=gutQ PE=1 SV=3	22.9124	22.5694	22.7838	22.0227	21.8392	21.9011	23.1745	23.1337	23.6239	22.4191	22.4177	22.8882	1.29419	0.604732
LB	220	P0ACP7	PURR	HTH-type transcriptional repressor PurR OS=Escherichia coli (strain K12) GN=purR PE=1 SV=2	23.4615	23.4636	23.4117	23.0093	23.0051	22.8669	23.3043	23.2197	23.1412	22.8432	22.8143	22.6727	0.677281	-0.203774
LB	220	P0A7B3	NADK	NAD kinase OS=Escherichia coli (strain K12) GN=nadK PE=1 SV=1	20.87	19.1477	19.2824	15.6671	15.4831	16.1587	18.8517	18.793	18.9629	15.4674	15.2603	16.702	0.141134	-0.428595
LB	220	P29208	MENC	o-succinylbenzoate synthase OS=Escherichia coli (strain K12) GN=menC PE=1 SV=2	18.7476	18.6002	18.5103	18.0699	18.237	17.4367	18.3286	18.712	18.3051	17.38	17.8428	17.6124	0.375403	-0.236797
LB	220	P64554	QUEE	7-carboxy-7-deazaguanine synthase OS=Escherichia coli (strain K12) GN=queE PE=1 SV=1	23.2594	23.2582	23.1216	22.9268	22.9349	22.8652	23.0981	23.0855	22.9381	22.8464	22.7994	22.6561	0.82876	-0.157072
LB	220	P0A6M8	EFG	Elongation factor G OS=Escherichia coli (strain K12) GN=fusA PE=1 SV=2	31.4869	31.4649	31.4112	31.3131	31.3745	31.3433	31.3021	31.3236	31.2244	31.2331	31.2498	31.1352	2.57515	-0.154274
LB	220	P0ABX2	FLGC	Flagellar basal-body rod protein FlgC OS=Escherichia coli (strain K12) GN=flgC PE=3 SV=1	19.2181	18.6096	19.2572	19.0875	18.7867	19.1069	17.8033	17.7949	18.7216	18.5959	17.1329	18.3825	2.24573	-0.939115
LB	220	P0AAA1	YAGU	Inner membrane protein YagU OS=Escherichia coli (strain K12) GN=yagU PE=1 SV=1	19.9452	20.0626	19.6777	20.6047	20.7464	20.3105	19.4093	19.6477	19.0869	20.1821	20.3763	19.7837	1.03315	-0.47686
LB	220	P11349	NARH	Respiratory nitrate reductase 1 beta chain OS=Escherichia coli (strain K12) GN=narH PE=1 SV=3	17.9694	17.666	15.7403	19.7061	18.9136	17.764	19.2771	19.1319	17.5602	19.623	19.7839	18.2729	0.790117	0.981584
LB	220	P36929	RSMB	Ribosomal RNA small subunit methyltransferase B OS=Escherichia coli (strain K12) GN=rsmB PE=1 SV=2	23.5568	23.7699	23.6594	23.7011	23.7801	23.5983	23.538	23.5473	23.4671	23.6476	23.6365	23.4503	1.57719	-0.129791
LB	220	P21513	RNE	Ribonuclease E OS=Escherichia coli (strain K12) GN=rne PE=1 SV=6	26.9169	26.9236	26.887	26.8162	26.8121	26.7896	26.8376	26.8199	26.7703	26.759	26.7309	26.6846	1.66974	-0.0905081
LB	220	P21170	SPEA	Biosynthetic arginine decarboxylase OS=Escherichia coli (strain K12) GN=speA PE=1 SV=2	25.6783	25.4987	25.6488	25.4838	25.4239	25.5571	25.7605	25.7704	25.8176	25.661	25.6293	25.7798	2.40194	0.18799
LB	220	P0AG48	RL21	50S ribosomal protein L21 OS=Escherichia coli (strain K12) GN=rplU PE=1 SV=1	28.2199	28.1645	28.1322	28.0547	28.1506	28.1917	28.023	28.0441	27.9079	28.0981	28.111	27.9716	2.04453	-0.126307
LB	220	P0A9G6	ACEA	Isocitrate lyase OS=Escherichia coli (strain K12) GN=aceA PE=1 SV=1	26.3748	26.4522	26.3041	26.5388	26.5147	26.3855	26.4778	26.4465	27.1433	26.697	26.5751	27.2157	1.36796	0.330931
LB	220	P0ADK0	YIAF	Uncharacterized protein YiaF OS=Escherichia coli (strain K12) GN=yiaF PE=4 SV=2	23.9952	24.2039	24.0571	24.2227	24.2368	24.0072	24.0508	24.0353	24.0012	23.9746	24.1665	24.0223	0.76532	-0.078708
LB	220	P0A8R4	SLYX	Protein SlyX OS=Escherichia coli (strain K12) GN=slyX PE=3 SV=1	20.2075	19.7496	19.8717	NaN	NaN	NaN	19.6253	19.8776	19.6438	NaN	NaN	NaN	0.645381	-0.227394
LB	220	P46889	FTSK	DNA translocase FtsK OS=Escherichia coli (strain K12) GN=ftsK PE=1 SV=2	21.8694	22.0336	21.7802	21.9191	21.9918	21.7023	21.7732	21.6348	21.5725	21.6026	21.5387	21.552	2.83512	-0.270409
LB	220	P0AFD6	NUOI	NADH-quinone oxidoreductase subunit I OS=Escherichia coli (strain K12) GN=nuoI PE=1 SV=1	23.8559	23.848	23.9031	23.3994	23.1915	23.5194	23.7116	23.7411	23.9228	23.2786	23.325	23.5	0.0929532	-0.0396859
LB	220	P0ABZ1	FLIG	Flagellar motor switch protein FliG OS=Escherichia coli (strain K12) GN=fliG PE=1 SV=1	23.4004	23.3452	23.6381	23.2496	23.2116	23.4497	22.8804	22.6624	23.2358	22.8478	22.7032	23.15	2.67574	-0.469201
LB	220	P00887	AROH	Phospho-2-dehydro-3-deoxyheptonate aldolase, Trp-sensitive OS=Escherichia coli (strain K12) GN=aroH PE=1 SV=4	21.1027	21.1301	21.0331	20.7541	20.7604	20.6949	20.9451	20.9076	20.8306	20.5458	20.7137	20.5499	0.800514	-0.163776
LB	220	P0ABH7	CISY	Citrate synthase OS=Escherichia coli (strain K12) GN=gltA PE=1 SV=1	27.3168	26.9308	27.2603	27.2502	27.057	27.1377	27.1521	26.8321	27.2556	27.2146	26.8283	27.2093	0.335528	-0.076786
LB	220	P64636	YRFG	GMP/IMP nucleotidase YrfG OS=Escherichia coli (strain K12) GN=yrfG PE=1 SV=1	20.3856	19.8537	20.2407	20.4806	20.435	20.2645	20.564	20.5953	20.3743	20.4331	20.3875	20.2993	0.845107	0.165578
LB	220	P0A7L0	RL1	50S ribosomal protein L1 OS=Escherichia coli (strain K12) GN=rplA PE=1 SV=2	29.9953	30.0138	29.8754	29.2724	29.3731	29.2976	29.793	29.8196	29.6562	29.195	29.1677	29.0052	0.443902	-0.198516
LB	220	P0A7K6	RL19	50S ribosomal protein L19 OS=Escherichia coli (strain K12) GN=rplS PE=1 SV=2	28.5409	28.5387	28.4774	28.4258	28.3895	28.447	28.3026	28.3642	28.2489	28.2717	28.2787	28.166	3.53057	-0.197864
LB	220	P0A8T7	RPOC	DNA-directed RNA polymerase subunit beta' OS=Escherichia coli (strain K12) GN=rpoC PE=1 SV=1	30.0394	29.9974	30.0134	29.8534	29.8998	29.9127	29.9017	29.8844	29.83	29.8198	29.813	29.7199	1.95712	-0.124538
LB	220	P06987	HIS7	Histidine biosynthesis bifunctional protein HisB OS=Escherichia coli (strain K12) GN=hisB PE=1 SV=1	21.8812	21.5127	21.3764	21.3759	21.3391	21.2076	21.9605	21.8186	22.0087	21.5031	21.6527	21.635	1.51	0.314308
LB	220	P0A9W3	ETTA	Energy-dependent translational throttle protein EttA OS=Escherichia coli (strain K12) GN=ettA PE=1 SV=2	27.1698	27.1695	27.2162	26.9952	27.0343	27.0664	27.0377	27.0506	27.1129	26.8398	26.9179	26.9706	1.29284	-0.12033
LB	220	P26648	FTSP	Cell division protein FtsP OS=Escherichia coli (strain K12) GN=ftsP PE=1 SV=2	19.9201	19.8467	19.4322	19.902	19.9058	19.7711	19.652	19.6291	19.4676	19.8843	19.8445	19.6596	0.517006	-0.106771
LB	220	P37765	RLUB	Ribosomal large subunit pseudouridine synthase B OS=Escherichia coli (strain K12) GN=rluB PE=1 SV=2	23.8448	24.1366	24.0544	23.8504	23.8919	23.8296	23.7051	23.6953	23.5586	23.4735	23.4651	23.3746	3.35875	-0.38929
LB	220	P0A796	PFKA	ATP-dependent 6-phosphofructokinase isozyme 1 OS=Escherichia coli (strain K12) GN=pfkA PE=1 SV=1	25.4606	25.437	25.1245	25.1919	25.2147	24.9605	25.5644	25.6285	25.3528	25.4059	25.5295	25.2819	1.43236	0.228946
LB	220	P76187	YDHF	Oxidoreductase YdhF OS=Escherichia coli (strain K12) GN=ydhF PE=1 SV=2	22.436	21.6481	22.277	20.0775	20.1436	20.0132	22.6023	22.5789	22.6473	20.23	20.356	20.4848	0.229302	0.383978
LB	220	P0A879	TRPB	Tryptophan synthase beta chain OS=Escherichia coli (strain K12) GN=trpB PE=1 SV=2	21.9449	21.5391	21.6198	21.7893	21.3501	21.455	21.4526	21.2898	21.7894	21.4871	21.2763	21.6841	0.451591	-0.119822
LB	220	P0AD70	AMPH	D-alanyl-D-alanine-carboxypeptidase/endopeptidase AmpH OS=Escherichia coli (strain K12) GN=ampH PE=1 SV=1	16.849	16.5187	16.6405	18.895	18.7863	19.0645	16.4136	16.1387	15.779	18.5002	18.157	18.2858	0.362198	-0.579959
LB	220	P60716	LIPA	Lipoyl synthase OS=Escherichia coli (strain K12) GN=lipA PE=1 SV=1	25.1897	25.0365	24.9887	24.8382	24.8005	24.8266	24.9365	24.8852	24.7512	24.7226	24.8356	24.628	1.11615	-0.153517
LB	220	P28904	TREC	Trehalose-6-phosphate hydrolase OS=Escherichia coli (strain K12) GN=treC PE=3 SV=3	25.0679	24.458	25.5342	24.7327	24.1678	25.2211	25.6026	25.48	26.3678	25.3135	25.1363	25.9911	1.74054	0.784907
LB	220	P33599	NUOCD	NADH-quinone oxidoreductase subunit C/D OS=Escherichia coli (strain K12) GN=nuoC PE=1 SV=3	25.5808	25.6232	25.7924	25.4595	25.4215	25.6097	25.499	25.48	25.7473	25.3506	25.3561	25.6188	0.396234	-0.0725457
LB	220	P0A8F8	UVRB	UvrABC system protein B OS=Escherichia coli (strain K12) GN=uvrB PE=1 SV=2	21.8576	21.5527	21.9669	21.5687	21.6033	21.5026	21.9187	22.0014	21.9766	21.5939	21.5765	21.3843	0.207111	0.0666094
LB	220	P37757	YDDE	Uncharacterized isomerase YddE OS=Escherichia coli (strain K12) GN=yddE PE=1 SV=2	19.136	19.1119	18.8353	19.6169	19.6654	19.5078	18.9349	19.02	19.0639	19.7214	19.6208	19.7389	0.0661352	0.0377213
LB	220	P0A7R5	RS10	30S ribosomal protein S10 OS=Escherichia coli (strain K12) GN=rpsJ PE=1 SV=1	29.3497	29.376	29.2766	29.1805	29.1813	29.2035	29.1938	29.2031	29.0438	29.0633	29.0737	28.8956	1.97841	-0.182386
LB	220	P30744	SDHM	L-serine dehydratase 2 OS=Escherichia coli (strain K12) GN=sdaB PE=1 SV=2	26.2834	26.2303	26.6554	25.8149	25.9731	26.3919	25.9644	25.8904	26.2941	25.664	25.5732	26.017	1.1391	-0.324325
LB	220	P0ACK2	AGAR	Putative aga operon transcriptional repressor OS=Escherichia coli (strain K12) GN=agaR PE=3 SV=1	19.5519	19.9276	19.491	19.87	19.9024	19.6808	19.6192	19.6308	19.5148	19.9675	19.86	19.7896	0.0231607	-0.00694752
LB	220	P45748	TSAC	Threonylcarbamoyl-AMP synthase OS=Escherichia coli (strain K12) GN=tsaC PE=1 SV=2	21.8145	21.9534	21.6378	22.7143	22.845	22.5957	21.6329	21.6375	21.4458	22.6904	22.6322	22.5629	0.202821	-0.159827
LB	220	P16659	SYP	Proline--tRNA ligase OS=Escherichia coli (strain K12) GN=proS PE=1 SV=4	27.0947	27.052	27.0692	26.9171	27.0082	26.967	26.9422	26.8807	26.9218	26.8347	26.9018	26.8868	2.55554	-0.123369
LB	220	P0A7E5	PYRG	CTP synthase OS=Escherichia coli (strain K12) GN=pyrG PE=1 SV=2	27.7918	27.719	27.6934	27.509	27.5746	27.4693	27.6723	27.5989	27.4695	27.5226	27.531	27.3549	0.769541	-0.101301
LB	220	P62399	RL5	50S ribosomal protein L5 OS=Escherichia coli (strain K12) GN=rplE PE=1 SV=2	30.1113	30.166	30.0357	29.5078	29.5468	29.5061	29.9335	29.9395	29.8141	29.3818	29.384	29.2761	0.497057	-0.190791
LB	220	P06992	RSMA	Ribosomal RNA small subunit methyltransferase A OS=Escherichia coli (strain K12) GN=rsmA PE=1 SV=1	23.317	23.3256	23.3005	23.1878	23.1854	23.1579	23.2019	23.0489	23.0885	23.0612	23.0041	22.9469	2.58862	-0.187127
LB	220	P31441	ADEC	Adenine deaminase OS=Escherichia coli (strain K12) GN=ade PE=1 SV=2	21.173	21.1252	20.8614	21.07	20.9221	20.8933	21.0204	20.9227	20.8665	20.8277	20.8904	20.6156	1.09829	-0.150281
LB	220	P76272	YEBT	Uncharacterized protein YebT OS=Escherichia coli (strain K12) GN=yebT PE=3 SV=2	17.1852	16.7829	16.8341	16.89	16.7801	16.9011	16.7783	16.9399	16.751	16.5748	16.732	16.9285	0.680347	-0.111475
LB	220	P0A8G0	UVRC	UvrABC system protein C OS=Escherichia coli (strain K12) GN=uvrC PE=1 SV=1	18.3676	19.0842	18.4691	19.0798	18.8694	18.6204	18.5178	18.1307	18.0807	18.8899	18.9078	18.5401	0.610256	-0.237233
LB	220	P39377	IADA	Isoaspartyl dipeptidase OS=Escherichia coli (strain K12) GN=iadA PE=1 SV=1	23.7888	23.9143	23.7141	23.6959	23.7232	23.6061	23.6396	23.7138	23.628	23.5433	23.632	23.5583	1.4744	-0.121197
LB	220	P0A840	SURE	5'/3'-nucleotidase SurE OS=Escherichia coli (strain K12) GN=surE PE=1 SV=1	19.4932	19.5824	18.9688	19.9563	20.0019	19.9322	19.2564	19.2741	19.3558	19.6481	19.6493	19.8619	0.340913	-0.148197
LB	220	P0AD68	FTSI	Peptidoglycan synthase FtsI OS=Escherichia coli (strain K12) GN=ftsI PE=1 SV=1	21.3859	21.2042	21.0778	21.4725	21.5683	21.273	21.0434	21.1498	20.7654	21.3362	21.3889	21.1778	0.843795	-0.186695
LB	220	P25519	HFLX	GTPase HflX OS=Escherichia coli (strain K12) GN=hflX PE=1 SV=3	23.1159	23.0901	22.9042	23.0213	22.9742	22.8538	23.0024	22.8869	22.8298	22.9014	22.7779	22.795	1.40307	-0.127682
LB	220	P0A7A5	PIMT	Protein-L-isoaspartate O-methyltransferase OS=Escherichia coli (strain K12) GN=pcm PE=1 SV=2	20.3921	20.2547	20.6246	21.0818	21.042	21.2717	20.6397	20.8205	20.6214	21.1753	21.2441	21.1886	0.370295	0.170436
LB	220	P77182	MNMC	tRNA 5-methylaminomethyl-2-thiouridine biosynthesis bifunctional protein MnmC OS=Escherichia coli (strain K12) GN=mnmC PE=1 SV=2	19.7407	20.0388	19.859	19.5135	19.6963	19.5439	19.5573	19.8327	19.853	19.415	19.4381	19.4594	0.598815	-0.139463
LB	220	P37188	PTKB	Galactitol-specific phosphotransferase enzyme IIB component OS=Escherichia coli (strain K12) GN=gatB PE=1 SV=2	24.6142	24.267	24.2154	24.3317	23.7913	24.1853	24.7575	24.7762	25.0773	24.7254	24.5514	24.9605	2.83008	0.573915
LB	220	P37692	RFAF	ADP-heptose--LPS heptosyltransferase 2 OS=Escherichia coli (strain K12) GN=rfaF PE=1 SV=1	22.7861	22.7041	22.458	22.1424	22.2483	22.0864	22.5902	22.5261	22.3199	22.2906	22.2224	22.098	0.176115	-0.0630248
LB	220	P0AFJ1	PHNA	Protein PhnA OS=Escherichia coli (strain K12) GN=phnA PE=4 SV=1	20.7215	22.0305	21.7983	21.9003	21.891	21.6231	22.1649	22.2205	21.9281	22.117	22.0908	21.9091	1.15578	0.410959
LB	220	P0A6S0	FLGH	Flagellar L-ring protein OS=Escherichia coli (strain K12) GN=flgH PE=3 SV=1	23.2592	23.4171	23.6684	23.0301	23.0463	23.3059	22.5809	22.5191	23.1703	22.3406	22.1721	22.8868	2.45555	-0.6762
LB	220	P06974	FLIM	Flagellar motor switch protein FliM OS=Escherichia coli (strain K12) GN=fliM PE=1 SV=1	23.5446	23.4879	23.6677	23.5502	23.5797	23.9547	22.8092	22.6852	23.3135	23.1462	22.8898	23.5879	2.31051	-0.558837
LB	220	P0AD61	KPYK1	Pyruvate kinase I OS=Escherichia coli (strain K12) GN=pykF PE=1 SV=1	28.5822	28.7241	28.3734	28.176	28.2325	27.9288	28.6703	28.7829	28.6196	28.2371	28.3694	28.1797	0.411724	0.140313
LB	220	P0A8F4	URK	Uridine kinase OS=Escherichia coli (strain K12) GN=udk PE=3 SV=1	23.7732	23.7085	23.5826	23.5065	23.6022	23.5036	23.5152	23.549	23.3637	23.5172	23.5159	23.2923	1.50029	-0.153879
LB	220	P0AAG3	GLTL	Glutamate/aspartate transport ATP-binding protein GltL OS=Escherichia coli (strain K12) GN=gltL PE=3 SV=1	15.6263	15.4127	15.5654	16.2821	15.819	15.6896	15.9578	15.5723	15.795	16.1253	15.9997	16.079	0.632849	0.189
LB	220	P05793	ILVC	Ketol-acid reductoisomerase OS=Escherichia coli (strain K12) GN=ilvC PE=1 SV=4	21.4597	21.2585	21.4322	19.1024	19.2201	19.529	21.0804	20.7715	21.4122	18.9632	18.6035	19.4599	0.165651	-0.285245
LB	220	P0A8K1	PSD	Phosphatidylserine decarboxylase proenzyme OS=Escherichia coli (strain K12) GN=psd PE=1 SV=1	24.6609	24.7349	24.6129	24.3894	24.5118	24.3791	24.6071	24.5824	24.5844	24.4229	24.3553	24.3218	0.394771	-0.0691824
LB	220	P08178	PUR5	Phosphoribosylformylglycinamidine cyclo-ligase OS=Escherichia coli (strain K12) GN=purM PE=1 SV=3	20.4255	20.4316	20.2221	20.1045	20.015	19.915	20.2421	20.1674	20.1798	19.7223	19.7034	19.9053	0.790839	-0.198919
LB	220	P0ACF0	DBHA	DNA-binding protein HU-alpha OS=Escherichia coli (strain K12) GN=hupA PE=1 SV=1	28.6056	28.2373	28.3531	28.417	28.412	28.3447	28.683	28.5622	28.5552	28.4877	28.5509	28.5361	1.8547	0.167547
LB	220	P31475	YIEP	Uncharacterized HTH-type transcriptional regulator YieP OS=Escherichia coli (strain K12) GN=yieP PE=3 SV=3	20.7619	20.4194	20.8294	20.4089	20.039	20.3253	20.429	20.4196	20.4917	20.2109	20.7087	20.8486	0.137956	0.0540965
LB	220	P52644	HSLJ	Heat shock protein HslJ OS=Escherichia coli (strain K12) GN=hslJ PE=1 SV=1	22.0557	22.2683	22.2471	22.108	22.235	22.308	22.229	22.6273	22.445	22.4301	22.6192	22.4785	2.39351	0.267805
LB	220	P00452	RIR1	Ribonucleoside-diphosphate reductase 1 subunit alpha OS=Escherichia coli (strain K12) GN=nrdA PE=1 SV=2	26.6021	26.5346	26.6267	26.5681	26.6438	26.6773	26.4931	26.4863	26.403	26.5569	26.5755	26.4789	2.1248	-0.109828
LB	220	P0A6Z1	HSCA	Chaperone protein HscA OS=Escherichia coli (strain K12) GN=hscA PE=1 SV=1	25.2699	25.1788	25.432	25.1039	25.0672	25.2808	25.1305	25.1444	25.1922	25.0929	25.0545	25.0886	0.993261	-0.104891
LB	220	P17315	CIRA	Colicin I receptor OS=Escherichia coli (strain K12) GN=cirA PE=1 SV=2	21.191	21.435	20.9089	21.3685	21.1692	20.662	20.8169	20.6807	20.1148	20.6467	20.6626	20	2.22675	-0.63548
LB	220	P27302	TKT1	Transketolase 1 OS=Escherichia coli (strain K12) GN=tktA PE=1 SV=5	28.0271	27.9659	28.1019	27.7781	27.8211	27.885	28.0791	28.1407	28.3234	27.8584	27.965	28.1248	1.02087	0.152056
LB	220	P27243	RFAL	O-antigen ligase OS=Escherichia coli (strain K12) GN=rfaL PE=1 SV=2	18.1899	18.3872	18.4095	18.0842	18.2806	17.9991	17.9319	18.0949	18.1543	17.8059	17.8921	18.1367	1.48917	-0.222449
LB	220	P03004	DNAA	Chromosomal replication initiator protein DnaA OS=Escherichia coli (strain K12) GN=dnaA PE=1 SV=2	22.6594	22.7491	22.584	22.4313	22.4736	22.4052	22.4991	22.5315	22.3598	22.4397	22.5201	22.3679	0.800007	-0.0974153
LB	220	P0C0L2	OSMC	Peroxiredoxin OsmC OS=Escherichia coli (strain K12) GN=osmC PE=1 SV=2	22.9532	23.2501	22.82	22.7855	23.0947	22.7672	23.0746	23.3484	23.8235	23.0779	23.3161	23.7565	1.83409	0.454373
LB	220	P0AC51	ZUR	Zinc uptake regulation protein OS=Escherichia coli (strain K12) GN=zur PE=1 SV=1	18.6135	17.6269	18.6102	19.4746	19.436	19.6697	19.1234	19.1037	18.8474	20.2751	20.1169	19.773	0.846547	0.634805
LB	220	P60757	HIS1	ATP phosphoribosyltransferase OS=Escherichia coli (strain K12) GN=hisG PE=1 SV=1	20.5854	20.238	20.2246	20.7924	20.6718	20.2773	20.9128	20.7725	20.7061	20.911	20.9404	20.8402	2.26434	0.382269
LB	220	P12281	MOEA	Molybdopterin molybdenumtransferase OS=Escherichia coli (strain K12) GN=moeA PE=1 SV=1	23.6538	23.4845	23.534	23.6463	23.6631	23.5864	23.717	23.7824	23.7293	23.7299	23.854	23.7485	2.9671	0.165497
LB	220	P63883	AMIC	N-acetylmuramoyl-L-alanine amidase AmiC OS=Escherichia coli (strain K12) GN=amiC PE=1 SV=1	21.5259	21.2607	21.7019	21.1328	21.2054	21.4485	21.342	21.2812	21.3472	21.1919	21.1441	21.1765	0.705024	-0.13207
LB	220	P0C0L7	PROP	Proline/betaine transporter OS=Escherichia coli (strain K12) GN=proP PE=1 SV=1	22.3995	22.2539	21.7022	22.2471	22.2455	21.7899	21.7971	21.9297	21.3117	21.8716	21.9659	21.3027	1.42182	-0.40989
LB	220	P07000	PLDB	Lysophospholipase L2 OS=Escherichia coli (strain K12) GN=pldB PE=1 SV=4	14.0874	14.5379	14.0434	NaN	NaN	NaN	13.7789	14.3848	14.9525	NaN	NaN	NaN	0.148544	0.149162
LB	220	P0ACK5	DEOR	Deoxyribose operon repressor OS=Escherichia coli (strain K12) GN=deoR PE=1 SV=1	19.0808	18.2118	18.3512	20.2573	20.4637	20.4343	18.3049	18.5524	18.5387	20.2116	20.1031	20.3252	0.0801477	-0.127182
LB	220	P0AEG4	DSBA	Thiol:disulfide interchange protein DsbA OS=Escherichia coli (strain K12) GN=dsbA PE=1 SV=1	24.8089	24.7183	24.6933	24.6699	24.7307	24.5619	24.8722	24.958	25.0014	24.7122	24.8524	24.8371	2.09689	0.17506
LB	220	P0AEY5	MDAB	Modulator of drug activity B OS=Escherichia coli (strain K12) GN=mdaB PE=1 SV=1	23.0289	23.1616	23.1026	23.0043	23.0869	22.9983	23.1885	23.228	23.2975	23.0812	23.2435	23.2539	2.43647	0.151689
LB	220	P0AB28	YCED	Uncharacterized protein YceD OS=Escherichia coli (strain K12) GN=yceD PE=4 SV=1	23.7065	23.8364	23.8091	23.1429	23.082	23.2283	23.6143	23.6368	23.548	22.9785	22.9041	22.812	0.479224	-0.218574
LB	220	P0A7T7	RS18	30S ribosomal protein S18 OS=Escherichia coli (strain K12) GN=rpsR PE=1 SV=2	28.0444	28.0283	27.8222	27.9644	28.0644	27.9894	27.6826	27.7704	27.6039	27.8362	27.8254	27.6693	3.17222	-0.254238
LB	220	P0A6N4	EFP	Elongation factor P OS=Escherichia coli (strain K12) GN=efp PE=1 SV=2	26.36	26.1816	26.1212	26.0161	25.9927	25.9219	26.1044	25.9648	25.9316	25.8868	25.9369	25.8687	1.17317	-0.150039
LB	220	P0A7R9	RS11	30S ribosomal protein S11 OS=Escherichia coli (strain K12) GN=rpsK PE=1 SV=2	29.1626	29.25	29.2902	29.1052	29.1367	29.2488	28.9651	29.0341	29.0438	28.9574	28.981	28.9606	3.94706	-0.208577
LB	220	P0A7N1	RL31B	50S ribosomal protein L31 type B OS=Escherichia coli (strain K12) GN=ykgM PE=2 SV=1	17.3846	17.0857	16.5258	NaN	NaN	NaN	16.8186	16.7381	15.999	NaN	NaN	NaN	0.591855	-0.48011
LB	220	P0AAB8	USPD	Universal stress protein D OS=Escherichia coli (strain K12) GN=uspD PE=2 SV=1	20.3819	19.9287	20.3061	21.087	20.9697	21.09	20.0127	19.5439	19.9515	20.9255	20.8183	21.0748	0.319485	-0.239451
LB	220	P0AEG6	DSBC	Thiol:disulfide interchange protein DsbC OS=Escherichia coli (strain K12) GN=dsbC PE=1 SV=1	24.2245	24.2205	23.9985	24.1505	24.1218	24.0717	24.0349	24.0863	24.0054	24.1168	24.0758	23.8929	1.12029	-0.0958993
LB	220	P37744	RMLA1	Glucose-1-phosphate thymidylyltransferase 1 OS=Escherichia coli (strain K12) GN=rfbA PE=1 SV=2	25.576	25.5637	25.6958	25.2879	25.2913	25.4704	25.42	25.3827	25.4692	25.1809	25.1515	25.2132	1.16094	-0.177944
LB	220	P75876	RLMI	Ribosomal RNA large subunit methyltransferase I OS=Escherichia coli (strain K12) GN=rlmI PE=1 SV=2	22.3157	22.5307	22.5955	22.7951	22.802	22.6612	22.3407	22.2662	22.0622	22.7148	22.6952	22.473	0.782162	-0.191351
LB	220	P28905	HOLC	DNA polymerase III subunit chi OS=Escherichia coli (strain K12) GN=holC PE=1 SV=1	15.2111	17.0259	17.0439	NaN	NaN	NaN	17.3126	17.4982	17.3607	NaN	NaN	NaN	0.72208	0.963558
LB	220	P07118	SYV	Valine--tRNA ligase OS=Escherichia coli (strain K12) GN=valS PE=1 SV=2	27.4861	27.4915	27.4237	27.2178	27.2636	27.2115	27.3525	27.3584	27.3196	27.1453	27.1845	27.1235	0.754647	-0.101741
LB	220	P26616	MAO1	NAD-dependent malic enzyme OS=Escherichia coli (strain K12) GN=maeA PE=1 SV=4	25.0654	25.0087	25.2061	24.7343	24.7897	24.9314	24.8485	24.838	25.1224	24.7007	24.7435	24.9284	0.454263	-0.0923481
LB	220	P00350	6PGD	6-phosphogluconate dehydrogenase, decarboxylating OS=Escherichia coli (strain K12) GN=gnd PE=1 SV=2	28.1088	28.2023	28.0953	28.0653	28.116	28.0372	28.2181	28.2803	28.2346	28.1395	28.2321	28.1725	2.27092	0.108728
LB	220	P60624	RL24	50S ribosomal protein L24 OS=Escherichia coli (strain K12) GN=rplX PE=1 SV=2	28.4256	28.3776	28.3196	28.7445	28.8136	28.747	28.245	28.1902	28.0748	28.5922	28.6318	28.4961	0.804024	-0.199612
LB	220	P25740	RFAG	Lipopolysaccharide core biosynthesis protein RfaG OS=Escherichia coli (strain K12) GN=rfaG PE=1 SV=1	18.1344	18.4923	18.3426	18.3882	18.4699	18.5902	18.2971	18.4261	18.5488	18.3196	18.5257	18.4028	0.0818265	0.017094
LB	220	P0A780	NUSB	N utilization substance protein B OS=Escherichia coli (strain K12) GN=nusB PE=1 SV=1	22.2092	22.0709	22.0497	20.277	20.3652	20.2171	21.9268	21.6715	21.729	20.1226	20.168	20.2898	0.153731	-0.213606
LB	220	P25522	MNME	tRNA modification GTPase MnmE OS=Escherichia coli (strain K12) GN=mnmE PE=1 SV=3	21.0551	21.3286	21.4926	21.5351	21.5989	21.514	21.1248	21.0204	21.1384	21.2525	21.3809	21.3405	1.22257	-0.211142
LB	220	P0ABU0	MENB	1,4-dihydroxy-2-naphthoyl-CoA synthase OS=Escherichia coli (strain K12) GN=menB PE=1 SV=1	24.5984	24.2131	24.6324	23.8233	23.9697	24.1646	24.6524	24.7601	24.6869	24.2377	24.3361	24.2332	0.791228	0.250787
LB	220	P0ADY1	PPID	Peptidyl-prolyl cis-trans isomerase D OS=Escherichia coli (strain K12) GN=ppiD PE=1 SV=1	26.4361	26.4605	26.4258	26.2035	26.2587	26.2287	26.3244	26.3241	26.3363	26.1181	26.17	26.1597	0.811603	-0.0967703
LB	220	P52096	YAER	Uncharacterized protein YaeR OS=Escherichia coli (strain K12) GN=yaeR PE=4 SV=1	20.5024	20.3498	20.3009	20.3275	20.1912	20.0169	20.4416	20.314	20.3705	20.3091	20.2684	20.3198	0.344733	0.0557842
LB	220	P37908	YFJD	UPF0053 inner membrane protein YfjD OS=Escherichia coli (strain K12) GN=yfjD PE=1 SV=5	19.0028	19.1667	19.2446	18.6535	18.0986	18.3397	18.7291	18.4361	18.9713	18.1657	18.1925	18.3993	0.570948	-0.268627
LB	220	P0AE67	CHEY	Chemotaxis protein CheY OS=Escherichia coli (strain K12) GN=cheY PE=1 SV=2	21.4509	21.2932	21.6142	21.225	21.0817	21.1586	20.3411	19.6793	21.232	20.0501	20.1726	21.2859	1.88699	-0.843763
LB	220	P21599	KPYK2	Pyruvate kinase II OS=Escherichia coli (strain K12) GN=pykA PE=1 SV=3	26.6352	26.3879	26.6693	26.6077	26.5661	26.6765	26.722	26.7746	27.0316	26.7757	26.7962	27.065	2.33534	0.270385
LB	220	P60438	RL3	50S ribosomal protein L3 OS=Escherichia coli (strain K12) GN=rplC PE=1 SV=1	29.5478	29.605	29.446	29.1966	29.2296	29.2328	29.3282	29.3476	29.2069	29.0825	29.0618	28.9558	1.26892	-0.21253
LB	220	P0ABT2	DPS	DNA protection during starvation protein OS=Escherichia coli (strain K12) GN=dps PE=1 SV=2	24.2837	24.719	24.6518	24.1809	24.5714	24.46	24.7379	24.8357	25.3201	24.5753	24.7127	25.2117	1.74243	0.421089
LB	220	P0A7T3	RS16	30S ribosomal protein S16 OS=Escherichia coli (strain K12) GN=rpsP PE=1 SV=1	27.3109	27.3632	27.2957	27.2176	27.2411	27.2272	27.1306	27.1457	26.9781	27.0749	27.0812	26.917	3.34315	-0.221364
LB	220	P39830	YBAL	Inner membrane protein YbaL OS=Escherichia coli (strain K12) GN=ybaL PE=1 SV=2	21.5401	21.5023	21.4538	20.2521	20.2679	20.2764	21.4088	21.2775	21.452	20.3235	20.3699	20.3891	0.0114199	-0.0119654
LB	220	P24255	RP54	RNA polymerase sigma-54 factor OS=Escherichia coli (strain K12) GN=rpoN PE=1 SV=2	21.3102	20.556	21.4608	21.5684	21.6484	22.0659	21.4436	21.5272	21.4752	22.2101	22.2195	22.1375	0.816525	0.400538
LB	220	P0A7U3	RS19	30S ribosomal protein S19 OS=Escherichia coli (strain K12) GN=rpsS PE=1 SV=2	28.7444	28.758	28.6206	28.4614	28.4783	28.4675	28.481	28.5404	28.3855	28.3548	28.3396	28.1646	1.65793	-0.210746
LB	220	P30749	MOAE	Molybdopterin synthase catalytic subunit OS=Escherichia coli (strain K12) GN=moaE PE=1 SV=3	21.4801	21.829	21.6434	21.3412	21.5307	21.4991	21.4428	21.311	21.7311	21.3061	21.4157	21.7738	0.216018	-0.0571693
LB	220	P0AE18	MAP1	Methionine aminopeptidase OS=Escherichia coli (strain K12) GN=map PE=1 SV=1	26.3441	26.3803	26.1389	26.1297	26.1502	26.0113	26.1612	26.1796	25.9945	26.0737	26.0654	25.8626	1.00708	-0.136208
LB	220	P60422	RL2	50S ribosomal protein L2 OS=Escherichia coli (strain K12) GN=rplB PE=1 SV=2	30.225	30.2324	30.2239	29.4436	29.4394	29.4981	30.0196	30.0489	29.9667	29.2731	29.2567	29.1744	0.410001	-0.22049
LB	220	P76491	5DNU	5'-deoxynucleotidase YfbR OS=Escherichia coli (strain K12) GN=yfbR PE=1 SV=1	20.0597	20.0406	19.9033	21.0027	20.9887	20.9931	20.2073	20.1622	20.1291	21.032	20.966	21.1815	0.148378	0.114985
LB	220	P0ADP9	YIHD	Protein YihD OS=Escherichia coli (strain K12) GN=yihD PE=1 SV=1	20.0078	19.9153	19.53	19.5591	19.7491	19.4682	20.1829	20.1227	19.868	20.0735	19.9901	19.7196	1.50784	0.28789
LB	220	P07913	TDH	L-threonine 3-dehydrogenase OS=Escherichia coli (strain K12) GN=tdh PE=1 SV=1	25.0851	25.0264	25.0138	24.5102	24.4839	24.5054	25.1533	25.1222	25.2727	24.6851	24.6712	24.7703	0.510242	0.174968
LB	220	P0AEZ9	MOAB	Molybdenum cofactor biosynthesis protein B OS=Escherichia coli (strain K12) GN=moaB PE=1 SV=2	23.2028	23.4176	23.5414	23.1299	23.2555	23.2164	23.3869	23.5559	23.8372	23.1581	23.335	23.5947	0.84873	0.184022
LB	220	P33650	FEOB	Ferrous iron transport protein B OS=Escherichia coli (strain K12) GN=feoB PE=1 SV=1	21.0125	21.1229	20.2881	20.4986	20.4551	19.6863	20.4399	20.3563	19.7558	19.5523	19.6593	19.1101	1.39527	-0.698306
LB	220	P09126	HEM4	Uroporphyrinogen-III synthase OS=Escherichia coli (strain K12) GN=hemD PE=3 SV=1	18.6826	18.7694	18.1827	18.1773	18.0976	17.5749	19.0036	18.9498	18.821	18.2499	18.2551	17.7846	0.459223	0.263248
LB	220	P77348	MPPA	Periplasmic murein peptide-binding protein OS=Escherichia coli (strain K12) GN=mppA PE=1 SV=2	21.6889	22.8031	22.8441	21.4128	21.207	21.4199	22.9585	22.9853	23.0411	21.6443	21.5612	21.8772	0.507763	0.448665
LB	220	P75829	YBJX	Uncharacterized protein YbjX OS=Escherichia coli (strain K12) GN=ybjX PE=4 SV=1	22.5186	22.7381	22.7517	22.5391	22.6165	22.6862	22.2856	22.2875	22.1556	22.3661	22.3674	22.237	4.35264	-0.358524
LB	220	P33643	RLUD	Ribosomal large subunit pseudouridine synthase D OS=Escherichia coli (strain K12) GN=rluD PE=1 SV=4	21.8812	21.6136	21.8248	21.4915	21.5073	21.6315	21.7026	21.6703	21.433	21.6013	21.5703	21.5738	0.392497	-0.066446
LB	220	P37051	PURU	Formyltetrahydrofolate deformylase OS=Escherichia coli (strain K12) GN=purU PE=1 SV=1	24.5699	24.4252	24.3779	24.5782	24.6615	24.5066	24.3979	24.4287	24.2473	24.508	24.58	24.3932	0.777176	-0.0940358
LB	220	P0AC38	ASPA	Aspartate ammonia-lyase OS=Escherichia coli (strain K12) GN=aspA PE=1 SV=1	26.0866	25.7776	26.1705	25.66	25.4643	25.9076	26.3682	26.2265	26.7123	26.0592	26.0264	26.4912	1.92913	0.469523
LB	220	P39411	NCPP	Non-canonical purine NTP phosphatase OS=Escherichia coli (strain K12) GN=yjjX PE=1 SV=2	21.0918	21.4936	21.0916	19.837	19.7743	19.574	21.1305	21.0951	20.989	19.9627	19.9504	19.7702	0.00466376	0.00594107
LB	220	P0AFP4	YBBO	Uncharacterized oxidoreductase YbbO OS=Escherichia coli (strain K12) GN=ybbO PE=3 SV=1	21.3643	21.396	21.0163	21.0903	21.0373	20.8873	21.2359	21.1729	20.9319	20.9355	21.0013	20.818	0.527147	-0.115993
LB	220	P68919	RL25	50S ribosomal protein L25 OS=Escherichia coli (strain K12) GN=rplY PE=1 SV=1	28.9893	28.9067	28.8241	28.8019	28.8433	28.928	28.6953	28.754	28.5693	28.7827	28.7406	28.6355	2.75608	-0.185987
LB	220	P76535	MURQ	N-acetylmuramic acid 6-phosphate etherase OS=Escherichia coli (strain K12) GN=murQ PE=1 SV=1	21.2484	21.3194	21.121	21.5627	21.4694	21.521	21.2469	21.1554	21.3079	21.4239	21.5026	21.5299	0.0481008	-0.0125764
LB	220	P0A805	RRF	Ribosome-recycling factor OS=Escherichia coli (strain K12) GN=frr PE=1 SV=1	27.1065	27.1529	26.9317	26.9864	27.0007	26.923	26.9542	26.988	26.8543	26.93	26.9005	26.7965	1.40654	-0.112958
LB	220	P63417	YHBS	Uncharacterized N-acetyltransferase YhbS OS=Escherichia coli (strain K12) GN=yhbS PE=3 SV=1	22.6121	22.4003	22.2924	20.8533	20.9321	20.4803	22.344	22.2953	22.3411	20.6688	20.6809	20.4696	0.0872515	-0.12848
LB	220	P45424	YHCH	Uncharacterized protein YhcH OS=Escherichia coli (strain K12) GN=yhcH PE=3 SV=1	18.3826	18.3188	18.8004	18.3198	18.1793	18.8663	18.0817	17.4186	19.1047	17.774	17.4836	18.9172	0.524329	-0.347916
LB	220	P0A9R7	FTSE	Cell division ATP-binding protein FtsE OS=Escherichia coli (strain K12) GN=ftsE PE=1 SV=1	20.759	20.8613	20.9155	20.7965	20.8737	20.7594	20.8146	20.6784	21.0001	20.7427	20.6881	21.0047	0.0323744	-0.00611655
LB	220	P0A7D7	PUR7	Phosphoribosylaminoimidazole-succinocarboxamide synthase OS=Escherichia coli (strain K12) GN=purC PE=1 SV=1	22.9645	22.7647	22.5808	22.3214	22.3416	22.1117	23.033	23.0918	22.8649	22.749	22.693	22.5091	1.11449	0.309362
LB	220	P60595	HIS5	Imidazole glycerol phosphate synthase subunit HisH OS=Escherichia coli (strain K12) GN=hisH PE=1 SV=1	16.0329	16.7469	16.5645	NaN	NaN	NaN	16.6719	16.9736	17.1872	NaN	NaN	NaN	0.88507	0.496123
LB	220	P0A877	TRPA	Tryptophan synthase alpha chain OS=Escherichia coli (strain K12) GN=trpA PE=1 SV=1	22.471	21.9873	22.3265	22.5793	22.1487	22.4906	21.8939	21.7446	22.5392	22.1723	21.9921	22.7419	0.373564	-0.153219
LB	220	P0AC00	FRLB	Fructoselysine 6-phosphate deglycase OS=Escherichia coli (strain K12) GN=frlB PE=3 SV=1	17.784	16.9819	17.3612	17.8444	17.8685	17.8296	18.2366	18.2502	18.3227	18.2256	18.4097	18.0153	2.60883	0.631749
LB	220	P0AGA2	SECY	Protein translocase subunit SecY OS=Escherichia coli (strain K12) GN=secY PE=1 SV=1	24.0715	24.0867	24.1663	23.9523	23.9223	24.0194	23.7351	23.8549	23.8855	23.7158	23.7773	23.8081	3.42068	-0.240323
LB	220	P07013	PRIB	Primosomal replication protein n OS=Escherichia coli (strain K12) GN=priB PE=1 SV=3	18.0974	18.4602	18.3636	18.3953	18.5382	18.5224	18.3239	18.2095	18.0177	18.441	18.3203	18.2827	0.770641	-0.130341
LB	220	P0AF93	RIDA	2-iminobutanoate/2-iminopropanoate deaminase OS=Escherichia coli (strain K12) GN=ridA PE=1 SV=2	26.3681	26.4634	26.4364	26.3245	26.455	26.4688	26.6031	26.7093	26.8766	26.6019	26.7427	26.9409	3.43856	0.326375
LB	220	P08331	CPDB	2',3'-cyclic-nucleotide 2'-phosphodiesterase/3'-nucleotidase OS=Escherichia coli (strain K12) GN=cpdB PE=1 SV=2	22.1768	21.6182	22.1655	21.5853	21.6008	21.6701	22.4932	22.4996	22.6609	22.3027	22.2974	22.3515	3.15849	0.631434
LB	220	P77285	RSXG	Electron transport complex subunit RsxG OS=Escherichia coli (strain K12) GN=rsxG PE=1 SV=1	19.6357	20.1179	20.2319	19.9451	19.9224	20.2265	19.3131	19.7044	19.6801	19.6087	19.6308	19.7827	2.201	-0.393277
LB	220	P07017	MCP2	Methyl-accepting chemotaxis protein II OS=Escherichia coli (strain K12) GN=tar PE=1 SV=2	25.7108	25.6957	26.0759	25.6592	25.6457	25.9572	24.8268	24.6025	25.8703	24.837	24.463	25.8196	1.68661	-0.720868
LB	220	P0A959	ALAA	Glutamate-pyruvate aminotransferase AlaA OS=Escherichia coli (strain K12) GN=alaA PE=1 SV=1	21.9711	21.6343	21.6896	21.9076	21.7684	21.5779	22.2141	22.103	21.7034	22.0198	22.0858	21.6336	0.958628	0.201793
LB	220	P0AF96	TABA	Toxin-antitoxin biofilm protein TabA OS=Escherichia coli (strain K12) GN=tabA PE=1 SV=1	22.2729	21.99	21.7287	21.7957	21.7812	21.5556	22.2178	22.4491	21.7799	22.0409	22.1995	21.8667	0.898055	0.238299
LB	220	P02919	PBPB	Penicillin-binding protein 1B OS=Escherichia coli (strain K12) GN=mrcB PE=1 SV=2	21.447	21.3758	21.5868	21.7417	21.7449	21.7133	21.4125	21.4023	21.4041	21.5537	21.6189	21.5228	0.808971	-0.115883
LB	220	P0A8A2	YEEN	Probable transcriptional regulatory protein YeeN OS=Escherichia coli (strain K12) GN=yeeN PE=1 SV=1	24.4921	24.7126	24.7346	24.6568	24.6858	24.7185	24.772	24.7906	24.8167	24.7389	24.8867	24.8866	2.13539	0.148512
LB	220	P30864	YAFC	Uncharacterized HTH-type transcriptional regulator YafC OS=Escherichia coli (strain K12) GN=yafC PE=3 SV=1	17.226	17.0883	17.1114	16.2805	16.2716	16.3424	17.205	17.4055	17.7445	16.516	16.5642	16.7726	0.547443	0.314574
LB	220	P0ABB8	ATMA	Magnesium-transporting ATPase, P-type 1 OS=Escherichia coli (strain K12) GN=mgtA PE=1 SV=1	23.994	24.0475	24.1377	23.8585	23.8145	24.0108	24.0451	24.1179	24.238	23.9774	23.9714	24.0914	0.789469	0.0963767
LB	220	P0A6S5	FTSB	Cell division protein FtsB OS=Escherichia coli (strain K12) GN=ftsB PE=1 SV=1	15.8986	16.1885	16.7345	17.9809	17.7503	17.4817	16.9921	16.8738	15.6235	17.6448	17.6835	17.2677	0.00616177	0.00846767
LB	220	P52067	FSR	Fosmidomycin resistance protein OS=Escherichia coli (strain K12) GN=fsr PE=1 SV=1	17.5992	17.5003	17.5668	17.3064	17.2661	17.667	17.0064	17.3263	17.4339	16.9785	17.1267	17.3367	1.69928	-0.28287
LB	220	P0C960	EMTA	Endo-type membrane-bound lytic murein transglycosylase A OS=Escherichia coli (strain K12) GN=emtA PE=1 SV=1	19.2842	17.6328	18.8217	20.7138	20.9434	19.7877	19.8798	19.699	19.0924	20.8271	20.9288	20.0749	0.441036	0.553046
LB	220	P0AG30	RHO	Transcription termination factor Rho OS=Escherichia coli (strain K12) GN=rho PE=1 SV=1	27.8128	27.7594	27.6673	27.6678	27.7371	27.656	27.6636	27.6601	27.5262	27.5657	27.5663	27.4656	2.23973	-0.142148
LB	220	P09831	GLTB	Glutamate synthase [NADPH] large chain OS=Escherichia coli (strain K12) GN=gltB PE=1 SV=3	23.4414	23.4807	23.1672	23.7994	23.8149	23.4866	23.1668	23.2217	23.0984	23.6272	23.5949	23.5304	0.553121	-0.158466
LB	220	P0AEU7	SKP	Chaperone protein Skp OS=Escherichia coli (strain K12) GN=skp PE=1 SV=1	26.2846	26.3454	26.1025	26.2735	26.2763	26.1377	26.0885	26.1628	26.0583	26.1268	26.2276	26.0754	1.45466	-0.113422
LB	220	P27249	GLND	Bifunctional uridylyltransferase/uridylyl-removing enzyme OS=Escherichia coli (strain K12) GN=glnD PE=1 SV=2	17.5241	17.2677	16.9966	18.9151	18.9937	18.7864	17.7117	17.5701	17.5513	18.9295	18.8272	18.6716	0.105515	0.12964
LB	220	P0A9H9	CHEZ	Protein phosphatase CheZ OS=Escherichia coli (strain K12) GN=cheZ PE=1 SV=1	23.8253	23.5594	23.9691	23.7807	23.6775	23.8748	22.9315	22.5694	23.844	22.8952	22.4666	23.6892	1.84405	-0.715183
LB	220	P0A7B8	HSLV	ATP-dependent protease subunit HslV OS=Escherichia coli (strain K12) GN=hslV PE=1 SV=2	23.818	23.7718	23.7002	23.64	23.5404	23.5609	24.1873	24.147	23.8696	24.0456	23.9128	23.6573	2.03232	0.298045
LB	220	P31060	MODF	Putative molybdenum transport ATP-binding protein ModF OS=Escherichia coli (strain K12) GN=modF PE=3 SV=2	13.1123	15.7905	15.6722	16.9251	16.9874	16.3215	15.9081	15.8828	15.8489	17.1141	16.7957	16.9499	0.452084	0.615078
LB	220	P0AF50	YJBR	Uncharacterized protein YjbR OS=Escherichia coli (strain K12) GN=yjbR PE=1 SV=1	19.9267	19.8737	20.061	19.7963	19.6925	19.7681	20.2136	19.9199	20.4653	20.0379	20.1611	20.4131	2.20206	0.348762
LB	220	P0ADS6	YGGE	Uncharacterized protein YggE OS=Escherichia coli (strain K12) GN=yggE PE=4 SV=1	23.0749	23.2478	22.9554	23.3228	23.326	23.2599	23.2882	23.4741	23.2696	23.5289	23.698	23.6296	1.88508	0.283598
LB	220	P75777	YBHG	UPF0194 membrane protein YbhG OS=Escherichia coli (strain K12) GN=ybhG PE=3 SV=1	19.8564	20.0196	19.8743	19.852	19.9199	19.8308	19.8013	19.8067	20.0838	19.9865	19.9404	20.1213	0.491704	0.064483
LB	220	P36672	PTTBC	PTS system trehalose-specific EIIBC component OS=Escherichia coli (strain K12) GN=treB PE=1 SV=4	24.2304	23.6329	24.7535	23.1081	22.5253	23.9242	24.6467	24.5829	25.4432	23.9214	23.7237	24.7319	1.11537	0.812566
LB	220	P0AE70	MAZF	Endoribonuclease MazF OS=Escherichia coli (strain K12) GN=mazF PE=1 SV=1	17.6799	16.7824	16.3834	16.5332	16.839	16.8097	16.4735	16.3306	16.3172	16.6439	16.7004	16.4725	0.98384	-0.34825
LB	220	P09546	PUTA	Bifunctional protein PutA OS=Escherichia coli (strain K12) GN=putA PE=1 SV=3	23.9587	23.6944	23.3551	24.0437	23.578	23.3066	23.856	23.677	23.1685	23.8314	23.567	23.1764	0.261766	-0.110044
LB	220	P0A734	MINE	Cell division topological specificity factor OS=Escherichia coli (strain K12) GN=minE PE=1 SV=1	23.8791	23.8238	23.6019	23.8622	23.8279	23.7731	23.7224	23.6334	23.7588	23.8124	23.7739	23.8534	0.294756	-0.0355937
LB	220	P39838	RCSD	Phosphotransferase RcsD OS=Escherichia coli (strain K12) GN=rcsD PE=1 SV=3	21.3775	20.7232	21.1381	21.6085	21.6604	21.6075	21.3997	21.3287	21.3141	21.7911	21.8481	21.7344	0.590759	0.216799
LB	220	P02666	CASB	Beta-casein OS=Bos taurus GN=CSN2 PE=1 SV=2	15.8417	15.7981	17.3953	18.4864	18.5723	18.6248	16.4112	15.6856	17.4752	18.885	18.4323	19.2483	0.111702	0.236498
LB	220	P0ABQ0	COABC	Coenzyme A biosynthesis bifunctional protein CoaBC OS=Escherichia coli (strain K12) GN=coaBC PE=1 SV=2	22.7673	22.6772	23.0192	22.9712	23.1635	23.1445	23.0802	23.0425	23.1961	23.1667	23.2758	23.3135	1.44251	0.221959
LB	220	P0A8A4	PSRP	Phosphoenolpyruvate synthase regulatory protein OS=Escherichia coli (strain K12) GN=ppsR PE=1 SV=1	20.295	20.0599	20.463	20.086	19.9362	20.0764	19.8567	19.7552	20.3968	19.3888	19.3351	20.2071	0.940101	-0.329487
LB	220	P0A7V8	RS4	30S ribosomal protein S4 OS=Escherichia coli (strain K12) GN=rpsD PE=1 SV=2	29.81	29.8493	29.8247	29.717	29.7706	29.802	29.6684	29.6767	29.5659	29.5983	29.63	29.4826	3.55521	-0.19195
LB	220	P62768	YAEH	UPF0325 protein YaeH OS=Escherichia coli (strain K12) GN=yaeH PE=3 SV=1	23.0449	22.8995	23.0597	23.0008	22.8162	22.8247	23.1498	23.1562	23.4304	23.1378	23.1355	23.3379	2.70279	0.283647
LB	220	P0AEK0	EXOX	Exodeoxyribonuclease 10 OS=Escherichia coli (strain K12) GN=exoX PE=1 SV=1	17.1813	16.9447	17.3512	NaN	NaN	NaN	17.3607	17.1849	17.5267	NaN	NaN	NaN	0.574359	0.198351
LB	220	P31224	ACRB	Multidrug efflux pump subunit AcrB OS=Escherichia coli (strain K12) GN=acrB PE=1 SV=1	25.1673	25.3594	25.2863	25.0278	25.0996	25.0297	25.0684	25.1127	25.0999	24.7876	24.8889	24.824	1.44022	-0.198132
LB	220	P46853	YHHX	Uncharacterized oxidoreductase YhhX OS=Escherichia coli (strain K12) GN=yhhX PE=1 SV=1	22.0255	21.8706	21.5867	22.5299	22.5275	22.3199	22.0814	22.142	21.9889	22.8328	22.8803	22.7005	0.645286	0.294318
LB	220	P0A6X7	IHFA	Integration host factor subunit alpha OS=Escherichia coli (strain K12) GN=ihfA PE=1 SV=1	23.0993	23.0838	23.1483	23.0721	22.9728	23.109	23.11	23.1307	23.2274	23.0156	23.0162	23.1219	0.231696	0.0227677
LB	220	P0A867	TALA	Transaldolase A OS=Escherichia coli (strain K12) GN=talA PE=3 SV=1	19.8341	20.5234	20.0627	19.4694	20.167	19.5444	20.2366	20.4345	20.7058	19.9005	20.251	20.2886	1.05559	0.369306
LB	220	P31554	LPTD	LPS-assembly protein LptD OS=Escherichia coli (strain K12) GN=lptD PE=1 SV=2	24.925	25.1034	25.0357	25.0755	25.1213	25.0565	24.8821	24.8777	24.9753	24.9103	24.9828	24.9934	2.05256	-0.11595
LB	220	P0AEI6	NUDJ	Phosphatase NudJ OS=Escherichia coli (strain K12) GN=nudJ PE=1 SV=1	19.9835	20.3655	20.2761	18.7257	18.7559	18.6207	20.0128	20.0366	20.1418	18.9651	19.1322	18.5205	0.01054	0.0135927
LB	220	P00490	PHSM	Maltodextrin phosphorylase OS=Escherichia coli (strain K12) GN=malP PE=1 SV=7	28.8025	28.8766	28.0082	28.6875	28.7379	27.873	29.3391	29.5538	28.2421	29.1896	29.5062	28.1686	0.85489	0.50227
LB	220	P05459	PDXB	Erythronate-4-phosphate dehydrogenase OS=Escherichia coli (strain K12) GN=pdxB PE=2 SV=2	24.0961	24.0543	24.0235	24.0046	23.988	23.999	23.9257	23.993	24.0597	23.9986	24.0614	24.0689	0.131758	-0.00972875
LB	220	P0AFK9	POTD	Spermidine/putrescine-binding periplasmic protein OS=Escherichia coli (strain K12) GN=potD PE=1 SV=1	24.2896	24.227	24.3808	24.324	24.4292	24.4071	24.1787	24.0721	24.2375	24.2071	24.2915	24.4764	0.82375	-0.0990502
LB	220	P31680	DJLA	DnaJ-like protein DjlA OS=Escherichia coli (strain K12) GN=djlA PE=1 SV=1	20.1909	20.2796	20.3546	20.1179	20.1357	20.0539	20.1056	20.1876	19.9794	20.104	19.9475	19.7805	1.34382	-0.171309
LB	220	P13009	METH	Methionine synthase OS=Escherichia coli (strain K12) GN=metH PE=1 SV=5	23.0094	22.8247	22.8647	22.8211	22.7371	22.7429	23.1565	23.0783	23.2522	22.9211	22.9334	23.1047	2.33555	0.241049
LB	220	P09832	GLTD	Glutamate synthase [NADPH] small chain OS=Escherichia coli (strain K12) GN=gltD PE=1 SV=3	22.2208	22.2654	21.9005	22.1639	22.195	21.9242	22.0435	22.0668	22.0007	22.1172	22.1926	22.0582	0.180484	-0.0317656
LB	220	P52007	YECM	Protein YecM OS=Escherichia coli (strain K12) GN=yecM PE=1 SV=3	19.4224	19.1586	18.7904	19.2075	19.4917	19.3011	19.2268	19.012	19.3821	19.2353	19.5289	19.417	0.235766	0.0717351
LB	220	P06715	GSHR	Glutathione reductase OS=Escherichia coli (strain K12) GN=gor PE=1 SV=1	24.8089	24.8416	24.7828	24.8237	24.931	24.8292	24.945	25.0049	24.9004	25.0287	25.093	24.9468	2.79194	0.150254
LB	220	P0AC30	FTSX	Cell division protein FtsX OS=Escherichia coli (strain K12) GN=ftsX PE=1 SV=1	20.9689	21.1442	20.5899	21.2747	21.2341	21.1471	20.6472	20.3914	20.5872	21.1413	21.1672	21.0583	0.677308	-0.227716
LB	220	P0A962	ASPG1	L-asparaginase 1 OS=Escherichia coli (strain K12) GN=ansA PE=1 SV=1	21.5211	21.2441	21.3431	21.4526	21.3864	21.4107	21.3281	21.1804	21.2033	21.3319	21.3549	21.1876	1.51417	-0.12865
LB	220	P21179	CATE	Catalase HPII OS=Escherichia coli (strain K12) GN=katE PE=1 SV=1	16.4476	18.2243	17.3236	16.3733	17.4881	16.9163	17.6177	18.0036	19.2319	16.9307	17.5892	18.7404	1.13099	0.890037
LB	220	P76062	RACR	Rac prophage repressor OS=Escherichia coli (strain K12) GN=racR PE=4 SV=1	13.4726	13.8814	14.51	14.7014	14.6598	14.3888	14.3847	14.1137	14.2611	14.4393	14.4011	14.9407	0.286226	0.154438
LB	220	P0AG14	SOHB	Probable protease SohB OS=Escherichia coli (strain K12) GN=sohB PE=1 SV=1	22.6355	22.5756	22.8706	22.1548	22.2167	22.3014	22.7483	22.7217	22.9013	22.1768	22.2008	22.4402	0.169497	0.072401
LB	220	P0A910	OMPA	Outer membrane protein A OS=Escherichia coli (strain K12) GN=ompA PE=1 SV=1	31.1964	31.2911	31.4223	31.053	31.1574	31.3183	31.0202	31.1034	31.2962	30.9433	31.0448	31.2309	0.952729	-0.133324
LB	220	P0A9U3	YBIT	Uncharacterized ABC transporter ATP-binding protein YbiT OS=Escherichia coli (strain K12) GN=ybiT PE=1 SV=1	24.8924	24.6946	24.733	24.4698	24.5426	24.4955	24.7259	24.7395	24.6263	24.2956	24.332	24.23	0.630337	-0.146447
LB	220	P0A7P5	RL34	50S ribosomal protein L34 OS=Escherichia coli (strain K12) GN=rpmH PE=1 SV=1	25.3292	25.3147	25.3268	22.6211	22.7824	22.9357	25.1757	25.1759	25.0424	22.4926	22.5022	22.2782	0.125507	-0.273808
LB	220	P27828	WECB	UDP-N-acetylglucosamine 2-epimerase OS=Escherichia coli (strain K12) GN=wecB PE=1 SV=2	22.4997	22.5098	22.4625	21.7814	21.8042	21.737	22.3078	22.333	22.2871	21.5898	21.6402	21.5582	0.350495	-0.179732
LB	220	P0C0S1	MSCS	Small-conductance mechanosensitive channel OS=Escherichia coli (strain K12) GN=mscS PE=1 SV=1	22.8867	22.9419	22.7304	22.5594	22.7233	22.3577	22.6954	22.6785	22.6086	22.3279	22.4824	22.3103	0.871215	-0.18271
LB	220	P0ACX9	YDIE	Uncharacterized protein YdiE OS=Escherichia coli (strain K12) GN=ydiE PE=1 SV=1	17.2632	17.028	15.2438	NaN	NaN	NaN	15.0905	16.8404	13.602	NaN	NaN	NaN	0.51704	-1.33407
LB	220	P0C037	YAIE	UPF0345 protein YaiE OS=Escherichia coli (strain K12) GN=yaiE PE=3 SV=1	20.978	21.5758	21.4232	21.6141	21.3723	21.2437	21.7534	21.6359	21.6826	21.5828	21.533	21.5357	1.48508	0.252733
LB	220	P0ADV7	MLAC	Probable phospholipid-binding protein MlaC OS=Escherichia coli (strain K12) GN=mlaC PE=1 SV=1	23.9248	24.028	24.1008	23.9659	23.9494	23.8024	23.8537	23.8004	23.932	23.6504	23.7416	23.7834	1.84679	-0.168266
LB	220	P25536	YHDE	Maf-like protein YhdE OS=Escherichia coli (strain K12) GN=yhdE PE=1 SV=1	21.4985	21.4727	21.3816	21.3883	21.5387	21.2016	21.5429	21.6166	21.3436	21.3232	21.346	21.2677	0.0320852	-0.00688934
LB	220	P0ABX8	FLIL	Flagellar protein FliL OS=Escherichia coli (strain K12) GN=fliL PE=3 SV=1	22.1358	21.7254	22.2316	22.2697	22.1671	22.3488	21.4858	20.9946	21.7104	21.6344	21.3286	22.0101	2.37933	-0.61906
LB	220	P33602	NUOG	NADH-quinone oxidoreductase subunit G OS=Escherichia coli (strain K12) GN=nuoG PE=1 SV=4	26.5612	26.4168	26.7477	26.315	26.3583	26.5206	26.4441	26.4541	26.7397	26.2474	26.2858	26.5295	0.145501	-0.0365073
LB	220	P33941	YOJI	ABC transporter ATP-binding protein YojI OS=Escherichia coli (strain K12) GN=yojI PE=1 SV=2	16.885	17.4437	16.767	NaN	NaN	NaN	17.24	16.9879	16.2925	NaN	NaN	NaN	0.211331	-0.191772
LB	220	P41407	AZOR	FMN-dependent NADH-azoreductase OS=Escherichia coli (strain K12) GN=azoR PE=1 SV=3	21.8085	22.1714	22.1083	21.7654	21.8519	21.5185	22.1699	22.173	22.2431	21.7208	21.901	21.8331	0.487727	0.136121
LB	220	P0AF90	RRAB	Regulator of ribonuclease activity B OS=Escherichia coli (strain K12) GN=rraB PE=1 SV=1	25.452	25.0152	25.3275	24.9699	25.0194	25.2793	25.462	25.4558	25.4785	25.4805	25.4978	25.4506	2.28466	0.293632
LB	220	Q46919	YQCC	Uncharacterized protein YqcC OS=Escherichia coli (strain K12) GN=yqcC PE=1 SV=1	20.3247	18.9915	20.4102	20.3955	20.3429	20.7312	20.5226	20.6908	20.2811	20.8845	20.8963	20.556	0.882678	0.439181
LB	220	P0A940	BAMA	Outer membrane protein assembly factor BamA OS=Escherichia coli (strain K12) GN=bamA PE=1 SV=1	27.1052	27.0816	27.0337	26.9538	26.9494	26.9201	27.0235	27.0178	26.9881	26.9531	26.9727	26.8993	0.388464	-0.031551
LB	220	P0AAV4	YBGJ	Uncharacterized protein YbgJ OS=Escherichia coli (strain K12) GN=ybgJ PE=4 SV=1	20.0449	19.9702	19.6523	20.1884	19.9126	19.8267	19.6621	19.7935	20.0155	19.9672	20.3356	20.064	0.127764	0.04048
LB	220	P0AGI1	RBSC	Ribose import permease protein RbsC OS=Escherichia coli (strain K12) GN=rbsC PE=1 SV=1	18.5767	17.6929	18.9612	19.1148	19.213	18.7838	18.8986	19.375	18.7934	19.3929	19.2365	18.8756	0.767731	0.371605
LB	220	P0A8V6	FADR	Fatty acid metabolism regulator protein OS=Escherichia coli (strain K12) GN=fadR PE=1 SV=2	19.2366	19.7858	20.4356	20.6288	20.4427	20.708	20.4832	20.1667	20.2865	20.7428	20.526	20.7716	0.550362	0.289877
LB	220	P0A830	DCTA	Aerobic C4-dicarboxylate transport protein OS=Escherichia coli (strain K12) GN=dctA PE=1 SV=1	20.6943	20.4076	21.3473	20.6904	20.3949	21.211	20.3128	20.0582	21.0715	20.4531	20.041	20.9536	0.631927	-0.309195
LB	220	P10346	GLNQ	Glutamine transport ATP-binding protein GlnQ OS=Escherichia coli (strain K12) GN=glnQ PE=1 SV=1	22.8444	22.2105	22.3112	25.9673	25.9812	25.9751	22.3903	22.373	22.0728	25.9218	25.9617	25.776	0.0413425	-0.13237
LB	220	P17117	NFSA	Oxygen-insensitive NADPH nitroreductase OS=Escherichia coli (strain K12) GN=nfsA PE=1 SV=2	24.877	24.9438	25.0979	24.717	24.8116	25.0703	24.9244	25.0569	25.1529	24.8666	24.9809	25.0972	0.618804	0.0935189
LB	220	P77318	YDEN	Uncharacterized sulfatase YdeN OS=Escherichia coli (strain K12) GN=ydeN PE=3 SV=2	17.7397	17.5041	17.7951	18.6649	18.6783	18.6456	18.2865	18.0899	18.6236	19.2419	19.2261	18.9261	1.05035	0.561058
LB	220	Q57261	TRUD	tRNA pseudouridine synthase D OS=Escherichia coli (strain K12) GN=truD PE=1 SV=1	23.13	23.1004	23.1224	23.3281	23.4217	23.4029	23.0133	23.1131	23.0597	23.3844	23.4454	23.3682	0.0751282	-0.0202599
LB	220	P0AF28	NARL	Nitrate/nitrite response regulator protein NarL OS=Escherichia coli (strain K12) GN=narL PE=1 SV=1	22.9253	23.7876	23.3048	22.3383	22.4224	22.2779	22.9944	22.966	23.0245	22.4149	22.5552	22.4913	0.14333	-0.101668
LB	220	P0AED0	USPA	Universal stress protein A OS=Escherichia coli (strain K12) GN=uspA PE=1 SV=2	23.5992	23.5315	23.6858	23.4746	23.431	23.6754	23.7598	23.712	24.1192	23.6568	23.7291	24.1412	1.80704	0.286764
LB	220	P08957	T1MK	Type I restriction enzyme EcoKI M protein OS=Escherichia coli (strain K12) GN=hsdM PE=1 SV=1	24.1859	24.1157	23.9525	24.2598	24.2421	24.1635	24.0128	23.9936	23.7738	24.1797	24.1676	23.9973	0.957835	-0.13244
LB	220	P07821	FHUC	Iron(3+)-hydroxamate import ATP-binding protein FhuC OS=Escherichia coli (strain K12) GN=fhuC PE=1 SV=3	18.6665	18.875	17.9612	17.2939	17.728	16.6533	18.6382	18.2309	17.8842	17.1932	17.0742	16.4842	0.244813	-0.27879
LB	220	P0A7Y0	RNC	Ribonuclease 3 OS=Escherichia coli (strain K12) GN=rnc PE=1 SV=1	23.847	24.0194	23.8393	24.254	24.3156	24.2281	23.7257	23.7771	23.6047	24.0689	24.0919	23.9527	0.997184	-0.213724
LB	220	P26646	ACUI	Probable acrylyl-CoA reductase AcuI OS=Escherichia coli (strain K12) GN=acuI PE=1 SV=1	22.7358	22.4671	22.2479	22.7325	22.7313	22.5797	22.6011	22.7196	22.8209	22.8729	23.0042	23.1154	1.47888	0.273298
LB	220	P69924	RIR2	Ribonucleoside-diphosphate reductase 1 subunit beta OS=Escherichia coli (strain K12) GN=nrdB PE=1 SV=2	23.9401	23.8994	23.7752	24.0257	24.2026	24.0734	23.7558	23.7105	23.677	23.9608	24.013	23.9515	0.892851	-0.141287
LB	220	P33231	LLDP	L-lactate permease OS=Escherichia coli (strain K12) GN=lldP PE=1 SV=1	20.7334	20.7658	20.9548	20.6185	19.9123	20.843	18.4764	20.648	18.6317	20.5861	20.0748	19.0646	1.48436	-1.05767
LB	220	P17993	UBIG	Ubiquinone biosynthesis O-methyltransferase OS=Escherichia coli (strain K12) GN=ubiG PE=1 SV=1	23.8915	23.8682	23.7899	24.0381	24.084	24.0681	23.6703	23.7432	23.7289	23.9631	23.9935	23.9989	0.682902	-0.106977
LB	220	P0A731	MGSA	Methylglyoxal synthase OS=Escherichia coli (strain K12) GN=mgsA PE=1 SV=1	23.1123	22.4357	23.3059	22.4437	22.4763	23.0405	23.4631	23.3861	23.6421	23.2659	23.2097	23.4251	2.20968	0.59629
LB	220	P76015	DHAK	PTS-dependent dihydroxyacetone kinase, dihydroxyacetone-binding subunit DhaK OS=Escherichia coli (strain K12) GN=dhaK PE=1 SV=2	22.8018	22.7121	23.2177	22.4464	22.3977	23.0771	23.1255	23.0686	23.6869	22.9007	22.9007	23.5334	1.30875	0.427188
LB	220	P37590	PMRD	Signal transduction protein PmrD OS=Escherichia coli (strain K12) GN=pmrD PE=1 SV=2	20.2849	20.1944	20.1594	19.4447	19.2508	19.4264	20.084	19.7301	20.2088	19.1101	19.047	19.5016	0.277834	-0.179825
LB	220	P75960	NPD	NAD-dependent protein deacylase OS=Escherichia coli (strain K12) GN=cobB PE=1 SV=2	19.9982	20.1367	20.1572	19.8445	19.7034	19.8871	20.1623	20.4056	20.5674	19.867	19.963	20.2481	1.07067	0.24774
LB	220	P75957	LOLD	Lipoprotein-releasing system ATP-binding protein LolD OS=Escherichia coli (strain K12) GN=lolD PE=1 SV=2	22.8268	22.873	22.7746	22.7147	22.7141	22.6452	22.7126	22.6734	22.8019	22.7236	22.6645	22.6715	0.62048	-0.0501563
LB	220	P0A6F5	CH60	60 kDa chaperonin OS=Escherichia coli (strain K12) GN=groL PE=1 SV=2	30.758	30.7986	30.7308	30.476	30.5506	30.4887	31.0141	31.0605	30.9878	30.7522	30.8316	30.762	2.09822	0.267602
LB	220	P25718	AMY1	Alpha-amylase OS=Escherichia coli (strain K12) GN=malS PE=1 SV=1	20.6451	20.9155	18.9574	21.3584	21.575	19.4738	21.7103	22.061	19.5296	22.1741	22.4988	20.4455	0.738346	0.915646
LB	220	P00957	SYA	Alanine--tRNA ligase OS=Escherichia coli (strain K12) GN=alaS PE=1 SV=2	27.2429	27.2377	27.111	27.2366	27.2564	27.1646	27.1262	27.1438	27.0617	27.206	27.2363	27.154	0.82316	-0.0535399
LB	220	P25741	RFAP	Lipopolysaccharide core heptose(I) kinase RfaP OS=Escherichia coli (strain K12) GN=rfaP PE=3 SV=1	18.1963	17.8616	17.9743	17.2461	17.3958	17.5212	17.9831	17.9044	17.7503	17.4925	17.4775	17.3782	0.069658	-0.0348463
LB	220	P77223	RSXB	Electron transport complex subunit RsxB OS=Escherichia coli (strain K12) GN=rsxB PE=1 SV=1	16.3464	16.3911	15.7177	18.0643	17.3709	17.8943	15.7327	15.7545	15.2295	17.4942	17.687	17.1413	0.348703	-0.45756
LB	220	P64602	MLAB	Probable phospholipid ABC transporter-binding protein MlaB OS=Escherichia coli (strain K12) GN=mlaB PE=1 SV=1	19.9243	20.3703	20.1947	20.0642	20.2394	20.1526	19.9405	19.9276	19.9693	19.9086	19.9916	20.0113	1.94779	-0.199418
LB	220	P08555	DSDX	DsdX permease OS=Escherichia coli (strain K12) GN=dsdX PE=1 SV=2	13.5449	14.8044	14.9948	NaN	NaN	NaN	14.8613	15.1818	16.248	NaN	NaN	NaN	0.72707	0.982325
LB	220	P25553	ALDA	Lactaldehyde dehydrogenase OS=Escherichia coli (strain K12) GN=aldA PE=1 SV=2	27.0693	26.7508	26.6358	26.9121	26.6827	26.4913	26.8726	26.5065	26.8181	26.9262	26.4537	26.7236	0.133013	-0.0402203
LB	220	P76506	MLAA	Probable phospholipid-binding lipoprotein MlaA OS=Escherichia coli (strain K12) GN=mlaA PE=1 SV=1	23.0629	23.1577	23.1323	22.9794	23.0333	23.0722	22.9843	23.0907	23.0876	23.0553	23.0728	23.0677	0.168225	-0.0132132
LB	220	P68191	SRA	Stationary-phase-induced ribosome-associated protein OS=Escherichia coli (strain K12) GN=sra PE=1 SV=1	17.3281	16.8669	17.2408	17.7333	17.589	17.5001	17.1159	17.3488	18.2188	17.7863	17.8885	18.6683	0.960918	0.4614
LB	220	P32177	FDHD	Sulfurtransferase FdhD OS=Escherichia coli (strain K12) GN=fdhD PE=1 SV=1	16.5183	13.4293	17.025	17.9776	18.3557	17.8408	17.4854	17.8849	17.2953	18.2099	18.3561	17.4713	0.600771	0.926012
LB	220	P77247	YNIC	2-deoxyglucose-6-phosphate phosphatase OS=Escherichia coli (strain K12) GN=yniC PE=1 SV=1	22.3638	22.2244	22.0995	22.0339	22.0109	21.7682	22.2345	22.373	22.2273	22.084	22.1681	22.0221	0.494043	0.101391
LB	220	P22256	GABT	4-aminobutyrate aminotransferase GabT OS=Escherichia coli (strain K12) GN=gabT PE=1 SV=1	18.0531	18.9851	18.7765	18.7365	19.1056	19.1744	18.074	18.6998	19.9837	18.5938	18.9323	19.9963	0.285716	0.241449
LB	220	P0ACD4	ISCU	Iron-sulfur cluster assembly scaffold protein IscU OS=Escherichia coli (strain K12) GN=iscU PE=1 SV=1	26.3055	26.4347	26.4854	26.5201	26.4835	26.5655	26.2378	26.1846	26.3084	26.3487	26.2882	26.4251	2.11486	-0.166993
LB	220	P0AG59	RS14	30S ribosomal protein S14 OS=Escherichia coli (strain K12) GN=rpsN PE=1 SV=2	27.281	27.5266	27.5278	27.3708	27.3515	27.2781	27.2344	27.1502	27.2404	26.9227	27.0184	27.0151	2.69868	-0.292425
LB	220	P0AC92	GNSA	Protein GnsA OS=Escherichia coli (strain K12) GN=gnsA PE=1 SV=1	22.3531	22.321	22.0652	20.3599	20.3903	20.1753	22.3307	22.3579	22.1092	20.4672	20.5157	20.2878	0.0394273	0.0672747
LB	220	P65556	YFCD	Uncharacterized Nudix hydrolase YfcD OS=Escherichia coli (strain K12) GN=yfcD PE=1 SV=1	22.7877	22.9874	22.9399	22.8012	22.8461	22.9212	22.7188	22.8365	22.8953	22.7177	22.8295	22.825	0.95503	-0.0767943
LB	220	P76290	CMOA	tRNA (cmo5U34)-methyltransferase OS=Escherichia coli (strain K12) GN=cmoA PE=1 SV=1	20.8253	20.7373	20.5808	20.8743	20.9131	20.7679	20.6557	20.6286	20.4046	20.8991	20.9146	20.6804	0.432665	-0.0859435
LB	220	P32680	YJAG	Uncharacterized protein YjaG OS=Escherichia coli (strain K12) GN=yjaG PE=4 SV=1	22.6187	21.9232	22.4433	22.4609	22.4222	22.6039	22.6564	22.5721	22.373	22.8286	22.7906	22.5821	0.985211	0.221724
LB	220	P56579	PTHC	Glucitol/sorbitol permease IIC component OS=Escherichia coli (strain K12) GN=srlA PE=1 SV=1	19.5373	18.6681	18.7485	19.1348	19.1264	19.2783	20.1845	20.3881	20.5368	20.1639	20.2414	20.3206	5.12839	1.22365
LB	220	P06610	BTUE	Vitamin B12 transport periplasmic protein BtuE OS=Escherichia coli (strain K12) GN=btuE PE=3 SV=1	20.56	20.7168	20.555	21.0772	21.137	20.8005	20.6821	20.7261	20.9062	21.0553	21.2335	21.3999	0.618193	0.192754
LB	220	P0A6W3	MRAY	Phospho-N-acetylmuramoyl-pentapeptide-transferase OS=Escherichia coli (strain K12) GN=mraY PE=1 SV=1	14.4314	17.985	18.1244	17.9517	17.8273	17.4938	17.9705	17.9076	17.9948	17.5475	17.7013	17.6025	0.36935	0.485109
LB	220	P0ACN4	ALLR	HTH-type transcriptional repressor AllR OS=Escherichia coli (strain K12) GN=allR PE=1 SV=1	20.646	20.6731	21.1485	20.8977	20.8276	20.7156	21.0678	21.0265	21.2427	20.736	20.8224	20.9797	0.792829	0.161115
LB	220	P64581	YQJD	Uncharacterized protein YqjD OS=Escherichia coli (strain K12) GN=yqjD PE=1 SV=1	22.3342	23.0703	23.0387	22.7409	22.7518	22.6497	23.1095	22.988	23.2817	22.8572	22.8282	23.1165	1.15266	0.265911
LB	220	P61320	LOLB	Outer-membrane lipoprotein LolB OS=Escherichia coli (strain K12) GN=lolB PE=1 SV=1	22.1923	22.212	22.2838	22.1536	22.1651	22.1632	22.1581	22.1291	22.3065	22.1897	22.2149	22.3857	0.355703	0.035621
LB	220	P0A7S9	RS13	30S ribosomal protein S13 OS=Escherichia coli (strain K12) GN=rpsM PE=1 SV=2	28.2826	28.1023	28.1713	28.1314	28.1712	28.0996	27.9595	27.9024	27.8577	28.0067	28.031	27.9711	3.48983	-0.204955
LB	220	P77808	CINAL	NMN amidohydrolase-like protein YfaY OS=Escherichia coli (strain K12) GN=yfaY PE=1 SV=1	22.0944	21.97	21.6655	21.872	21.8963	21.6844	21.8365	21.6904	21.547	21.6553	21.7026	21.3601	1.46368	-0.231799
LB	220	P0AA39	RLUC	Ribosomal large subunit pseudouridine synthase C OS=Escherichia coli (strain K12) GN=rluC PE=1 SV=1	23.0321	22.9888	22.9101	22.768	22.7722	22.7082	22.9073	22.853	22.6577	22.5979	22.5911	22.4118	1.20285	-0.193429
LB	220	P0ABU7	EXBB	Biopolymer transport protein ExbB OS=Escherichia coli (strain K12) GN=exbB PE=1 SV=1	24.0642	23.9687	23.5567	23.8356	23.9321	23.5635	23.6187	23.7702	23.3033	23.702	23.7593	23.2781	1.10455	-0.248204
LB	220	P0A853	TNAA	Tryptophanase OS=Escherichia coli (strain K12) GN=tnaA PE=1 SV=1	28.6732	28.1968	28.7515	28.385	28.0375	28.5993	29.3474	28.9152	29.789	29.2495	28.7875	29.6641	2.79262	0.851575
LB	220	P51024	YAIL	Uncharacterized protein YaiL OS=Escherichia coli (strain K12) GN=yaiL PE=4 SV=2	21.6201	21.7379	21.5579	21.6221	21.5513	21.499	21.8477	21.9628	21.8408	21.8025	21.9463	21.7095	3.24599	0.253551
LB	220	P0A8N5	SYK2	Lysine--tRNA ligase, heat inducible OS=Escherichia coli (strain K12) GN=lysU PE=1 SV=2	26.091	26.0411	26.2416	25.6734	25.8595	26.046	26.1965	26.3688	26.6703	26.0752	26.2483	26.5054	1.82296	0.351961
LB	220	P0AB83	END3	Endonuclease III OS=Escherichia coli (strain K12) GN=nth PE=1 SV=1	20.2454	20.3006	20.6101	20.2697	20.5916	20.4825	20.042	20.3398	20.3202	20.4269	20.657	20.41	0.192638	-0.0506786
LB	220	P0A7E9	PYRH	Uridylate kinase OS=Escherichia coli (strain K12) GN=pyrH PE=1 SV=2	24.9392	25.0011	24.8722	24.8874	25.1622	24.8893	24.8863	24.9126	24.8358	25.0035	25.0726	24.8799	0.185252	-0.0268122
LB	220	P0A6A3	ACKA	Acetate kinase OS=Escherichia coli (strain K12) GN=ackA PE=1 SV=1	28.8462	28.8022	28.803	28.3058	28.4265	28.4058	28.8996	28.9104	28.7935	28.5332	28.6065	28.4241	0.324296	0.0962989
LB	220	P0A7E1	PYRD	Dihydroorotate dehydrogenase (quinone) OS=Escherichia coli (strain K12) GN=pyrD PE=1 SV=1	22.7426	22.7307	22.5407	22.5978	22.6599	22.4104	22.5637	22.5617	22.2742	22.4334	22.4307	22.2126	1.54973	-0.200962
LB	220	P0A717	KPRS	Ribose-phosphate pyrophosphokinase OS=Escherichia coli (strain K12) GN=prs PE=1 SV=2	27.0996	27.1716	27.0703	26.4015	26.4896	26.4641	27.0038	27.0098	26.9913	26.3994	26.407	26.3601	0.170731	-0.0875295
LB	220	P0AEU0	HISJ	Histidine-binding periplasmic protein OS=Escherichia coli (strain K12) GN=hisJ PE=1 SV=1	24.0316	24.1553	23.9801	23.9186	23.8253	23.8974	23.8633	23.8798	23.9345	23.756	23.6924	23.8136	1.455	-0.144786
LB	220	P23930	LNT	Apolipoprotein N-acyltransferase OS=Escherichia coli (strain K12) GN=lnt PE=1 SV=1	19.0179	19.2904	19.0323	19.63	19.714	19.6571	18.9619	19.2014	19.0489	19.6633	19.7423	19.5732	0.0472171	-0.0251284
LB	220	P0A9Q5	ACCD	Acetyl-coenzyme A carboxylase carboxyl transferase subunit beta OS=Escherichia coli (strain K12) GN=accD PE=1 SV=1	25.7021	25.6391	25.7716	25.722	25.773	25.837	25.5395	25.6272	25.6996	25.6828	25.7648	25.7867	0.610171	-0.0573816
LB	220	P0ABH9	CLPA	ATP-dependent Clp protease ATP-binding subunit ClpA OS=Escherichia coli (strain K12) GN=clpA PE=1 SV=1	25.4913	25.2064	24.8636	25.3747	25.184	24.8047	25.1763	25.1684	24.9733	25.1652	25.1061	24.9384	0.227676	-0.0661701
LB	220	P00963	ASNA	Aspartate--ammonia ligase OS=Escherichia coli (strain K12) GN=asnA PE=1 SV=1	23.8712	23.4071	23.603	24.0833	23.5321	23.753	24.0035	23.8016	24.2819	24.2098	23.9471	24.4397	1.80719	0.405605
LB	220	P0A7D1	PTH	Peptidyl-tRNA hydrolase OS=Escherichia coli (strain K12) GN=pth PE=1 SV=1	23.2953	23.3837	23.4312	22.6998	22.7425	22.8211	23.2543	23.2118	23.2683	22.6295	22.6086	22.682	0.257847	-0.119825
LB	220	P0A993	F16PA	Fructose-1,6-bisphosphatase class 1 OS=Escherichia coli (strain K12) GN=fbp PE=1 SV=1	24.6759	24.5777	24.781	24.3704	24.3705	24.6168	24.5878	24.5442	24.7721	24.4238	24.3995	24.6977	0.0208296	0.00545375
LB	220	P37147	FXSA	UPF0716 protein FxsA OS=Escherichia coli (strain K12) GN=fxsA PE=1 SV=2	18.7155	18.1415	18.167	17.7271	17.7071	17.5654	19.0674	19.1102	18.4812	18.5687	18.2254	18.144	1.4764	0.595537
LB	220	P0AFH8	OSMY	Osmotically-inducible protein Y OS=Escherichia coli (strain K12) GN=osmY PE=1 SV=1	22.4827	22.9835	22.4294	22.6784	23.2627	22.764	22.6168	23.0569	23.5802	22.9913	23.3603	23.851	1.23713	0.475955
LB	220	P06988	HISX	Histidinol dehydrogenase OS=Escherichia coli (strain K12) GN=hisD PE=1 SV=5	19.8535	14.2673	20.309	20.3873	20.3194	20.2602	20.8083	20.7055	20.6309	20.9434	20.8038	20.598	0.796821	1.51554
LB	220	P64463	YDFZ	Putative selenoprotein YdfZ OS=Escherichia coli (strain K12) GN=ydfZ PE=1 SV=1	17.2812	18.0764	16.7311	18.3863	18.2047	16.6474	18.2743	18.2159	16.6815	18.2915	18.5721	16.8536	0.233684	0.260273
LB	220	P0AG40	RIBF	Riboflavin biosynthesis protein RibF OS=Escherichia coli (strain K12) GN=ribF PE=1 SV=1	22.0531	22.1272	22.0812	22.1797	22.2286	22.1403	22.0859	22.0227	22.0675	22.1622	22.145	22.1277	0.456387	-0.0331901
LB	220	P31460	DGOR	Galactonate operon transcriptional repressor OS=Escherichia coli (strain K12) GN=dgoR PE=3 SV=4	17.1281	18.2135	18.2949	14.5991	14.8593	14.3495	17.8826	17.1708	17.7725	14.3362	14.9517	14.6996	0.0366294	-0.105149
LB	220	P0ADS2	ZAPA	Cell division protein ZapA OS=Escherichia coli (strain K12) GN=zapA PE=1 SV=1	22.4531	22.2825	22.1187	22.2238	22.261	22.2526	22.3348	22.4905	22.3352	22.5355	22.5204	22.394	1.81842	0.1698
LB	220	Q47150	DINJ	Antitoxin DinJ OS=Escherichia coli (strain K12) GN=dinJ PE=1 SV=1	18.48	18.3272	18.6714	18.7665	18.5378	18.654	18.7455	18.8796	18.8276	19.0406	19.0711	19.1047	2.75661	0.372058
LB	220	P23305	YIGA	Uncharacterized protein YigA OS=Escherichia coli (strain K12) GN=yigA PE=4 SV=1	21.4648	21.2113	21.0921	21.3111	21.3294	21.2416	21.3819	21.2063	21.2349	21.3856	21.2833	21.2248	0.066174	0.0111017
LB	220	P37005	LAST	Uncharacterized tRNA/rRNA methyltransferase LasT OS=Escherichia coli (strain K12) GN=lasT PE=3 SV=2	18.8077	18.711	18.2641	16.9602	17.4025	17.9051	18.3417	18.4598	18.2329	17.8316	17.5506	17.7745	0.0244112	0.0234286
LB	220	P0ABA6	ATPG	ATP synthase gamma chain OS=Escherichia coli (strain K12) GN=atpG PE=1 SV=1	24.6534	24.8076	25.1926	24.7828	24.8274	24.9719	25.0361	24.9997	25.1889	24.8151	24.8485	25.0289	0.589331	0.113612
LB	220	P0ACR4	YEIE	Uncharacterized HTH-type transcriptional regulator YeiE OS=Escherichia coli (strain K12) GN=yeiE PE=3 SV=1	18.7485	17.4493	18.6171	15.4631	15.3208	15.601	17.9981	17.8554	18.2185	15.7503	15.5892	15.5548	0.0157792	-0.0389032
LB	220	P0AF52	GHXP	Guanine/hypoxanthine permease GhxP OS=Escherichia coli (strain K12) GN=ghxP PE=1 SV=1	18.1432	18.3685	16.8274	18.4604	18.3392	17.5674	17.8047	17.7265	16.6426	17.9104	17.811	16.8404	0.736652	-0.495075
LB	220	P0ADE6	YGAU	Uncharacterized protein YgaU OS=Escherichia coli (strain K12) GN=ygaU PE=1 SV=2	22.6497	23.3153	22.9216	22.8892	23.3516	23.0817	22.9493	23.2463	23.6311	23.0087	23.3315	23.6181	0.86718	0.262622
LB	220	P34209	YDCF	Protein YdcF OS=Escherichia coli (strain K12) GN=ydcF PE=1 SV=3	18.3191	18.8583	18.8698	18.375	18.5498	18.4842	19.0585	18.9709	19.2215	18.6498	19.0543	19.2491	2.23755	0.457989
LB	220	P39325	YTFQ	ABC transporter periplasmic-binding protein YtfQ OS=Escherichia coli (strain K12) GN=ytfQ PE=1 SV=1	17.2164	17.1369	17.8109	16.6245	16.6241	17.0253	17.7593	17.4101	18.4547	16.9324	16.4267	17.932	0.581459	0.412823
LB	220	P36562	COBT	Nicotinate-nucleotide--dimethylbenzimidazole phosphoribosyltransferase OS=Escherichia coli (strain K12) GN=cobT PE=3 SV=3	18.5258	18.3403	18.6594	18.6149	18.4959	18.5773	18.4865	18.2403	18.3184	18.5227	18.4883	18.6837	0.467568	-0.0789483
LB	220	P0ACC7	GLMU	Bifunctional protein GlmU OS=Escherichia coli (strain K12) GN=glmU PE=1 SV=1	24.7522	25.0192	24.8352	24.8908	24.8976	24.7501	24.8783	24.8679	24.8017	24.7477	24.7359	24.6045	0.747528	-0.0848433
LB	220	P0AFW0	RFAH	Transcription antitermination protein RfaH OS=Escherichia coli (strain K12) GN=rfaH PE=1 SV=1	20.8885	20.6145	20.6246	21.1509	21.3028	21.4406	20.7486	20.5936	20.2639	21.4293	21.4041	21.1563	0.11167	-0.0709925
LB	220	P25437	FRMA	S-(hydroxymethyl)glutathione dehydrogenase OS=Escherichia coli (strain K12) GN=frmA PE=1 SV=3	25.6274	25.5076	25.2682	25.5148	25.6334	25.4047	25.6443	25.8123	25.4933	25.7837	25.8976	25.5369	1.36769	0.202016
LB	220	P0AC86	PHSG	Glycogen phosphorylase OS=Escherichia coli (strain K12) GN=glgP PE=3 SV=1	19.0501	18.8316	18.9604	18.8487	18.7137	18.804	19.2623	19.0107	19.3009	19.2843	19.1849	19.3296	3.44284	0.360695
LB	220	P0A978	CSPG	Cold shock-like protein CspG OS=Escherichia coli (strain K12) GN=cspG PE=1 SV=1	16.8088	17.7208	15.9035	NaN	NaN	NaN	15.7922	16.6829	15.5347	NaN	NaN	NaN	0.570762	-0.807794
LB	220	P17952	MURC	UDP-N-acetylmuramate--L-alanine ligase OS=Escherichia coli (strain K12) GN=murC PE=1 SV=2	23.9287	24.1342	23.8587	23.9876	23.9831	23.7305	23.9669	23.9058	23.7656	23.8902	23.8747	23.7486	0.588532	-0.0784918
LB	220	P09152	NARG	Respiratory nitrate reductase 1 alpha chain OS=Escherichia coli (strain K12) GN=narG PE=1 SV=4	20.8706	20.2422	19.1258	19.6979	19.3465	18.2227	20.857	20.8378	19.9858	20.1571	20.2262	19.1477	0.689041	0.617653
LB	220	P0AE60	CEDA	Cell division activator CedA OS=Escherichia coli (strain K12) GN=cedA PE=1 SV=2	15.7913	17.5418	17.2843	17.7193	17.6433	17.4449	17.2809	17.5118	17.352	17.4955	17.4704	17.4418	0.265458	0.187909
LB	220	P0AAV6	YBGS	Uncharacterized protein YbgS OS=Escherichia coli (strain K12) GN=ybgS PE=3 SV=1	17.1049	19.4283	17.4648	17.1372	19.3783	17.5141	17.8631	19.7416	20.3519	17.8002	19.6122	20.2808	1.10124	1.27036
LB	220	P39836	YFEH	Uncharacterized protein YfeH OS=Escherichia coli (strain K12) GN=yfeH PE=4 SV=2	14.4883	15.2289	15.5808	14.9533	14.9792	15.4032	14.5039	15.0901	15.0385	15.0419	15.1515	15.5539	0.0737704	-0.0423118
LB	220	P0A7M2	RL28	50S ribosomal protein L28 OS=Escherichia coli (strain K12) GN=rpmB PE=1 SV=2	26.9382	26.9623	26.9088	24.5458	24.6126	24.5539	26.7541	26.754	26.6358	24.2624	24.3246	24.3695	0.119388	-0.236871
LB	220	P69441	KAD	Adenylate kinase OS=Escherichia coli (strain K12) GN=adk PE=1 SV=1	27.2746	27.3091	27.2451	26.9648	27.0081	27.0312	27.3661	27.4399	27.2878	27.1416	27.1716	27.0956	0.673412	0.11162
LB	220	P0A8B5	YBAB	Nucleoid-associated protein YbaB OS=Escherichia coli (strain K12) GN=ybaB PE=1 SV=1	25.1103	24.6551	25.5554	25.3056	25.4043	25.9213	25.2959	25.6148	25.457	26.0221	25.97	25.9131	1.0027	0.386857
LB	220	P0A998	FTNA	Bacterial non-heme ferritin OS=Escherichia coli (strain K12) GN=ftnA PE=1 SV=1	24.6542	24.5908	24.8262	24.4744	24.4598	24.6422	24.3512	24.3104	24.6191	24.2261	24.2929	24.5342	1.59699	-0.218948
LB	220	P0A847	TGT	Queuine tRNA-ribosyltransferase OS=Escherichia coli (strain K12) GN=tgt PE=1 SV=1	24.9211	24.8069	24.9509	24.679	24.6319	24.8703	24.8155	24.8016	24.7259	24.7153	24.6643	24.6652	0.668164	-0.0787191
LB	220	P68688	GLRX1	Glutaredoxin-1 OS=Escherichia coli (strain K12) GN=grxA PE=1 SV=1	22.1953	22.519	22.4967	21.7987	21.992	22.0048	22.432	22.6758	22.575	21.9709	22.3003	22.1197	0.525322	0.177881
LB	220	P0AGD1	SODC	Superoxide dismutase [Cu-Zn] OS=Escherichia coli (strain K12) GN=sodC PE=1 SV=1	16.2488	18.1335	17.2874	13.8336	15.3233	14.2782	17.1129	18.1706	18.6019	14.029	14.8966	16.2027	0.272916	0.651457
LB	220	P0AGB0	SERB	Phosphoserine phosphatase OS=Escherichia coli (strain K12) GN=serB PE=1 SV=1	22.3149	22.0878	22.1321	21.8479	21.7652	21.6707	22.1851	22.2064	22.1371	22.0521	22.001	21.7053	0.259827	0.0780576
LB	220	P0A6N8	EFPL	Elongation factor P-like protein OS=Escherichia coli (strain K12) GN=yeiP PE=1 SV=1	25.02	24.909	24.9449	24.8205	24.8527	25.003	25.0311	25.0952	25.0701	25.0135	25.0806	25.0077	2.21932	0.124688
LB	220	P0AGE6	CHRR	Chromate reductase OS=Escherichia coli (strain K12) GN=chrR PE=1 SV=1	21.7609	20.3544	21.9806	21.9443	21.9658	22.2587	22.238	22.3175	22.3819	22.7821	22.867	22.9769	1.77853	0.883145
LB	220	P75938	FLGF	Flagellar basal-body rod protein FlgF OS=Escherichia coli (strain K12) GN=flgF PE=3 SV=1	17.5592	17.5482	18.0253	17.2379	16.8694	17.5327	16.3337	15.5741	17.4058	16.6503	15.2173	16.7894	1.94625	-1.13367
LB	220	P13001	BIOH	Pimeloyl-[acyl-carrier protein] methyl ester esterase OS=Escherichia coli (strain K12) GN=bioH PE=1 SV=1	19.0864	18.9036	18.6583	19.3209	19.2748	18.806	18.898	18.5045	18.6179	19.1422	19.224	19.0604	0.263191	-0.100521
LB	220	P77434	ALAC	Glutamate-pyruvate aminotransferase AlaC OS=Escherichia coli (strain K12) GN=alaC PE=1 SV=1	20.6665	20.3947	20.2673	20.3927	20.3794	20.0585	20.4244	20.2862	20.3505	20.2338	20.133	20.4082	0.240651	-0.0538206
LB	220	P0ACI6	ASNC	Regulatory protein AsnC OS=Escherichia coli (strain K12) GN=asnC PE=1 SV=1	16.1141	16.2281	16.0168	NaN	NaN	NaN	16.0045	15.7809	15.5996	NaN	NaN	NaN	1.15624	-0.324692
LB	220	P0A855	TOLB	Protein TolB OS=Escherichia coli (strain K12) GN=tolB PE=1 SV=1	25.4903	25.7621	25.7011	25.5989	25.631	25.6214	25.4602	25.496	25.694	25.3664	25.5107	25.5295	1.24635	-0.124666
LB	220	P05100	3MG1	DNA-3-methyladenine glycosylase 1 OS=Escherichia coli (strain K12) GN=tag PE=1 SV=1	17.1146	16.5822	16.7681	17.0817	17.0728	16.6082	17.1976	17.1716	17.0137	17.4243	17.1636	17.157	1.6943	0.316669
LB	220	P77756	QUEC	7-cyano-7-deazaguanine synthase OS=Escherichia coli (strain K12) GN=queC PE=1 SV=1	22.0941	21.9402	22.1039	21.8089	21.777	21.9327	22.0699	22.1064	22.1972	21.9211	22.0914	22.0485	1.08593	0.12961
LB	220	P61889	MDH	Malate dehydrogenase OS=Escherichia coli (strain K12) GN=mdh PE=1 SV=1	27.6995	27.322	27.9422	27.4656	27.3669	27.8343	27.8559	27.8773	28.3179	27.8698	27.8121	28.2231	1.73489	0.3876
LB	220	P0AEQ1	GLCG	Protein GlcG OS=Escherichia coli (strain K12) GN=glcG PE=3 SV=1	19.3712	19.27	19.4734	19.1582	19.1111	19.303	19.0355	18.7312	19.8588	18.9407	18.6691	19.8083	0.193602	-0.107218
LB	220	P0ADR8	YGDH	LOG family protein YgdH OS=Escherichia coli (strain K12) GN=ygdH PE=1 SV=1	24.1506	23.9091	23.7777	23.6338	23.6063	23.3547	24.0632	23.9395	24.0734	23.7443	23.579	23.7035	0.354342	0.111789
LB	220	P0AG51	RL30	50S ribosomal protein L30 OS=Escherichia coli (strain K12) GN=rpmD PE=1 SV=2	27.9232	27.9186	27.7622	27.6852	27.7251	27.6848	27.7104	27.7891	27.594	27.613	27.5461	27.3709	1.44374	-0.179256
LB	220	P00582	DPO1	DNA polymerase I OS=Escherichia coli (strain K12) GN=polA PE=1 SV=1	25.0181	24.9381	24.7681	24.9444	24.946	24.8288	25.0351	25.0182	24.9289	25.0416	25.0801	25.0408	1.68087	0.116867
LB	220	P23836	PHOP	Transcriptional regulatory protein PhoP OS=Escherichia coli (strain K12) GN=phoP PE=1 SV=1	24.1825	23.8693	24.0498	23.401	23.4483	23.3546	23.8975	23.9066	24.0214	23.2728	23.1693	23.274	0.243769	-0.127286
LB	220	P23256	MALY	Protein MalY OS=Escherichia coli (strain K12) GN=malY PE=1 SV=1	15.6926	16.9089	15.7849	NaN	NaN	NaN	16.0454	17.2391	17.7911	NaN	NaN	NaN	0.623464	0.896397
LB	220	P37342	YJJI	Uncharacterized protein YjjI OS=Escherichia coli (strain K12) GN=yjjI PE=4 SV=2	12.3751	15.7815	15.3962	19.4947	19.636	18.9282	15.3026	15.2007	14.8979	18.8047	19.0708	18.5508	0.00848902	0.0359901
LB	220	P60546	KGUA	Guanylate kinase OS=Escherichia coli (strain K12) GN=gmk PE=1 SV=1	24.1767	23.9587	24.0591	23.8887	23.9445	24.0322	24.0474	23.9944	23.8473	24.0048	24.0286	23.8496	0.388489	-0.0479329
LB	220	P0A8L5	YCGN	UPF0260 protein YcgN OS=Escherichia coli (strain K12) GN=ycgN PE=3 SV=1	15.8906	17.0933	16.9785	NaN	NaN	NaN	17.1556	17.2715	17.0509	NaN	NaN	NaN	0.579563	0.505187
LB	220	P0ACJ8	CRP	cAMP-activated global transcriptional regulator CRP OS=Escherichia coli (strain K12) GN=crp PE=1 SV=1	24.0776	23.8175	24.2877	23.7808	23.7148	24.0867	24.195	24.1532	24.4929	24.0642	24.083	24.4253	1.38438	0.274734
LB	220	P12008	AROC	Chorismate synthase OS=Escherichia coli (strain K12) GN=aroC PE=1 SV=4	22.3215	21.9264	22.2117	21.8523	21.8352	21.696	22.4835	22.4957	22.2845	21.8349	21.8769	21.6939	0.348603	0.137714
LB	220	P0AB18	TUSE	Sulfurtransferase TusE OS=Escherichia coli (strain K12) GN=tusE PE=1 SV=1	19.7904	19.797	19.6324	19.5814	19.5881	19.5271	19.8863	19.8824	19.8221	19.5891	19.7404	19.5261	0.54777	0.0883598
LB	220	P39199	PRMB	50S ribosomal protein L3 glutamine methyltransferase OS=Escherichia coli (strain K12) GN=prmB PE=1 SV=3	24.097	23.8803	23.979	23.9221	23.9832	23.8351	24.1451	24.1698	24.1114	24.0566	24.1299	24.0085	2.19249	0.154123
LB	220	P0A6A0	UBIB	Probable protein kinase UbiB OS=Escherichia coli (strain K12) GN=ubiB PE=1 SV=1	17.8257	17.6132	17.3768	17.0332	16.8032	16.5204	17.8111	17.1428	17.5118	17.1002	17.6706	17.0768	0.346754	0.1901
LB	220	P0AER0	GLPF	Glycerol uptake facilitator protein OS=Escherichia coli (strain K12) GN=glpF PE=1 SV=1	22.9331	22.7968	23.2952	22.918	22.4755	23.1882	23.0691	22.9846	23.7556	23.1265	22.8731	23.5186	0.827659	0.286782
LB	220	P0A9C0	GLPA	Anaerobic glycerol-3-phosphate dehydrogenase subunit A OS=Escherichia coli (strain K12) GN=glpA PE=1 SV=1	24.6934	24.4339	24.7712	24.5782	24.2905	24.6281	24.7769	24.6983	25.1607	24.5864	24.6032	25.0208	1.14981	0.241834
LB	220	P32162	YIIS	UPF0381 protein YiiS OS=Escherichia coli (strain K12) GN=yiiS PE=1 SV=1	13.541	14.9219	16.219	18.1532	18.4984	18.4572	16.0257	15.4569	16.3967	18.2265	18.0181	18.6751	0.200019	0.501389
LB	220	P0CE47	EFTU1	Elongation factor Tu 1 OS=Escherichia coli (strain K12) GN=tufA PE=1 SV=1	33.5271	33.4634	33.3871	33.1843	33.2061	33.2425	33.3601	33.3661	33.269	33.213	33.2156	33.1027	0.542638	-0.0806516
LB	220	P0A9J8	PHEA	P-protein OS=Escherichia coli (strain K12) GN=pheA PE=1 SV=1	21.6407	21.6196	21.643	20.2529	20.4039	20.284	21.9	21.8949	21.7241	20.8928	20.9015	20.5076	0.383342	0.32946
LB	220	P0A725	LPXC	UDP-3-O-[3-hydroxymyristoyl] N-acetylglucosamine deacetylase OS=Escherichia coli (strain K12) GN=lpxC PE=1 SV=1	18.8593	19.1996	19.4677	19.6318	19.6649	19.9849	19.5728	19.3762	19.338	19.8063	19.7901	19.6207	0.272536	0.115994
LB	220	P0A738	MOAC	Cyclic pyranopterin monophosphate synthase accessory protein OS=Escherichia coli (strain K12) GN=moaC PE=1 SV=2	22.484	22.5363	22.7547	22.1762	22.1563	22.3662	22.4894	22.5354	22.7177	22.0923	22.1988	22.3176	0.0550426	-0.0204201
LB	220	P15770	AROE	Shikimate dehydrogenase (NADP(+)) OS=Escherichia coli (strain K12) GN=aroE PE=1 SV=1	22.1624	22.1406	22.2425	22.0537	22.064	22.0862	22.1402	22.2939	22.1468	22.2524	22.438	22.0556	0.804496	0.0962283
LB	220	P07862	DDLB	D-alanine--D-alanine ligase B OS=Escherichia coli (strain K12) GN=ddlB PE=1 SV=3	22.6951	22.4889	22.4206	22.4494	22.3511	22.202	22.5596	22.4594	22.4207	22.271	22.3276	22.1031	0.372159	-0.0776065
LB	220	P0AEN8	FUCM	L-fucose mutarotase OS=Escherichia coli (strain K12) GN=fucU PE=1 SV=1	20.23	19.9411	20.2333	18.8264	18.9555	18.8266	20.0824	20.3803	20.8343	18.9872	18.9608	19.5309	0.297496	0.293813
LB	220	P0A7C2	LEXA	LexA repressor OS=Escherichia coli (strain K12) GN=lexA PE=1 SV=1	23.1088	22.913	22.7842	23.0101	22.8813	22.9068	23.1078	22.9417	22.9245	23.1319	23.0755	22.9807	0.845157	0.0929766
LB	220	P09169	OMPT	Protease 7 OS=Escherichia coli (strain K12) GN=ompT PE=1 SV=1	24.6171	25.1016	25.3898	24.7787	25.0379	25.2512	24.9104	25.1413	25.2985	24.8917	25.2204	25.2973	0.298606	0.0972296
LB	220	P60340	TRUB	tRNA pseudouridine synthase B OS=Escherichia coli (strain K12) GN=truB PE=1 SV=1	22.1334	21.7842	22.4531	21.786	22.0709	22.0873	22.2448	22.1483	22.0544	21.9928	22.0145	21.7882	0.0351116	-0.011995
LB	220	P0AED5	UVRY	Response regulator UvrY OS=Escherichia coli (strain K12) GN=uvrY PE=1 SV=1	22.3208	22.3497	22.039	22.321	22.2894	22.0267	22.4225	22.4188	22.3	22.3515	22.3809	22.2427	1.06197	0.128307
LB	220	P37648	YHJJ	Protein YhjJ OS=Escherichia coli (strain K12) GN=yhjJ PE=1 SV=1	21.6134	21.6644	21.3999	21.7593	21.6955	21.5369	21.766	21.733	21.6323	21.8265	21.8006	21.7536	1.40994	0.140449
LB	220	P32053	INTA	Prophage CP4-57 integrase OS=Escherichia coli (strain K12) GN=intA PE=1 SV=2	17.8556	18.4557	17.7157	18.3946	18.2621	17.6226	18.1669	17.5854	17.6968	17.6779	17.8189	17.8553	0.765635	-0.250856
LB	220	P42616	YQJC	Protein YqjC OS=Escherichia coli (strain K12) GN=yqjC PE=1 SV=3	18.62	19.6185	19.3672	19.7969	19.8107	19.7737	19.5982	19.5874	19.5111	19.7	19.7873	19.5099	0.254576	0.117852
LB	220	Q46925	CSDA	Cysteine desulfurase CsdA OS=Escherichia coli (strain K12) GN=csdA PE=1 SV=1	19.165	19.2376	18.8037	18.4804	18.7172	18.3612	18.987	18.9253	18.8038	18.3102	18.2689	18.0643	0.519018	-0.234259
LB	220	P0A850	TIG	Trigger factor OS=Escherichia coli (strain K12) GN=tig PE=1 SV=1	30.4739	30.4127	30.3047	30.1073	30.1494	30.1201	30.3026	30.2925	30.1844	30.0771	30.0824	29.972	0.653028	-0.10953
LB	220	P25397	TEHB	Tellurite methyltransferase OS=Escherichia coli (strain K12) GN=tehB PE=1 SV=1	19.6033	20.1719	20.2397	21.3255	21.5609	21.5316	20.1854	20.3272	20.3016	21.4159	21.4843	21.4158	0.100828	0.116213
LB	220	P0A9Z1	GLNB	Nitrogen regulatory protein P-II 1 OS=Escherichia coli (strain K12) GN=glnB PE=1 SV=1	24.1189	23.9615	23.8903	23.8098	23.7744	23.8695	23.9077	23.915	23.9587	23.9504	23.8555	23.8524	0.0162281	0.00253614
LB	220	P0ACU5	FABR	HTH-type transcriptional repressor FabR OS=Escherichia coli (strain K12) GN=fabR PE=1 SV=1	21.7519	21.7125	21.7477	21.3393	21.4348	21.4275	21.7012	21.6929	21.6998	21.419	21.4017	21.3904	0.0647251	-0.0181071
LB	220	P0A6B4	ALR1	Alanine racemase, biosynthetic OS=Escherichia coli (strain K12) GN=alr PE=1 SV=1	19.7962	20.2154	19.6671	19.7507	19.6322	19.203	20.1684	19.9732	19.8935	19.5118	19.6292	19.2874	0.0637453	0.0331631
LB	220	P36659	CBPA	Curved DNA-binding protein OS=Escherichia coli (strain K12) GN=cbpA PE=1 SV=2	20.2478	20.5765	20.3584	20.2037	20.2857	19.9194	20.1654	20.1924	20.3799	20.0716	20.0674	20.4393	0.166946	-0.0459077
LB	220	P05804	BGLR	Beta-glucuronidase OS=Escherichia coli (strain K12) GN=uidA PE=1 SV=2	15.2976	14.8522	15.5551	NaN	NaN	NaN	15.8122	15.9401	16.0612	NaN	NaN	NaN	1.49564	0.702902
LB	220	Q47622	SAPA	Peptide transport periplasmic protein SapA OS=Escherichia coli (strain K12) GN=sapA PE=3 SV=1	19.6049	19.5222	19.3978	19.1099	19.1893	19.1664	19.5045	19.4847	19.1538	19.1321	19.1843	19.0614	0.291928	-0.0782725
LB	220	P37626	YHII	Uncharacterized protein YhiI OS=Escherichia coli (strain K12) GN=yhiI PE=3 SV=1	20.4384	20.1308	20.8738	21.025	20.9375	21.2027	20.8102	20.8285	20.991	21.294	21.2768	20.9823	0.726652	0.26242
LB	220	P0AES4	GYRA	DNA gyrase subunit A OS=Escherichia coli (strain K12) GN=gyrA PE=1 SV=1	26.6392	26.7086	26.6646	26.6071	26.6593	26.6624	26.5339	26.6162	26.5712	26.543	26.5844	26.594	2.91152	-0.0830634
LB	220	P0A8V2	RPOB	DNA-directed RNA polymerase subunit beta OS=Escherichia coli (strain K12) GN=rpoB PE=1 SV=1	29.8328	29.753	29.8646	29.5413	29.5978	29.7126	29.723	29.6927	29.6672	29.6274	29.6191	29.5574	0.591783	-0.0692259
LB	220	P0AAN9	IRAP	Anti-adapter protein IraP OS=Escherichia coli (strain K12) GN=iraP PE=1 SV=1	20.6443	20.1265	20.387	NaN	NaN	NaN	20.4263	20.0702	20.6354	NaN	NaN	NaN	0.0128169	-0.00863457
LB	220	P33029	YEIQ	Uncharacterized oxidoreductase YeiQ OS=Escherichia coli (strain K12) GN=yeiQ PE=3 SV=1	15.3869	16.2926	15.5493	NaN	NaN	NaN	15.7343	16.1865	15.8037	NaN	NaN	NaN	0.204321	0.16523
LB	220	P0ABI4	CORA	Magnesium transport protein CorA OS=Escherichia coli (strain K12) GN=corA PE=1 SV=1	23.7769	23.5529	24.0344	23.4164	23.4366	23.7374	24.0005	23.9482	23.8948	23.685	23.6978	23.6078	0.620522	0.146559
LB	220	P25888	RHLE	ATP-dependent RNA helicase RhlE OS=Escherichia coli (strain K12) GN=rhlE PE=1 SV=3	23.2563	23.1806	22.6474	23.112	23.0983	22.5858	22.8663	22.8226	22.2587	22.7954	22.7853	22.1029	1.19569	-0.374875
LB	220	P0AG24	SPOT	Bifunctional (p)ppGpp synthase/hydrolase SpoT OS=Escherichia coli (strain K12) GN=spoT PE=1 SV=1	21.0292	21.0197	21.2215	20.9068	21.0567	20.992	20.9069	20.9369	20.8505	20.8072	20.863	20.8589	2.32485	-0.167064
LB	220	P0AC23	FOCA	Probable formate transporter 1 OS=Escherichia coli (strain K12) GN=focA PE=1 SV=1	18.2693	19.392	18.9497	19.0768	19.3629	18.8535	18.7646	19.1319	19.0979	18.6886	19.2392	19.0809	0.0301881	0.016475
LB	220	P0A873	TRMD	tRNA (guanine-N(1)-)-methyltransferase OS=Escherichia coli (strain K12) GN=trmD PE=1 SV=1	22.1682	21.995	21.9834	21.5264	21.569	21.5044	21.9741	22.0743	21.7015	21.3928	21.4379	21.2126	0.39042	-0.15888
LB	220	P0AD05	YECA	Uncharacterized protein YecA OS=Escherichia coli (strain K12) GN=yecA PE=4 SV=1	21.6773	21.5429	21.4764	21.121	20.9564	20.9768	21.5214	21.3818	21.7694	20.9615	21.0265	21.2961	0.0701857	0.0343199
LB	220	P69913	CSRA	Carbon storage regulator OS=Escherichia coli (strain K12) GN=csrA PE=1 SV=1	23.9643	23.9668	23.8998	23.7269	23.7658	23.8564	23.9571	24.1385	24.0051	23.9859	23.9098	23.8026	0.912753	0.10316
LB	220	P09424	MTLD	Mannitol-1-phosphate 5-dehydrogenase OS=Escherichia coli (strain K12) GN=mtlD PE=1 SV=3	22.8394	22.4671	23.7485	22.0752	22.3854	23.1686	23.2576	23.3093	23.7414	22.6011	22.744	23.3097	0.627375	0.379815
LB	220	P0AAP3	FRMR	Transcriptional repressor FrmR OS=Escherichia coli (strain K12) GN=frmR PE=1 SV=1	20.6244	20.9202	20.6444	20.6437	20.7543	20.4434	20.9455	20.8915	20.6598	20.8302	20.8696	20.5887	0.754206	0.125818
LB	220	P36879	YADG	Uncharacterized ABC transporter ATP-binding protein YadG OS=Escherichia coli (strain K12) GN=yadG PE=3 SV=1	22.9471	23.0998	23.2197	23.0898	23.121	23.1544	22.9766	22.9985	23.082	22.9808	23.0116	23.0776	1.14742	-0.0841312
LB	220	P0AED9	DCM	DNA-cytosine methyltransferase OS=Escherichia coli (strain K12) GN=dcm PE=1 SV=1	16.8214	16.3005	16.0122	16.9886	17.0485	16.7037	16.858	16.7711	16.7423	17.1479	17.1426	16.8562	0.785008	0.273877
LB	220	P77735	YAJO	Uncharacterized oxidoreductase YajO OS=Escherichia coli (strain K12) GN=yajO PE=3 SV=2	16.7784	13.6111	15.0751	17.2009	16.9245	17.0154	16.4105	15.584	16.5457	17.3418	17.2699	17.5113	0.480124	0.676312
LB	220	P69776	LPP	Major outer membrane lipoprotein Lpp OS=Escherichia coli (strain K12) GN=lpp PE=1 SV=1	29.5719	29.5462	29.4416	29.4807	29.4	29.3315	29.4935	29.5092	29.3605	29.4347	29.4459	29.3366	0.293604	-0.031896
LB	220	P0AG07	RPE	Ribulose-phosphate 3-epimerase OS=Escherichia coli (strain K12) GN=rpe PE=1 SV=1	23.4674	23.1893	23.2656	22.6455	22.7242	22.5289	23.42	23.405	23.5488	22.785	22.9943	23.0908	0.585606	0.237146
LB	220	P27242	WAAU	Lipopolysaccharide 1,2-N-acetylglucosaminetransferase OS=Escherichia coli (strain K12) GN=waaU PE=4 SV=2	17.8353	19.1143	18.7966	18.7978	19.1853	18.9114	18.5193	18.2482	18.2997	18.4784	18.736	18.6197	0.692493	-0.289923
LB	220	P77202	DSBG	Thiol:disulfide interchange protein DsbG OS=Escherichia coli (strain K12) GN=dsbG PE=1 SV=2	20.7888	20.9374	20.8372	20.1869	20.0352	20.0357	20.8471	20.9119	20.8475	19.9959	20.0528	19.9492	0.049206	-0.0361528
LB	220	P0AG67	RS1	30S ribosomal protein S1 OS=Escherichia coli (strain K12) GN=rpsA PE=1 SV=1	31.3425	31.2722	31.3784	31.0918	31.1511	31.3134	31.222	31.2644	31.153	31.1516	31.1419	31.0588	0.924569	-0.092982
LB	220	P0A8S9	FLHD	Flagellar transcriptional regulator FlhD OS=Escherichia coli (strain K12) GN=flhD PE=1 SV=1	21.38	20.6821	21.1446	20.8799	20.4852	20.8927	20.4393	20.0804	20.4623	20.3399	19.5891	20.2508	2.48765	-0.71711
LB	220	P0ACB2	HEM2	Delta-aminolevulinic acid dehydratase OS=Escherichia coli (strain K12) GN=hemB PE=1 SV=2	21.6945	22.0929	22.197	22.7043	22.9136	22.8622	22.0708	22.047	22.1246	22.7589	22.8567	22.9037	0.0682563	0.0495351
LB	220	P18133	PNCB	Nicotinate phosphoribosyltransferase OS=Escherichia coli (strain K12) GN=pncB PE=1 SV=3	19.511	20.2332	20.2521	19.7213	19.7574	19.5525	20.2697	20.1075	20.1025	19.5873	19.723	19.7029	0.17537	0.0775766
LB	220	P0AGL7	RSME	Ribosomal RNA small subunit methyltransferase E OS=Escherichia coli (strain K12) GN=rsmE PE=1 SV=1	21.7282	21.683	21.6596	21.1314	21.2007	21.168	21.6915	21.6733	21.5845	21.1252	21.1433	21.1228	0.0852173	-0.0383921
LB	220	P33030	YEIR	Zinc-binding GTPase YeiR OS=Escherichia coli (strain K12) GN=yeiR PE=1 SV=2	20.8422	20.92	20.791	20.7284	20.8575	20.8554	20.9459	20.8761	20.8431	20.9151	21.0678	20.9222	1.36707	0.0959558
LB	220	P31057	PANB	3-methyl-2-oxobutanoate hydroxymethyltransferase OS=Escherichia coli (strain K12) GN=panB PE=1 SV=1	25.5858	25.2143	25.6098	25.7116	25.8032	25.783	25.6977	25.7999	25.6988	25.9891	26.0605	25.8991	1.29661	0.239561
LB	220	P0ADY3	RL14	50S ribosomal protein L14 OS=Escherichia coli (strain K12) GN=rplN PE=1 SV=1	28.8504	28.9558	28.9078	28.8065	28.8431	28.82	28.7234	28.7668	28.6422	28.658	28.6811	28.5298	3.18787	-0.197063
LB	220	P0A8C1	YBJQ	UPF0145 protein YbjQ OS=Escherichia coli (strain K12) GN=ybjQ PE=1 SV=1	20.3673	20.1834	20.1565	NaN	NaN	NaN	20.3836	20.4079	20.4359	NaN	NaN	NaN	1.19981	0.173385
LB	220	P36999	RLMA	23S rRNA (guanine(745)-N(1))-methyltransferase OS=Escherichia coli (strain K12) GN=rlmA PE=1 SV=1	19.6182	20.0797	19.9318	20.0106	20.0994	19.9514	19.7728	19.5624	19.5201	19.8651	19.7355	19.8676	1.45064	-0.227937
LB	220	P06983	HEM3	Porphobilinogen deaminase OS=Escherichia coli (strain K12) GN=hemC PE=1 SV=2	22.9039	22.933	22.7267	22.8133	22.8122	22.6997	22.8775	22.7776	22.8118	22.8175	22.8324	22.7127	0.0823579	-0.00988515
LB	220	P03030	LYSR	Transcriptional activator protein LysR OS=Escherichia coli (strain K12) GN=lysR PE=3 SV=1	15.3284	19.281	19.1658	17.07	16.8936	16.5468	19.1553	19.2298	19.0349	16.8015	16.417	16.7325	0.254499	0.514248
LB	220	P0ACF4	DBHB	DNA-binding protein HU-beta OS=Escherichia coli (strain K12) GN=hupB PE=1 SV=1	23.3264	24.6576	25.3255	24.8496	24.9379	25.0995	24.9401	25.0016	25.2025	24.8637	24.9616	25.0429	0.485666	0.302636
LB	220	P18196	MINC	Septum site-determining protein MinC OS=Escherichia coli (strain K12) GN=minC PE=1 SV=1	21.9139	21.8101	21.7278	21.7805	21.8292	21.6805	21.9369	21.958	21.9295	21.9143	22.0341	21.9924	2.9334	0.170533
LB	220	P21169	DCOR	Ornithine decarboxylase, constitutive OS=Escherichia coli (strain K12) GN=speC PE=1 SV=2	18.4345	18.0813	18.6362	20.4554	20.3045	20.34	18.5173	17.9578	18.4953	20.6966	20.3558	20.3152	0.00736312	0.0143175
LB	220	P0A6F9	CH10	10 kDa chaperonin OS=Escherichia coli (strain K12) GN=groS PE=1 SV=1	28.3347	28.2814	28.0664	27.8502	27.8188	27.7976	28.5176	28.5818	28.452	28.1847	28.1964	28.0843	1.43506	0.311279
LB	220	P0A715	KDSA	2-dehydro-3-deoxyphosphooctonate aldolase OS=Escherichia coli (strain K12) GN=kdsA PE=1 SV=1	25.9838	25.9449	26.0425	25.8783	25.9237	25.9641	26.042	26.1184	26.2093	25.9445	26.0433	26.1666	1.78814	0.131132
LB	220	P05194	AROD	3-dehydroquinate dehydratase OS=Escherichia coli (strain K12) GN=aroD PE=1 SV=2	18.9165	18.742	19.0615	18.092	18.007	18.0462	19.2258	19.1272	19.2504	18.1798	18.2349	18.4238	0.418218	0.262801
LB	220	P0ABN5	DCUA	Anaerobic C4-dicarboxylate transporter DcuA OS=Escherichia coli (strain K12) GN=dcuA PE=1 SV=1	20.0794	19.9028	20.2687	19.7414	19.7481	19.948	20.129	20.0483	20.7381	19.8015	20.0873	20.7394	0.937654	0.309226
LB	220	P0A6R0	FABH	3-oxoacyl-[acyl-carrier-protein] synthase 3 OS=Escherichia coli (strain K12) GN=fabH PE=1 SV=1	25.9284	25.8455	25.8384	25.7668	25.8258	25.7928	25.7768	25.7405	25.7623	25.5958	25.6292	25.6944	2.26447	-0.133131
LB	220	P0AEM6	FLIA	RNA polymerase sigma factor FliA OS=Escherichia coli (strain K12) GN=fliA PE=1 SV=1	21.1351	21.1282	21.3884	21.0337	21.0041	21.2299	21.1974	21.0107	21.4487	20.8939	20.8121	21.3627	0.100977	-0.0323226
LB	220	P46837	YHGF	Protein YhgF OS=Escherichia coli (strain K12) GN=yhgF PE=1 SV=3	25.4276	25.4566	25.2531	25.1421	25.2057	25.1293	25.4481	25.5327	25.3803	25.2526	25.3984	25.2393	0.739738	0.106169
LB	220	P39337	YJGM	Uncharacterized N-acetyltransferase YjgM OS=Escherichia coli (strain K12) GN=yjgM PE=3 SV=2	16.254	16.4448	15.8248	15.8452	16.0714	15.9505	16.461	16.1632	16.2566	16.2547	16.3593	16.1836	1.10013	0.214592
LB	220	P0A6B7	ISCS	Cysteine desulfurase IscS OS=Escherichia coli (strain K12) GN=iscS PE=1 SV=1	27.5405	27.5363	27.6586	27.4612	27.5049	27.5828	27.39	27.3413	27.4724	27.3538	27.2785	27.418	2.88102	-0.171719
LB	220	P0A7N9	RL33	50S ribosomal protein L33 OS=Escherichia coli (strain K12) GN=rpmG PE=1 SV=2	27.1492	27.1014	27.0895	26.9305	26.9152	26.9419	26.9988	26.9404	26.9271	26.8179	26.8196	26.761	1.54577	-0.143822
LB	220	P18390	YJJA	Uncharacterized protein YjjA OS=Escherichia coli (strain K12) GN=yjjA PE=3 SV=3	20.3115	20.2963	19.9939	19.7094	19.5473	19.2901	20.1395	20.064	19.9794	19.2846	19.5362	19.5227	0.187091	-0.103687
LB	220	P0A8L7	YCIU	UPF0263 protein YciU OS=Escherichia coli (strain K12) GN=yciU PE=1 SV=1	16.4796	18.1374	18.224	18.0699	18.1956	18.1275	18.1615	18.2545	18.1161	18.191	18.1806	18.0923	0.495331	0.293646
LB	220	P07001	PNTA	NAD(P) transhydrogenase subunit alpha OS=Escherichia coli (strain K12) GN=pntA PE=1 SV=2	24.0067	23.9608	24.1057	24.0107	24.056	24.1647	24.054	24.1159	24.2617	23.9337	24.184	24.2599	0.713143	0.0840753
LB	220	P0A7H6	RECR	Recombination protein RecR OS=Escherichia coli (strain K12) GN=recR PE=3 SV=1	22.2634	22.0292	22.0632	21.9683	21.9524	21.9386	22.0113	22.0753	21.8988	21.7125	21.6385	21.7024	1.28297	-0.196061
LB	220	P0AC62	GLRX3	Glutaredoxin-3 OS=Escherichia coli (strain K12) GN=grxC PE=1 SV=2	25.2956	25.273	25.0614	25.208	25.1678	25.1197	25.0974	25.1937	25.1219	25.221	25.2871	25.1956	0.0107442	-0.00144895
LB	220	P02930	TOLC	Outer membrane protein TolC OS=Escherichia coli (strain K12) GN=tolC PE=1 SV=3	27.0003	27.1447	27.1524	27.0131	27.0435	27.0512	26.9681	26.9409	27.0485	26.8654	26.9107	27.0118	1.78458	-0.10998
LB	220	P64429	YPFJ	Uncharacterized protein YpfJ OS=Escherichia coli (strain K12) GN=ypfJ PE=4 SV=1	20.6328	20.8956	20.9018	20.0506	20.1669	20.1135	20.4419	20.6242	20.6455	19.8583	19.8773	19.8594	0.50474	-0.242416
LB	220	P29131	FTSN	Cell division protein FtsN OS=Escherichia coli (strain K12) GN=ftsN PE=1 SV=3	20.0496	21.3626	21.3385	21.4432	21.3862	21.261	21.3627	21.3433	21.2126	21.316	21.2666	21.1097	0.23841	0.128307
LB	220	P10441	LPXB	Lipid-A-disaccharide synthase OS=Escherichia coli (strain K12) GN=lpxB PE=1 SV=2	20.4096	19.9739	20.4517	20.6288	20.8797	20.6498	20.0097	20.1261	20.1296	20.5392	20.2546	20.6167	0.697535	-0.219625
LB	220	P0A6L2	DAPA	4-hydroxy-tetrahydrodipicolinate synthase OS=Escherichia coli (strain K12) GN=dapA PE=1 SV=1	24.5764	24.4642	24.5459	24.6614	24.685	24.69	24.6361	24.6266	24.7214	24.8593	24.9233	25.0196	1.55374	0.193906
LB	220	P0AAT4	YBDG	Miniconductance mechanosensitive channel YbdG OS=Escherichia coli (strain K12) GN=ybdG PE=1 SV=1	19.3376	19.3823	19.085	19.4944	19.5647	19.228	19.1767	19.2574	19.0507	19.3014	19.4493	19.1694	0.629814	-0.114504
LB	220	P16384	MIAA	tRNA dimethylallyltransferase OS=Escherichia coli (strain K12) GN=miaA PE=1 SV=2	20.3248	20.443	20.0656	19.8926	19.8513	19.4038	20.2297	20.199	20.0224	19.957	19.97	19.8585	0.097009	0.0425657
LB	220	P0A858	TPIS	Triosephosphate isomerase OS=Escherichia coli (strain K12) GN=tpiA PE=1 SV=1	26.9753	27.0888	26.8107	26.8806	26.9948	26.7066	26.9833	27.085	27.0858	26.8748	27.035	26.9867	0.797827	0.0989688
LB	220	P27434	RODZ	Cytoskeleton protein RodZ OS=Escherichia coli (strain K12) GN=rodZ PE=1 SV=2	23.8487	23.8931	23.8012	24.365	24.3391	24.3545	23.7958	23.8696	23.8632	24.3378	24.3875	24.3777	0.0104625	0.00501188
LB	220	P37747	GLF	UDP-galactopyranose mutase OS=Escherichia coli (strain K12) GN=glf PE=1 SV=1	25.0883	24.974	25.0493	24.6553	24.7396	24.7405	24.9213	24.9085	24.9877	24.609	24.6187	24.6845	0.37779	-0.0862239
LB	220	P27305	GLUQ	Glutamyl-Q tRNA(Asp) synthetase OS=Escherichia coli (strain K12) GN=gluQ PE=1 SV=6	17.9769	14.6938	17.6037	17.8864	18.1523	18.3405	18.0271	17.7223	17.4634	18.3446	18.3937	18.0358	0.444954	0.555551
LB	220	P0A9V1	LPTB	Lipopolysaccharide export system ATP-binding protein LptB OS=Escherichia coli (strain K12) GN=lptB PE=1 SV=2	23.8326	23.8288	23.7834	23.6507	23.6042	23.6333	23.7402	23.7775	23.7817	23.575	23.602	23.5735	0.350762	-0.0471738
LB	220	P36938	PGM	Phosphoglucomutase OS=Escherichia coli (strain K12) GN=pgm PE=1 SV=1	25.6501	25.6488	25.5977	25.6063	25.6165	25.4297	25.5735	25.5822	25.6531	25.5088	25.5737	25.5521	0.181922	-0.0176497
LB	220	P52060	YGGU	UPF0235 protein YggU OS=Escherichia coli (strain K12) GN=yggU PE=3 SV=2	19.4137	19.3114	19.0019	19.2875	19.1438	19.1564	19.1456	19.1632	19.1256	19.0886	19.0191	19.1764	0.811281	-0.0993544
LB	220	P0A7A2	GPMB	Probable phosphoglycerate mutase GpmB OS=Escherichia coli (strain K12) GN=gpmB PE=3 SV=1	21.5744	22.0777	22.2954	21.7224	21.7898	21.7715	22.1941	22.2347	22.2755	21.9013	21.876	21.8351	0.672615	0.180893
LB	220	P29018	CYDD	ATP-binding/permease protein CydD OS=Escherichia coli (strain K12) GN=cydD PE=1 SV=3	20.9823	21.3258	21.4516	20.5535	20.6657	20.6669	21.269	21.3836	21.6671	20.6623	20.7935	20.9499	0.364679	0.179923
LB	220	P0ADG7	IMDH	Inosine-5'-monophosphate dehydrogenase OS=Escherichia coli (strain K12) GN=guaB PE=1 SV=1	27.8402	27.8798	27.635	28.1089	28.213	27.9142	27.7644	27.8148	27.4795	28.0644	28.0944	27.7292	0.385053	-0.107385
LB	220	P23830	PSS	CDP-diacylglycerol--serine O-phosphatidyltransferase OS=Escherichia coli (strain K12) GN=pssA PE=1 SV=2	23.1526	23.3381	23.195	23.1884	23.2465	23.2109	23.1161	23.1625	23.2202	23.0602	23.1145	23.1427	1.50435	-0.0858803
LB	220	P0ABS5	DNAG	DNA primase OS=Escherichia coli (strain K12) GN=dnaG PE=1 SV=1	18.1363	18.0731	17.9316	18.8099	20.2472	18.9955	17.7101	17.772	17.929	18.7349	18.773	18.6818	0.495148	-0.432118
LB	220	P0A7L8	RL27	50S ribosomal protein L27 OS=Escherichia coli (strain K12) GN=rpmA PE=1 SV=2	25.3362	26.7556	26.7294	27.6238	27.6743	27.6478	26.65	26.6997	26.5407	27.5249	27.5081	27.3766	0.0777831	0.0887915
LB	220	P28249	ASMA	Protein AsmA OS=Escherichia coli (strain K12) GN=asmA PE=3 SV=2	17.8444	17.0428	17.4715	16.9427	16.7935	16.9241	17.4642	17.3142	17.5424	16.6739	16.9213	17.305	0.0562736	0.0336609
LB	220	P0AAI3	FTSH	ATP-dependent zinc metalloprotease FtsH OS=Escherichia coli (strain K12) GN=ftsH PE=1 SV=1	27.0989	27.0778	26.9744	26.8927	26.8562	26.8426	27.0695	27.008	26.9192	26.8903	26.8365	26.7635	0.280951	-0.0425997
LB	220	P0ACT6	UIDR	HTH-type transcriptional regulator UidR OS=Escherichia coli (strain K12) GN=uidR PE=3 SV=1	17.1412	16.7917	17.9423	17.1888	16.9847	17.4664	17.7318	17.5458	18.1618	16.3585	16.0527	16.6542	0.174408	-0.168362
LB	220	P63020	NFUA	Fe/S biogenesis protein NfuA OS=Escherichia coli (strain K12) GN=nfuA PE=1 SV=1	25.411	25.4046	25.3931	25.393	25.3994	25.3992	25.451	25.4203	25.3888	25.3588	25.4107	25.4279	0.304935	0.00950623
LB	220	Q46920	QUEF	NADPH-dependent 7-cyano-7-deazaguanine reductase OS=Escherichia coli (strain K12) GN=queF PE=1 SV=1	21.3782	21.4584	21.4315	20.7981	20.7866	20.6144	21.4356	21.5369	21.4693	20.9261	21.0057	20.8643	0.270818	0.128424
LB	220	P0AEL0	FDOI	Formate dehydrogenase, cytochrome b556(fdo) subunit OS=Escherichia coli (strain K12) GN=fdoI PE=1 SV=1	16.0168	13.8548	15.5533	NaN	NaN	NaN	15.4067	14.0529	14.597	NaN	NaN	NaN	0.233922	-0.456116
LB	220	P0ADK8	YIBL	Uncharacterized protein YibL OS=Escherichia coli (strain K12) GN=yibL PE=1 SV=1	23.0346	23.0491	22.8945	22.8751	22.9614	22.8382	22.9384	23.021	22.7718	22.927	22.9208	22.7071	0.482249	-0.0611296
LB	220	P0A8M3	SYT	Threonine--tRNA ligase OS=Escherichia coli (strain K12) GN=thrS PE=1 SV=1	27.2798	27.2863	27.2252	27.0606	27.0596	27.0599	27.2089	27.2003	27.1811	27.0681	27.0731	27.0372	0.252013	-0.0337629
LB	220	P64624	YHEO	Uncharacterized protein YheO OS=Escherichia coli (strain K12) GN=yheO PE=4 SV=1	20.7333	20.6326	20.4929	19.6032	19.6942	19.3307	20.7903	20.6135	20.6603	19.7742	19.8302	19.7142	0.184861	0.149282
LB	220	P0A9E5	FNR	Fumarate and nitrate reduction regulatory protein OS=Escherichia coli (strain K12) GN=fnr PE=1 SV=1	23.8156	23.6205	24.0311	23.2357	23.25	23.2154	23.8389	23.8461	24.0657	23.2967	23.3272	23.3895	0.205957	0.0992985
LB	220	P29217	YCEH	UPF0502 protein YceH OS=Escherichia coli (strain K12) GN=yceH PE=1 SV=3	22.847	22.5646	22.6312	22.7753	22.7091	22.6831	22.8629	22.9434	22.9959	22.9509	22.9611	22.9716	3.555	0.24592
LB	220	P68567	RSMJ	Ribosomal RNA small subunit methyltransferase J OS=Escherichia coli (strain K12) GN=rsmJ PE=1 SV=1	19.9031	19.7853	19.6647	19.6339	19.8606	19.5322	19.9155	19.7537	19.5065	19.7641	19.5677	19.4737	0.312618	-0.0664724
LB	220	P0A7A7	PLSB	Glycerol-3-phosphate acyltransferase OS=Escherichia coli (strain K12) GN=plsB PE=1 SV=2	23.9735	23.9701	23.9008	23.7959	23.8116	23.7409	24.0917	24.0097	24.033	23.9657	23.9826	23.9155	1.78293	0.134234
LB	220	P28634	TRMO	tRNA (adenine(37)-N6)-methyltransferase OS=Escherichia coli (strain K12) GN=trmO PE=1 SV=2	16.2375	17.5228	16.9733	NaN	NaN	NaN	16.741	16.4283	15.8986	NaN	NaN	NaN	0.550828	-0.555192
LB	220	P0A9S1	FUCO	Lactaldehyde reductase OS=Escherichia coli (strain K12) GN=fucO PE=1 SV=2	18.0351	16.84	17.9875	NaN	NaN	NaN	17.7238	17.4731	18.1612	NaN	NaN	NaN	0.139006	0.165148
LB	220	P0AA10	RL13	50S ribosomal protein L13 OS=Escherichia coli (strain K12) GN=rplM PE=1 SV=1	29.2335	29.2763	29.1338	28.949	28.9686	28.8754	29.0798	29.0977	28.9283	28.8023	28.854	28.6668	0.960795	-0.167977
LB	220	P37613	PANM	PanD maturation factor OS=Escherichia coli (strain K12) GN=panM PE=1 SV=1	19.8399	19.5109	19.476	19.451	19.3926	19.2817	19.6459	19.4574	19.4622	19.472	19.6575	19.654	0.32953	0.0661538
LB	220	P0AC19	FOLX	Dihydroneopterin triphosphate 2'-epimerase OS=Escherichia coli (strain K12) GN=folX PE=1 SV=2	22.2673	22.3635	22.1996	22.6826	22.7048	22.7486	22.303	22.3918	22.2796	22.7046	22.7457	22.6974	0.0704264	0.0259298
LB	220	P0ACL5	GLCC	Glc operon transcriptional activator OS=Escherichia coli (strain K12) GN=glcC PE=1 SV=1	13.5131	16.2732	16.3673	16.517	16.0128	16.4087	16.8477	16.6284	16.6845	16.6832	16.1637	16.3755	0.770659	0.715127
LB	220	P0AEP3	GALU	UTP--glucose-1-phosphate uridylyltransferase OS=Escherichia coli (strain K12) GN=galU PE=1 SV=2	26.8756	26.6346	26.8531	26.6133	26.7043	26.7314	26.9424	27.0015	26.8382	26.9603	26.9422	26.6828	1.45593	0.159158
LB	220	P21514	YAHA	Cyclic di-GMP phosphodiesterase YahA OS=Escherichia coli (strain K12) GN=yahA PE=1 SV=2	13.8808	14.5057	16.002	17.3186	17.813	18.5509	13.2567	13.2584	14.6486	17.642	17.4477	17.8488	0.230232	-0.661453
LB	220	P25737	LYSP	Lysine-specific permease OS=Escherichia coli (strain K12) GN=lysP PE=1 SV=5	19.7861	20.1241	19.9514	NaN	NaN	NaN	19.5277	19.8582	19.6397	NaN	NaN	NaN	0.947322	-0.278641
LB	220	P63389	YHES	Uncharacterized ABC transporter ATP-binding protein YheS OS=Escherichia coli (strain K12) GN=yheS PE=1 SV=1	22.4118	22.5116	22.2608	22.434	22.5478	22.3988	22.2888	22.2513	22.1768	22.373	22.4239	22.2755	1.40444	-0.12927
LB	220	P0A890	TUSA	Sulfurtransferase TusA OS=Escherichia coli (strain K12) GN=tusA PE=1 SV=1	21.5646	21.5927	21.4009	21.6339	21.7341	21.5688	21.4601	21.4691	21.304	21.5854	21.4595	21.4306	1.3334	-0.131052
LB	220	P45464	LPOA	Penicillin-binding protein activator LpoA OS=Escherichia coli (strain K12) GN=lpoA PE=1 SV=1	23.8877	23.7113	23.9368	23.8731	23.8658	23.9845	23.6967	23.7212	23.9045	23.6841	23.7281	23.8687	1.15158	-0.109317
LB	220	P0AAG5	MDLB	Multidrug resistance-like ATP-binding protein MdlB OS=Escherichia coli (strain K12) GN=mdlB PE=1 SV=1	14.9554	15.7557	15.4226	16.8427	16.8745	17.1042	15.1516	15.2143	14.9412	16.8394	17.4182	17.4608	0.0065354	0.011706
LB	220	P67095	YFCE	Phosphodiesterase YfcE OS=Escherichia coli (strain K12) GN=yfcE PE=1 SV=1	20.823	20.5815	20.5016	20.4779	20.9439	20.8883	20.6228	20.7182	20.7585	20.8934	21.036	21.0718	0.663181	0.147409
LB	220	P0ADZ0	RL23	50S ribosomal protein L23 OS=Escherichia coli (strain K12) GN=rplW PE=1 SV=1	25.2861	25.5595	25.6541	25.6723	25.7425	25.6578	25.3995	25.4165	25.3041	25.3676	25.399	25.1688	2.09648	-0.252801
LB	220	P00562	AK2H	Bifunctional aspartokinase/homoserine dehydrogenase 2 OS=Escherichia coli (strain K12) GN=metL PE=1 SV=3	22.8134	22.849	22.9162	23.1524	23.194	22.9399	22.8587	22.8423	22.7279	22.8001	22.8741	22.7264	1.47482	-0.172576
LB	220	P21345	GLTP	Proton glutamate symport protein OS=Escherichia coli (strain K12) GN=gltP PE=1 SV=2	19.2265	17.0642	19.7575	19.9247	19.7101	19.3552	19.5019	19.2626	19.3788	19.0371	19.0291	19.2195	0.0527144	0.0651321
LB	220	P76298	FLHA	Flagellar biosynthesis protein FlhA OS=Escherichia coli (strain K12) GN=flhA PE=3 SV=1	20.82	20.7172	21.0246	19.8164	19.9057	20.22	20.3097	19.9153	20.6265	19.0595	18.9484	19.801	1.04306	-0.640594
LB	220	P0ACR9	MPRA	Transcriptional repressor MprA OS=Escherichia coli (strain K12) GN=mprA PE=2 SV=1	23.4923	23.1006	22.9276	23.0994	23.1621	23.0024	23.4991	23.52	23.0241	23.4514	23.4281	22.9814	0.752797	0.186626
LB	220	P24207	PHEP	Phenylalanine-specific permease OS=Escherichia coli (strain K12) GN=pheP PE=1 SV=1	19.684	19.3523	19.2459	18.9158	18.8734	18.8635	19.2115	19.1383	18.923	18.5146	18.5851	18.6697	0.951299	-0.31547
LB	220	P64606	MLAE	Probable phospholipid ABC transporter permease protein MlaE OS=Escherichia coli (strain K12) GN=mlaE PE=1 SV=1	19.0189	19.2939	19.3552	16.5973	16.2183	16.2869	18.8465	19.1949	19.1258	15.6303	16.154	15.919	0.126279	-0.316673
LB	220	Q46893	ISPD	2-C-methyl-D-erythritol 4-phosphate cytidylyltransferase OS=Escherichia coli (strain K12) GN=ispD PE=1 SV=3	21.2042	21.2586	21.0924	21.2195	21.2242	21.1913	21.1128	21.1851	21.2038	21.1712	21.2852	21.1617	0.137248	-0.0117025
LB	220	P0CK95	ACFD	Putative lipoprotein AcfD homolog OS=Escherichia coli (strain K12) GN=yghJ PE=3 SV=1	24.3276	24.6256	23.65	23.9476	24.1616	23.0738	24.0471	24.0736	22.7992	23.5744	23.6621	22.3614	0.789865	-0.544719
LB	220	P11880	MURF	UDP-N-acetylmuramoyl-tripeptide--D-alanyl-D-alanine ligase OS=Escherichia coli (strain K12) GN=murF PE=1 SV=2	22.1453	22.0989	21.8822	21.9031	21.9915	21.6049	22.0239	22.0294	21.9344	21.9214	21.9525	21.7446	0.0126257	-0.00329812
LB	220	P0A794	PDXJ	Pyridoxine 5'-phosphate synthase OS=Escherichia coli (strain K12) GN=pdxJ PE=1 SV=2	24.322	24.2453	24.0787	23.6021	23.6447	23.6269	24.2224	24.402	24.2057	23.842	23.8079	23.798	0.316952	0.126375
LB	220	P0A6A8	ACP	Acyl carrier protein OS=Escherichia coli (strain K12) GN=acpP PE=1 SV=2	28.5714	28.4804	28.4094	28.443	28.4758	28.3983	28.3503	28.3346	28.3483	28.325	28.4083	28.3818	2.36398	-0.105001
LB	220	P0AFZ1	SSEB	Protein SseB OS=Escherichia coli (strain K12) GN=sseB PE=4 SV=1	20.6685	20.8803	20.9709	20.0345	20.1199	20.1903	20.6853	20.524	20.8084	19.5635	19.3513	20.0238	0.502281	-0.318008
LB	220	P0ACP1	CRA	Catabolite repressor/activator OS=Escherichia coli (strain K12) GN=cra PE=1 SV=1	20.3103	19.5403	20.3993	21.9422	21.8827	21.9683	20.615	20.4371	20.644	22.1082	22.1221	22.2125	0.263013	0.349272
LB	220	P0A9X4	MREB	Rod shape-determining protein MreB OS=Escherichia coli (strain K12) GN=mreB PE=1 SV=1	27.0029	26.9161	26.7687	26.8404	26.861	26.7529	26.829	26.8457	26.745	26.8134	26.8339	26.7283	0.675004	-0.0577599
LB	220	P0ACV4	LAPA	Lipopolysaccharide assembly protein A OS=Escherichia coli (strain K12) GN=lapA PE=1 SV=1	20.2004	19.9892	19.9803	20.2954	20.1594	20.3136	19.7728	20.0227	19.9541	20.1438	20.3582	20.4009	0.162494	-0.0476357
LB	220	P00962	SYQ	Glutamine--tRNA ligase OS=Escherichia coli (strain K12) GN=glnS PE=1 SV=3	26.3434	26.2838	26.2803	26.1978	26.2818	26.1183	26.2429	26.2328	26.1979	26.1296	26.1725	26.1069	0.979072	-0.0704664
LB	220	P06971	FHUA	Ferrichrome-iron receptor OS=Escherichia coli (strain K12) GN=fhuA PE=1 SV=2	25.7597	25.8821	25.1464	25.7758	25.9026	25.271	25.5164	25.5953	25.0039	25.6146	25.6604	25.0354	0.589477	-0.218617
LB	220	P0A944	RIMI	Ribosomal-protein-alanine acetyltransferase OS=Escherichia coli (strain K12) GN=rimI PE=3 SV=1	20.399	20.1813	19.7494	19.9328	20.1075	19.7426	20.1647	20.3076	20.2023	19.7819	19.9244	19.8657	0.0589684	0.0223773
LB	220	P27240	RFAY	Lipopolysaccharide core heptose(II) kinase RfaY OS=Escherichia coli (strain K12) GN=rfaY PE=3 SV=2	20.2098	20.3117	20.0178	19.6573	19.8477	19.6844	20.11	19.9827	19.9547	19.557	19.7003	19.6146	0.429918	-0.134892
LB	220	P0AAU7	YBFE	Uncharacterized protein YbfE OS=Escherichia coli (strain K12) GN=ybfE PE=1 SV=2	19.1137	16.1908	19.572	17.8109	17.8098	17.717	19.5582	19.1731	19.0834	17.4776	17.3438	17.5408	0.207904	0.327099
LB	220	P75863	YCBX	Uncharacterized protein YcbX OS=Escherichia coli (strain K12) GN=ycbX PE=1 SV=1	22.4466	22.2975	22.1238	22.5933	22.4394	22.3758	22.4841	22.5562	22.4107	22.7611	22.7339	22.6441	1.53208	0.218947
LB	220	P0ADZ4	RS15	30S ribosomal protein S15 OS=Escherichia coli (strain K12) GN=rpsO PE=1 SV=2	28.5771	28.7909	28.6082	28.5957	28.6528	28.5759	28.5176	28.5931	28.4512	28.3979	28.4416	28.3011	2.21685	-0.183045
LB	220	P0AAQ2	YAJD	Uncharacterized protein YajD OS=Escherichia coli (strain K12) GN=yajD PE=4 SV=1	19.3	19.3189	18.8575	18.2449	18.1816	18.0808	19.3067	19.2916	19.129	18.5006	18.432	18.1204	0.16806	0.132752
LB	220	P0A821	SELA	L-seryl-tRNA(Sec) selenium transferase OS=Escherichia coli (strain K12) GN=selA PE=1 SV=1	20.3273	20.9827	20.6213	20.7212	20.8141	20.6725	20.6461	20.4231	20.5842	20.6208	20.9473	20.6484	0.154981	-0.0448621
LB	220	P22523	MUKB	Chromosome partition protein MukB OS=Escherichia coli (strain K12) GN=mukB PE=1 SV=2	25.3395	25.2279	25.2296	25.181	25.1967	25.256	25.26	25.1888	25.1244	25.22	25.1829	25.0957	0.974112	-0.0597995
LB	220	P52697	6PGL	6-phosphogluconolactonase OS=Escherichia coli (strain K12) GN=pgl PE=1 SV=2	25.4061	25.5094	25.2926	25.3734	25.4753	25.2689	25.4822	25.5902	25.6118	25.4701	25.5577	25.5482	2.18002	0.15573
LB	220	P0ACY1	YDJA	Putative NAD(P)H nitroreductase YdjA OS=Escherichia coli (strain K12) GN=ydjA PE=1 SV=1	24.2338	24.1721	24.0379	24.1316	24.1259	24.0629	24.174	24.1631	24.2615	24.1885	24.1608	24.2464	1.20219	0.0716451
LB	220	P0AFG8	ODP1	Pyruvate dehydrogenase E1 component OS=Escherichia coli (strain K12) GN=aceE PE=1 SV=2	30.5106	30.5437	30.5055	30.3124	30.4387	30.3863	30.528	30.5881	30.4234	30.4292	30.5234	30.3407	0.174196	0.0226049
LB	220	P0A6S7	GPDA	Glycerol-3-phosphate dehydrogenase [NAD(P)+] OS=Escherichia coli (strain K12) GN=gpsA PE=3 SV=1	24.1281	23.7921	24.0035	23.941	24.0071	23.9037	23.9976	23.9235	23.955	23.7855	23.7936	23.8109	0.733705	-0.0849174
LB	220	P27278	NADR	Trifunctional NAD biosynthesis/regulator protein NadR OS=Escherichia coli (strain K12) GN=nadR PE=1 SV=2	20.2387	20.3365	20.1969	20.0747	20.4205	20.014	20.2236	20.2288	20.0377	20.1152	20.415	20.3781	0.0830654	0.0195185
LB	220	P0AES0	GSP	Bifunctional glutathionylspermidine synthetase/amidase OS=Escherichia coli (strain K12) GN=gss PE=1 SV=1	20.912	21.1429	21.2115	19.3627	19.4012	19.0184	20.9719	20.9722	20.9982	19.0572	19.7014	19.4337	0.00885313	0.0142991
LB	220	P0AC02	BAMD	Outer membrane protein assembly factor BamD OS=Escherichia coli (strain K12) GN=bamD PE=1 SV=1	23.7332	23.774	23.76	23.7279	23.7516	23.5817	23.8197	23.775	23.7477	23.6852	23.7879	23.6821	0.336368	0.0282033
LB	220	P0AEI1	MIAB	tRNA-2-methylthio-N(6)-dimethylallyladenosine synthase OS=Escherichia coli (strain K12) GN=miaB PE=1 SV=1	25.3046	25.2944	25.3951	25.5063	25.4021	25.4833	25.2845	25.2571	25.1672	25.3921	25.4119	25.3413	0.928561	-0.0886027
LB	220	P0ABE2	BOLA	Protein BolA OS=Escherichia coli (strain K12) GN=bolA PE=1 SV=1	22.1506	21.9865	22.0461	22.0177	21.8174	21.8532	22.119	21.9427	22.2188	21.9252	21.8064	22.1059	0.206655	0.0410595
LB	220	P0A6Y8	DNAK	Chaperone protein DnaK OS=Escherichia coli (strain K12) GN=dnaK PE=1 SV=2	30.3051	30.3123	30.1189	30.2175	30.2316	30.0545	30.5395	30.5098	30.3066	30.4598	30.4619	30.247	2.14946	0.214105
LB	220	P77150	PDXY	Pyridoxamine kinase OS=Escherichia coli (strain K12) GN=pdxY PE=1 SV=3	21.4396	20.194	22.0978	21.3043	21.5392	22.0418	21.3041	21.9344	22.1835	21.9183	22.0712	21.9581	0.776988	0.458803
LB	220	P76346	MTFA	Protein MtfA OS=Escherichia coli (strain K12) GN=mtfA PE=1 SV=2	19.0214	18.2793	19.2845	16.9954	16.4345	16.9306	19.4177	19.1634	20.0957	17.0395	17.0309	17.9515	0.391487	0.625485
LB	220	P0AB67	PNTB	NAD(P) transhydrogenase subunit beta OS=Escherichia coli (strain K12) GN=pntB PE=1 SV=1	23.5281	23.6426	23.6536	23.3728	23.4447	23.4294	23.5927	23.5938	23.8312	23.4201	23.5444	23.6706	0.665421	0.096921
LB	220	P05523	FPG	Formamidopyrimidine-DNA glycosylase OS=Escherichia coli (strain K12) GN=mutM PE=1 SV=3	16.829	18.1019	18.0886	18.2957	17.9957	17.9835	18.395	18.0537	18.0977	18.2467	18.0517	17.9545	0.535496	0.250859
LB	220	P37127	AEGA	Protein AegA OS=Escherichia coli (strain K12) GN=aegA PE=3 SV=2	15.4831	18.6679	18.6264	18.7251	18.6514	18.8474	18.6596	18.2548	18.4562	18.9189	19.0358	18.6972	0.418167	0.503553
LB	220	P61949	FLAV	Flavodoxin-1 OS=Escherichia coli (strain K12) GN=fldA PE=1 SV=2	26.3005	26.4282	26.2436	26.2545	26.3051	26.2249	26.1908	26.3047	26.198	26.1071	26.242	26.1058	1.37491	-0.101402
LB	220	P11454	ENTF	Enterobactin synthase component F OS=Escherichia coli (strain K12) GN=entF PE=1 SV=3	13.3603	15.9427	13.9626	17.9492	17.7258	16.1631	14.9815	15.5766	13.8918	17.4501	17.1612	15.4101	0.0392882	-0.105411
LB	220	P27830	RMLB2	dTDP-glucose 4,6-dehydratase 2 OS=Escherichia coli (strain K12) GN=rffG PE=1 SV=3	22.2944	22.0703	21.9999	21.8515	22.0268	21.9074	22.0573	22.0824	21.9662	21.8395	21.7632	21.7763	0.652927	-0.110919
LB	220	P0AEL6	FEPB	Ferrienterobactin-binding periplasmic protein OS=Escherichia coli (strain K12) GN=fepB PE=1 SV=1	12.3091	15.8434	15.5536	18.8891	19.0901	18.4314	15.482	15.1992	15.2274	18.8456	18.883	18.3727	0.088284	0.315526
LB	220	P37326	INTS	Putative prophage CPS-53 integrase OS=Escherichia coli (strain K12) GN=intS PE=1 SV=1	14.9865	15.6273	15.1057	14.6423	16.3515	15.1877	16.1599	16.2066	15.3241	16.6231	15.7446	15.141	0.874096	0.549719
LB	220	P06709	BIRA	Bifunctional ligase/repressor BirA OS=Escherichia coli (strain K12) GN=birA PE=1 SV=1	18.7684	18.3806	18.1384	18.5411	18.8455	18.5415	18.3338	18.4554	18.3204	18.4714	18.6123	18.5685	0.276969	-0.0756474
LB	220	P05852	TSAD	tRNA N6-adenosine threonylcarbamoyltransferase OS=Escherichia coli (strain K12) GN=tsaD PE=1 SV=2	22.9218	22.8775	22.8791	23.0548	23.0743	22.997	22.8145	22.8361	22.8084	22.9753	22.992	22.8678	0.95511	-0.085077
LB	220	P00956	SYI	Isoleucine--tRNA ligase OS=Escherichia coli (strain K12) GN=ileS PE=1 SV=5	27.3003	27.3244	27.2122	27.1786	27.2228	27.0748	27.2865	27.2682	27.2139	27.1702	27.2422	27.122	0.0129739	-0.00168482
LB	220	P42626	YHAM	UPF0597 protein YhaM OS=Escherichia coli (strain K12) GN=yhaM PE=3 SV=3	20.5475	19.4081	21.6624	20.7391	20.711	21.9883	20.9744	20.5024	21.3212	21.0655	20.8767	21.5822	0.213796	0.210971
LB	220	P0A9F1	MNTR	Transcriptional regulator MntR OS=Escherichia coli (strain K12) GN=mntR PE=1 SV=1	19.9519	19.306	18.9247	16.0715	15.724	16.3973	19.2372	19.1786	19.1667	16.4764	16.3288	15.9616	0.00146597	-0.00436576
LB	220	P15034	AMPP	Xaa-Pro aminopeptidase OS=Escherichia coli (strain K12) GN=pepP PE=1 SV=2	23.4478	23.5112	23.4485	23.3983	23.4619	23.275	23.4782	23.4504	23.6184	23.4107	23.4092	23.5125	0.598198	0.0561241
LB	220	P32695	DUSA	tRNA-dihydrouridine(20/20a) synthase OS=Escherichia coli (strain K12) GN=dusA PE=1 SV=4	22.8794	22.6227	22.7421	23.2552	23.3073	23.0986	22.7805	22.6451	22.547	23.1949	23.1691	23.0272	0.232327	-0.0902538
LB	220	P36767	RDGC	Recombination-associated protein RdgC OS=Escherichia coli (strain K12) GN=rdgC PE=1 SV=1	23.9405	23.8729	23.8517	23.5758	23.6943	23.5472	23.9262	23.9485	23.8405	23.6412	23.6846	23.4877	0.0268569	0.00770982
LB	220	P25552	GPPA	Guanosine-5'-triphosphate,3'-diphosphate pyrophosphatase OS=Escherichia coli (strain K12) GN=gppA PE=1 SV=3	18.2018	18.1414	17.99	19.2738	19.2381	19.3367	18.181	18.2026	18.0769	19.3638	19.4054	19.3664	0.065646	0.069053
LB	220	P16700	CYSP	Thiosulfate-binding protein OS=Escherichia coli (strain K12) GN=cysP PE=1 SV=1	21.6069	20.7333	19.5948	21.1593	19.7216	17.5586	21.3609	20.2055	19.6095	21.0171	19.4773	18.0351	0.0516303	-0.111506
LB	220	P77649	YDIU	UPF0061 protein YdiU OS=Escherichia coli (strain K12) GN=ydiU PE=3 SV=1	17.7758	17.3578	17.9174	17.6387	17.6191	17.9444	17.7356	16.2178	18.2776	17.1479	16.5699	17.6782	0.671279	-0.437674
LB	220	P0AB89	PUR8	Adenylosuccinate lyase OS=Escherichia coli (strain K12) GN=purB PE=1 SV=1	25.3411	25.2298	25.4165	25.143	25.1495	25.2504	25.4689	25.3898	25.2409	25.4349	25.4043	25.2164	0.919207	0.104167
LB	220	P00561	AK1H	Bifunctional aspartokinase/homoserine dehydrogenase 1 OS=Escherichia coli (strain K12) GN=thrA PE=1 SV=2	25.0717	25.201	25.1457	24.8866	24.9805	24.9896	25.0818	25.2797	25.1229	24.8992	25.024	24.9742	0.091767	0.0177711
LB	220	P0A9L8	P5CR	Pyrroline-5-carboxylate reductase OS=Escherichia coli (strain K12) GN=proC PE=1 SV=1	23.37	23.1752	23.2003	23.3028	23.285	23.2035	23.2909	23.3174	23.2307	23.3463	23.3701	23.2797	0.682632	0.0497252
LB	220	P0AEC3	ARCB	Aerobic respiration control sensor protein ArcB OS=Escherichia coli (strain K12) GN=arcB PE=1 SV=1	20.5366	20.1727	20.2371	20.1113	19.9439	19.797	20.5608	20.5541	20.5682	20.1227	20.3226	20.2008	1.08393	0.255103
LB	220	P06996	OMPC	Outer membrane protein C OS=Escherichia coli (strain K12) GN=ompC PE=1 SV=1	31.3753	31.4582	31.5816	31.3182	31.4584	31.6134	30.9968	31.3422	31.301	31.3853	31.3182	31.5689	0.903492	-0.148814
LB	220	P0A9A9	FUR	Ferric uptake regulation protein OS=Escherichia coli (strain K12) GN=fur PE=1 SV=1	25.4218	25.1448	25.2426	25.2193	25.084	25.2021	25.2573	25.1973	25.2933	25.1886	25.1728	25.2345	0.0339158	0.00487645
LB	220	P77304	DTPA	Dipeptide and tripeptide permease A OS=Escherichia coli (strain K12) GN=dtpA PE=1 SV=1	17.8423	17.8221	17.8531	18.8914	18.8907	18.8177	17.6368	17.8516	17.7549	18.9426	19.1699	19.0572	0.0467612	0.0492703
LB	220	P24216	FLID	Flagellar hook-associated protein 2 OS=Escherichia coli (strain K12) GN=fliD PE=1 SV=5	21.2137	19.6864	20.3191	21.374	20.5525	20.8382	20.4866	18.3441	21.3252	20.6974	20.3736	21.253	0.197749	-0.250674
LB	220	P0A6I0	KCY	Cytidylate kinase OS=Escherichia coli (strain K12) GN=cmk PE=1 SV=1	23.4634	23.4935	23.3901	23.3672	23.4603	23.3652	23.3979	23.496	23.3294	23.3561	23.3895	23.2239	0.679619	-0.0578206
LB	220	P0A800	RPOZ	DNA-directed RNA polymerase subunit omega OS=Escherichia coli (strain K12) GN=rpoZ PE=1 SV=1	26.257	26.4933	26.3771	26.2848	26.3786	26.2536	26.3001	26.3086	26.2047	26.1998	26.1836	26.1013	1.50554	-0.124384
LB	220	P0A8P3	FETP	Probable Fe(2+)-trafficking protein OS=Escherichia coli (strain K12) GN=yggX PE=1 SV=2	25.1698	25.0588	25.0306	25.0495	25.0914	25.0695	24.9435	24.9793	25.0231	24.9591	25.0409	25.0619	1.69208	-0.0769685
LB	220	P64596	YRAP	Uncharacterized protein YraP OS=Escherichia coli (strain K12) GN=yraP PE=3 SV=1	23.5213	23.4821	23.407	23.2124	23.187	23.1462	23.5539	23.6318	23.6727	23.2958	23.3081	23.3452	0.762766	0.141906
LB	220	P37689	GPMI	2,3-bisphosphoglycerate-independent phosphoglycerate mutase OS=Escherichia coli (strain K12) GN=gpmI PE=1 SV=1	27.0563	26.9602	26.6067	26.8695	26.9658	26.5493	26.9535	27.1145	26.8047	26.8803	27.1277	26.7503	0.452865	0.103878
LB	220	P23908	ARGE	Acetylornithine deacetylase OS=Escherichia coli (strain K12) GN=argE PE=1 SV=2	21.2485	21.3078	21.0591	20.8342	21.0347	20.576	21.2879	21.3005	21.4091	21.027	21.0174	20.8656	0.471287	0.141206
LB	220	P32144	YIHW	Uncharacterized HTH-type transcriptional regulator YihW OS=Escherichia coli (strain K12) GN=yihW PE=3 SV=2	19.1491	19.5038	19.2747	19.0342	19.056	19.0939	19.3911	19.468	19.5653	19.3748	19.2721	19.1119	1.01888	0.178578
LB	220	P27248	GCST	Aminomethyltransferase OS=Escherichia coli (strain K12) GN=gcvT PE=1 SV=3	24.9425	24.8075	24.6724	24.5936	24.4027	24.3161	25.0282	24.9003	25.4154	24.7222	24.5206	25.0525	1.13633	0.317394
LB	220	P0ABH0	FTSA	Cell division protein FtsA OS=Escherichia coli (strain K12) GN=ftsA PE=1 SV=1	24.253	24.3007	24.1053	24.3686	24.2783	24.3002	24.1268	24.2352	24.1447	24.2544	24.319	24.2909	0.363114	-0.0391986
LB	220	P37330	MASZ	Malate synthase G OS=Escherichia coli (strain K12) GN=glcB PE=1 SV=3	21.3893	21.0619	21.4246	20.9891	20.7394	20.9018	20.9775	20.6935	21.8887	20.5639	20.4219	21.4651	0.121771	-0.0825555
LB	220	P33136	OPGG	Glucans biosynthesis protein G OS=Escherichia coli (strain K12) GN=mdoG PE=1 SV=1	25.5656	25.6976	25.6613	25.3385	25.3855	25.2705	25.6773	25.6979	25.6999	25.2772	25.3742	25.3627	0.0973109	0.0283588
LB	220	P37665	YIAD	Probable lipoprotein YiaD OS=Escherichia coli (strain K12) GN=yiaD PE=1 SV=2	25.6703	25.7292	25.5503	25.5099	25.6012	25.4163	25.6412	25.6893	25.3246	25.5465	25.653	25.2847	0.28027	-0.0563119
LB	220	P37750	WBBJ	Putative lipopolysaccharide biosynthesis O-acetyl transferase WbbJ OS=Escherichia coli (strain K12) GN=wbbJ PE=3 SV=2	18.1748	18.6772	18.6258	18.4704	18.5227	18.3848	18.5899	18.6385	18.4644	18.5531	18.5269	18.4547	0.34295	0.0619481
LB	220	P77475	YQAB	Fructose-1-phosphate phosphatase YqaB OS=Escherichia coli (strain K12) GN=yqaB PE=1 SV=1	19.5124	19.6699	19.5799	19.7027	19.7608	19.4869	19.7878	19.7048	19.7035	19.7071	19.7155	19.6012	0.893538	0.0845734
LB	220	P03007	DPO3E	DNA polymerase III subunit epsilon OS=Escherichia coli (strain K12) GN=dnaQ PE=1 SV=1	16.9881	20.0455	19.2303	17.3683	17.1101	17.0304	19.5177	19.3069	19.3846	17.3069	17.3907	16.9928	0.195007	0.354468
LB	220	P23839	YICC	UPF0701 protein YicC OS=Escherichia coli (strain K12) GN=yicC PE=1 SV=2	23.0985	23.0048	22.9496	22.8482	22.7653	22.7259	23.1092	23.0804	23.0631	22.8243	22.951	22.853	0.499999	0.0814578
LB	220	P03817	MIOC	Protein MioC OS=Escherichia coli (strain K12) GN=mioC PE=1 SV=4	21.9608	20.7758	21.8434	21.4418	21.3224	21.7861	21.8248	22.3145	22.0599	22.0827	21.9639	21.7196	1.4088	0.472485
LB	220	P02662	CASA1	Alpha-S1-casein OS=Bos taurus GN=CSN1S1 PE=1 SV=2	14.5111	14.2548	16.6388	17.6573	17.831	17.211	15.3054	13.6676	16.118	17.4421	17.4345	18.1571	0.00124502	0.00345548
LB	220	P37615	YHHM	Uncharacterized protein YhhM OS=Escherichia coli (strain K12) GN=yhhM PE=4 SV=1	17.456	18.6556	18.541	NaN	NaN	NaN	18.3465	18.7175	18.6109	NaN	NaN	NaN	0.356629	0.340772
LB	220	P0AFK0	PMBA	Metalloprotease PmbA OS=Escherichia coli (strain K12) GN=pmbA PE=1 SV=1	25.3696	25.2507	25.2698	25.3823	25.3849	25.2654	25.3759	25.411	25.3112	25.3986	25.4265	25.3083	0.805684	0.0514485
LB	220	P37774	YECC	L-cystine transport system ATP-binding protein YecC OS=Escherichia coli (strain K12) GN=yecC PE=3 SV=2	20.2059	18.6205	20.0861	20.0633	19.8655	19.5634	20.2707	19.9722	20.1033	20.2688	20.0342	20.0012	0.794501	0.374282
LB	220	P0AG00	WZZE	ECA polysaccharide chain length modulation protein OS=Escherichia coli (strain K12) GN=wzzE PE=1 SV=2	22.8181	22.737	22.7954	22.1154	22.138	22.0162	22.7907	22.8541	22.8778	21.9139	22.0653	22.0606	0.0135236	-0.00959937
LB	220	P0ADS9	YGGN	Uncharacterized protein YggN OS=Escherichia coli (strain K12) GN=yggN PE=4 SV=1	21.6386	21.6044	21.5405	21.4809	21.5129	21.354	21.6504	21.6354	21.7027	21.4759	21.5512	21.5027	0.569985	0.0645132
LB	220	P0A6U8	GLGA	Glycogen synthase OS=Escherichia coli (strain K12) GN=glgA PE=1 SV=1	20.3914	20.3362	20.2746	19.9083	19.4844	19.5178	20.6034	20.5623	20.8848	19.943	19.668	20.2211	0.659128	0.328322
LB	220	P77774	BAMB	Outer membrane protein assembly factor BamB OS=Escherichia coli (strain K12) GN=bamB PE=1 SV=1	25.362	25.479	25.6012	25.2486	25.2722	25.2644	25.3714	25.3495	25.5883	25.1111	25.2401	25.358	0.15694	-0.0348314
LB	220	P0ADE8	YGFZ	tRNA-modifying protein YgfZ OS=Escherichia coli (strain K12) GN=ygfZ PE=1 SV=2	26.048	26.1299	25.9976	25.8669	25.9533	25.8612	25.9963	26.0348	26.0399	25.8501	25.8786	25.8699	0.23025	-0.0312271
LB	220	P36548	AMIA	N-acetylmuramoyl-L-alanine amidase AmiA OS=Escherichia coli (strain K12) GN=amiA PE=1 SV=1	20.8533	20.7012	20.6855	20.6373	20.5307	20.349	20.7621	20.6684	20.625	20.4666	20.6231	20.4732	0.10266	-0.0230948
LB	220	P0A823	SFSA	Sugar fermentation stimulation protein A OS=Escherichia coli (strain K12) GN=sfsA PE=1 SV=1	16.1717	16.0781	17.036	NaN	NaN	NaN	16.4835	16.9425	16.3199	NaN	NaN	NaN	0.161218	0.153364
LB	220	P25736	END1	Endonuclease-1 OS=Escherichia coli (strain K12) GN=endA PE=1 SV=1	15.4282	15.3103	14.8934	15.1843	14.4309	14.6174	15.2159	15.4225	14.8234	14.5541	15.022	14.6413	0.0517861	-0.0308644
LB	220	P0A9Q9	DHAS	Aspartate-semialdehyde dehydrogenase OS=Escherichia coli (strain K12) GN=asd PE=1 SV=1	26.3349	26.234	26.0508	26.1585	26.1541	25.9313	26.2186	26.1638	26.1861	26.1511	26.1502	26.0606	0.0657126	0.0111313
LB	220	P39406	RSMC	Ribosomal RNA small subunit methyltransferase C OS=Escherichia coli (strain K12) GN=rsmC PE=1 SV=3	24.2931	24.1356	24.0298	23.9719	24.0067	23.9908	24.2257	24.1565	23.9375	24.2596	24.2032	23.9619	0.298771	0.0527655
LB	220	P0AGD7	SRP54	Signal recognition particle protein OS=Escherichia coli (strain K12) GN=ffh PE=1 SV=1	25.255	25.0793	25.1749	24.916	24.9963	24.9552	25.2171	25.1817	25.1076	24.9454	25.0288	24.946	0.0406891	0.0082922
LB	220	P77488	DXS	1-deoxy-D-xylulose-5-phosphate synthase OS=Escherichia coli (strain K12) GN=dxs PE=1 SV=3	23.8194	23.717	23.6768	23.2458	23.2768	23.2952	23.6277	23.7432	23.7436	23.2642	23.2691	23.3262	0.0230285	-0.00947348
LB	220	P0AD10	YECJ	Uncharacterized protein YecJ OS=Escherichia coli (strain K12) GN=yecJ PE=4 SV=1	15.8866	15.5397	15.8932	14.751	15.2647	15.4935	15.7236	15.2327	15.6158	14.9041	15.4542	15.8709	0.00683504	-0.00454664
LB	220	P04951	KDSB	3-deoxy-manno-octulosonate cytidylyltransferase OS=Escherichia coli (strain K12) GN=kdsB PE=1 SV=2	23.5968	23.4989	23.4642	23.7231	23.7442	23.7407	23.4602	23.4452	23.448	23.7561	23.7436	23.6855	0.188139	-0.0381851
LB	220	P25798	FLIF	Flagellar M-ring protein OS=Escherichia coli (strain K12) GN=fliF PE=1 SV=3	23.9294	23.6333	24.3611	24.2976	24.2364	24.6211	23.3714	23.1525	23.8818	23.7313	23.457	24.0909	1.73367	-0.565657
LB	220	P31120	GLMM	Phosphoglucosamine mutase OS=Escherichia coli (strain K12) GN=glmM PE=1 SV=3	26.5601	26.3761	26.5171	26.3832	26.3911	26.5086	26.4578	26.4048	26.4522	26.4875	26.4551	26.4599	0.0312585	-0.00313123
LB	220	P0A8N3	SYK1	Lysine--tRNA ligase OS=Escherichia coli (strain K12) GN=lysS PE=1 SV=2	27.6502	27.5231	27.6608	27.4069	27.4647	27.5922	27.5209	27.5623	27.5777	27.4499	27.5015	27.5115	0.26702	-0.0290305
LB	220	P0ADC3	LOLC	Lipoprotein-releasing system transmembrane protein LolC OS=Escherichia coli (strain K12) GN=lolC PE=1 SV=1	20.512	20.7797	20.5023	20.4102	20.442	20.4095	20.2329	20.4845	20.5652	20.2617	20.2302	20.2689	1.16842	-0.168715
LB	220	P0AD24	YEJL	UPF0352 protein YejL OS=Escherichia coli (strain K12) GN=yejL PE=1 SV=1	20.3268	21.7734	21.9562	22.0657	21.9308	22.0018	21.8718	21.8699	21.8568	21.9074	21.9144	21.8132	0.311168	0.196446
LB	220	P15038	HELD	Helicase IV OS=Escherichia coli (strain K12) GN=helD PE=1 SV=2	23.0924	23.1108	23.298	23.0477	22.9715	23.2203	22.8983	22.7234	23.0607	22.6228	22.7972	22.9993	2.07498	-0.27318
LB	220	P0A968	CSPD	Cold shock-like protein CspD OS=Escherichia coli (strain K12) GN=cspD PE=1 SV=1	23.9002	23.3535	23.4981	23.6685	23.2754	23.4282	23.7312	23.8142	24.0138	24.0159	23.7697	24.02	2.18834	0.37346
LB	220	P07639	AROB	3-dehydroquinate synthase OS=Escherichia coli (strain K12) GN=aroB PE=1 SV=1	22.8821	22.8878	22.7652	22.8648	22.8439	22.8244	22.8853	22.9338	22.9439	22.8539	22.9396	22.92	1.78199	0.0680278
LB	220	P0A6Z6	NIKR	Nickel-responsive regulator OS=Escherichia coli (strain K12) GN=nikR PE=1 SV=1	20.4356	20.2797	20.2805	20.4697	20.5294	20.4272	20.5387	20.512	20.3911	20.5123	20.5244	20.4688	1.02804	0.0875416
LB	220	P0A6I3	COAA	Pantothenate kinase OS=Escherichia coli (strain K12) GN=coaA PE=1 SV=1	20.3244	20.1485	20.1987	21.0386	20.9389	20.9374	20.2533	20.1112	20.2684	20.9392	20.9831	21.1358	0.0241649	0.0174182
LB	220	P37751	WBBK	Putative glycosyltransferase WbbK OS=Escherichia coli (strain K12) GN=wbbK PE=4 SV=1	22.8163	22.7774	22.8544	22.525	22.5659	22.6277	22.6009	22.6032	22.6746	22.4304	22.4665	22.5783	1.1246	-0.135478
LB	220	P37440	UCPA	Oxidoreductase UcpA OS=Escherichia coli (strain K12) GN=ucpA PE=3 SV=3	24.1851	23.8826	24.2777	23.8781	23.6685	24.0621	24.3091	24.1306	24.5377	24.1308	23.9742	24.3439	1.13339	0.24535
LB	220	P25524	CODA	Cytosine deaminase OS=Escherichia coli (strain K12) GN=codA PE=1 SV=3	19.2598	19.7568	19.2849	20.6197	20.5552	20.3248	19.7709	19.8061	19.5306	20.7845	20.7972	20.5117	0.292682	0.233273
LB	220	P0ACL9	PDHR	Pyruvate dehydrogenase complex repressor OS=Escherichia coli (strain K12) GN=pdhR PE=1 SV=1	22.1809	21.8188	21.763	21.3485	21.5567	21.4397	22.1597	22.1368	21.6819	21.7523	21.8355	21.3007	0.303316	0.126539
LB	220	P30178	YBIC	Uncharacterized oxidoreductase YbiC OS=Escherichia coli (strain K12) GN=ybiC PE=1 SV=2	20.2494	19.819	19.7994	19.8657	19.9695	19.9524	19.8042	19.883	19.9043	20.0297	20.0109	20.1441	0.0887635	0.0201416
LB	220	P75782	RLMF	Ribosomal RNA large subunit methyltransferase F OS=Escherichia coli (strain K12) GN=rlmF PE=1 SV=2	19.9013	20.1815	19.9	20.6773	20.6411	20.3474	19.928	19.7808	19.6467	20.1978	20.3704	20.1012	0.795321	-0.270629
LB	220	P0A7F3	PYRI	Aspartate carbamoyltransferase regulatory chain OS=Escherichia coli (strain K12) GN=pyrI PE=1 SV=2	21.4428	21.619	20.8929	19.1687	19.143	18.2852	21.3988	21.5202	20.9411	18.5952	19.3572	18.2226	0.0366138	-0.0860821
LB	220	P0A9C5	GLNA	Glutamine synthetase OS=Escherichia coli (strain K12) GN=glnA PE=1 SV=2	28.1734	27.964	28.2053	27.5897	27.5805	27.4712	28.2873	28.3514	28.3103	27.6763	27.7385	27.5833	0.360405	0.16048
LB	220	P76578	YFHM	Uncharacterized lipoprotein YfhM OS=Escherichia coli (strain K12) GN=yfhM PE=1 SV=1	14.9833	15.7623	15.326	18.403	18.2422	18.625	15.9785	15.6773	15.9533	19.6254	19.5077	19.7246	0.345389	0.854165
LB	220	P0AFC7	NUOB	NADH-quinone oxidoreductase subunit B OS=Escherichia coli (strain K12) GN=nuoB PE=1 SV=1	23.7614	23.794	23.9902	23.8039	23.711	23.9079	23.8291	23.7281	24.0014	23.7409	23.72	23.9708	0.0188726	0.00362937
LB	220	P0AG27	YIBN	Uncharacterized protein YibN OS=Escherichia coli (strain K12) GN=yibN PE=1 SV=1	25.0822	25.0707	24.9137	24.9616	25.0558	25.0213	24.9077	24.9731	24.9269	24.9482	24.9443	24.8887	1.77828	-0.0860974
LB	220	P06959	ODP2	Dihydrolipoyllysine-residue acetyltransferase component of pyruvate dehydrogenase complex OS=Escherichia coli (strain K12) GN=aceF PE=1 SV=3	29.6595	29.6934	29.6081	29.3108	29.4095	29.3348	29.6679	29.7023	29.5259	29.3554	29.4789	29.3396	0.033717	0.00898234
LB	220	P00968	CARB	Carbamoyl-phosphate synthase large chain OS=Escherichia coli (strain K12) GN=carB PE=1 SV=2	23.8249	23.646	22.8382	23.8573	23.741	23.159	23.5684	23.3641	22.5479	23.7063	23.6021	23.2451	0.306756	-0.172074
LB	220	P0A903	BAMC	Outer membrane protein assembly factor BamC OS=Escherichia coli (strain K12) GN=bamC PE=1 SV=1	25.658	25.707	25.6436	25.6669	25.6543	25.5488	25.6608	25.6533	25.6989	25.6106	25.665	25.6749	0.23851	0.0141395
LB	220	P60723	RL4	50S ribosomal protein L4 OS=Escherichia coli (strain K12) GN=rplD PE=1 SV=1	29.488	29.6674	29.5716	28.9581	29.0009	28.9577	29.4586	29.5044	29.3333	28.8957	28.9156	28.6084	0.335448	-0.154616
LB	220	P77689	SUFD	FeS cluster assembly protein SufD OS=Escherichia coli (strain K12) GN=sufD PE=1 SV=1	19.5779	19.4559	18.7495	19.2286	19.2933	19.0322	19.2768	19.4056	18.8674	18.9228	19.0275	18.7425	0.551914	-0.182471
LB	220	P60651	SPEB	Agmatinase OS=Escherichia coli (strain K12) GN=speB PE=1 SV=1	25.0044	24.8664	24.8551	24.8559	24.8641	24.7946	24.9502	24.8705	24.9046	24.9129	24.9137	24.8753	0.474402	0.0311394
LB	220	P0A9M2	HPRT	Hypoxanthine phosphoribosyltransferase OS=Escherichia coli (strain K12) GN=hpt PE=1 SV=1	24.8474	24.819	24.6669	24.5287	24.512	24.5088	24.7402	24.7693	24.4692	24.5559	24.5398	24.36	0.368585	-0.074735
LB	220	P76002	PLIG	Inhibitor of g-type lysozyme OS=Escherichia coli (strain K12) GN=pliG PE=1 SV=1	20.2776	20.724	20.655	21.5078	21.4038	21.5804	20.2387	20.6529	20.9559	21.2845	21.4523	21.5728	0.00161375	0.00145149
LB	220	P0AB20	HSPQ	Heat shock protein HspQ OS=Escherichia coli (strain K12) GN=hspQ PE=1 SV=2	17.7887	17.7702	18.05	16.8994	17.6149	17.7449	17.9563	18.0921	17.9141	17.7384	17.7275	17.6986	0.5996	0.209849
LB	220	P0A8W5	YQGE	UPF0301 protein YqgE OS=Escherichia coli (strain K12) GN=yqgE PE=1 SV=1	21.3828	21.027	21.1502	20.9866	21.1524	21.1116	21.4055	21.368	21.2791	21.3539	21.3617	21.15	1.65873	0.184599
LB	220	P67080	YGGS	UPF0001 protein YggS OS=Escherichia coli (strain K12) GN=yggS PE=1 SV=1	22.7829	22.9053	22.9771	22.607	22.6907	22.6464	22.9288	22.9225	22.9974	22.5821	22.7354	22.6461	0.141707	0.0338167
LB	220	P22259	PCKA	Phosphoenolpyruvate carboxykinase [ATP] OS=Escherichia coli (strain K12) GN=pckA PE=1 SV=2	27.5942	27.3891	27.5388	27.3226	27.2413	27.347	27.516	27.4141	27.7444	27.3678	27.3202	27.6033	0.491153	0.0887979
LB	220	P50465	END8	Endonuclease 8 OS=Escherichia coli (strain K12) GN=nei PE=1 SV=3	17.2902	17.6095	17.3846	16.7838	16.5711	16.2486	17.3334	17.0976	17.0067	16.7129	16.4036	16.5484	0.203839	-0.130867
LB	220	P37634	RLMJ	Ribosomal RNA large subunit methyltransferase J OS=Escherichia coli (strain K12) GN=rlmJ PE=1 SV=1	22.0359	22.2318	22.2587	22.4467	22.5455	22.458	22.2324	22.1185	22.0257	22.3879	22.4285	22.3447	0.314251	-0.0731373
LB	220	P22106	ASNB	Asparagine synthetase B [glutamine-hydrolyzing] OS=Escherichia coli (strain K12) GN=asnB PE=1 SV=3	22.931	22.7113	22.6482	22.9871	22.6455	22.6028	22.7359	22.5568	22.9414	22.6293	22.6385	22.7955	0.172157	-0.0380716
LB	220	P76014	DHAL	PTS-dependent dihydroxyacetone kinase, ADP-binding subunit DhaL OS=Escherichia coli (strain K12) GN=dhaL PE=1 SV=3	21.6142	20.9709	21.9951	22.0595	22.0672	22.2535	22.0253	21.9953	22.0774	22.1219	22.1483	22.2958	0.747205	0.28391
LB	220	P69922	FUCI	L-fucose isomerase OS=Escherichia coli (strain K12) GN=fucI PE=1 SV=1	20.1231	19.9555	20.7918	20.0379	20.1711	20.6846	20.7702	20.6694	21.6778	20.5681	20.5968	21.4676	1.65834	0.664302
LB	220	P0ABB0	ATPA	ATP synthase subunit alpha OS=Escherichia coli (strain K12) GN=atpA PE=1 SV=1	29.0448	28.9936	29.1714	28.8827	28.9166	29.0868	29.0809	29.1135	29.1996	29.0336	29.0808	29.1391	1.0226	0.0919333
LB	220	P07813	SYL	Leucine--tRNA ligase OS=Escherichia coli (strain K12) GN=leuS PE=1 SV=2	27.2251	27.1576	27.24	27.0029	27.0511	27.1048	27.1943	27.2495	27.2091	27.0754	27.1594	27.0866	0.285615	0.0321341
LB	220	P0ADV9	LPTC	Lipopolysaccharide export system protein LptC OS=Escherichia coli (strain K12) GN=lptC PE=1 SV=1	19.2093	18.9207	18.9058	19.8994	20.1061	19.6444	18.7043	18.754	18.8431	19.7858	19.5829	19.6	0.361438	-0.235922
LB	220	P0ACX3	YDHR	Putative monooxygenase YdhR OS=Escherichia coli (strain K12) GN=ydhR PE=1 SV=1	22.5689	22.5389	22.4706	22.4805	22.4416	22.5179	22.404	22.5062	22.5961	22.4088	22.4659	22.5894	0.0735582	-0.00798257
LB	220	P56258	WECF	TDP-N-acetylfucosamine:lipid II N-acetylfucosaminyltransferase OS=Escherichia coli (strain K12) GN=wecF PE=1 SV=2	18.8617	18.8562	18.6655	18.7084	18.8968	18.6167	18.5813	18.6777	18.6625	18.5007	18.6136	18.448	1.92561	-0.186894
LB	220	P39831	YDFG	NADP-dependent 3-hydroxy acid dehydrogenase YdfG OS=Escherichia coli (strain K12) GN=ydfG PE=1 SV=2	23.7925	23.6498	23.7905	24.4031	24.1854	24.6116	23.8789	23.9712	24.1011	24.5763	24.7239	24.7357	0.559542	0.259037
LB	220	P0ACN7	CYTR	HTH-type transcriptional repressor CytR OS=Escherichia coli (strain K12) GN=cytR PE=1 SV=1	20.9188	20.6966	20.48	20.931	21.061	20.9817	21.0232	20.9262	20.82	21.3717	21.2427	21.0363	1.03208	0.225158
LB	220	P02413	RL15	50S ribosomal protein L15 OS=Escherichia coli (strain K12) GN=rplO PE=1 SV=1	29.2196	29.3734	29.4547	29.3083	29.3295	29.5303	29.1798	29.2063	29.2263	29.2023	29.1509	29.2261	2.35826	-0.170669
LB	220	P22939	ISPA	Farnesyl diphosphate synthase OS=Escherichia coli (strain K12) GN=ispA PE=1 SV=1	22.9456	22.8848	23.0109	22.7536	22.7549	22.8581	22.9855	23.0627	23.009	23.0009	22.9973	22.7421	0.835332	0.0982552
LB	220	P0AET2	HDEB	Acid stress chaperone HdeB OS=Escherichia coli (strain K12) GN=hdeB PE=1 SV=1	22.2342	23.3332	22.6443	21.6276	22.5456	22.1129	22.7556	23.133	23.5196	22.2904	22.6318	22.9915	0.858084	0.470684
LB	220	P23721	SERC	Phosphoserine aminotransferase OS=Escherichia coli (strain K12) GN=serC PE=1 SV=4	23.9973	23.9419	23.6138	23.6965	23.7404	23.4593	23.9589	24.0571	23.8593	23.786	23.9752	23.7767	0.922631	0.160666
LB	220	P0AEE1	DCRB	Protein DcrB OS=Escherichia coli (strain K12) GN=dcrB PE=3 SV=1	25.6865	25.622	25.508	25.7366	25.7096	25.6397	25.6854	25.745	25.6696	25.802	25.8184	25.8008	1.45191	0.103154
LB	220	P30859	ARTI	Putative ABC transporter arginine-binding protein 2 OS=Escherichia coli (strain K12) GN=artI PE=1 SV=3	24.4374	24.4501	24.4431	24.3603	24.3542	24.3957	24.5538	24.5886	24.656	24.5522	24.514	24.625	4.06888	0.174801
LB	220	P00509	AAT	Aspartate aminotransferase OS=Escherichia coli (strain K12) GN=aspC PE=1 SV=1	25.8216	25.8311	25.9531	25.6611	25.6539	25.6889	25.9022	25.9509	26.2246	25.7062	25.7831	25.9592	0.947335	0.152756
LB	220	P0AB52	YCHN	Protein YchN OS=Escherichia coli (strain K12) GN=ychN PE=1 SV=1	19.9928	19.632	20.0106	19.5744	19.2949	19.0822	20.1841	19.8423	20.3625	19.3177	19.6211	19.9211	0.641517	0.276977
LB	220	P0ADY7	RL16	50S ribosomal protein L16 OS=Escherichia coli (strain K12) GN=rplP PE=1 SV=1	27.1958	27.1047	27.5711	27.0997	26.9948	27.5529	26.7878	26.9028	27.3376	26.744	26.8426	27.2771	1.03113	-0.271147
LB	220	P77609	FLXA	Protein FlxA OS=Escherichia coli (strain K12) GN=flxA PE=1 SV=1	15.4052	13.608	15.1184	NaN	NaN	NaN	14.4896	13.054	15.1277	NaN	NaN	NaN	0.230269	-0.486796
LB	220	P0ADX7	YHHA	Uncharacterized protein YhhA OS=Escherichia coli (strain K12) GN=yhhA PE=3 SV=1	17.2235	18.2792	17.9955	17.4622	17.9921	17.6631	17.4024	18.1746	18.0837	17.3808	18.1339	17.8846	0.130038	0.0740296
LB	220	P39160	UXUB	D-mannonate oxidoreductase OS=Escherichia coli (strain K12) GN=uxuB PE=3 SV=1	21.0973	20.7875	21.4497	21.3686	21.3012	21.4562	21.5675	21.385	21.7538	21.5086	21.4907	21.7806	1.67627	0.337622
LB	220	P76116	YNCE	Uncharacterized protein YncE OS=Escherichia coli (strain K12) GN=yncE PE=1 SV=1	25.598	25.4203	25.004	25.5767	25.4924	25.0227	25.3313	25.3086	24.7482	25.3937	25.3059	24.7517	0.639584	-0.212469
LB	220	P75849	YCBL	Uncharacterized protein YcbL OS=Escherichia coli (strain K12) GN=ycbL PE=3 SV=1	22.6669	22.599	22.4248	22.5484	22.5543	22.4469	22.7002	22.7805	22.6316	22.7728	22.8143	22.7015	2.71554	0.193412
LB	220	P08312	SYFA	Phenylalanine--tRNA ligase alpha subunit OS=Escherichia coli (strain K12) GN=pheS PE=1 SV=2	25.9513	25.8342	25.9804	25.7117	25.6801	25.839	25.9741	25.9547	26.0131	25.8116	25.8773	25.9131	0.836693	0.0911935
LB	220	P15288	PEPD	Cytosol non-specific dipeptidase OS=Escherichia coli (strain K12) GN=pepD PE=1 SV=3	25.4102	25.2938	25.0041	24.5669	24.5533	24.2903	25.3313	25.3544	25.2941	24.6192	24.7196	24.6274	0.240232	0.137919
LB	220	P76143	LSRF	3-hydroxy-5-phosphonooxypentane-2,4-dione thiolase OS=Escherichia coli (strain K12) GN=lsrF PE=1 SV=1	16.7457	16.5117	17.2052	16.5565	16.3214	17.2339	16.8617	16.4967	17.4012	16.3187	16.0866	16.9383	0.120003	-0.0785383
LB	220	P10378	ENTE	Enterobactin synthase component E OS=Escherichia coli (strain K12) GN=entE PE=1 SV=3	19.743	19.7084	18.027	19.8334	19.7185	18.3588	19.0457	18.8464	17.7906	19.208	19.2574	18.0259	0.636629	-0.535828
LB	220	P08997	MASY	Malate synthase A OS=Escherichia coli (strain K12) GN=aceB PE=1 SV=1	25.024	24.7619	24.7216	24.7886	24.6706	24.4546	24.971	24.6478	25.3258	25.0053	24.4704	25.0886	0.608834	0.181248
LB	220	P0AFC3	NUOA	NADH-quinone oxidoreductase subunit A OS=Escherichia coli (strain K12) GN=nuoA PE=3 SV=1	20.1052	21.2146	21.3442	21.3497	21.3114	21.4593	21.0306	21.1644	21.3028	21.229	21.1746	21.5133	0.193684	0.105053
LB	220	P30850	RNB	Exoribonuclease 2 OS=Escherichia coli (strain K12) GN=rnb PE=1 SV=3	26.0426	26.0005	25.9929	25.6053	25.6887	25.6618	25.968	25.9383	25.9098	25.5726	25.6356	25.6144	0.216951	-0.0588255
LB	220	P33920	NDPA	Nucleoid-associated protein YejK OS=Escherichia coli (strain K12) GN=yejK PE=1 SV=3	23.7894	23.8455	23.8558	23.9329	24.0548	23.9354	23.7231	23.7194	23.7439	23.8934	24.0296	24.0375	0.258097	-0.0444978
LB	220	P00805	ASPG2	L-asparaginase 2 OS=Escherichia coli (strain K12) GN=ansB PE=1 SV=2	22.9405	22.4195	21.9864	23.3277	22.7082	22.3533	22.3158	21.811	21.4478	22.5296	22.2046	21.8325	1.40817	-0.599047
LB	220	P07395	SYFB	Phenylalanine--tRNA ligase beta subunit OS=Escherichia coli (strain K12) GN=pheT PE=1 SV=2	28.0131	27.9018	28.0606	27.8809	27.8628	27.9985	28.0096	28.0315	28.0555	27.9613	28.0277	28.0256	1.017	0.0655683
LB	220	P04983	RBSA	Ribose import ATP-binding protein RbsA OS=Escherichia coli (strain K12) GN=rbsA PE=1 SV=1	23.0532	23.0414	22.6266	22.6256	22.6913	22.3268	23.3079	23.1495	22.7893	22.9406	22.9364	22.444	0.590153	0.200484
LB	220	P0AB43	YCGL	Protein YcgL OS=Escherichia coli (strain K12) GN=ycgL PE=1 SV=2	22.0115	22.0111	21.7056	21.6908	21.6646	21.7467	21.9145	21.9361	21.9011	21.7902	21.9029	21.6645	0.245536	0.0464862
LB	220	P0AFB8	NTRC	Nitrogen regulation protein NR(I) OS=Escherichia coli (strain K12) GN=glnG PE=1 SV=1	17.562	18.1537	17.6925	17.3872	16.8707	17.0951	17.5438	17.5382	17.8047	17.0345	16.9577	17.3391	0.154905	-0.0905075
LB	220	P0AC84	GLO2	Hydroxyacylglutathione hydrolase OS=Escherichia coli (strain K12) GN=gloB PE=1 SV=1	18.6261	19.0123	18.9733	19.473	20.0065	19.8341	18.9479	19.159	19.2414	19.7191	20.1108	20.3004	0.36693	0.258867
LB	220	P76503	FADI	3-ketoacyl-CoA thiolase OS=Escherichia coli (strain K12) GN=fadI PE=1 SV=1	19.578	18.3679	19.6972	20.2349	19.7698	20.1404	19.5943	19.0568	19.8679	19.4943	19.4535	20.1832	0.0253689	-0.023022
LB	220	P0AAH4	SAPD	Peptide transport system ATP-binding protein SapD OS=Escherichia coli (strain K12) GN=sapD PE=3 SV=1	16.4322	17.1675	15.5907	NaN	NaN	NaN	16.139	15.9391	15.8812	NaN	NaN	NaN	0.371847	-0.41037
LB	220	P25746	HFLD	High frequency lysogenization protein HflD OS=Escherichia coli (strain K12) GN=hflD PE=1 SV=1	20.5679	20.6579	20.6695	20.3573	20.4704	20.2631	20.5066	20.5945	20.474	20.1755	20.2656	20.2565	0.612846	-0.11891
LB	220	P24232	HMP	Flavohemoprotein OS=Escherichia coli (strain K12) GN=hmp PE=1 SV=1	20.9354	20.4736	21.0883	19.7605	19.8823	20.1071	21.2502	21.3329	21.1499	20.5379	20.5792	20.8753	1.26827	0.579679
LB	220	P0AES6	GYRB	DNA gyrase subunit B OS=Escherichia coli (strain K12) GN=gyrB PE=1 SV=2	26.714	26.7299	26.6448	26.5578	26.6385	26.5023	26.6675	26.6234	26.6116	26.5	26.5255	26.4709	0.680351	-0.0646966
LB	220	P17443	MURG	UDP-N-acetylglucosamine--N-acetylmuramyl-(pentapeptide) pyrophosphoryl-undecaprenol N-acetylglucosamine transferase OS=Escherichia coli (strain K12) GN=murG PE=1 SV=3	21.2145	21.6665	21.586	21.7404	21.7963	21.5864	21.5226	21.5977	21.4952	21.7724	21.7219	21.6341	0.100661	0.0255973
LB	220	P14407	FUMB	Fumarate hydratase class I, anaerobic OS=Escherichia coli (strain K12) GN=fumB PE=1 SV=2	16.8342	17.7518	17.766	16.7286	16.4741	16.067	17.136	17.44	17.5852	16.107	16.0902	16.5811	0.110057	-0.113701
LB	220	P12282	MOEB	Molybdopterin-synthase adenylyltransferase OS=Escherichia coli (strain K12) GN=moeB PE=1 SV=1	20.548	19.9767	19.2758	20.4469	19.4011	18.9624	20.5726	20.205	19.2038	20.7453	19.897	19.001	0.168761	0.168941
LB	220	P26649	GLGS	Surface composition regulator OS=Escherichia coli (strain K12) GN=glgS PE=1 SV=1	14.3679	16.997	17.382	16.2635	16.6711	16.9785	17.5608	17.1926	16.5997	17.0527	17.5598	16.8956	0.780428	0.700203
LB	220	P0AFW4	RNK	Regulator of nucleoside diphosphate kinase OS=Escherichia coli (strain K12) GN=rnk PE=1 SV=1	22.3767	22.537	22.6478	22.2897	22.1812	22.2238	22.424	22.3248	22.5632	22.0797	22.1079	22.3903	0.234943	-0.0610479
LB	220	P0A7S3	RS12	30S ribosomal protein S12 OS=Escherichia coli (strain K12) GN=rpsL PE=1 SV=2	28.9249	28.9116	28.8805	28.0444	28.0897	28.1174	28.7894	28.9399	28.6933	28.0365	28.0794	27.8165	0.149604	-0.102263
LB	220	P0ACZ4	EVGA	Positive transcription regulator EvgA OS=Escherichia coli (strain K12) GN=evgA PE=1 SV=1	20.4317	20.1047	19.8355	20.6846	20.6924	20.1699	20.3063	20.1897	19.9158	20.7184	20.4962	20.3315	0.0125373	0.00653553
LB	220	P0AGB6	RPOE	ECF RNA polymerase sigma-E factor OS=Escherichia coli (strain K12) GN=rpoE PE=1 SV=1	20.2888	20.4187	20.333	20.3589	20.3888	20.2013	20.3258	20.2585	20.2132	20.4133	20.2421	20.2947	0.428053	-0.0403048
LB	220	P24215	UXUA	Mannonate dehydratase OS=Escherichia coli (strain K12) GN=uxuA PE=1 SV=2	23.027	23.1221	23.2979	22.8416	22.8496	22.9419	23.2552	23.0305	23.3423	22.9495	22.8358	23.0601	0.261228	0.0655486
LB	220	P0A6H5	HSLU	ATP-dependent protease ATPase subunit HslU OS=Escherichia coli (strain K12) GN=hslU PE=1 SV=1	27.1776	27.0378	26.9714	26.9142	26.9055	26.9349	27.299	27.3291	27.1305	27.2352	27.2845	27.0648	2.52005	0.2336
LB	220	P0AGG0	THIL	Thiamine-monophosphate kinase OS=Escherichia coli (strain K12) GN=thiL PE=1 SV=1	21.5914	20.9661	21.7115	21.5301	21.5303	21.669	21.715	21.7266	21.7118	21.455	21.5823	21.5964	0.529045	0.131435
LB	220	P0AC44	DHSD	Succinate dehydrogenase hydrophobic membrane anchor subunit OS=Escherichia coli (strain K12) GN=sdhD PE=1 SV=1	16.6259	20.3451	20.6131	20.3729	20.1481	20.5068	20.0784	19.9742	20.1996	20.1665	19.8469	20.1678	0.192104	0.303569
LB	220	P0A8H8	YACG	DNA gyrase inhibitor YacG OS=Escherichia coli (strain K12) GN=yacG PE=1 SV=1	21.9361	22.1529	22.0326	21.9578	21.8395	21.8126	21.9614	21.9217	21.9973	21.7744	21.9079	21.7896	0.465572	-0.0631768
LB	220	P14081	SELB	Selenocysteine-specific elongation factor OS=Escherichia coli (strain K12) GN=selB PE=1 SV=3	20.9716	21.1405	21.1026	20.9216	20.9992	20.8603	21.0365	20.9632	21.099	20.8035	20.9043	20.8821	0.369314	-0.0511834
LB	220	P67826	CUTC	Copper homeostasis protein CutC OS=Escherichia coli (strain K12) GN=cutC PE=3 SV=1	21.1056	20.9226	20.8807	20.3661	20.1911	20.0089	21.0477	20.8718	20.9167	20.2003	20.1894	20.2169	0.00733399	-0.00534789
LB	220	P76658	HLDE	Bifunctional protein HldE OS=Escherichia coli (strain K12) GN=hldE PE=1 SV=1	24.7999	24.8111	24.7539	24.9282	24.9734	24.8486	24.824	24.8917	24.7886	25.0347	25.0372	24.9865	0.67805	0.0745605
LB	220	P76273	RSMF	Ribosomal RNA small subunit methyltransferase F OS=Escherichia coli (strain K12) GN=rsmF PE=1 SV=2	19.4109	19.4872	19.2251	18.6616	18.7653	18.5522	19.0781	19.1008	19.0432	18.7041	18.7614	18.6271	0.302197	-0.13126
LB	220	P0AF67	TSAE	tRNA threonylcarbamoyladenosine biosynthesis protein TsaE OS=Escherichia coli (strain K12) GN=tsaE PE=1 SV=1	22.3702	22.4649	22.1492	22.393	22.5425	22.3183	22.3359	22.3521	22.2296	22.3388	22.3448	22.2119	0.567201	-0.0708529
LB	220	P15028	FECB	Fe(3+) dicitrate-binding periplasmic protein OS=Escherichia coli (strain K12) GN=fecB PE=2 SV=3	24.4407	24.2179	23.6701	24.4262	24.4261	23.8154	24.0156	24.0331	23.517	24.1795	24.1952	23.7281	0.61908	-0.22129
LB	220	P75694	YAHO	Uncharacterized protein YahO OS=Escherichia coli (strain K12) GN=yahO PE=3 SV=1	18.6393	19.6365	19.2021	19.5676	20.4286	20.0115	18.6811	19.3699	20.7794	19.9026	20.3334	21.3657	0.493499	0.491089
LB	220	P37349	DHAM	PTS-dependent dihydroxyacetone kinase, phosphotransferase subunit DhaM OS=Escherichia coli (strain K12) GN=dhaM PE=1 SV=3	23.6118	23.5901	23.94	23.6002	23.6418	23.9393	23.8596	23.9115	24.0285	23.8377	23.958	23.9876	1.69874	0.209949
LB	220	P00370	DHE4	NADP-specific glutamate dehydrogenase OS=Escherichia coli (strain K12) GN=gdhA PE=1 SV=1	22.2907	22.1663	22.322	22.1282	21.9708	22.0301	22.202	22.0765	22.3658	22.1818	21.9174	22.1317	0.0229484	-0.00549285
LB	220	P60720	LIPB	Octanoyltransferase OS=Escherichia coli (strain K12) GN=lipB PE=1 SV=1	21.2115	21.2894	21.0637	21.3037	21.3841	21.2835	21.2624	21.3754	21.1589	21.386	21.4682	21.3767	0.651188	0.0819426
LB	220	P0A9B6	E4PD	D-erythrose-4-phosphate dehydrogenase OS=Escherichia coli (strain K12) GN=epd PE=1 SV=2	21.9525	21.7426	21.7614	21.7197	21.9805	21.6801	21.7936	21.9297	21.9639	21.985	22.1325	21.893	1.18575	0.143494
LB	220	P0A7I0	RF1	Peptide chain release factor 1 OS=Escherichia coli (strain K12) GN=prfA PE=1 SV=1	23.4151	23.5753	23.265	21.5114	21.5384	21.297	23.4495	23.5181	23.4967	21.509	21.6702	21.473	0.0492166	0.0857468
LB	220	P31455	YIDR	Uncharacterized protein YidR OS=Escherichia coli (strain K12) GN=yidR PE=4 SV=4	18.2152	18.2008	18.0328	18.6992	18.7429	18.5134	18.3708	18.3273	18.1504	18.945	19.0102	18.872	0.525636	0.211886
LB	220	P29680	DCUP	Uroporphyrinogen decarboxylase OS=Escherichia coli (strain K12) GN=hemE PE=3 SV=3	23.594	23.5849	23.4491	23.5795	23.6778	23.5674	23.5912	23.6312	23.6032	23.5945	23.6197	23.6398	0.599338	0.0378116
LB	220	P0A7N4	RL32	50S ribosomal protein L32 OS=Escherichia coli (strain K12) GN=rpmF PE=1 SV=2	27.2589	27.3069	27.1149	27.1438	27.1086	27.0795	27.0765	27.1571	26.9597	26.9937	27.0223	26.8298	1.69598	-0.162249
LB	220	P00811	AMPC	Beta-lactamase OS=Escherichia coli (strain K12) GN=ampC PE=1 SV=1	19.2928	18.4229	18.1512	18.3425	18.5631	18.2274	18.6642	18.6107	18.3202	18.6666	18.5173	18.5855	0.131339	0.0607662
LB	220	P18775	DMSA	Dimethyl sulfoxide reductase DmsA OS=Escherichia coli (strain K12) GN=dmsA PE=1 SV=2	16.7717	17.1394	16.7379	17.0362	17.1731	16.7374	16.0452	16.3698	16.0626	15.2633	16.1834	15.9531	3.52525	-0.95307
LB	220	P77399	FADJ	Fatty acid oxidation complex subunit alpha OS=Escherichia coli (strain K12) GN=fadJ PE=1 SV=1	19.4201	18.5194	19.0248	18.445	17.8547	17.3488	19.1443	19.0454	19.1649	18.2557	17.3296	17.7678	0.0121754	0.0158218
LB	220	P0AE78	CORC	Magnesium and cobalt efflux protein CorC OS=Escherichia coli (strain K12) GN=corC PE=1 SV=1	18.0562	18.7148	19.1867	19.6937	19.7963	19.4384	18.6879	18.6346	18.9531	19.4001	19.4165	19.2646	0.108649	-0.0882034
LB	220	P04982	RBSD	D-ribose pyranase OS=Escherichia coli (strain K12) GN=rbsD PE=1 SV=3	22.1071	22.1116	21.8355	22.3991	22.5108	22.1315	22.44	22.3412	21.7046	22.7124	22.4791	22.1112	0.283647	0.115505
LB	220	Q46927	TCDA	tRNA threonylcarbamoyladenosine dehydratase OS=Escherichia coli (strain K12) GN=tcdA PE=1 SV=1	20.6131	20.9024	20.6659	21.3463	21.367	21.9186	20.5865	20.7292	20.4221	21.8965	22.1149	21.9385	0.149944	0.145727
LB	220	P0AFM6	PSPA	Phage shock protein A OS=Escherichia coli (strain K12) GN=pspA PE=1 SV=2	22.6231	22.7483	22.7045	23.2999	23.3094	23.3408	22.6364	22.643	22.6962	23.3075	23.2915	23.358	0.0264938	-0.0155602
LB	220	P0A7M6	RL29	50S ribosomal protein L29 OS=Escherichia coli (strain K12) GN=rpmC PE=1 SV=1	27.7963	26.67	27.8528	26.5198	26.5716	27.4716	27.6741	27.6917	27.5071	27.6646	27.4998	27.3316	0.834774	0.414469
LB	220	P76008	LDCA	Murein tetrapeptide carboxypeptidase OS=Escherichia coli (strain K12) GN=ldcA PE=1 SV=1	19.0613	19.1244	18.8506	18.0689	18.2562	18.0077	19.04	18.953	19.2104	18.0416	18.6279	18.3163	0.198215	0.136695
LB	220	P0A6L9	HSCB	Co-chaperone protein HscB OS=Escherichia coli (strain K12) GN=hscB PE=1 SV=1	21.0942	20.9741	21.0763	20.8098	20.7011	20.9661	20.7953	20.536	20.8031	20.7282	20.7105	20.8275	1.62346	-0.203497
LB	220	P0AAF6	ARTP	Arginine transport ATP-binding protein ArtP OS=Escherichia coli (strain K12) GN=artP PE=1 SV=1	22.7022	22.7803	22.8306	22.1914	22.2786	22.1842	22.863	22.9885	22.8531	22.5551	22.6295	22.4171	0.750721	0.223141
LB	220	P0A7W7	RS8	30S ribosomal protein S8 OS=Escherichia coli (strain K12) GN=rpsH PE=1 SV=2	28.3364	28.712	28.6414	28.5084	28.5692	28.4453	28.4818	28.4481	28.318	28.3508	28.3113	28.1855	1.61126	-0.186204
LB	220	P31550	THIB	Thiamine-binding periplasmic protein OS=Escherichia coli (strain K12) GN=thiB PE=1 SV=2	20.4392	20.5403	20.3575	19.826	19.5511	19.6377	20.4192	20.5843	20.457	19.4892	19.665	19.5081	0.0491658	-0.0381645
LB	220	P0A8U6	METJ	Met repressor OS=Escherichia coli (strain K12) GN=metJ PE=1 SV=2	23.3048	23.3889	23.2304	21.9836	22.0228	21.8107	23.2356	23.3077	23.1455	21.7372	21.8529	21.7063	0.104904	-0.126017
LB	220	P0ADU2	YGIN	Probable quinol monooxygenase YgiN OS=Escherichia coli (strain K12) GN=ygiN PE=1 SV=1	21.8239	21.7514	21.5322	20.8483	21.1688	20.7909	21.8295	21.9111	21.831	21.1043	21.056	21.0869	0.248243	0.150554
LB	220	P06989	HIS2	Histidine biosynthesis bifunctional protein HisIE OS=Escherichia coli (strain K12) GN=hisI PE=3 SV=3	19.8874	20.4492	19.6778	20.1635	20.1358	19.7522	20.2681	20.3981	20.2679	19.7557	19.8612	20.1605	0.291872	0.107609
LB	220	P36566	SMTA	Protein SmtA OS=Escherichia coli (strain K12) GN=smtA PE=1 SV=2	19.1395	18.9	18.6377	19.0325	19.0048	18.8765	18.7731	18.8306	18.6642	19.1551	19.1623	18.9226	0.0449805	-0.013855
LB	220	P08194	GLPT	Glycerol-3-phosphate transporter OS=Escherichia coli (strain K12) GN=glpT PE=1 SV=1	22.4408	22.5731	23.0876	22.5746	22.4662	22.9304	22.5831	22.6117	23.2063	22.5724	22.5227	23.1133	0.221211	0.0894597
LB	220	P0ACB4	HEMG	Protoporphyrinogen IX dehydrogenase [menaquinone] OS=Escherichia coli (strain K12) GN=hemG PE=1 SV=1	19.6605	19.8629	19.7613	20.6273	20.8757	20.9791	19.8066	19.7649	19.7213	21.2235	20.8272	20.8791	0.075109	0.0759443
LB	220	P16095	SDHL	L-serine dehydratase 1 OS=Escherichia coli (strain K12) GN=sdaA PE=1 SV=3	23.2002	23.008	23.3115	22.6677	22.5849	22.822	23.3261	23.2373	23.3633	22.9719	22.9311	23.0832	0.827197	0.219779
LB	220	P77295	YGAV	Probable HTH-type transcriptional regulator YgaV OS=Escherichia coli (strain K12) GN=ygaV PE=1 SV=1	16.7157	16.0501	17.3808	16.6628	16.5515	17.7787	15.6556	15.7544	17.148	16.8113	16.4407	17.1242	0.463732	-0.367569
LB	220	P0AG20	RELA	GTP pyrophosphokinase OS=Escherichia coli (strain K12) GN=relA PE=1 SV=1	20.9788	20.9319	20.6347	21.0818	21.1869	20.9401	20.8242	20.9533	20.9268	21.2051	21.1582	21.126	0.325459	0.073225
LB	220	P0AF98	LPTF	Lipopolysaccharide export system permease protein LptF OS=Escherichia coli (strain K12) GN=lptF PE=1 SV=1	21.2186	21.5755	21.5011	20.9987	21.227	20.7808	21.3667	21.3595	21.2333	20.9409	20.8828	20.7358	0.351693	-0.130468
LB	220	P37647	KDGK	2-dehydro-3-deoxygluconokinase OS=Escherichia coli (strain K12) GN=kdgK PE=1 SV=1	24.0311	24.1206	24.126	23.8889	24.0417	23.9644	23.9738	24.0253	24.1542	23.8857	23.8952	24.0581	0.219299	-0.0300598
LB	220	P32662	GPH	Phosphoglycolate phosphatase OS=Escherichia coli (strain K12) GN=gph PE=1 SV=1	22.1829	22.2606	22.1259	22.2578	22.2867	22.169	22.0992	22.1126	22.2172	22.2544	22.3	22.3743	0.0909723	0.0124725
LB	220	P0AD33	YFCZ	UPF0381 protein YfcZ OS=Escherichia coli (strain K12) GN=yfcZ PE=3 SV=1	23.1114	23.0319	22.705	23.0983	23.0327	22.8017	22.9429	22.9691	22.841	22.9533	23.1514	22.9877	0.0475457	0.0107301
LB	220	P05458	PTRA	Protease 3 OS=Escherichia coli (strain K12) GN=ptrA PE=1 SV=1	22.5003	23.6433	23.6665	18.6001	18.5888	18.2963	23.4731	23.5819	23.5028	18.893	18.8936	18.5986	0.0657012	0.274632
LB	220	P60472	UPPS	Ditrans,polycis-undecaprenyl-diphosphate synthase ((2E,6E)-farnesyl-diphosphate specific) OS=Escherichia coli (strain K12) GN=ispU PE=1 SV=1	21.1164	21.1731	21.3297	20.6482	20.7511	20.8021	21.0155	20.8857	21.2857	20.5773	20.5883	20.9265	0.2392	-0.0902745
LB	220	P0A8Y1	YJJG	Pyrimidine 5'-nucleotidase YjjG OS=Escherichia coli (strain K12) GN=yjjG PE=1 SV=1	21.2188	21.3924	20.9974	21.1747	21.1917	20.974	21.3118	21.2011	21.1666	21.2063	21.413	21.0154	0.314914	0.0608619
LB	220	P0A937	BAME	Outer membrane protein assembly factor BamE OS=Escherichia coli (strain K12) GN=bamE PE=1 SV=1	22.5984	22.5846	22.5988	22.351	22.3714	22.3353	22.672	22.4843	22.5848	22.3513	22.3606	22.3872	0.000621931	0.000140508
LB	220	P76170	YNFB	UPF0482 protein YnfB OS=Escherichia coli (strain K12) GN=ynfB PE=1 SV=1	21.1415	21.5723	22.0596	21.8323	21.8644	21.8967	21.3718	21.3783	21.5997	21.6061	21.6824	21.8431	0.44721	-0.14757
LB	220	P0A9W6	IBAG	Acid stress protein IbaG OS=Escherichia coli (strain K12) GN=ibaG PE=1 SV=1	21.4059	21.7245	21.6915	21.5821	21.5387	21.4384	21.5927	21.5173	21.4699	21.2183	21.3908	21.2221	1.1052	-0.161675
LB	220	P00579	RPOD	RNA polymerase sigma factor RpoD OS=Escherichia coli (strain K12) GN=rpoD PE=1 SV=2	26.1108	26.0638	26.2565	26.0114	26.0479	26.1972	26.14	26.0796	26.0652	26.0294	26.0263	26.0525	0.566329	-0.0491079
LB	220	P15047	ENTA	2,3-dihydro-2,3-dihydroxybenzoate dehydrogenase OS=Escherichia coli (strain K12) GN=entA PE=1 SV=1	18.9875	18.8194	17.5582	19.1706	18.6984	18.0249	18.4769	18.4704	17.6306	18.7637	18.5579	18.2376	0.261636	-0.186966
LB	220	P0ADV1	LPTA	Lipopolysaccharide export system protein LptA OS=Escherichia coli (strain K12) GN=lptA PE=1 SV=1	21.0135	21.6407	21.7429	22.332	22.2211	22.2541	21.6247	21.4837	21.6386	22.133	22.216	22.2723	0.0383345	0.0273539
LB	220	P0AEJ2	ENTC	Isochorismate synthase EntC OS=Escherichia coli (strain K12) GN=entC PE=1 SV=1	20.5558	20.3816	19.0398	20.6001	20.5206	18.9877	20.0583	19.958	18.5921	20.0091	19.9961	18.6448	0.521245	-0.47119
LB	220	P23869	PPIB	Peptidyl-prolyl cis-trans isomerase B OS=Escherichia coli (strain K12) GN=ppiB PE=1 SV=2	26.7909	26.8075	26.7452	26.6451	26.6053	26.6559	26.7955	26.7947	26.7714	26.7371	26.7106	26.7294	0.645643	0.0481377
LB	220	P76422	THID	Hydroxymethylpyrimidine/phosphomethylpyrimidine kinase OS=Escherichia coli (strain K12) GN=thiD PE=1 SV=1	16.3996	16.7879	16.5099	NaN	NaN	NaN	17.0588	17.4814	16.7517	NaN	NaN	NaN	1.03583	0.531511
LB	220	P0A9I3	GCVR	Glycine cleavage system transcriptional repressor OS=Escherichia coli (strain K12) GN=gcvR PE=1 SV=2	21.353	21.5502	21.2867	20.8065	20.5925	20.4858	21.5228	21.4205	21.5415	20.7975	20.8907	20.8143	0.275191	0.152081
LB	220	P31658	HCHA	Molecular chaperone Hsp31 and glyoxalase 3 OS=Escherichia coli (strain K12) GN=hchA PE=1 SV=3	21.3665	22.673	22.2326	21.6906	22.6097	22.3171	21.8995	22.3694	22.9483	22.1944	22.5485	23.1279	0.647248	0.366444
LB	220	P0A8Z0	YCIA	Acyl-CoA thioester hydrolase YciA OS=Escherichia coli (strain K12) GN=yciA PE=3 SV=1	22.0892	22.1533	22.0289	21.9317	22.0781	22.0021	22.0205	22.0245	21.8994	21.8975	21.8852	21.763	1.57941	-0.132195
LB	220	P0AGK4	YHBY	RNA-binding protein YhbY OS=Escherichia coli (strain K12) GN=yhbY PE=1 SV=1	25.5009	24.6371	25.2674	24.688	24.8084	25.0929	25.3346	25.4642	25.114	25.4129	25.3147	24.9869	0.923208	0.272085
LB	220	P0A9A6	FTSZ	Cell division protein FtsZ OS=Escherichia coli (strain K12) GN=ftsZ PE=1 SV=1	27.0248	27.011	26.9276	26.7589	26.7476	26.6771	26.975	26.9744	26.9921	26.7719	26.7685	26.7979	0.110182	0.0221542
LB	220	P0AF03	MOG	Molybdopterin adenylyltransferase OS=Escherichia coli (strain K12) GN=mog PE=1 SV=1	22.5319	21.9684	22.6055	22.2977	22.2349	22.4489	22.7682	22.8704	22.8157	22.7326	22.7708	22.5813	2.57777	0.408616
LB	220	P0A9K3	PHOL	PhoH-like protein OS=Escherichia coli (strain K12) GN=ybeZ PE=1 SV=2	25.2618	25.1523	25.038	25.0203	24.975	24.8902	25.3227	25.2193	25.0853	25.1735	25.1239	25.0166	0.74916	0.100626
LB	220	P0AEE8	DMA	DNA adenine methylase OS=Escherichia coli (strain K12) GN=dam PE=1 SV=1	17.7067	17.0408	16.5465	NaN	NaN	NaN	16.9985	17.5637	16.6364	NaN	NaN	NaN	0.0247184	-0.0318324
LB	220	P0A790	PAND	Aspartate 1-decarboxylase OS=Escherichia coli (strain K12) GN=panD PE=1 SV=1	23.9512	23.9631	23.9416	23.8395	23.8809	23.9009	23.9121	23.9886	23.8399	23.8725	23.8583	23.8591	0.367982	-0.0244468
LB	220	P04994	EX7L	Exodeoxyribonuclease 7 large subunit OS=Escherichia coli (strain K12) GN=xseA PE=1 SV=2	20.8465	20.8481	20.9324	20.7025	20.6648	20.7965	20.9479	20.9466	20.7753	20.7114	20.8184	20.6839	0.0929793	0.0154607
LB	220	P0AA97	YAEQ	Uncharacterized protein YaeQ OS=Escherichia coli (strain K12) GN=yaeQ PE=1 SV=1	17.9831	18.4552	18.321	19.0366	18.9206	18.5649	18.2764	18.1973	17.8651	18.3888	18.5659	18.6233	0.568645	-0.227456
LB	220	P69380	FIEF	Ferrous-iron efflux pump FieF OS=Escherichia coli (strain K12) GN=fieF PE=1 SV=1	15.9802	16.739	16.8321	NaN	NaN	NaN	16.565	16.4737	16.5233	NaN	NaN	NaN	0.00426741	0.00353463
LB	220	P0A927	TSX	Nucleoside-specific channel-forming protein tsx OS=Escherichia coli (strain K12) GN=tsx PE=1 SV=1	26.4696	26.483	26.7164	26.2708	26.3229	26.6085	26.4535	26.4585	26.8608	26.2375	26.3314	26.6847	0.0817434	0.025891
LB	220	P43329	HRPA	ATP-dependent RNA helicase HrpA OS=Escherichia coli (strain K12) GN=hrpA PE=3 SV=3	22.5854	22.618	22.4139	22.0349	22.218	22.1905	22.4654	22.484	22.4107	22.1656	22.2133	22.0001	0.170755	-0.053587
LB	220	P0AEF0	DNAC	DNA replication protein DnaC OS=Escherichia coli (strain K12) GN=dnaC PE=1 SV=1	19.298	18.7423	18.7457	20.3201	19.9355	20.5566	18.9442	19.1809	19.165	17.2487	17.9692	18.8749	1.34239	-1.03589
LB	220	P0A7H0	RECF	DNA replication and repair protein RecF OS=Escherichia coli (strain K12) GN=recF PE=1 SV=2	13.8264	14.6423	14.7766	14.347	15.3256	14.9271	13.7326	14.0941	14.7351	14.5653	14.2434	14.9414	0.421169	-0.255537
LB	220	P0AGJ5	YFIF	Uncharacterized tRNA/rRNA methyltransferase YfiF OS=Escherichia coli (strain K12) GN=yfiF PE=3 SV=1	24.7206	24.7071	24.4692	24.5272	24.5677	24.4	24.5931	24.6838	24.5371	24.5104	24.5184	24.3638	0.181302	-0.0308647
LB	220	P0AAE2	PROY	Proline-specific permease ProY OS=Escherichia coli (strain K12) GN=proY PE=1 SV=1	19.5581	19.3245	19.5779	18.8664	18.8551	18.9297	19.4089	19.2014	19.3863	18.6649	18.7736	18.5381	0.411898	-0.189756
LB	220	P46852	YHHW	Quercetin 2,3-dioxygenase OS=Escherichia coli (strain K12) GN=yhhW PE=1 SV=1	14.0198	15.3683	15.4005	15.0592	14.9659	14.8536	14.9307	14.3635	14.9448	14.7914	14.6993	14.5525	0.482489	-0.230853
LB	220	P0AAS0	YLAC	Inner membrane protein YlaC OS=Escherichia coli (strain K12) GN=ylaC PE=1 SV=2	16.4521	16.997	15.8568	17.5892	17.617	15.8702	16.9558	16.1587	15.5057	16.9496	16.7829	16.2412	0.324421	-0.29805
LB	220	P30871	3PASE	Inorganic triphosphatase OS=Escherichia coli (strain K12) GN=ygiF PE=1 SV=1	22.1994	22.2158	22.0708	22.4132	22.442	22.3266	22.243	22.2907	22.218	22.4228	22.4953	22.4781	0.495119	0.0800378
LB	220	P0AEM0	FKBX	FKBP-type 16 kDa peptidyl-prolyl cis-trans isomerase OS=Escherichia coli (strain K12) GN=fkpB PE=1 SV=2	22.7136	22.8558	22.6382	22.9218	22.9412	22.9018	22.7667	22.655	22.7828	22.8517	22.8775	22.8922	0.152821	-0.0244157
LB	220	P0A832	SSRP	SsrA-binding protein OS=Escherichia coli (strain K12) GN=smpB PE=1 SV=2	22.3271	22.2917	22.1682	22.0875	22.0855	22.0375	22.1419	22.1987	22.0569	21.9969	22.0067	22.0181	0.872339	-0.0963577
LB	220	P07023	TYRA	T-protein OS=Escherichia coli (strain K12) GN=tyrA PE=1 SV=1	20.8124	20.8365	20.6578	19.3315	19.3849	19.1181	20.9747	20.6716	20.7369	19.1718	19.2817	19.3321	0.00325718	0.00463104
LB	220	P0AFC0	NUDB	Dihydroneopterin triphosphate diphosphatase OS=Escherichia coli (strain K12) GN=nudB PE=1 SV=1	15.1793	15.5926	15.4345	NaN	NaN	NaN	15.4711	14.9802	15.3426	NaN	NaN	NaN	0.292962	-0.137476
LB	220	P0ABS1	DKSA	RNA polymerase-binding transcription factor DksA OS=Escherichia coli (strain K12) GN=dksA PE=1 SV=1	26.3274	26.3389	26.3961	26.2456	26.0302	26.3476	26.4163	26.3983	26.5325	26.3157	26.2432	26.3896	0.793332	0.101621
LB	220	P42630	TDCG	L-serine dehydratase TdcG OS=Escherichia coli (strain K12) GN=tdcG PE=1 SV=4	15.1861	14.7096	13.7188	16.7338	16.6388	16.2287	15.4846	15.1088	17.3335	16.4991	16.7136	17.4156	0.731723	0.889913
LB	220	P0ACS5	ZNTR	HTH-type transcriptional regulator ZntR OS=Escherichia coli (strain K12) GN=zntR PE=1 SV=1	17.0567	16.478	15.9065	NaN	NaN	NaN	17.4837	17.1715	16.6586	NaN	NaN	NaN	0.693433	0.624195
LB	220	P21338	RNI	Ribonuclease I OS=Escherichia coli (strain K12) GN=rna PE=1 SV=1	21.7589	21.8896	21.7439	21.2214	21.4301	21.1453	21.9662	21.8383	21.6406	21.1834	21.2723	21.0106	0.0844845	-0.0462996
LB	220	P0A917	OMPX	Outer membrane protein X OS=Escherichia coli (strain K12) GN=ompX PE=1 SV=1	26.8583	27.3081	27.5541	26.7913	27.1657	27.5472	26.6644	26.9779	27.132	26.7816	27.0061	27.2568	0.751625	-0.23431
LB	220	P27838	CYAY	Protein CyaY OS=Escherichia coli (strain K12) GN=cyaY PE=1 SV=1	21.9461	21.5916	22.1534	21.7553	21.811	21.978	21.8804	21.8001	21.9216	21.663	21.7773	21.7608	0.362815	-0.0720266
LB	220	P0A7I7	RIBA	GTP cyclohydrolase-2 OS=Escherichia coli (strain K12) GN=ribA PE=1 SV=1	22.1912	22.3123	22.2985	21.8649	21.8552	21.7535	22.2514	22.1162	22.2103	21.5755	21.625	21.6994	0.362688	-0.132925
LB	220	P52061	RDGB	dITP/XTP pyrophosphatase OS=Escherichia coli (strain K12) GN=rdgB PE=1 SV=1	21.5088	22.0855	22.1347	23.0691	23.0142	22.938	21.8397	21.8743	22.0853	22.9749	23.0891	23.0375	0.0241273	0.0251128
LB	220	P0AC16	FOLB	Dihydroneopterin aldolase OS=Escherichia coli (strain K12) GN=folB PE=1 SV=1	19.9521	20.7008	20.3661	15.9896	16.8501	16.8639	20.3588	20.0352	20.1224	16.5114	16.5724	16.4296	0.0340912	-0.115485
LB	220	P15977	MALQ	4-alpha-glucanotransferase OS=Escherichia coli (strain K12) GN=malQ PE=1 SV=2	26.5006	26.4734	25.4055	26.4644	26.5457	25.4516	26.761	26.9161	25.4916	26.7326	27.0181	25.5397	0.322342	0.269646
LB	220	P21362	YCIF	Protein YciF OS=Escherichia coli (strain K12) GN=yciF PE=1 SV=1	14.0813	17.4891	17.1795	13.2635	16.507	14.7599	16.3994	16.8559	17.5784	14.27	15.9968	16.1908	0.348929	0.668504
LB	220	P0ACA1	YIBF	Uncharacterized GST-like protein YibF OS=Escherichia coli (strain K12) GN=yibF PE=1 SV=1	18.892	18.6739	18.485	18.5801	18.5874	18.5193	18.7072	18.7955	18.6416	18.7115	18.4037	18.5209	0.0297027	0.00713539
LB	220	P76501	YFCR	Uncharacterized fimbrial-like protein YfcR OS=Escherichia coli (strain K12) GN=yfcR PE=2 SV=1	16.2042	16.1481	16.2456	18.3141	18.2159	18.3675	16.132	16.7703	16.0423	18.1794	18.2089	18.3732	0.018704	0.035133
LB	220	P24554	RADA	DNA repair protein RadA OS=Escherichia coli (strain K12) GN=radA PE=3 SV=1	21.2395	21.0231	20.994	21.7017	21.7116	21.6431	21.1246	21.2122	20.8967	21.7883	21.7747	21.6459	0.0365319	0.0215756
LB	220	P45523	FKBA	FKBP-type peptidyl-prolyl cis-trans isomerase FkpA OS=Escherichia coli (strain K12) GN=fkpA PE=1 SV=1	26.9168	26.8907	26.6335	26.8663	26.7982	26.6786	26.9492	26.9656	26.8662	26.9173	26.9501	26.8565	1.38032	0.120146
LB	220	P0AFI7	PDXH	Pyridoxine/pyridoxamine 5'-phosphate oxidase OS=Escherichia coli (strain K12) GN=pdxH PE=1 SV=2	21.856	21.9025	21.9281	21.707	21.8215	21.6929	21.701	21.7945	21.9286	21.5454	21.7339	21.9072	0.301893	-0.049559
LB	220	P24202	MRR	Mrr restriction system protein OS=Escherichia coli (strain K12) GN=mrr PE=1 SV=1	18.5973	18.5899	18.3249	19.1429	19.1594	19.0986	18.6683	18.5288	18.5226	19.2484	19.1824	19.1149	0.109461	0.0586961
LB	220	P16703	CYSM	Cysteine synthase B OS=Escherichia coli (strain K12) GN=cysM PE=1 SV=1	19.5656	19.3249	18.7939	19.7988	19.3153	19.4724	19.4874	19.1804	18.9576	19.7185	19.1726	19.3161	0.163363	-0.0730597
LB	220	P0ACB0	DNAB	Replicative DNA helicase OS=Escherichia coli (strain K12) GN=dnaB PE=1 SV=1	22.375	22.5735	22.35	21.9776	21.9396	21.8991	22.4645	22.3767	22.3132	21.7881	21.8856	21.6687	0.235373	-0.103008
LB	220	P0AB01	ELYC	Envelope biogenesis factor ElyC OS=Escherichia coli (strain K12) GN=elyC PE=4 SV=1	19.7973	18.3064	19.2728	14.2592	14.2325	15.0146	19.2275	18.5927	18.8212	14.5877	14.5634	14.5581	0.0214143	-0.0887117
LB	220	P40120	OPGD	Glucans biosynthesis protein D OS=Escherichia coli (strain K12) GN=mdoD PE=1 SV=3	21.6216	21.4655	21.4404	21.6248	21.4503	21.521	21.6161	21.4472	21.7248	21.7515	21.5079	21.6973	0.916655	0.103522
LB	220	P23367	MUTL	DNA mismatch repair protein MutL OS=Escherichia coli (strain K12) GN=mutL PE=1 SV=2	18.5407	18.5074	18.4033	NaN	NaN	NaN	18.4582	18.3452	18.7132	NaN	NaN	NaN	0.0648973	0.0217063
LB	220	P09372	GRPE	Protein GrpE OS=Escherichia coli (strain K12) GN=grpE PE=1 SV=1	27.2739	27.2155	27.1639	27.1655	27.1961	27.0803	27.4177	27.3626	27.3105	27.264	27.3279	27.2441	2.41732	0.13857
LB	220	P38051	MENF	Isochorismate synthase MenF OS=Escherichia coli (strain K12) GN=menF PE=1 SV=4	18.5616	18.5116	17.9838	19.9028	20.1671	20.3299	17.9641	18.3912	17.8957	18.4291	18.5587	18.415	1.33384	-0.967157
LB	220	P0ABD3	BFR	Bacterioferritin OS=Escherichia coli (strain K12) GN=bfr PE=1 SV=1	16.1741	16.5277	17.9213	17.2369	17.1637	18.2368	17.0115	16.6165	18.3036	17.424	17.432	18.4438	0.330732	0.328454
LB	220	P39286	RSGA	Putative ribosome biogenesis GTPase RsgA OS=Escherichia coli (strain K12) GN=rsgA PE=1 SV=2	21.5914	21.8766	21.8181	21.9458	22.081	22.0204	21.7817	21.6282	21.5891	22.2007	22.1676	22.0196	0.023707	0.00892512
LB	220	P0ADT5	YGIC	Putative acid--amine ligase YgiC OS=Escherichia coli (strain K12) GN=ygiC PE=1 SV=1	22.4145	22.3132	22.2048	20.1681	20.1394	20.2192	22.2742	22.2303	22.2882	20.3608	20.2366	20.4446	0.0341659	0.0626087
LB	220	P0AA41	TRUC	tRNA pseudouridine synthase C OS=Escherichia coli (strain K12) GN=truC PE=1 SV=1	17.3995	17.113	17.0826	15.9643	15.8377	15.8636	17.2041	17.1356	16.9573	15.9196	15.8054	15.7838	0.0667931	-0.0758359
LB	220	P09394	GLPQ	Glycerophosphoryl diester phosphodiesterase OS=Escherichia coli (strain K12) GN=glpQ PE=1 SV=2	26.6381	26.507	26.9864	26.2518	26.0762	26.5675	26.773	26.7174	27.2777	26.3948	26.2803	26.874	0.529595	0.215039
LB	220	Q2MB16	YOBH	Uncharacterized protein YobH OS=Escherichia coli (strain K12) GN=yobH PE=3 SV=1	18.8987	18.8302	18.7123	18.9018	18.9201	18.8928	18.544	19.0972	18.5865	18.4991	18.5124	18.7328	1.13019	-0.197285
LB	220	P0ADA5	YAJG	Uncharacterized lipoprotein YajG OS=Escherichia coli (strain K12) GN=yajG PE=3 SV=1	26.006	25.398	26.0673	25.637	25.6742	25.6685	25.9679	25.9758	26.031	25.6061	25.6074	25.6077	0.169285	0.05747
LB	220	P0ADB7	ECNB	Entericidin B OS=Escherichia coli (strain K12) GN=ecnB PE=3 SV=1	20.5183	21.1194	20.8733	20.2457	20.8626	20.3036	20.6873	21.0507	21.7317	20.2411	20.9623	21.4689	0.727982	0.369849
LB	220	P0AE88	CPXR	Transcriptional regulatory protein CpxR OS=Escherichia coli (strain K12) GN=cpxR PE=1 SV=1	22.6891	22.604	22.522	22.6186	22.6862	22.4986	22.7094	22.5764	22.6841	22.7931	22.7343	22.8179	1.44145	0.116114
LB	220	P27550	ACSA	Acetyl-coenzyme A synthetase OS=Escherichia coli (strain K12) GN=acs PE=1 SV=2	21.7873	21.6505	21.3624	21.8743	21.4958	21.4042	21.3037	21.2138	22.1382	21.6957	21.2313	22.1376	0.043479	0.024312
LB	220	P22186	MRAZ	Transcriptional regulator MraZ OS=Escherichia coli (strain K12) GN=mraZ PE=1 SV=1	15.4422	15.7327	15.4462	15.6582	15.4126	15.4036	15.6841	15.4214	15.9316	16.0567	16.2922	16.1161	1.7515	0.401074
LB	220	P09148	GAL7	Galactose-1-phosphate uridylyltransferase OS=Escherichia coli (strain K12) GN=galT PE=1 SV=2	22.5833	22.7741	21.3443	22.5506	22.7132	20.8035	22.3559	22.3777	20.8614	22.2998	22.4724	20.6315	0.253638	-0.295061
LB	220	P23538	PPSA	Phosphoenolpyruvate synthase OS=Escherichia coli (strain K12) GN=ppsA PE=1 SV=5	23.2543	22.8449	24.3982	23.1893	22.867	24.351	23.0553	22.7241	24.3903	23.3179	22.8383	24.3183	0.0365882	-0.0434284
LB	220	P69783	PTGA	Glucose-specific phosphotransferase enzyme IIA component OS=Escherichia coli (strain K12) GN=crr PE=1 SV=2	28.1781	27.998	27.8071	28.2425	28.2251	27.8762	28.279	28.2862	27.9409	28.3307	28.3056	27.9748	0.618455	0.131697
LB	220	P37052	YCHJ	UPF0225 protein YchJ OS=Escherichia coli (strain K12) GN=ychJ PE=1 SV=2	16.3962	15.8816	15.8628	19.8505	17.7865	19.7003	15.7554	16.2269	15.9744	19.566	19.6714	19.6011	0.0722179	0.219542
LB	220	P06282	CDH	CDP-diacylglycerol pyrophosphatase OS=Escherichia coli (strain K12) GN=cdh PE=3 SV=1	21.3133	21.3886	21.2035	20.2209	20.3646	20.1822	21.2417	21.329	21.0565	20.3511	20.3295	19.9813	0.0705202	-0.0639947
LB	220	P66817	DIAA	DnaA initiator-associating protein DiaA OS=Escherichia coli (strain K12) GN=diaA PE=1 SV=1	18.87	19.0212	19.0717	18.8443	18.9248	18.855	19.005	18.9443	19.0535	19.007	19.0216	19.0684	1.13795	0.0854692
LB	220	P77279	FETA	Probable iron export ATP-binding protein FetA OS=Escherichia coli (strain K12) GN=fetA PE=1 SV=1	18.8776	18.7272	18.4947	17.6681	17.9108	17.6638	18.7456	18.9373	18.9356	18.1703	18.2595	17.992	0.475267	0.283043
LB	220	P36771	LRHA	Probable HTH-type transcriptional regulator LrhA OS=Escherichia coli (strain K12) GN=lrhA PE=3 SV=2	15.4197	15.8999	16.2533	NaN	NaN	NaN	15.8382	15.3521	15.8141	NaN	NaN	NaN	0.261637	-0.189514
LB	220	P0ABA4	ATPD	ATP synthase subunit delta OS=Escherichia coli (strain K12) GN=atpH PE=1 SV=1	25.2466	25.2734	25.3657	24.73	24.7656	24.8973	25.2874	25.3174	25.3873	24.8468	24.9385	24.9652	0.211335	0.0773312
LB	220	P39829	GARD	Galactarate dehydratase (L-threo-forming) OS=Escherichia coli (strain K12) GN=garD PE=1 SV=2	19.4752	18.1257	18.2125	NaN	NaN	NaN	18.9799	18.3911	18.7935	NaN	NaN	NaN	0.0886119	0.117012
LB	220	P0AFR4	YCIO	Uncharacterized protein YciO OS=Escherichia coli (strain K12) GN=yciO PE=1 SV=1	23.4031	23.0677	23.5978	23.1664	23.3094	23.4239	23.488	23.5459	23.6956	23.3825	23.4295	23.4532	1.0619	0.171048
LB	220	P14900	MURD	UDP-N-acetylmuramoylalanine--D-glutamate ligase OS=Escherichia coli (strain K12) GN=murD PE=1 SV=3	23.0136	22.9276	22.6934	23.6494	23.618	23.4992	23.0035	22.9846	22.9733	23.5696	23.6749	23.6771	0.139923	0.0803235
LB	220	P51025	SFGH1	S-formylglutathione hydrolase FrmB OS=Escherichia coli (strain K12) GN=frmB PE=1 SV=2	21.7583	21.4016	21.2619	21.562	21.7446	21.1876	21.5402	21.4885	21.0952	21.6256	21.7266	21.1018	0.148177	-0.0563383
LB	220	P37690	ENVC	Murein hydrolase activator EnvC OS=Escherichia coli (strain K12) GN=envC PE=1 SV=2	12.9207	16.1636	16.2484	16.8975	17.0893	16.9936	15.8215	16.1299	15.5055	17.1804	17.0376	16.6669	0.193201	0.338111
LB	220	P06710	DPO3X	DNA polymerase III subunit tau OS=Escherichia coli (strain K12) GN=dnaX PE=1 SV=1	22.0385	21.4058	21.5262	21.1809	21.0924	20.9924	21.5754	21.5624	21.4445	21.0676	21.0222	21.0424	0.181727	-0.0869274
LB	220	P22333	ADD	Adenosine deaminase OS=Escherichia coli (strain K12) GN=add PE=3 SV=2	25.2038	25.0402	25.442	25.4713	25.5394	25.6933	25.2357	25.282	25.5825	25.4648	25.4955	25.7419	0.229062	0.0687342
LB	220	P67603	YQFB	UPF0267 protein YqfB OS=Escherichia coli (strain K12) GN=yqfB PE=1 SV=1	23.0617	23.0792	22.808	23.0499	23.0369	22.9429	23.004	23.1394	22.935	23.2624	23.2	23.0607	0.836397	0.103802
LB	220	P0DMC7	RCSB	Transcriptional regulatory protein RcsB OS=Escherichia coli (strain K12) GN=rcsB PE=1 SV=1	24.7624	24.5969	24.6054	24.5979	24.5748	24.5823	24.6587	24.6743	24.6302	24.5989	24.6412	24.609	0.199858	0.0154279
LB	220	P0A9M0	LON	Lon protease OS=Escherichia coli (strain K12) GN=lon PE=1 SV=1	26.9966	26.8327	26.7775	26.866	26.8729	26.8018	26.9909	26.9517	26.7726	27.0524	26.9944	26.8291	0.694186	0.073926
LB	220	P0A6H1	CLPX	ATP-dependent Clp protease ATP-binding subunit ClpX OS=Escherichia coli (strain K12) GN=clpX PE=1 SV=2	26.6582	26.4296	26.3978	26.5681	26.4304	26.4162	26.6337	26.5106	26.4838	26.6111	26.5569	26.4549	0.543665	0.0584418
LB	220	P0A6T5	GCH1	GTP cyclohydrolase 1 OS=Escherichia coli (strain K12) GN=folE PE=1 SV=2	24.4095	24.2162	24.1865	23.6099	23.6848	23.6335	24.3463	24.3293	24.2536	23.7626	23.74	23.7003	0.128891	0.0652959
LB	220	P13033	GLPB	Anaerobic glycerol-3-phosphate dehydrogenase subunit B OS=Escherichia coli (strain K12) GN=glpB PE=1 SV=1	24.1189	24.2821	24.2736	24.2638	24.0197	24.2349	24.0857	24.105	24.3685	24.1351	24.2742	24.5966	0.289011	0.0619818
LB	220	P0AF70	YJEI	Uncharacterized protein YjeI OS=Escherichia coli (strain K12) GN=yjeI PE=3 SV=1	24.0838	24.1391	24.0426	24.0877	24.1182	23.909	24.0284	24.0506	24.319	23.9814	23.964	24.1697	0.131121	0.0221395
LB	220	P0A8F0	UPP	Uracil phosphoribosyltransferase OS=Escherichia coli (strain K12) GN=upp PE=1 SV=1	27.3264	27.3142	27.2457	27.1596	27.2092	27.1562	27.2818	27.2656	27.0925	27.1996	27.1908	27.0259	0.569637	-0.0591609
LB	220	P40710	NLPE	Lipoprotein NlpE OS=Escherichia coli (strain K12) GN=nlpE PE=1 SV=1	21.0105	21.042	20.7868	20.8674	20.8645	20.7772	20.9708	21.0689	20.8939	20.8191	20.9766	20.948	0.444616	0.0548236
LB	220	P0AA53	QMCA	Protein QmcA OS=Escherichia coli (strain K12) GN=qmcA PE=1 SV=1	19.7339	18.7427	20.0526	20.0321	19.9431	20.131	19.885	19.7141	20.3009	20.1667	20.0737	20.2987	0.642665	0.300614
LB	220	P05719	T1SK	Type-1 restriction enzyme EcoKI specificity protein OS=Escherichia coli (strain K12) GN=hsdS PE=1 SV=1	20.4169	20.2613	20.3903	19.6715	19.7798	19.3852	20.3011	20.0026	20.1208	19.1752	19.5246	19.3609	0.423764	-0.236646
LB	220	P0AB80	ILVE	Branched-chain-amino-acid aminotransferase OS=Escherichia coli (strain K12) GN=ilvE PE=1 SV=2	19.0536	19.9612	19.7406	20.1133	19.9347	19.7234	19.8457	19.694	19.5134	19.8571	19.6606	19.4454	0.206508	-0.0851158
LB	220	P62517	OPGH	Glucans biosynthesis glucosyltransferase H OS=Escherichia coli (strain K12) GN=mdoH PE=1 SV=1	21.9174	21.8288	21.9866	22.3852	22.383	22.3505	21.8421	21.7988	21.8261	22.2599	22.3132	22.3326	0.215961	-0.0798073
LB	220	P0AE82	CPXA	Sensor protein CpxA OS=Escherichia coli (strain K12) GN=cpxA PE=1 SV=1	19.426	19.8774	19.5763	19.4352	19.4283	19.4448	19.7392	19.7017	19.6333	19.4588	19.4522	19.3534	0.09641	0.0251201
LB	220	P02943	LAMB	Maltoporin OS=Escherichia coli (strain K12) GN=lamB PE=1 SV=1	23.4164	23.1878	22.8148	23.9449	24.0163	23.6572	23.7351	23.4249	22.3068	24.0495	23.8981	23.3415	0.0528213	-0.046903
LB	220	P0A8G6	NQOR	NAD(P)H dehydrogenase (quinone) OS=Escherichia coli (strain K12) GN=wrbA PE=1 SV=2	22.3746	22.0807	22.4658	22.4148	22.2142	22.5855	22.2178	22.0507	22.7763	22.4804	22.4186	22.9398	0.356731	0.124668
LB	220	P23886	CYDC	ATP-binding/permease protein CydC OS=Escherichia coli (strain K12) GN=cydC PE=3 SV=2	21.0753	21.1866	21.0815	20.8044	20.7974	20.8873	20.9382	21.1339	21.1655	20.7685	20.9328	21.0076	0.0775938	0.0190096
LB	220	P0A8V0	RBN	Ribonuclease BN OS=Escherichia coli (strain K12) GN=rbn PE=1 SV=1	20.2548	19.9742	20.216	20.1336	20.1612	20.1994	20.2602	20.1772	20.2221	19.9754	19.9576	19.905	0.458899	-0.0736291
LB	220	P0AAN3	HYPB	Hydrogenase isoenzymes nickel incorporation protein HypB OS=Escherichia coli (strain K12) GN=hypB PE=1 SV=1	17.2284	16.3296	15.9733	19.3797	19.2347	18.939	15.9954	16.4825	16.1139	18.608	18.8036	18.6238	0.196924	-0.409551
LB	220	P08245	YCIH	Uncharacterized protein YciH OS=Escherichia coli (strain K12) GN=yciH PE=1 SV=1	20.6508	21.0927	21.1176	20.8248	20.8439	20.9348	20.9891	20.904	20.8721	20.5455	20.5927	20.8038	0.610299	-0.126272
LB	220	P0ABU2	YCHF	Ribosome-binding ATPase YchF OS=Escherichia coli (strain K12) GN=ychF PE=1 SV=2	27.0606	26.8907	27.0795	26.81	26.8536	27.0232	26.958	26.9472	26.9056	26.9626	26.9521	26.8885	0.136384	-0.0172908
LB	220	P75981	JAYE	Putative protein JayE from lambdoid prophage e14 region OS=Escherichia coli (strain K12) GN=jayE PE=5 SV=1	17.3397	19.7784	18.6247	19.2974	19.7115	19.1188	19.1198	18.8227	18.8284	18.8924	19.101	18.3617	0.122112	-0.124097
LB	220	P06961	CCA	Multifunctional CCA protein OS=Escherichia coli (strain K12) GN=cca PE=1 SV=1	17.1749	16.6487	16.6734	16.2666	16.3838	16.5699	17.0485	17.0135	16.8683	16.3398	16.5375	16.4307	0.193957	0.0868276
LB	220	P76270	MSRC	Free methionine-R-sulfoxide reductase OS=Escherichia coli (strain K12) GN=msrC PE=1 SV=2	20.2504	19.7942	20.1557	21.6594	21.6776	21.547	19.9679	19.8879	20.0942	21.6988	21.8105	21.8865	0.0281295	0.0436122
LB	220	P0AFL6	PPX	Exopolyphosphatase OS=Escherichia coli (strain K12) GN=ppx PE=1 SV=2	20.2466	20.3492	20.0785	20.7341	20.6605	20.4291	20.0298	20.0369	20.2786	20.6537	20.6411	20.6665	0.0717887	-0.0318727
LB	220	P0ABU9	TOLQ	Protein TolQ OS=Escherichia coli (strain K12) GN=tolQ PE=1 SV=1	22.3698	22.4207	22.584	21.9104	22.0341	22.1821	22.3202	22.4714	22.395	22.1678	22.2325	22.0587	0.0727972	0.0241
LB	220	P36995	CSPB	Cold shock-like protein CspB OS=Escherichia coli (strain K12) GN=cspB PE=2 SV=1	16.8783	17.2899	16.2324	NaN	NaN	NaN	16.8877	16.2529	16.5214	NaN	NaN	NaN	0.275736	-0.246233
LB	220	P30748	MOAD	Molybdopterin synthase sulfur carrier subunit OS=Escherichia coli (strain K12) GN=moaD PE=1 SV=2	18.8664	18.6271	19.3295	16.7871	16.7248	16.444	18.8045	18.001	19.2462	16.1714	15.9187	16.6427	0.16853	-0.332423
LB	220	P63183	KUP	Low affinity potassium transport system protein kup OS=Escherichia coli (strain K12) GN=kup PE=3 SV=1	17.8259	17.7195	17.8157	18.0022	17.9458	18.0418	17.383	17.4571	17.4862	17.6307	17.7072	17.8408	2.26941	-0.307618
LB	220	P0AB98	ATP6	ATP synthase subunit a OS=Escherichia coli (strain K12) GN=atpB PE=1 SV=1	23.4203	23.3629	23.6608	23.2983	23.5417	23.3759	23.4499	23.5956	23.7063	23.391	23.518	23.5793	0.688096	0.0967004
LB	220	P0AAD6	SDAC	Serine transporter OS=Escherichia coli (strain K12) GN=sdaC PE=1 SV=1	23.2479	24.8667	25.4489	24.8522	24.9414	25.3834	24.475	24.4952	25.0763	24.4974	24.4669	25.0541	0.122987	-0.112631
LB	220	P75797	GSIB	Glutathione-binding protein GsiB OS=Escherichia coli (strain K12) GN=gsiB PE=1 SV=1	18.1952	17.0764	16.5793	17.5845	16.3132	16.1266	18.1595	17.3188	17.225	17.42	16.5376	16.3312	0.174648	0.18615
LB	220	P0AES9	HDEA	Acid stress chaperone HdeA OS=Escherichia coli (strain K12) GN=hdeA PE=1 SV=1	24.1258	24.9116	24.5198	23.4941	24.4915	23.9237	24.5197	24.8081	25.2044	24.1435	24.6201	24.8157	0.960787	0.440826
LB	220	P09053	AVTA	Valine--pyruvate aminotransferase OS=Escherichia coli (strain K12) GN=avtA PE=1 SV=3	19.8266	19.3039	19.1819	19.9756	19.9105	19.7196	19.6918	19.3695	19.3757	19.9965	19.9776	19.753	0.0858455	0.0409988
LB	220	P77775	YFCH	Epimerase family protein YfcH OS=Escherichia coli (strain K12) GN=yfcH PE=3 SV=1	18.4575	18.5265	18.5148	16.7785	16.6437	16.7389	18.4939	18.5723	18.8057	17.8473	18.0544	17.5763	0.709794	0.614989
LB	220	P0A9J6	RBSK	Ribokinase OS=Escherichia coli (strain K12) GN=rbsK PE=1 SV=1	24.1754	24.1251	24.0326	23.4064	23.344	23.2285	24.2623	24.1668	24.0497	23.5226	23.5018	23.3148	0.133685	0.0843477
LB	220	P61887	RMLA2	Glucose-1-phosphate thymidylyltransferase 2 OS=Escherichia coli (strain K12) GN=rffH PE=1 SV=1	18.6889	18.8365	18.8534	19.5252	19.626	19.4426	18.5584	18.5665	18.6254	19.4307	19.4514	19.3143	0.294062	-0.170986
LB	220	P77499	SUFC	Probable ATP-dependent transporter SufC OS=Escherichia coli (strain K12) GN=sufC PE=1 SV=1	19.9954	20.526	20.3348	19.0562	19.1801	18.8537	19.95	20.3446	20.0524	19.0355	19.1752	18.7973	0.0937052	-0.0985511
LB	220	P62623	ISPH	4-hydroxy-3-methylbut-2-enyl diphosphate reductase OS=Escherichia coli (strain K12) GN=ispH PE=1 SV=1	23.1604	23.2873	23.3285	23.7965	23.8245	23.8012	23.188	23.1872	23.2517	23.6795	23.721	23.669	0.205224	-0.0836763
LB	220	P0AF24	NAGD	Ribonucleotide monophosphatase NagD OS=Escherichia coli (strain K12) GN=nagD PE=1 SV=1	23.2555	23.0825	23.2498	23.0823	23.1421	23.0927	23.2107	23.1133	23.2374	23.1433	23.0972	23.1608	0.088945	0.0096728
LB	220	P76536	YFEX	Probable deferrochelatase/peroxidase YfeX OS=Escherichia coli (strain K12) GN=yfeX PE=1 SV=2	24.5853	24.6438	24.5397	24.1769	24.2899	24.2701	24.5804	24.6334	24.579	24.2059	24.2656	24.2524	0.00554478	0.00184568
LB	220	P0AEB2	DACA	D-alanyl-D-alanine carboxypeptidase DacA OS=Escherichia coli (strain K12) GN=dacA PE=1 SV=1	25.6704	25.7136	25.8061	25.6109	25.6572	25.7549	25.7033	25.7722	25.7956	25.7231	25.7605	25.7831	0.900093	0.0541334
LB	220	P76004	YCGM	Uncharacterized protein YcgM OS=Escherichia coli (strain K12) GN=ycgM PE=1 SV=1	19.6319	19.6926	19.6363	19.4367	19.3076	18.8787	19.9551	19.6689	19.8888	19.5504	19.4964	19.8102	1.15703	0.297647
LB	220	P0A6F1	CARA	Carbamoyl-phosphate synthase small chain OS=Escherichia coli (strain K12) GN=carA PE=1 SV=1	21.7393	21.5964	20.6686	21.4306	21.3409	20.4249	21.5468	21.5045	20.5204	21.4752	21.219	20.1563	0.156783	-0.129751
LB	220	P39285	MSCM	Miniconductance mechanosensitive channel MscM OS=Escherichia coli (strain K12) GN=mscM PE=1 SV=3	19.4862	19.3989	19.2739	19.3099	19.3067	19.0324	19.283	19.4659	19.3368	19.0783	19.0086	18.7327	0.591206	-0.150454
LB	220	P0ABP8	DEOD	Purine nucleoside phosphorylase DeoD-type OS=Escherichia coli (strain K12) GN=deoD PE=1 SV=2	28.1131	28.0184	28.1261	27.7375	27.776	27.9706	28.0576	28.1204	28.4159	27.9145	27.9056	28.2536	0.757275	0.154306
LB	220	P22524	MUKE	Chromosome partition protein MukE OS=Escherichia coli (strain K12) GN=mukE PE=1 SV=5	23.0365	22.8767	22.9779	22.445	22.4836	22.6033	22.912	22.9616	22.8416	22.5134	22.519	22.3425	0.144856	-0.0554972
LB	220	P0A9C9	GLPX	Fructose-1,6-bisphosphatase 1 class 2 OS=Escherichia coli (strain K12) GN=glpX PE=1 SV=1	22.7277	22.4686	22.8124	22.9298	22.8605	22.9125	22.8358	22.7378	22.8277	22.9647	22.8149	22.9278	0.383326	0.0662063
LB	220	P36680	ZAPD	Cell division protein ZapD OS=Escherichia coli (strain K12) GN=zapD PE=1 SV=2	21.9541	22.04	21.7443	21.7079	21.8643	21.6919	21.7836	22.0212	21.7175	21.7239	21.8345	21.4949	0.343673	-0.0711765
LB	220	P62707	GPMA	2,3-bisphosphoglycerate-dependent phosphoglycerate mutase OS=Escherichia coli (strain K12) GN=gpmA PE=1 SV=2	27.6988	27.5489	27.6632	27.3316	27.379	27.311	27.6914	27.7042	27.6901	27.3407	27.4281	27.4007	0.224198	0.0537694
LB	220	P0AF18	NAGA	N-acetylglucosamine-6-phosphate deacetylase OS=Escherichia coli (strain K12) GN=nagA PE=1 SV=1	22.5372	22.4558	22.5798	22.0663	22.0813	22.2396	22.3414	22.3454	22.625	22.094	22.1335	22.3762	0.0210515	-0.00740019
LB	220	P24228	DACB	D-alanyl-D-alanine carboxypeptidase DacB OS=Escherichia coli (strain K12) GN=dacB PE=1 SV=2	21.0928	21.0342	21.1674	20.4894	20.5765	20.4505	21.1828	21.1688	21.1981	20.5397	20.4417	20.3796	0.0272852	0.0166547
LB	220	P00550	PTM3C	PTS system mannitol-specific EIICBA component OS=Escherichia coli (strain K12) GN=mtlA PE=1 SV=1	23.3178	23.2002	24.1632	23.0971	22.98	24.1148	23.1727	23.0128	24.0502	22.9596	22.8112	23.8892	0.221044	-0.162935
LB	220	P13445	RPOS	RNA polymerase sigma factor RpoS OS=Escherichia coli (strain K12) GN=rpoS PE=1 SV=3	21.0895	19.2599	19.4533	20.9667	18.8655	19.1828	20.4712	20.1478	20.574	20.9411	19.9059	20.431	0.747085	0.608894
LB	220	P0A6G3	PNCC	Nicotinamide-nucleotide amidohydrolase PncC OS=Escherichia coli (strain K12) GN=pncC PE=1 SV=1	21.8364	21.7947	21.736	21.6909	21.7702	21.6651	21.8432	21.8009	22.0678	21.7366	21.8498	21.9865	1.37302	0.131882
LB	220	P0C018	RL18	50S ribosomal protein L18 OS=Escherichia coli (strain K12) GN=rplR PE=1 SV=1	28.482	28.9317	28.7944	28.8609	28.9371	28.8133	28.6448	28.6646	28.5239	28.6539	28.6754	28.4878	1.5469	-0.194858
LB	220	P65367	YQCA	Uncharacterized protein YqcA OS=Escherichia coli (strain K12) GN=yqcA PE=3 SV=1	17.4574	18.5346	18.8132	19.5809	19.3187	19.5472	18.8697	18.7663	18.6766	19.5013	19.5119	19.8267	0.367657	0.316759
LB	220	P12295	UNG	Uracil-DNA glycosylase OS=Escherichia coli (strain K12) GN=ung PE=1 SV=2	20.2344	20.5144	20.5417	20.4482	20.6699	20.3877	20.4449	20.5676	20.6543	20.484	20.7646	20.5643	0.771448	0.113866
LB	220	P77791	MAA	Maltose O-acetyltransferase OS=Escherichia coli (strain K12) GN=maa PE=1 SV=3	21.4891	20.957	21.2732	21.1974	21.069	21.5377	21.1689	21.2211	21.5374	21.0404	21.1381	21.2991	0.060883	-0.0197309
LB	220	P0AFM9	PSPB	Phage shock protein B OS=Escherichia coli (strain K12) GN=pspB PE=1 SV=1	17.9386	17.8536	18.0013	NaN	NaN	NaN	17.6635	17.1242	17.767	NaN	NaN	NaN	0.948092	-0.412948
LB	220	P25539	RIBD	Riboflavin biosynthesis protein RibD OS=Escherichia coli (strain K12) GN=ribD PE=1 SV=1	22.2816	22.3532	22.2751	22.0173	22.2018	22.072	22.24	22.2631	22.3222	22.0891	22.1144	22.0804	0.0827285	-0.0152899
LB	220	P0ACE3	HHA	Hemolysin expression-modulating protein Hha OS=Escherichia coli (strain K12) GN=hha PE=1 SV=1	20.9629	20.7778	20.635	20.903	20.671	20.4192	20.9042	20.8976	20.7339	20.9524	20.7172	20.6868	0.428762	0.0871919
LB	220	P23847	DPPA	Periplasmic dipeptide transport protein OS=Escherichia coli (strain K12) GN=dppA PE=1 SV=1	23.3733	23.388	23.2446	23.4126	23.2004	22.9657	23.0528	22.8138	23.8026	23.1734	22.7769	23.7235	0.0759396	-0.0402724
LB	220	P0AG86	SECB	Protein-export protein SecB OS=Escherichia coli (strain K12) GN=secB PE=1 SV=1	26.8469	26.7298	26.8149	26.7823	26.7485	26.8118	26.8748	26.8354	26.8439	26.916	26.8664	26.9181	2.43526	0.0867287
LB	220	Q46857	DKGA	2,5-diketo-D-gluconic acid reductase A OS=Escherichia coli (strain K12) GN=dkgA PE=1 SV=3	20.45	20.5484	19.8709	20.6677	20.9333	20.6194	20.4049	20.5143	20.6193	21.07	21.0731	21.225	0.782503	0.302833
LB	220	P39265	ALSB	D-allose-binding periplasmic protein OS=Escherichia coli (strain K12) GN=alsB PE=1 SV=1	19.2254	19.0244	18.9278	19.7118	19.5201	19.2304	19.1857	18.7786	19.3492	19.9213	19.6916	20.0497	0.447222	0.22274
LB	220	P0A6V1	GLGC	Glucose-1-phosphate adenylyltransferase OS=Escherichia coli (strain K12) GN=glgC PE=1 SV=2	22.2008	22.0266	22.1482	21.7764	21.6357	21.613	22.1425	22.0645	22.6815	21.5124	21.681	22.3058	0.360577	0.164497
LB	220	P00959	SYM	Methionine--tRNA ligase OS=Escherichia coli (strain K12) GN=metG PE=1 SV=2	26.7887	26.7861	26.6525	26.6082	26.6679	26.5836	26.8041	26.839	26.6945	26.7536	26.7913	26.6739	0.962046	0.078214
LB	220	P32131	HEMN	Oxygen-independent coproporphyrinogen-III oxidase OS=Escherichia coli (strain K12) GN=hemN PE=1 SV=4	21.1536	21.3253	20.9737	21.1036	21.2482	21.04	21.1055	21.2521	20.9597	21.2367	21.327	21.0359	0.0552795	0.0121339
LB	220	P67087	RSMI	Ribosomal RNA small subunit methyltransferase I OS=Escherichia coli (strain K12) GN=rsmI PE=1 SV=1	21.9177	22.0203	21.5789	21.7634	21.8869	21.5866	21.8364	21.8844	21.7028	21.7801	21.8735	21.5725	0.070968	-0.0173403
LB	220	P76268	KDGR	Transcriptional regulator KdgR OS=Escherichia coli (strain K12) GN=kdgR PE=1 SV=1	22.8788	22.7745	22.7828	22.6511	22.616	22.6702	22.7243	22.734	22.8792	22.6254	22.6697	22.7768	0.0388675	0.00599257
LB	220	P64493	YOAF	Uncharacterized protein YoaF OS=Escherichia coli (strain K12) GN=yoaF PE=4 SV=1	19.5405	19.6626	18.7945	19.7599	19.6403	19.0728	19.5425	19.6857	19.6886	19.6328	19.828	19.3174	0.575675	0.204092
LB	220	P0ADF6	EDD	Phosphogluconate dehydratase OS=Escherichia coli (strain K12) GN=edd PE=2 SV=1	19.0436	19.8089	18.6683	19.7713	19.8102	19.1282	19.2615	19.5252	19.156	19.8132	19.96	19.5697	0.323488	0.175821
LB	220	P39396	YJIY	Inner membrane protein YjiY OS=Escherichia coli (strain K12) GN=yjiY PE=1 SV=2	23.259	23.0496	23.9403	22.7481	22.6491	23.5322	22.7288	22.9097	24.091	22.4495	22.5609	23.7969	0.117905	-0.106908
LB	220	P00363	FRDA	Fumarate reductase flavoprotein subunit OS=Escherichia coli (strain K12) GN=frdA PE=1 SV=3	25.0155	24.895	24.9312	24.7401	24.6696	24.6972	24.8681	24.8777	25.1432	24.5919	24.6495	24.9598	0.08623	0.0236085
LB	220	P0A9Y6	CSPC	Cold shock-like protein CspC OS=Escherichia coli (strain K12) GN=cspC PE=1 SV=2	28.7825	28.7884	28.5792	28.6291	28.5987	28.5604	28.7394	28.8354	28.8537	28.6655	28.7408	28.7542	1.24018	0.108444
LB	220	P02925	RBSB	Ribose import binding protein RbsB OS=Escherichia coli (strain K12) GN=rbsB PE=1 SV=1	27.8951	27.8568	27.354	27.9216	27.9122	27.4653	28.1959	28.0916	27.5061	28.2667	28.1458	27.5868	0.689309	0.231322
LB	220	P0A6Y5	HSLO	33 kDa chaperonin OS=Escherichia coli (strain K12) GN=hslO PE=1 SV=1	25.596	25.3426	25.3857	25.2968	25.2614	25.3278	25.5572	25.5411	25.2587	25.5656	25.5605	25.2327	0.486113	0.0842683
LB	220	P0A7A9	IPYR	Inorganic pyrophosphatase OS=Escherichia coli (strain K12) GN=ppa PE=1 SV=2	27.3542	26.755	27.37	26.3998	26.4443	27.0677	27.4318	27.3292	27.1621	27.1762	27.1169	27.015	0.880092	0.306694
LB	220	P0AF10	MTLR	Mannitol operon repressor OS=Escherichia coli (strain K12) GN=mtlR PE=1 SV=1	16.9524	16.6512	16.6911	NaN	NaN	NaN	17.0441	15.7873	16.7651	NaN	NaN	NaN	0.232707	-0.232737
LB	220	P21889	SYD	Aspartate--tRNA ligase OS=Escherichia coli (strain K12) GN=aspS PE=1 SV=1	26.4537	26.482	26.5921	26.2078	26.303	26.2868	26.4629	26.4126	26.474	26.1589	26.2049	26.2585	0.312577	-0.0589431
LB	220	P08956	T1RK	Type I restriction enzyme EcoKI R protein OS=Escherichia coli (strain K12) GN=hsdR PE=3 SV=3	22.4712	22.4974	22.2179	22.6873	22.6165	22.5449	22.4833	22.367	22.382	22.6981	22.5588	22.5892	0.0299293	0.00721073
LB	220	P0ACF8	HNS	DNA-binding protein H-NS OS=Escherichia coli (strain K12) GN=hns PE=1 SV=2	28.6979	28.5154	28.7403	28.595	28.5748	28.682	28.634	28.5243	28.6882	28.5474	28.5558	28.7063	0.214926	-0.0248954
LB	220	P0AEW9	K1PF	1-phosphofructokinase OS=Escherichia coli (strain K12) GN=fruK PE=3 SV=1	24.518	24.7797	22.7233	24.802	24.9034	22.9259	24.3741	24.2886	22.3696	24.5533	24.6488	22.6905	0.199404	-0.287877
LB	220	P36928	YEGD	Uncharacterized chaperone protein YegD OS=Escherichia coli (strain K12) GN=yegD PE=3 SV=2	18.7849	19.4864	18.6799	19.4511	19.5512	19.1024	18.915	18.8186	17.9451	19.0698	19.2155	18.9247	0.789092	-0.361182
LB	220	P09980	REP	ATP-dependent DNA helicase Rep OS=Escherichia coli (strain K12) GN=rep PE=1 SV=3	20.0759	20.62	20.1916	20.1712	20.3112	20.0739	20.5328	20.4064	20.2249	20.0782	19.9615	19.7618	0.228096	-0.0796836
LB	220	P0ABQ2	GARR	2-hydroxy-3-oxopropionate reductase OS=Escherichia coli (strain K12) GN=garR PE=1 SV=1	19.2068	17.7299	18.7415	19.4185	18.2987	18.964	19.3001	18.9351	19.8635	19.693	19.6014	20.1937	1.72572	0.871209
LB	220	P68767	AMPA	Cytosol aminopeptidase OS=Escherichia coli (strain K12) GN=pepA PE=1 SV=1	25.2226	25.0493	25.044	24.8396	24.9207	24.7478	25.1815	25.1432	25.1372	24.9086	24.8986	24.8791	0.248645	0.0540419
LB	220	P23843	OPPA	Periplasmic oligopeptide-binding protein OS=Escherichia coli (strain K12) GN=oppA PE=1 SV=2	25.7144	25.7451	25.7599	25.6211	25.5538	25.5474	25.5785	25.5865	25.8089	25.4852	25.4777	25.6062	0.503904	-0.0664396
LB	220	P0A6I6	COAD	Phosphopantetheine adenylyltransferase OS=Escherichia coli (strain K12) GN=coaD PE=1 SV=1	21.1101	21.0661	20.9318	21.0615	21.1236	21.0139	21.1417	21.1681	20.9662	21.099	21.177	21.061	0.574363	0.0510244
LB	220	P0A7U7	RS20	30S ribosomal protein S20 OS=Escherichia coli (strain K12) GN=rpsT PE=1 SV=2	27.5452	27.897	27.761	27.728	27.7847	27.7223	27.6567	27.6852	27.5186	27.6526	27.6376	27.4528	1.36425	-0.139132
LB	220	P0AC53	G6PD	Glucose-6-phosphate 1-dehydrogenase OS=Escherichia coli (strain K12) GN=zwf PE=1 SV=1	25.5744	25.6007	25.6104	25.4293	25.514	25.4695	25.455	25.5479	25.5532	25.4164	25.4886	25.4598	0.609102	-0.0462621
LB	220	P04995	EX1	Exodeoxyribonuclease I OS=Escherichia coli (strain K12) GN=sbcB PE=1 SV=2	18.593	18.4781	18.5628	18.8118	18.9122	18.8378	18.2928	18.6742	18.6466	18.9058	18.957	18.964	0.120754	0.0407594
LB	220	P45807	YBAM	Uncharacterized protein YbaM OS=Escherichia coli (strain K12) GN=ybaM PE=4 SV=1	16.2706	13.3185	16.1775	17.8669	17.8208	17.5942	16.9115	16.2776	16.2233	17.5911	17.9707	17.6388	0.338081	0.594079
LB	220	P08839	PT1	Phosphoenolpyruvate-protein phosphotransferase OS=Escherichia coli (strain K12) GN=ptsI PE=1 SV=1	28.651	28.6963	27.9615	28.4782	28.5659	27.8786	28.7367	28.7961	28.1056	28.6468	28.6977	28.0145	0.264316	0.127645
LB	220	P77338	MSCK	Mechanosensitive channel MscK OS=Escherichia coli (strain K12) GN=mscK PE=1 SV=1	19.7818	20.0245	20.1393	20.3981	20.587	20.516	19.9754	20.2782	20.3238	20.4617	20.5425	20.3406	0.214823	0.0792408
LB	220	P22564	RIHC	Non-specific ribonucleoside hydrolase RihC OS=Escherichia coli (strain K12) GN=rihC PE=1 SV=1	21.3684	21.088	21.4254	20.982	21.1145	21.301	21.5782	21.4372	21.6324	21.6322	21.6662	21.4712	2.84878	0.356354
LB	220	P0C0K3	SRKA	Stress response kinase A OS=Escherichia coli (strain K12) GN=srkA PE=1 SV=1	21.6567	21.0388	20.2515	20.4523	20.345	20.1439	20.9341	20.975	20.8609	20.6613	20.8457	20.2963	0.173885	0.114187
LB	220	P0AE45	YTFL	UPF0053 inner membrane protein YtfL OS=Escherichia coli (strain K12) GN=ytfL PE=1 SV=1	14.7126	16.2217	16.4476	17.0383	16.966	17.256	15.6329	16.1786	15.6095	17.0951	16.3458	16.4815	0.196533	-0.216475
LB	220	P04693	TYRB	Aromatic-amino-acid aminotransferase OS=Escherichia coli (strain K12) GN=tyrB PE=1 SV=1	23.2645	23.0173	22.863	23.1856	23.0586	23.1058	23.1107	23.0317	23.0987	23.185	23.307	23.182	0.477261	0.0700391
LB	220	P0A9W0	ULAR	HTH-type transcriptional regulator UlaR OS=Escherichia coli (strain K12) GN=ulaR PE=1 SV=1	17.9653	18.825	18.243	19.2163	19.4066	18.9032	18.1184	18.5526	18.4286	18.7482	18.4609	18.7419	0.478979	-0.251477
LB	220	P00803	LEP	Signal peptidase I OS=Escherichia coli (strain K12) GN=lepB PE=1 SV=2	21.5035	21.9718	22.0879	22.4862	22.5154	22.4208	21.7501	21.8479	21.9382	22.1541	22.2664	22.2954	0.279907	-0.12224
LB	220	P00934	THRC	Threonine synthase OS=Escherichia coli (strain K12) GN=thrC PE=1 SV=1	24.9659	24.9196	24.9629	24.6615	24.6414	24.5809	25.0322	25.0006	24.9932	24.6717	24.7782	24.7695	0.404836	0.0855411
LB	220	P31808	YCIK	Uncharacterized oxidoreductase YciK OS=Escherichia coli (strain K12) GN=yciK PE=1 SV=3	21.0765	20.8558	21.0283	20.9657	20.8817	20.9153	21.0139	20.9016	21.087	20.8992	20.848	21.0192	0.0528854	0.00760078
LB	220	P0A6J3	CYSZ	Sulfate transporter CysZ OS=Escherichia coli (strain K12) GN=cysZ PE=1 SV=1	20.0794	19.8531	19.9183	20.2817	20.0372	20.0581	19.8451	19.9683	19.878	19.823	20.0106	20.112	0.652819	-0.0984974
LB	220	P08337	MUTT	8-oxo-dGTP diphosphatase OS=Escherichia coli (strain K12) GN=mutT PE=1 SV=1	20.11	19.6884	19.6538	18.7994	18.7578	18.769	19.7591	19.6733	19.6605	19.1458	18.931	18.8786	0.0550952	0.0449677
LB	220	P0A9M5	XGPT	Xanthine phosphoribosyltransferase OS=Escherichia coli (strain K12) GN=gpt PE=1 SV=1	25.5513	25.4269	25.4109	25.2496	25.2877	25.3011	25.4567	25.4887	25.2314	25.3453	25.3565	25.121	0.212163	-0.0379848
LB	220	P0A7X3	RS9	30S ribosomal protein S9 OS=Escherichia coli (strain K12) GN=rpsI PE=1 SV=2	27.8996	28.0636	28.2277	27.8789	27.9126	27.9671	28.078	27.9906	27.9449	27.832	27.8239	27.8165	0.529177	-0.0772486
LB	220	P23909	MUTS	DNA mismatch repair protein MutS OS=Escherichia coli (strain K12) GN=mutS PE=1 SV=1	23.3962	23.2811	23.195	22.5948	22.7459	22.676	23.3284	23.4091	23.306	22.6426	22.6665	22.6419	0.0289767	0.0175619
LB	220	P0A9P0	DLDH	Dihydrolipoyl dehydrogenase OS=Escherichia coli (strain K12) GN=lpdA PE=1 SV=2	29.3124	29.426	29.3687	29.1089	29.1465	29.17	29.2829	29.3408	29.2544	29.042	29.1392	29.0271	0.456892	-0.0743354
LB	220	P63235	GADC	Probable glutamate/gamma-aminobutyrate antiporter OS=Escherichia coli (strain K12) GN=gadC PE=1 SV=1	17.4853	17.7574	18.1565	17.7387	17.8064	18.323	18.1346	17.8034	18.0819	18.3096	17.763	18.3289	0.592602	0.19235
LB	220	P0AA57	YOBA	Protein YobA OS=Escherichia coli (strain K12) GN=yobA PE=1 SV=1	20.7731	20.8371	20.4897	20.5754	20.7435	20.5037	20.7801	20.8058	20.7929	20.6371	20.8061	20.6243	0.614464	0.0873149
LB	220	P0ADT2	YGIB	UPF0441 protein YgiB OS=Escherichia coli (strain K12) GN=ygiB PE=3 SV=2	21.8535	21.735	21.1821	21.8532	21.8443	21.6345	21.813	21.925	21.6054	22.1222	22.1456	21.9788	1.0191	0.247887
LB	220	P37128	NUDK	GDP-mannose pyrophosphatase NudK OS=Escherichia coli (strain K12) GN=nudK PE=1 SV=2	18.9579	18.9767	18.807	18.9358	18.9621	18.7484	19.4381	19.0851	19.376	19.0812	19.0311	19.075	2.19969	0.283091
LB	220	P08622	DNAJ	Chaperone protein DnaJ OS=Escherichia coli (strain K12) GN=dnaJ PE=1 SV=3	25.6477	25.7193	25.6078	25.9746	25.9305	25.8664	25.9885	25.9152	25.6208	26.1229	26.0509	25.7173	0.525589	0.11155
LB	220	P37617	ATZN	Lead, cadmium, zinc and mercury-transporting ATPase OS=Escherichia coli (strain K12) GN=zntA PE=1 SV=1	22.5646	22.5291	22.5236	21.3677	21.3924	21.2965	22.448	22.5705	22.5731	21.2512	21.2058	21.3825	0.0368	-0.0404809
LB	220	P75682	YAGE	Probable 2-keto-3-deoxy-galactonate aldolase YagE OS=Escherichia coli (strain K12) GN=yagE PE=1 SV=2	20.2328	19.5233	20.4401	20.651	20.4296	20.4182	20.494	20.1737	20.5544	20.4985	20.4726	20.5469	0.47713	0.174185
LB	220	P76569	YFGD	Uncharacterized protein YfgD OS=Escherichia coli (strain K12) GN=yfgD PE=1 SV=1	23.3816	23.4701	23.2116	23.4051	23.5555	23.3721	23.3922	23.4727	23.546	23.6607	23.8449	23.5838	1.3623	0.184047
LB	220	P61517	CAN	Carbonic anhydrase 2 OS=Escherichia coli (strain K12) GN=can PE=1 SV=1	24.5621	24.3417	24.6077	24.9348	25.0303	25.0793	24.5415	24.5489	24.4795	25.0294	25.0644	24.9622	0.0244818	0.0116494
LB	220	P60932	UPPP	Undecaprenyl-diphosphatase OS=Escherichia coli (strain K12) GN=uppP PE=1 SV=1	17.4963	18.1918	17.9676	16.9515	17.5864	17.0992	17.6737	17.4271	17.9633	17.1774	17.3373	17.2402	0.1313	-0.0789534
LB	220	P39280	EPMB	L-lysine 2,3-aminomutase OS=Escherichia coli (strain K12) GN=epmB PE=1 SV=1	20.9528	20.7526	20.5498	NaN	NaN	NaN	20.6121	20.7145	20.603	NaN	NaN	NaN	0.373724	-0.108517
LB	220	P46118	HEXR	HTH-type transcriptional regulator HexR OS=Escherichia coli (strain K12) GN=hexR PE=3 SV=2	19.4681	19.5794	20.092	20.0271	19.958	20.2321	19.7431	19.7841	20.1767	20.2322	20.4247	20.6412	0.748283	0.274237
LB	220	P0A6K1	DAPF	Diaminopimelate epimerase OS=Escherichia coli (strain K12) GN=dapF PE=1 SV=1	21.265	20.9077	20.953	21.3362	21.4326	21.5112	21.198	21.1216	21.0537	21.9925	21.7452	21.5141	0.526363	0.203229
LB	220	P0ABB4	ATPB	ATP synthase subunit beta OS=Escherichia coli (strain K12) GN=atpD PE=1 SV=2	29.4194	29.4164	29.5028	29.1589	29.1873	29.3228	29.4218	29.4508	29.5129	29.2388	29.2674	29.3526	0.227719	0.0394716
LB	220	P03023	LACI	Lactose operon repressor OS=Escherichia coli (strain K12) GN=lacI PE=1 SV=3	18.2229	18.2251	18.3042	19.0487	19.4192	19.4005	18.359	18.2884	18.6608	19.4716	19.5648	19.5241	0.252471	0.20801
LB	220	P0A6Z3	HTPG	Chaperone protein HtpG OS=Escherichia coli (strain K12) GN=htpG PE=1 SV=1	28.1224	28.0664	27.9626	27.9905	27.9783	27.8847	28.2238	28.2004	28.1515	28.1463	28.1801	28.1328	3.04422	0.171657
LB	220	P0A9C3	GALM	Aldose 1-epimerase OS=Escherichia coli (strain K12) GN=galM PE=1 SV=1	25.2042	25.3392	24.3839	25.1708	25.3035	24.3969	25.0597	25.1637	24.3805	25.0527	25.1724	24.3566	0.165873	-0.102146
LB	220	P75728	UBIF	2-octaprenyl-3-methyl-6-methoxy-1,4-benzoquinol hydroxylase OS=Escherichia coli (strain K12) GN=ubiF PE=1 SV=1	20.1021	19.8441	20.1201	19.2073	19.5243	19.6278	20.0943	20.023	20.1769	19.2903	19.4676	19.454	0.021648	0.0134258
LB	220	P13035	GLPD	Aerobic glycerol-3-phosphate dehydrogenase OS=Escherichia coli (strain K12) GN=glpD PE=1 SV=3	28.9689	28.8066	28.8643	28.7586	28.6335	28.7363	28.9032	28.7987	28.9202	28.733	28.6374	28.7725	0.00284281	-0.000535965
LB	220	P0AFS3	FOLM	Dihydromonapterin reductase OS=Escherichia coli (strain K12) GN=folM PE=1 SV=1	15.8635	17.7977	17.8411	NaN	NaN	NaN	17.4566	17.2385	17.126	NaN	NaN	NaN	0.0556563	0.106303
LB	220	P32157	YIIM	Protein YiiM OS=Escherichia coli (strain K12) GN=yiiM PE=1 SV=2	18.7681	18.2875	17.9383	17.593	17.5435	17.5528	18.3727	18.4733	18.5309	17.4829	17.6505	17.7672	0.137571	0.0990588
LB	220	P62672	APAG	Protein ApaG OS=Escherichia coli (strain K12) GN=apaG PE=3 SV=1	15.5772	15.7223	14.8635	15.7626	15.9093	15.3375	16.1185	15.968	15.7105	15.9085	16.1982	16.0235	1.65482	0.459152
LB	220	P76193	YNHG	Probable L,D-transpeptidase YnhG OS=Escherichia coli (strain K12) GN=ynhG PE=1 SV=1	17.3654	17.882	17.8027	18.2716	18.6449	18.5774	17.5639	17.5793	18.3847	18.3576	18.5733	19.0415	0.20762	0.159381
LB	220	P0ABK5	CYSK	Cysteine synthase A OS=Escherichia coli (strain K12) GN=cysK PE=1 SV=2	27.0833	26.5612	26.1774	26.9279	26.3622	25.8739	27.0448	26.6591	26.4861	26.9477	26.5399	26.3433	0.350828	0.172501
LB	220	P0A8Z3	YBGC	Acyl-CoA thioester hydrolase YbgC OS=Escherichia coli (strain K12) GN=ybgC PE=1 SV=1	20.8689	21.0514	21.1995	20.5719	20.7007	20.7266	20.8745	21.0013	21.1026	20.4922	20.5976	20.6031	0.217859	-0.0746015
LB	220	P76397	MDTA	Multidrug resistance protein MdtA OS=Escherichia coli (strain K12) GN=mdtA PE=2 SV=2	14.4753	15.413	15.5774	NaN	NaN	NaN	15.4781	15.1906	15.2546	NaN	NaN	NaN	0.161907	0.152567
LB	220	P0A9G8	MODE	Transcriptional regulator ModE OS=Escherichia coli (strain K12) GN=modE PE=1 SV=1	22.3063	22.2042	22.1453	22.7918	22.7426	22.7706	22.1469	22.1799	22.1922	22.8247	22.7137	22.7283	0.0578649	-0.0291869
LB	220	P22188	MURE	UDP-N-acetylmuramoyl-L-alanyl-D-glutamate--2,6-diaminopimelate ligase OS=Escherichia coli (strain K12) GN=murE PE=1 SV=2	24.2425	24.0363	23.9881	23.5759	23.6199	23.3753	24.1712	24.1676	24.0763	23.6195	23.663	23.5421	0.143016	0.0669549
LB	220	P52102	YFHL	Uncharacterized ferredoxin-like protein YfhL OS=Escherichia coli (strain K12) GN=yfhL PE=1 SV=1	16.2255	15.0713	14.2996	15.4078	14.4238	14.7971	15.2349	14.8982	14.2535	14.9666	15.1588	14.4085	0.276603	-0.217422
LB	220	P07650	TYPH	Thymidine phosphorylase OS=Escherichia coli (strain K12) GN=deoA PE=1 SV=3	24.3414	24.126	24.0642	24.4756	24.3024	24.1238	24.3582	24.3525	24.4989	24.488	24.492	24.604	1.86465	0.226693
LB	220	P10443	DPO3A	DNA polymerase III subunit alpha OS=Escherichia coli (strain K12) GN=dnaE PE=1 SV=1	19.0446	19.1479	19.0978	19.6484	19.6462	19.2645	19.3046	19.1098	19.026	19.1212	19.3239	19.0356	0.623093	-0.154717
LB	220	P0AAB6	GALF	UTP--glucose-1-phosphate uridylyltransferase OS=Escherichia coli (strain K12) GN=galF PE=1 SV=1	25.6772	25.5242	25.4645	25.5189	25.5063	25.346	25.6359	25.6237	25.5776	25.5509	25.5567	25.4837	0.66984	0.0652132
LB	220	Q46948	YAJL	Probable protein deglycase OS=Escherichia coli (strain K12) GN=yajL PE=1 SV=2	21.7058	21.5234	21.1722	22.2545	22.2538	22.1039	21.5675	21.7114	21.5117	22.3696	22.3226	22.2758	0.205887	0.124179
LB	220	P69411	RCSF	Outer membrane lipoprotein RcsF OS=Escherichia coli (strain K12) GN=rcsF PE=1 SV=1	23.4121	23.6106	23.4272	23.1103	23.2323	23.2063	23.4926	23.5725	23.4687	23.1792	23.2968	23.2716	0.194433	0.0470982
LB	220	P33018	SFGH2	S-formylglutathione hydrolase YeiG OS=Escherichia coli (strain K12) GN=yeiG PE=1 SV=1	18.3963	17.7776	17.7103	NaN	NaN	NaN	17.8657	18.0378	17.6386	NaN	NaN	NaN	0.174973	-0.114027
LB	220	P0ADF8	ILVN	Acetolactate synthase isozyme 1 small subunit OS=Escherichia coli (strain K12) GN=ilvN PE=1 SV=1	16.7332	19.4575	20.0001	19.8234	19.7096	20.089	19.1191	18.7878	19.0841	19.4616	19.3562	19.3937	0.0694455	-0.10168
LB	220	Q46861	YGIQ	UPF0313 protein YgiQ OS=Escherichia coli (strain K12) GN=ygiQ PE=3 SV=3	19.6641	18.9858	19.1021	19.6072	19.5558	19.6994	18.6784	18.8147	18.3797	19.5047	19.3666	19.2244	1.14298	-0.440933
LB	220	P39356	YJHU	Uncharacterized transcriptional regulator YjhU OS=Escherichia coli (strain K12) GN=yjhU PE=3 SV=2	20.7932	20.9542	20.5839	20.911	20.8838	20.8303	20.8368	20.9569	20.7677	21.0517	21.15	21.0106	0.942245	0.136214
LB	220	P0A7K2	RL7	50S ribosomal protein L7/L12 OS=Escherichia coli (strain K12) GN=rplL PE=1 SV=2	29.8783	30.1082	30.0234	29.4372	29.4431	29.5329	29.9625	29.9289	29.8439	29.3533	29.3302	29.2283	0.300398	-0.129334
LB	220	P21365	YCIC	UPF0259 membrane protein YciC OS=Escherichia coli (strain K12) GN=yciC PE=1 SV=2	17.8432	18.0187	18.3296	18.0199	18.0118	18.1658	17.9397	17.9053	17.9485	17.9118	17.9874	18.0819	0.725077	-0.1024
LB	220	P0ADN6	YIFL	Uncharacterized lipoprotein YifL OS=Escherichia coli (strain K12) GN=yifL PE=3 SV=1	22.6608	22.4943	22.5196	22.4709	22.3904	22.3022	22.5675	22.5035	22.4918	22.3352	22.4354	22.4315	0.0753388	-0.012222
LB	220	P28304	QOR1	Quinone oxidoreductase 1 OS=Escherichia coli (strain K12) GN=qorA PE=1 SV=1	20.4497	20.3997	19.8569	21.1992	21.0624	20.9952	20.1376	20.2413	20.7662	21.2436	21.3861	21.476	0.287995	0.214643
LB	220	P0AFW2	RMF	Ribosome modulation factor OS=Escherichia coli (strain K12) GN=rmf PE=1 SV=1	16.3872	17.1871	17.4759	17.2064	16.6352	17.0381	15.7908	16.821	17.8622	16.6785	16.399	17.3593	0.202602	-0.169835
LB	220	P0A9L3	FKBB	FKBP-type 22 kDa peptidyl-prolyl cis-trans isomerase OS=Escherichia coli (strain K12) GN=fklB PE=1 SV=2	25.8823	25.8844	25.8314	25.6316	25.6203	25.65	25.8877	25.8882	25.9679	25.7615	25.7825	25.7591	0.744146	0.0911134
LB	220	P46130	YBHC	Putative acyl-CoA thioester hydrolase YbhC OS=Escherichia coli (strain K12) GN=ybhC PE=1 SV=2	24.567	24.6416	24.6672	24.4675	24.5169	24.5004	24.6301	24.6975	24.6758	24.4482	24.511	24.5001	0.120677	0.0170101
LB	220	P04036	DAPB	4-hydroxy-tetrahydrodipicolinate reductase OS=Escherichia coli (strain K12) GN=dapB PE=1 SV=1	23.775	23.4769	23.5053	22.9233	23.0101	23.1365	23.6442	23.7401	23.5883	23.4235	23.3991	23.2581	0.669289	0.204361
LB	220	P21165	PEPQ	Xaa-Pro dipeptidase OS=Escherichia coli (strain K12) GN=pepQ PE=1 SV=2	25.177	25.1252	25.2758	24.7875	24.7786	24.6963	25.1907	25.1598	25.2396	24.8789	24.8573	24.8607	0.183481	0.0577596
LB	220	P0ADZ7	YAJC	UPF0092 membrane protein YajC OS=Escherichia coli (strain K12) GN=yajC PE=1 SV=1	25.5534	25.5397	25.4571	25.4223	25.4546	25.5527	25.4214	25.5721	25.5194	25.5405	25.5131	25.5198	0.23168	0.0177078
LB	220	P0ACQ0	RBSR	Ribose operon repressor OS=Escherichia coli (strain K12) GN=rbsR PE=1 SV=2	15.4066	15.4003	13.819	19.3587	19.3218	19.3994	15.3552	15.2276	14.4686	19.2662	19.7306	18.9891	0.0133611	0.0552867
LB	220	P75870	YCCS	Inner membrane protein YccS OS=Escherichia coli (strain K12) GN=yccS PE=1 SV=2	16.7866	15.947	17.3062	16.8318	17.1244	17.4869	17.3206	17.1747	17.2172	17.5554	17.5904	16.9698	0.859332	0.390869
LB	220	P64540	YFCL	Uncharacterized protein YfcL OS=Escherichia coli (strain K12) GN=yfcL PE=4 SV=1	24.2126	24.0378	23.8662	23.8848	23.9955	23.8317	23.9105	24.0441	23.8842	23.8417	23.8808	23.7417	0.614089	-0.0875947
LB	220	P68699	ATPL	ATP synthase subunit c OS=Escherichia coli (strain K12) GN=atpE PE=1 SV=1	20.3905	20.0595	20.5496	20.0564	20.0606	19.9483	20.5311	19.862	19.9677	19.8401	19.934	20.2348	0.349433	-0.115819
LB	220	P0AGG2	TESB	Acyl-CoA thioesterase 2 OS=Escherichia coli (strain K12) GN=tesB PE=1 SV=2	20.1487	20.1661	19.9796	20.5533	20.5779	20.2684	20.1161	19.9384	19.989	20.2646	20.3063	20.4972	0.325872	-0.0970758
LB	220	P77552	YDHQ	Uncharacterized protein YdhQ OS=Escherichia coli (strain K12) GN=ydhQ PE=4 SV=1	21.0621	21.048	20.8776	21.4247	21.4807	21.4784	21.0685	20.8818	20.8841	21.5553	21.5279	21.5136	0.0199551	0.00994237
LB	220	P08179	PUR3	Phosphoribosylglycinamide formyltransferase OS=Escherichia coli (strain K12) GN=purN PE=1 SV=1	19.6773	19.7338	19.4128	19.5949	19.4607	19.4099	19.611	19.766	19.5694	19.7763	19.403	19.4062	0.182671	0.0404329
LB	220	P25516	ACNA	Aconitate hydratase A OS=Escherichia coli (strain K12) GN=acnA PE=1 SV=3	22.2175	22.4599	22.386	22.4622	22.6658	22.6562	22.1818	22.1968	22.9091	22.5067	22.4321	23.097	0.188955	0.0793222
LB	220	P0A6X3	HFQ	RNA-binding protein Hfq OS=Escherichia coli (strain K12) GN=hfq PE=1 SV=2	24.5906	24.6804	24.488	24.714	24.6519	24.6027	24.532	24.6588	24.4536	24.6685	24.6474	24.5471	0.333018	-0.0367063
LB	220	P0A9I8	NIRD	Nitrite reductase (NADH) small subunit OS=Escherichia coli (strain K12) GN=nirD PE=1 SV=1	19.5778	19.4537	16.5958	19.5659	19.5855	16.7015	18.5389	19.083	15.5644	18.4986	19.3794	16.3228	0.338481	-0.682212
LB	220	P30011	NADC	Nicotinate-nucleotide pyrophosphorylase [carboxylating] OS=Escherichia coli (strain K12) GN=nadC PE=3 SV=7	20.8325	20.7357	20.468	21.3039	21.3728	21.0038	20.816	20.7794	20.8443	21.3326	21.4029	21.3485	0.310157	0.134472
LB	220	P0AFM2	PROX	Glycine betaine-binding periplasmic protein OS=Escherichia coli (strain K12) GN=proX PE=1 SV=1	26.4505	26.5101	26.5	26.593	26.6208	26.5661	26.4598	26.5337	26.7215	26.5737	26.7127	26.8347	0.837438	0.0992594
LB	220	P0AFF2	NUPC	Nucleoside permease NupC OS=Escherichia coli (strain K12) GN=nupC PE=1 SV=1	21.4396	21.3513	21.7337	17.5077	17.8428	18.2536	21.3064	21.426	21.795	17.7135	18.0508	18.6483	0.0425976	0.135233
LB	220	P15993	AROP	Aromatic amino acid transport protein AroP OS=Escherichia coli (strain K12) GN=aroP PE=1 SV=3	16.1295	16.7197	15.6386	NaN	NaN	NaN	15.811	16.24	14.6844	NaN	NaN	NaN	0.449449	-0.58414
LB	220	P0AF08	APBC	Iron-sulfur cluster carrier protein OS=Escherichia coli (strain K12) GN=mrp PE=3 SV=1	23.8557	23.8964	23.9201	23.8971	23.9572	23.9746	23.8116	23.8171	23.9243	23.9332	24.0613	24.1049	0.192051	0.0252072
LB	220	P0A698	UVRA	UvrABC system protein A OS=Escherichia coli (strain K12) GN=uvrA PE=1 SV=1	23.3011	23.1817	23.2013	23.0754	23.1079	23.0692	23.232	23.1842	23.233	23.1559	23.1619	23.1442	0.317023	0.0291084
LB	220	P77330	BORD	Lipoprotein bor homolog from lambdoid prophage DLP12 OS=Escherichia coli (strain K12) GN=borD PE=3 SV=1	24.9115	25.126	25.1955	25.0667	25.0641	25.2383	25.0779	25.0859	24.9217	25.0166	24.9351	24.8412	1.10484	-0.120586
LB	220	P31142	THTM	3-mercaptopyruvate sulfurtransferase OS=Escherichia coli (strain K12) GN=sseA PE=1 SV=3	23.5099	23.2523	23.4329	23.1348	22.9448	23.1742	23.4033	23.3276	23.6594	23.2395	23.1172	23.5042	0.564022	0.133674
LB	220	P0AFW8	ROF	Protein rof OS=Escherichia coli (strain K12) GN=rof PE=1 SV=1	21.5944	21.632	21.4308	21.4901	21.4482	21.267	21.6685	21.6692	21.7172	21.5515	21.3499	21.4328	0.522316	0.0877546
LB	220	P0AAR3	YBAK	Cys-tRNA(Pro)/Cys-tRNA(Cys) deacylase YbaK OS=Escherichia coli (strain K12) GN=ybaK PE=1 SV=1	21.2559	21.0509	20.9576	21.3908	21.5283	21.3739	21.0927	21.1968	20.7892	21.5882	21.6718	21.2035	0.00538779	-0.00254059
LB	220	P0ACJ0	LRP	Leucine-responsive regulatory protein OS=Escherichia coli (strain K12) GN=lrp PE=1 SV=2	22.9991	23.0873	22.9001	23.2526	23.115	22.9306	23.097	23.0096	22.9536	23.1426	23.099	23.0237	0.0395464	0.00680733
LB	220	P0A972	CSPE	Cold shock-like protein CspE OS=Escherichia coli (strain K12) GN=cspE PE=1 SV=2	29.0638	28.9471	28.7956	28.6184	28.5558	28.5344	28.9217	28.8679	28.9048	28.6341	28.5636	28.6285	0.00276895	0.000908216
LB	220	P19636	EUTC	Ethanolamine ammonia-lyase light chain OS=Escherichia coli (strain K12) GN=eutC PE=1 SV=2	17.1395	17.4225	17.709	17.5618	17.7443	17.6127	17.6773	17.5667	17.7847	17.4191	17.8718	18.0924	0.805475	0.203682
LB	220	P06721	METC	Cystathionine beta-lyase MetC OS=Escherichia coli (strain K12) GN=metC PE=1 SV=1	20.2102	20.1229	19.8461	18.6734	18.4002	18.9153	20.0067	20.1476	20.1723	18.7429	18.7489	19.0285	0.0974288	0.113117
LB	220	P76502	SIXA	Phosphohistidine phosphatase SixA OS=Escherichia coli (strain K12) GN=sixA PE=1 SV=1	19.38	19.5206	19.3519	19.7295	19.7082	19.5757	19.4394	19.4505	19.3828	19.6997	19.7201	19.6427	0.0461814	0.0115458
LB	220	P0A6P1	EFTS	Elongation factor Ts OS=Escherichia coli (strain K12) GN=tsf PE=1 SV=2	30.313	30.3418	30.2844	30.1364	30.1826	30.1734	30.2791	30.296	30.1852	30.1496	30.1611	30.0547	0.474935	-0.0509946
LB	220	P0A6P7	ENGB	Probable GTP-binding protein EngB OS=Escherichia coli (strain K12) GN=engB PE=1 SV=1	23.2804	23.3115	23.1004	22.9016	22.9107	22.823	23.2432	23.2865	23.2043	22.851	22.8201	22.881	0.0192856	-0.00687663
LB	220	P0AAZ7	YCAR	UPF0434 protein YcaR OS=Escherichia coli (strain K12) GN=ycaR PE=1 SV=1	21.9665	21.8862	21.8963	20.7894	20.8701	20.8804	21.899	21.6993	21.9236	20.7579	20.7197	20.8496	0.079023	-0.0732756
LB	220	P37903	USPF	Universal stress protein F OS=Escherichia coli (strain K12) GN=uspF PE=1 SV=2	22.3099	22.053	22.6688	22.2622	21.8237	22.549	22.1947	22.0621	22.8946	22.2082	22.0309	22.7365	0.152171	0.0767457
LB	220	P24203	YJIA	Uncharacterized GTP-binding protein YjiA OS=Escherichia coli (strain K12) GN=yjiA PE=1 SV=3	22.5767	22.1881	23.0307	22.7296	22.6607	23.0755	22.9177	22.7722	23.3828	23.087	22.9687	23.511	1.31254	0.396366
LB	220	P63386	MLAF	Probable phospholipid import ATP-binding protein MlaF OS=Escherichia coli (strain K12) GN=mlaF PE=1 SV=1	22.7094	22.2783	23.0483	22.8828	23.0172	23.2043	22.8763	22.9	22.9633	22.9389	22.9677	22.9187	0.213487	0.0707413
LB	220	P09391	GLPG	Rhomboid protease GlpG OS=Escherichia coli (strain K12) GN=glpG PE=1 SV=5	19.3471	18.8374	19.2811	18.2351	18.0796	18.4434	19.0996	19.1173	19.2575	18.221	18.1718	18.5107	0.0303375	0.0256847
LB	220	P06986	HIS8	Histidinol-phosphate aminotransferase OS=Escherichia coli (strain K12) GN=hisC PE=1 SV=2	20.8006	20.4	20.1522	19.7869	19.5319	19.4652	20.5783	20.6044	20.4373	20.1152	20.028	19.8742	0.472225	0.250077
LB	220	P76575	YFGJ	Uncharacterized protein YfgJ OS=Escherichia coli (strain K12) GN=yfgJ PE=1 SV=2	20.4099	20.6416	20.5848	17.9591	17.723	18.3991	20.497	20.3796	20.45	18.1735	18.108	18.0388	0.00516702	-0.0117645
LB	220	P75959	NAGK	N-acetyl-D-glucosamine kinase OS=Escherichia coli (strain K12) GN=nagK PE=1 SV=1	16.6465	16.1567	16.0514	17.5673	17.421	17.5256	17.3878	16.8111	17.4027	17.8077	18.1529	18.3867	1.18181	0.7634
LB	220	P62617	ISPF	2-C-methyl-D-erythritol 2,4-cyclodiphosphate synthase OS=Escherichia coli (strain K12) GN=ispF PE=1 SV=1	23.046	22.9834	22.799	22.5995	22.6635	22.6304	22.9783	23.0244	22.9686	22.7705	22.769	22.7357	0.428152	0.0874726
LB	220	P37749	WBBI	Beta-1,6-galactofuranosyltransferase WbbI OS=Escherichia coli (strain K12) GN=wbbI PE=1 SV=1	23.9064	24.1522	24.1111	23.9113	23.949	23.8332	24.0056	23.9653	23.9945	23.7564	23.7837	23.7793	0.692398	-0.0964114
LB	220	P0A8Y5	YIDA	Sugar phosphatase YidA OS=Escherichia coli (strain K12) GN=yidA PE=1 SV=1	22.9827	22.7855	22.6826	22.833	22.9098	22.7492	22.8946	22.8764	22.8558	23.0543	23.1181	23.1453	1.43278	0.166947
LB	220	P0AE48	YTFP	Gamma-glutamylcyclotransferase family protein YtfP OS=Escherichia coli (strain K12) GN=ytfP PE=1 SV=1	20.468	20.6566	20.5149	20.2065	20.1657	20.0125	20.4108	20.534	20.3819	20.1244	20.219	20.056	0.15468	-0.0497014
LB	220	P05637	APAH	Bis(5'-nucleosyl)-tetraphosphatase [symmetrical] OS=Escherichia coli (strain K12) GN=apaH PE=1 SV=2	19.0166	18.2604	18.5172	18.8303	18.6685	18.6924	18.874	18.6641	18.8048	18.6569	18.7403	18.3502	0.0479761	0.0174713
LB	220	P0AA95	YACC	Uncharacterized protein YacC OS=Escherichia coli (strain K12) GN=yacC PE=3 SV=1	16.1855	16.2324	15.115	17.0555	16.7214	15.7763	16.2869	16.2658	15.4473	16.9557	16.7067	15.7615	0.0555909	0.0562663
LB	220	P75691	YAHK	Aldehyde reductase YahK OS=Escherichia coli (strain K12) GN=yahK PE=1 SV=1	19.471	19.3095	18.9629	19.9109	20.2836	20.0652	19.0406	19.3653	19.8417	20.1324	20.5153	20.9641	0.391366	0.309405
LB	220	P67910	HLDD	ADP-L-glycero-D-manno-heptose-6-epimerase OS=Escherichia coli (strain K12) GN=hldD PE=1 SV=1	26.2569	26.308	26.268	26.2046	26.272	26.2144	26.2923	26.2713	26.2481	26.2704	26.3374	26.288	0.803193	0.0306075
LB	220	P23331	KITH	Thymidine kinase OS=Escherichia coli (strain K12) GN=tdk PE=3 SV=1	22.9941	22.939	22.9467	22.7121	22.7351	22.7945	22.8716	23.0428	22.9418	22.6769	22.7737	22.7047	0.088609	-0.0182978
LB	220	P0ADC1	LPTE	LPS-assembly lipoprotein LptE OS=Escherichia coli (strain K12) GN=lptE PE=1 SV=1	22.9383	22.7838	22.8116	22.4741	22.4351	22.5082	22.7206	22.7359	22.8128	22.4737	22.4925	22.5961	0.0699747	-0.0199095
LB	220	P0ACQ4	OXYR	Hydrogen peroxide-inducible genes activator OS=Escherichia coli (strain K12) GN=oxyR PE=1 SV=1	22.3133	22.0837	21.9536	21.7867	21.7983	21.724	22.0361	22.1183	22.1559	21.8815	21.8689	21.9804	0.257491	0.0635726
LB	220	P14175	PROV	Glycine betaine/L-proline transport ATP-binding protein ProV OS=Escherichia coli (strain K12) GN=proV PE=1 SV=1	26.2077	25.808	26.3181	26.4085	26.4251	26.4885	26.2311	26.2781	26.2568	26.3573	26.354	26.3297	0.0895538	0.0251706
LB	220	P08390	USG	USG-1 protein OS=Escherichia coli (strain K12) GN=usg PE=1 SV=1	23.5199	23.505	23.8843	23.8937	24.0287	24.0404	23.515	23.76	23.7664	23.8693	24.0534	23.9407	0.0151139	0.00545279
LB	220	P02358	RS6	30S ribosomal protein S6 OS=Escherichia coli (strain K12) GN=rpsF PE=1 SV=1	29.7822	29.6024	29.7444	29.6757	29.7185	29.7803	29.656	29.6697	29.5095	29.6815	29.6559	29.5058	1.41132	-0.104208
LB	220	P15639	PUR9	Bifunctional purine biosynthesis protein PurH OS=Escherichia coli (strain K12) GN=purH PE=1 SV=1	22.4287	22.4846	22.0041	22.1538	22.2177	21.561	22.4539	22.3429	22.0793	22.106	22.0087	21.7735	0.0294819	-0.0142736
LB	220	P21499	RNR	Ribonuclease R OS=Escherichia coli (strain K12) GN=rnr PE=1 SV=2	24.0873	24.1186	24.0556	23.7161	23.7368	23.5686	24.0751	24.0464	24.1996	23.6966	23.6454	23.6787	0.0246115	0.00978057
LB	220	P0A7F9	QUEA	S-adenosylmethionine:tRNA ribosyltransferase-isomerase OS=Escherichia coli (strain K12) GN=queA PE=1 SV=1	23.9573	23.7778	23.9043	23.7692	23.8141	23.7685	24.0156	23.9384	23.7552	23.8769	23.8644	23.5414	0.000541739	0.000120799
LB	220	P0ABA0	ATPF	ATP synthase subunit b OS=Escherichia coli (strain K12) GN=atpF PE=1 SV=1	26.3629	26.4144	26.4255	26.1445	26.1379	26.2991	26.3811	26.4806	26.4795	26.2428	26.2672	26.2703	0.362587	0.0562137
LB	220	P0A8W2	SLYA	Transcriptional regulator SlyA OS=Escherichia coli (strain K12) GN=slyA PE=3 SV=1	19.7325	19.7855	19.6311	19.8282	19.7429	19.7246	19.666	19.8977	19.8656	19.8522	19.8986	19.9275	1.38533	0.110478
LB	220	P25666	HTRL	Protein HtrL OS=Escherichia coli (strain K12) GN=htrL PE=4 SV=2	19.8747	19.8503	19.9193	19.5803	19.5891	19.6933	19.8671	19.822	20.0706	19.7493	19.9564	19.9987	1.16355	0.15951
LB	220	P0AG18	PURE	N5-carboxyaminoimidazole ribonucleotide mutase OS=Escherichia coli (strain K12) GN=purE PE=1 SV=2	20.4803	19.4175	20.2597	20.883	20.8935	20.5122	20.4325	20.1922	20.2651	20.6772	20.573	20.4344	0.0319581	0.0213855
LB	220	P0A951	ATDA	Spermidine N(1)-acetyltransferase OS=Escherichia coli (strain K12) GN=speG PE=1 SV=2	22.1572	22.3092	22.3706	21.4128	21.4111	21.5502	22.0997	22.1696	22.2957	21.2363	21.4133	21.4789	0.124716	-0.0862862
LB	220	P39099	DEGQ	Periplasmic pH-dependent serine endoprotease DegQ OS=Escherichia coli (strain K12) GN=degQ PE=1 SV=1	22.4159	22.5235	22.3819	22.4255	22.4017	22.3039	22.5522	22.5856	22.643	22.5185	22.53	22.6	3.06232	0.162797
LB	220	P37177	PT1P	Phosphoenolpyruvate-protein phosphotransferase PtsP OS=Escherichia coli (strain K12) GN=ptsP PE=3 SV=2	21.1171	20.982	21.149	20.4262	20.7352	20.5535	21.3542	21.4151	21.3908	20.4903	20.4882	20.7428	0.294099	0.153067
LB	220	P31802	NARP	Nitrate/nitrite response regulator protein NarP OS=Escherichia coli (strain K12) GN=narP PE=3 SV=1	20.9635	21.047	20.7454	20.8274	20.9362	20.6072	20.9448	20.9789	20.7374	21.0151	20.9637	20.6334	0.0999024	0.0244093
LB	220	P0AFI2	PARC	DNA topoisomerase 4 subunit A OS=Escherichia coli (strain K12) GN=parC PE=1 SV=1	24.847	24.7679	24.849	24.3894	24.513	24.3723	24.8634	24.8715	24.7703	24.4109	24.4649	24.3553	0.000964438	-0.000380516
LB	220	P77739	YNIA	Uncharacterized protein YniA OS=Escherichia coli (strain K12) GN=yniA PE=3 SV=1	20.3465	20.5337	20.948	20.6629	20.246	20.6618	20.4437	20.5887	21.0848	20.9388	20.8995	21.004	0.982274	0.260128
LB	220	P03024	GALR	HTH-type transcriptional regulator GalR OS=Escherichia coli (strain K12) GN=galR PE=1 SV=1	20.4452	20.3505	19.9719	19.9471	20.0087	19.5449	20.4248	20.3362	20.0834	20.0717	19.9499	19.4738	0.0217153	0.0119308
LB	220	P76471	YFAZ	Uncharacterized protein YfaZ OS=Escherichia coli (strain K12) GN=yfaZ PE=3 SV=2	22.6895	22.2579	22.2911	21.8586	22.1289	21.6131	22.4845	22.768	21.8679	21.5177	21.4292	21.1034	0.416836	-0.278043
LB	220	P0A786	PYRB	Aspartate carbamoyltransferase catalytic chain OS=Escherichia coli (strain K12) GN=pyrB PE=1 SV=2	20.8814	20.8551	19.8411	21.003	21.1924	20.2671	20.6391	21.2036	19.8492	21.1325	21.4884	20.2669	0.101976	0.0899302
LB	220	P04335	FRSA	Esterase FrsA OS=Escherichia coli (strain K12) GN=frsA PE=3 SV=2	20.7898	20.4553	20.3922	21.1592	21.2072	20.9261	20.6363	20.7235	20.4226	21.1257	21.2157	21.2161	0.132689	0.0683177
LB	220	P0A9K9	SLYD	FKBP-type peptidyl-prolyl cis-trans isomerase SlyD OS=Escherichia coli (strain K12) GN=slyD PE=1 SV=1	27.8807	27.6664	27.4977	27.552	27.5897	27.5021	27.69	27.8149	27.5985	27.6881	27.7232	27.5431	0.393217	0.0615441
LB	220	P0A996	GLPC	Anaerobic glycerol-3-phosphate dehydrogenase subunit C OS=Escherichia coli (strain K12) GN=glpC PE=1 SV=1	21.5603	21.0052	21.1757	21.9056	21.4402	21.4848	21.4573	21.226	21.4953	21.6331	21.4657	21.6887	0.181801	0.065731
LB	220	P38038	CYSJ	Sulfite reductase [NADPH] flavoprotein alpha-component OS=Escherichia coli (strain K12) GN=cysJ PE=1 SV=4	21.5998	19.1965	18.7338	21.8973	19.6071	18.7616	21.5524	19.8841	19.0587	21.7689	19.7923	18.5838	0.0647987	0.14072
LB	220	P0AAG8	MGLA	Galactose/methyl galactoside import ATP-binding protein MglA OS=Escherichia coli (strain K12) GN=mglA PE=1 SV=1	22.2829	21.8234	22.3465	21.152	20.748	21.1937	22.541	22.2927	22.3139	21.3078	21.216	21.3044	0.274852	0.238235
LB	220	P0A921	PA1	Phospholipase A1 OS=Escherichia coli (strain K12) GN=pldA PE=1 SV=1	20.9872	21.0922	21.3109	21.393	21.4814	21.4616	20.9424	20.8677	21.22	21.1932	21.3426	21.4679	0.420899	-0.115437
LB	220	P0AA25	THIO	Thioredoxin-1 OS=Escherichia coli (strain K12) GN=trxA PE=1 SV=2	27.541	27.4763	27.2348	27.3439	27.4003	27.3398	27.4196	27.4596	27.3598	27.4758	27.5209	27.3758	0.40984	0.0459398
LB	220	P0ADI4	ENTB	Enterobactin synthase component B OS=Escherichia coli (strain K12) GN=entB PE=1 SV=1	20.6416	20.1966	18.4415	20.3773	20.2975	18.6721	19.6313	19.645	18.2572	20.0939	19.7137	18.6133	0.416881	-0.445347
LB	220	P0A9L5	PPIC	Peptidyl-prolyl cis-trans isomerase C OS=Escherichia coli (strain K12) GN=ppiC PE=1 SV=2	23.4782	23.5361	23.5605	23.2106	23.3146	23.244	23.6045	23.3835	23.5264	23.3081	23.322	23.3921	0.15934	0.0320921
LB	220	P69801	PTNC	Mannose permease IIC component OS=Escherichia coli (strain K12) GN=manY PE=1 SV=1	20.8453	21.1163	20.9258	20.8625	20.8902	20.8671	21.1599	21.3335	21.3716	21.2064	21.3155	21.3444	4.36434	0.370656
LB	220	P0AFP6	GCH1L	GTP cyclohydrolase 1 type 2 homolog OS=Escherichia coli (strain K12) GN=ybgI PE=1 SV=1	24.3046	24.3224	24.1754	23.3927	23.3825	23.2077	24.2442	24.2104	24.4072	23.3155	23.3612	23.4729	0.0452302	0.0376752
LB	220	P77395	YBBN	Uncharacterized protein YbbN OS=Escherichia coli (strain K12) GN=ybbN PE=1 SV=2	24.2675	24.1948	24.1491	24.2908	24.2513	24.1477	24.4527	24.4064	24.4453	24.3856	24.5187	24.4841	4.53987	0.231931
LB	220	P0AB61	YCIN	Protein YciN OS=Escherichia coli (strain K12) GN=yciN PE=1 SV=1	22.8637	22.9199	22.7847	21.6025	21.6095	21.6279	22.9454	22.872	22.7921	21.6999	21.8953	21.7982	0.100391	0.0991103
LB	220	P04825	AMPN	Aminopeptidase N OS=Escherichia coli (strain K12) GN=pepN PE=1 SV=2	25.8253	25.6095	25.6559	25.8742	25.8396	25.8342	25.72	25.7154	25.8108	25.8894	25.9316	25.9801	0.505223	0.0680688
LB	220	P75913	GHRA	Glyoxylate/hydroxypyruvate reductase A OS=Escherichia coli (strain K12) GN=ghrA PE=1 SV=2	17.4375	18.3142	18.4528	19.2003	19.2274	19.5081	17.1341	17.6505	18.501	19.2863	19.3899	19.8146	0.0399517	-0.0606445
LB	220	P36649	CUEO	Blue copper oxidase CueO OS=Escherichia coli (strain K12) GN=cueO PE=1 SV=2	20.0643	19.791	19.816	NaN	NaN	NaN	20.2678	20.183	20.135	NaN	NaN	NaN	1.47938	0.304817
LB	220	P0AAS7	YBCJ	Uncharacterized protein YbcJ OS=Escherichia coli (strain K12) GN=ybcJ PE=1 SV=1	22.6219	22.8233	22.4405	22.9012	22.9694	22.7051	22.5906	22.7531	22.6056	22.8498	22.8434	22.6942	0.0831119	-0.0207834
LB	220	P23845	CYSN	Sulfate adenylyltransferase subunit 1 OS=Escherichia coli (strain K12) GN=cysN PE=1 SV=1	22.3041	21.0367	17.8434	22.1897	20.609	17.9475	21.6162	20.0079	18.8001	21.7935	19.8367	18.3184	0.0968556	-0.25958
LB	220	P0AGL5	RATA	Ribosome association toxin RatA OS=Escherichia coli (strain K12) GN=ratA PE=1 SV=1	22.3022	22.13	21.7337	22.4665	22.4365	22.1126	22.3917	22.3734	22.1598	22.6915	22.6684	22.3565	0.96113	0.243302
LB	220	P40874	MTOX	N-methyl-L-tryptophan oxidase OS=Escherichia coli (strain K12) GN=solA PE=1 SV=1	22.5484	22.5452	22.4479	22.625	22.6327	22.5489	22.5299	22.535	22.6384	22.6261	22.7442	22.7835	0.901143	0.0848519
LB	220	P20966	PTFBC	PTS system fructose-specific EIIBC component OS=Escherichia coli (strain K12) GN=fruA PE=3 SV=1	25.6271	25.6817	23.9902	25.2697	25.3305	23.409	25.4542	25.4264	23.7176	25.1059	25.0728	23.1762	0.159995	-0.225819
LB	220	P0AE22	APHA	Class B acid phosphatase OS=Escherichia coli (strain K12) GN=aphA PE=1 SV=1	23.8709	23.2468	23.3108	23.986	23.75	23.479	23.7016	23.7054	23.9897	23.9235	24.024	24.0584	1.19508	0.293162
LB	220	P76177	YDGH	Protein YdgH OS=Escherichia coli (strain K12) GN=ydgH PE=1 SV=1	25.3067	25.4091	25.0575	25.271	25.2729	25.0617	25.3888	25.4856	25.2739	25.3721	25.4517	25.2173	1.05947	0.135103
LB	220	P0AB14	YCCJ	Uncharacterized protein YccJ OS=Escherichia coli (strain K12) GN=yccJ PE=1 SV=1	19.8989	19.5851	20.032	20.1333	19.542	20.0469	19.6923	19.4879	20.5675	19.8577	19.5237	20.4916	0.108704	0.0637344
LB	220	P60872	YIDE	Putative transport protein YidE OS=Escherichia coli (strain K12) GN=yidE PE=3 SV=1	16.884	16.9791	16.5305	NaN	NaN	NaN	16.9022	16.9711	17.1212	NaN	NaN	NaN	0.59279	0.200293
LB	220	P0AGI8	TRKA	Trk system potassium uptake protein TrkA OS=Escherichia coli (strain K12) GN=trkA PE=1 SV=1	20.6344	20.5089	20.3564	20.3529	20.5542	20.3603	20.637	20.6339	20.3225	20.3396	20.2144	20.1753	0.337523	-0.074062
LB	220	P37194	SLP	Outer membrane protein slp OS=Escherichia coli (strain K12) GN=slp PE=1 SV=1	20.9125	21.5668	21.8223	21.0314	21.7096	21.7679	21.7231	21.3265	22.0194	21.7766	21.4547	22.0238	0.629762	0.25228
LB	220	P0ABV6	TOLR	Protein TolR OS=Escherichia coli (strain K12) GN=tolR PE=1 SV=1	21.3687	20.9443	21.0905	20.5772	20.6109	21.2173	21.1119	21.2249	20.8832	21.5055	21.4007	20.8864	0.582074	0.200599
LB	220	P77293	GTRB	Bactoprenol glucosyl transferase homolog from prophage CPS-53 OS=Escherichia coli (strain K12) GN=yfdH PE=1 SV=1	23.0394	22.9258	22.8252	23.0945	23.1328	23.0316	22.8919	23.08	23.0681	23.147	23.2553	23.1009	0.604702	0.0822954
LB	220	P09127	HEMX	Putative uroporphyrinogen-III C-methyltransferase OS=Escherichia coli (strain K12) GN=hemX PE=1 SV=1	23.0583	23.1669	23.1442	24.1216	23.7441	24.0696	23.166	23.0567	23.2354	24.0367	24.048	24.2543	0.10416	0.0820783
LB	220	P61316	LOLA	Outer-membrane lipoprotein carrier protein OS=Escherichia coli (strain K12) GN=lolA PE=1 SV=1	22.7278	22.6807	22.5832	22.8702	22.7731	22.6575	22.8001	22.7983	22.8655	22.8978	22.8942	22.9069	2.02096	0.145027
LB	220	P04846	NLPA	Lipoprotein 28 OS=Escherichia coli (strain K12) GN=nlpA PE=1 SV=1	19.2186	18.2154	15.9659	20.2013	19.4464	17.461	18.0063	17.6621	16.6783	19.5429	18.9373	18.2762	0.118635	-0.234262
LB	220	P15723	DGTP	Deoxyguanosinetriphosphate triphosphohydrolase OS=Escherichia coli (strain K12) GN=dgt PE=1 SV=4	17.6216	16.9278	16.9497	16.6825	16.68	16.6768	16.962	17.1486	17.0581	16.8935	16.597	17.0989	0.0789624	0.0366268
LB	220	P08192	FOLC	Bifunctional protein FolC OS=Escherichia coli (strain K12) GN=folC PE=1 SV=2	21.6269	21.4948	21.8952	21.7414	21.8102	21.8915	21.5796	21.6072	21.7611	21.581	21.7796	21.9305	0.1677	-0.0368319
LB	220	P0ACE7	HINT	HIT-like protein HinT OS=Escherichia coli (strain K12) GN=hinT PE=1 SV=1	24.2592	24.3383	24.0569	24.2871	24.3043	24.1575	24.2633	24.3858	24.2735	24.3966	24.4352	24.2514	1.0234	0.100415
LB	220	P00961	SYGB	Glycine--tRNA ligase beta subunit OS=Escherichia coli (strain K12) GN=glyS PE=1 SV=4	27.6355	27.4466	27.4848	27.4597	27.5434	27.5741	27.5784	27.6181	27.5038	27.7019	27.8374	27.6128	1.21926	0.118055
LB	220	P33937	NAPA	Periplasmic nitrate reductase OS=Escherichia coli (strain K12) GN=napA PE=1 SV=3	17.8372	18.0396	16.5146	18.4563	18.2393	16.8576	17.255	17.6015	15.7403	16.968	18.0369	15.5802	0.802756	-0.793759
LB	220	P0A9F3	CYSB	HTH-type transcriptional regulator CysB OS=Escherichia coli (strain K12) GN=cysB PE=3 SV=1	23.0342	22.7406	22.6742	22.8079	22.6066	22.5921	22.8085	22.7859	22.683	22.7634	22.6047	22.5197	0.246802	-0.0483952
LB	220	P64506	YEBY	Uncharacterized protein YebY OS=Escherichia coli (strain K12) GN=yebY PE=3 SV=1	22.5737	22.4812	22.446	22.2904	22.3306	22.3727	22.5251	22.6565	22.5612	22.4124	22.5081	22.5413	1.28473	0.118321
LB	220	P17846	CYSI	Sulfite reductase [NADPH] hemoprotein beta-component OS=Escherichia coli (strain K12) GN=cysI PE=1 SV=4	22.379	21.2274	20.8179	21.4926	19.6745	18.7617	21.9488	21.149	20.8567	21.2023	19.6563	19.1055	0.037029	-0.072401
LB	220	P0A8R0	RRAA	Regulator of ribonuclease activity A OS=Escherichia coli (strain K12) GN=rraA PE=1 SV=1	23.5524	23.2727	23.6221	23.3378	23.367	23.6373	23.492	23.5709	23.6543	23.5005	23.5727	23.6351	0.793467	0.106011
LB	220	P0A7B1	PPK	Polyphosphate kinase OS=Escherichia coli (strain K12) GN=ppk PE=1 SV=2	19.5222	19.3552	19.5307	19.5478	19.619	19.578	19.5714	19.7893	19.7113	19.8662	19.8779	19.9774	2.56974	0.273462
LB	220	P0A9H1	MUG	G/U mismatch-specific DNA glycosylase OS=Escherichia coli (strain K12) GN=mug PE=1 SV=1	19.3649	19.3586	19.3247	18.6007	18.5808	18.617	19.3766	19.3885	19.6945	18.7481	18.9018	18.9992	0.435009	0.210337
LB	220	P0AF36	ZAPB	Cell division protein ZapB OS=Escherichia coli (strain K12) GN=zapB PE=1 SV=1	27.0024	27.0959	26.9276	27.0302	27.061	26.94	27.0466	27.0957	26.9596	27.0501	27.0871	26.9694	0.301901	0.0252587
LB	220	P0A7G6	RECA	Protein RecA OS=Escherichia coli (strain K12) GN=recA PE=1 SV=2	26.0118	26.0711	25.9788	25.8056	25.8382	25.8343	26.0193	26.0364	26.0136	25.7695	25.8324	25.8078	0.0537508	-0.0101344
LB	220	P11557	DAMX	Cell division protein DamX OS=Escherichia coli (strain K12) GN=damX PE=1 SV=2	24.4801	24.8565	24.7559	24.5692	24.5987	24.5256	24.6201	24.6315	24.5025	24.4069	24.4241	24.2769	1.05928	-0.15399
LB	220	P0C093	SLMA	Nucleoid occlusion factor SlmA OS=Escherichia coli (strain K12) GN=slmA PE=1 SV=1	20.4962	20.5739	20.7591	19.8691	19.9228	19.9322	20.7607	20.6261	20.7111	19.8897	19.9995	19.8845	0.0820032	0.0530376
LB	220	P0A6G7	CLPP	ATP-dependent Clp protease proteolytic subunit OS=Escherichia coli (strain K12) GN=clpP PE=1 SV=1	26.2093	26.148	25.9434	25.9773	26.0099	25.852	26.2563	26.2354	26.1436	26.2121	26.168	26.0349	1.42368	0.151718
LB	220	P45771	YRDD	Uncharacterized protein YrdD OS=Escherichia coli (strain K12) GN=yrdD PE=4 SV=2	18.0459	18.0462	17.7349	17.985	17.2815	18.0091	17.9859	18.0427	17.9544	17.8188	17.7059	17.4946	0.0394451	-0.0167093
LB	220	P63228	GMHBB	D-glycero-beta-D-manno-heptose-1,7-bisphosphate 7-phosphatase OS=Escherichia coli (strain K12) GN=gmhB PE=1 SV=1	21.9516	21.7088	22.206	22.0209	22.0547	21.965	22.0437	21.7847	22.1005	21.687	21.8285	21.8831	0.493339	-0.0965811
LB	220	P60390	RSMH	Ribosomal RNA small subunit methyltransferase H OS=Escherichia coli (strain K12) GN=rsmH PE=1 SV=1	22.8631	22.8315	22.7568	22.5242	22.5694	22.5045	22.8694	22.8248	22.7144	22.6595	22.6574	22.47	0.104063	0.0243314
LB	220	P31466	ADEP	Adenine permease AdeP OS=Escherichia coli (strain K12) GN=adeP PE=1 SV=2	17.552	17.5692	17.2206	17.3996	17.2773	16.7385	17.5401	17.3977	16.7211	17.1971	16.9676	16.5613	0.552924	-0.228736
LB	220	P27848	YIGL	Pyridoxal phosphate phosphatase YigL OS=Escherichia coli (strain K12) GN=yigL PE=1 SV=4	22.125	21.9149	21.6778	22.1574	22.0466	22.1029	21.9336	21.9568	21.9473	22.1701	22.0596	22.4321	0.317883	0.079154
LB	220	P07004	PROA	Gamma-glutamyl phosphate reductase OS=Escherichia coli (strain K12) GN=proA PE=1 SV=2	24.1194	24.1943	24.0474	23.9553	23.9366	23.8679	24.1585	24.2439	24.118	24.0265	24.049	23.9328	0.475653	0.067982
LB	220	P25745	MNMA	tRNA-specific 2-thiouridylase MnmA OS=Escherichia coli (strain K12) GN=mnmA PE=1 SV=4	24.693	24.6678	24.6062	24.7926	24.901	24.9089	24.5828	24.6513	24.5837	24.8842	24.983	24.8911	0.00420825	0.0010999
LB	220	P0AA31	YEDF	UPF0033 protein YedF OS=Escherichia coli (strain K12) GN=yedF PE=1 SV=1	19.5498	19.4951	19.5788	19.6626	19.2736	19.751	19.7132	19.799	19.9574	19.5965	19.5478	19.8676	1.20866	0.195079
LB	220	P0ACG8	HSLR	Heat shock protein 15 OS=Escherichia coli (strain K12) GN=hslR PE=1 SV=1	19.4634	19.2655	18.9007	17.2078	17.3757	17.6827	19.4506	19.4108	19.2651	17.9145	17.1933	17.6653	0.108248	0.167289
LB	220	P0A915	OMPW	Outer membrane protein W OS=Escherichia coli (strain K12) GN=ompW PE=1 SV=1	17.6158	18.0898	18.8102	17.7951	17.8474	18.1199	18.3518	17.3022	18.0756	16.9631	16.8534	17.2409	1.08035	-0.581877
LB	220	P0ACL2	EXUR	Exu regulon transcriptional regulator OS=Escherichia coli (strain K12) GN=exuR PE=3 SV=1	20.7489	20.4591	20.3178	20.3867	20.5422	20.3473	20.7276	20.5457	20.7122	20.5733	20.5707	20.5276	1.07245	0.142511
LB	220	P0ADW3	YHCB	Inner membrane protein YhcB OS=Escherichia coli (strain K12) GN=yhcB PE=1 SV=2	25.4619	25.3384	25.1986	25.1459	25.1358	25.0987	25.3701	25.3747	25.3499	25.2895	25.2491	25.235	0.648887	0.0815064
LB	220	P0AB38	LPOB	Penicillin-binding protein activator LpoB OS=Escherichia coli (strain K12) GN=lpoB PE=1 SV=1	20.8685	20.7799	20.5268	22.6009	22.5083	22.4231	20.6505	20.758	20.6473	22.4755	22.4811	22.5153	0.0181214	-0.0299676
LB	220	P30128	GREB	Transcription elongation factor GreB OS=Escherichia coli (strain K12) GN=greB PE=1 SV=2	18.1466	17.4433	17.5218	18.0362	17.9343	17.908	17.7301	17.6483	17.4194	18.0584	18.1727	18.0783	0.0410807	0.0195052
LB	220	P68679	RS21	30S ribosomal protein S21 OS=Escherichia coli (strain K12) GN=rpsU PE=1 SV=2	27.654	27.6478	27.3335	27.4598	27.4377	27.3157	27.4741	27.5585	27.2522	27.3976	27.3688	27.1123	0.644343	-0.114175
LB	220	P0AE52	BCP	Putative peroxiredoxin bcp OS=Escherichia coli (strain K12) GN=bcp PE=1 SV=1	25.7116	25.7356	25.6043	25.4775	25.5315	25.4573	25.6324	25.7412	25.7905	25.5002	25.6053	25.6374	0.475331	0.064833
LB	220	P37773	MPL	UDP-N-acetylmuramate--L-alanyl-gamma-D-glutamyl-meso-2,6-diaminoheptandioate ligase OS=Escherichia coli (strain K12) GN=mpl PE=1 SV=3	24.8193	24.5789	24.6043	24.3809	24.438	24.4199	24.7139	24.6821	24.6031	24.4311	24.4582	24.3182	0.0217969	-0.00581169
LB	220	P75874	YCCU	Uncharacterized protein YccU OS=Escherichia coli (strain K12) GN=yccU PE=1 SV=2	21.1339	20.8355	20.737	21.4289	21.4869	21.4479	20.8274	20.943	20.9607	21.7156	21.7282	21.7968	0.274866	0.150262
LB	220	P15070	FLIN	Flagellar motor switch protein FliN OS=Escherichia coli (strain K12) GN=fliN PE=1 SV=1	23.7396	22.9968	24.2871	24.0655	24.0084	24.4155	23.5664	23.4251	23.9952	23.7569	23.5093	24.051	0.388959	-0.201516
LB	220	P0A6E6	ATPE	ATP synthase epsilon chain OS=Escherichia coli (strain K12) GN=atpC PE=1 SV=2	25.9689	25.8645	25.9258	25.8088	25.8289	25.9372	25.9152	25.9823	25.9934	25.9234	25.953	25.9743	1.36303	0.0678911
LB	220	P32685	YJBD	Uncharacterized protein YjbD OS=Escherichia coli (strain K12) GN=yjbD PE=4 SV=1	14.0288	14.4455	15.0587	17.6023	17.0269	17.0799	15.0093	15.4871	14.8358	17.6083	17.0381	17.1643	0.154264	0.316798
LB	220	P0AFK4	POTB	Spermidine/putrescine transport system permease protein PotB OS=Escherichia coli (strain K12) GN=potB PE=1 SV=1	16.3241	16.935	17.5018	16.2121	16.5204	15.7331	16.0878	16.477	16.5245	15.122	16.1215	16.3495	0.647573	-0.424039
LB	220	P04805	SYE	Glutamate--tRNA ligase OS=Escherichia coli (strain K12) GN=gltX PE=1 SV=1	26.9665	26.9139	26.9079	26.5606	26.6328	26.584	26.88	26.931	26.8075	26.5758	26.6471	26.5044	0.135362	-0.03665
LB	220	P77258	NEMA	N-ethylmaleimide reductase OS=Escherichia coli (strain K12) GN=nemA PE=2 SV=1	22.2393	22.3538	22.0352	22.2123	22.3885	22.0192	22.2568	22.3315	22.3452	22.1972	22.4089	22.2394	0.617715	0.0884711
LB	220	P64545	YFGG	Uncharacterized protein YfgG OS=Escherichia coli (strain K12) GN=yfgG PE=4 SV=1	19.0752	19.1255	18.9287	19.0337	18.827	18.8097	19.3198	19.2786	19.0669	19.0723	18.9034	18.8463	0.593714	0.114603
LB	220	P08373	MURB	UDP-N-acetylenolpyruvoylglucosamine reductase OS=Escherichia coli (strain K12) GN=murB PE=1 SV=1	20.9504	21.2009	21.165	20.7286	20.6813	20.6311	21.2109	21.0222	21.0457	20.6456	20.789	20.5993	0.0179478	-0.00743135
LB	220	P24230	RECG	ATP-dependent DNA helicase RecG OS=Escherichia coli (strain K12) GN=recG PE=1 SV=1	16.4937	17.0871	16.8389	NaN	NaN	NaN	16.6018	16.6675	16.5376	NaN	NaN	NaN	0.507841	-0.20428
LB	220	P0A8G9	EX7S	Exodeoxyribonuclease 7 small subunit OS=Escherichia coli (strain K12) GN=xseB PE=1 SV=2	21.3095	21.3104	21.0772	23.3236	23.3362	23.2161	21.1604	21.2415	21.1798	23.2181	23.2703	23.226	0.02466	-0.0461594
LB	220	P0A8G3	UXAC	Uronate isomerase OS=Escherichia coli (strain K12) GN=uxaC PE=2 SV=1	21.4453	21.347	21.427	21.1895	21.0715	21.127	21.6453	21.5303	21.554	21.4733	21.3295	21.486	1.88625	0.235181
LB	220	P0A9S5	GLDA	Glycerol dehydrogenase OS=Escherichia coli (strain K12) GN=gldA PE=1 SV=1	21.0107	20.3333	20.5822	19.7175	18.9818	18.7887	20.6063	20.1826	20.8542	19.1916	19.2496	19.4717	0.0173622	0.0236162
LB	220	P0A8D0	NRDR	Transcriptional repressor NrdR OS=Escherichia coli (strain K12) GN=nrdR PE=1 SV=1	22.3921	22.3513	22.2122	22.2849	22.2904	22.1643	22.25	22.2266	22.2979	22.1593	22.2326	22.2789	0.495219	-0.041647
LB	220	P63224	GMHA	Phosphoheptose isomerase OS=Escherichia coli (strain K12) GN=gmhA PE=1 SV=1	23.9565	23.8682	23.8584	23.8069	23.8498	23.7132	23.9293	23.9666	23.9624	23.8907	23.8909	23.9438	1.50037	0.0884256
LB	220	P76402	YEGP	UPF0339 protein YegP OS=Escherichia coli (strain K12) GN=yegP PE=1 SV=2	16.3015	17.3477	16.9106	17.7401	18.3994	18.3571	16.6744	16.9568	18.1945	17.7805	17.9658	19.105	0.22529	0.27009
LB	220	P0ADN2	YIFE	UPF0438 protein YifE OS=Escherichia coli (strain K12) GN=yifE PE=1 SV=2	26.0862	26.2398	25.9947	25.9872	26.0481	26.0019	26.1232	26.1822	25.9479	26.0278	26.0456	25.8332	0.208696	-0.0329917
LB	220	P00960	SYGA	Glycine--tRNA ligase alpha subunit OS=Escherichia coli (strain K12) GN=glyQ PE=1 SV=2	25.6468	25.5465	25.631	25.3433	25.3907	25.4111	25.5596	25.5303	25.5206	25.4153	25.5064	25.4484	0.0110165	0.00185712
LB	220	P0ACB7	HEMY	Protein HemY OS=Escherichia coli (strain K12) GN=hemY PE=1 SV=1	22.8648	22.7634	22.7486	25.5237	25.3473	25.0115	22.7905	22.7899	22.828	25.2131	25.1944	24.757	0.0539507	-0.114382
LB	220	P16456	SELD	Selenide, water dikinase OS=Escherichia coli (strain K12) GN=selD PE=1 SV=1	25.1144	25.203	25.1466	25.2861	25.2749	25.2381	25.1847	25.2601	25.1872	25.3107	25.4053	25.3585	0.84535	0.0739155
LB	220	P07762	GLGB	1,4-alpha-glucan branching enzyme GlgB OS=Escherichia coli (strain K12) GN=glgB PE=1 SV=1	18.8384	18.4414	18.4228	21.6222	21.6736	21.8774	18.4573	18.6517	18.733	21.4983	21.5203	21.2414	0.0483899	-0.128956
LB	220	P0A7Z0	RPIA	Ribose-5-phosphate isomerase A OS=Escherichia coli (strain K12) GN=rpiA PE=1 SV=1	24.3629	24.2018	24.5264	24.0862	24.1146	24.2485	24.336	24.3697	24.434	24.1875	24.2406	24.3566	0.371973	0.0639874
LB	220	P0AGC3	SLT	Soluble lytic murein transglycosylase OS=Escherichia coli (strain K12) GN=slt PE=1 SV=1	19.1169	19.4045	18.7837	19.8109	19.8782	19.6692	19.2693	19.2568	19.4141	19.9619	19.9147	20.2072	0.432092	0.226766
LB	220	P0ACU7	YJDC	HTH-type transcriptional regulator YjdC OS=Escherichia coli (strain K12) GN=yjdC PE=3 SV=1	19.558	19.2263	19.4402	18.7954	19.0267	18.9237	19.44	19.4616	19.7714	19.2203	19.377	19.4342	1.15414	0.289018
LB	220	P0AEB7	YOAB	RutC family protein YoaB OS=Escherichia coli (strain K12) GN=yoaB PE=3 SV=1	23.0659	23.0525	23.0933	23.1004	23.1122	23.4475	23.0004	23.0019	23.3357	23.3727	23.5088	23.6672	0.681351	0.16916
LB	220	P75915	YCDY	Chaperone protein YcdY OS=Escherichia coli (strain K12) GN=ycdY PE=1 SV=1	21.438	21.7607	21.9066	22.1617	22.1245	22.0424	21.6948	21.5641	21.8605	21.907	22.0708	22.1657	0.071825	-0.0284745
LB	220	P0AB12	YCCF	Inner membrane protein YccF OS=Escherichia coli (strain K12) GN=yccF PE=1 SV=1	19.934	20.4712	20.4001	19.8395	20.1115	19.9576	20.1333	20.352	20.2022	19.8626	19.9168	20.012	0.113254	-0.0391601
LB	220	P0A6T3	GAL1	Galactokinase OS=Escherichia coli (strain K12) GN=galK PE=1 SV=2	26.0287	26.0317	24.4518	26.119	26.2429	24.5196	26.121	26.255	24.8752	26.2047	26.3562	24.8631	0.190811	0.213579
LB	220	P0AFH2	OPPB	Oligopeptide transport system permease protein OppB OS=Escherichia coli (strain K12) GN=oppB PE=1 SV=1	19.8953	19.1487	19.2928	18.9274	18.857	19.0393	19.2707	19.3125	19.3748	18.9925	18.8411	19.3326	0.0116856	-0.00606823
LB	220	P00547	KHSE	Homoserine kinase OS=Escherichia coli (strain K12) GN=thrB PE=1 SV=2	21.0692	21.2651	21.2516	19.589	19.5194	19.586	21.2225	21.2213	21.1921	19.6881	19.8253	19.7224	0.0730924	0.0985886
LB	220	P32099	LPLA	Lipoate-protein ligase A OS=Escherichia coli (strain K12) GN=lplA PE=1 SV=3	20.469	20.4065	20.2376	20.465	20.2425	19.9827	20.3969	20.4261	20.3508	20.2831	20.4455	20.3112	0.379733	0.0684036
LB	220	P00888	AROF	Phospho-2-dehydro-3-deoxyheptonate aldolase, Tyr-sensitive OS=Escherichia coli (strain K12) GN=aroF PE=1 SV=1	18.942	19.3184	19.3125	19.4416	19.3937	18.9004	19.137	19.348	19.1347	19.1975	19.1344	18.9921	0.234727	-0.060806
LB	220	P21517	MALZ	Maltodextrin glucosidase OS=Escherichia coli (strain K12) GN=malZ PE=1 SV=5	19.8453	19.8764	18.3974	19.1882	19.2954	18.0587	20.1185	20.2896	18.2362	19.5271	19.6779	17.7619	0.115162	0.158326
LB	220	P55734	YGAP	Inner membrane protein YgaP OS=Escherichia coli (strain K12) GN=ygaP PE=1 SV=1	18.857	17.9944	19.4522	NaN	NaN	NaN	18.0502	18.3766	19.3044	NaN	NaN	NaN	0.123233	-0.190781
LB	220	P37095	PEPB	Peptidase B OS=Escherichia coli (strain K12) GN=pepB PE=3 SV=2	26.1407	26.1039	26.3163	25.9022	25.9522	26.2141	26.0521	26.0772	26.3764	25.9824	26.0391	26.2957	0.136332	0.0322688
LB	220	P39353	YJHC	Uncharacterized oxidoreductase YjhC OS=Escherichia coli (strain K12) GN=yjhC PE=3 SV=2	17.2718	18.0092	18.0272	18.0607	17.9863	18.5596	17.5017	17.6156	18.7128	17.8882	17.7971	18.9828	0.122711	0.097216
LB	220	P13039	FES	Enterochelin esterase OS=Escherichia coli (strain K12) GN=fes PE=1 SV=2	17.1249	15.3671	15.4157	NaN	NaN	NaN	16.762	15.0932	15.7815	NaN	NaN	NaN	0.0407377	-0.0902837
LB	220	Q59385	COPA	Copper-exporting P-type ATPase A OS=Escherichia coli (strain K12) GN=copA PE=1 SV=4	23.2542	23.2621	22.5209	21.8942	21.543	21.2934	23.034	23.314	22.6506	21.8775	22.0567	21.513	0.0929302	0.113023
LB	220	P0ADV5	YHBW	Uncharacterized protein YhbW OS=Escherichia coli (strain K12) GN=yhbW PE=4 SV=1	20.5925	20.7976	21.0971	22.9911	22.875	22.8626	20.9344	20.5811	21.116	22.7419	22.7835	22.5578	0.0474295	-0.0835139
LB	220	P26602	UBIC	Chorismate pyruvate-lyase OS=Escherichia coli (strain K12) GN=ubiC PE=1 SV=2	20.1353	19.6667	19.718	17.9521	16.967	17.3688	20.1434	19.7679	19.6784	18.6496	17.2763	18.2042	0.176458	0.318632
LB	220	P69490	CCME	Cytochrome c-type biogenesis protein CcmE OS=Escherichia coli (strain K12) GN=ccmE PE=1 SV=1	17.6893	17.5531	17.7767	18.0525	17.8495	17.6909	17.6048	17.8336	17.4699	17.706	17.7723	17.7937	0.356926	-0.0719614
LB	220	Q46864	MQSA	Antitoxin MqsA OS=Escherichia coli (strain K12) GN=mqsA PE=1 SV=1	17.3331	17.0964	17.2005	NaN	NaN	NaN	17.5797	17.2275	17.2633	NaN	NaN	NaN	0.487114	0.146821
LB	220	P75949	NAGZ	Beta-hexosaminidase OS=Escherichia coli (strain K12) GN=nagZ PE=1 SV=1	21.2183	21.1913	21.2707	20.5862	20.5928	20.3865	21.2989	21.1587	21.2639	20.6469	20.7515	20.8516	0.256738	0.120949
LB	220	P69228	BAER	Transcriptional regulatory protein BaeR OS=Escherichia coli (strain K12) GN=baeR PE=1 SV=1	19.7238	19.8745	19.6463	19.9525	20.1778	19.9512	19.7557	19.7743	19.6727	20.0218	20.1791	20.1006	0.0959865	0.0296761
LB	220	P00926	SDHD	D-serine dehydratase OS=Escherichia coli (strain K12) GN=dsdA PE=1 SV=3	23.7555	23.8088	24.0215	23.8527	23.8497	24.1111	24.1142	24.0947	24.9007	24.2843	24.2963	25.0812	1.95112	0.562017
LB	220	P76561	YPFH	Esterase YpfH OS=Escherichia coli (strain K12) GN=ypfH PE=3 SV=2	16.9025	16.4336	17.5441	15.8342	15.8069	16.0489	17.8465	17.843	17.8385	16.5383	16.0676	16.4982	0.815006	0.676963
LB	220	P33355	YEHS	Uncharacterized protein YehS OS=Escherichia coli (strain K12) GN=yehS PE=4 SV=1	19.533	18.7967	19.7708	19.6472	19.7028	19.912	19.5942	19.5394	19.5152	19.9819	20.0175	19.906	0.503057	0.198581
LB	220	P0A884	TYSY	Thymidylate synthase OS=Escherichia coli (strain K12) GN=thyA PE=1 SV=1	23.1388	23.1944	23.1435	23.2537	23.3145	23.2092	23.1251	23.0826	23.1509	23.1981	23.1984	23.2448	0.566088	-0.042345
LB	220	P0AAC0	USPE	Universal stress protein E OS=Escherichia coli (strain K12) GN=uspE PE=1 SV=2	23.6346	22.2288	23.0596	23.4139	23.2042	23.3004	23.0557	23.0649	23.2341	23.2563	23.2811	23.4741	0.164891	0.0874481
LB	220	P0AG78	SUBI	Sulfate-binding protein OS=Escherichia coli (strain K12) GN=sbp PE=1 SV=1	20.778	19.4516	17.0576	22.3418	20.7626	18.9486	20.0434	19.398	17.41	21.8084	20.0908	19.299	0.083666	-0.215115
LB	220	P61714	RISB	6,7-dimethyl-8-ribityllumazine synthase OS=Escherichia coli (strain K12) GN=ribE PE=1 SV=1	26.5382	26.2913	26.5443	26.3827	26.4464	26.5803	26.5032	26.5393	26.6103	26.4375	26.4897	26.6059	0.625091	0.0670977
LB	220	P21156	CYSD	Sulfate adenylyltransferase subunit 2 OS=Escherichia coli (strain K12) GN=cysD PE=1 SV=3	20.3913	18.6726	16.022	20.3727	18.6997	17.196	19.7558	18.1871	17.3881	20.0852	18.4134	17.2761	0.0166882	-0.0414063
LB	220	P39177	USPG	Universal stress protein G OS=Escherichia coli (strain K12) GN=uspG PE=1 SV=2	23.6292	23.2572	23.6151	23.1109	22.9017	23.1479	23.5141	23.6076	23.8411	23.2537	23.1836	23.4519	0.644467	0.198349
LB	220	P76389	YEGH	UPF0053 protein YegH OS=Escherichia coli (strain K12) GN=yegH PE=3 SV=2	18.2929	18.0407	18.6218	17.9074	18.2629	18.5067	18.6503	18.9173	18.4385	18.909	19.0134	18.3273	1.68288	0.437239
LB	220	P0A9J0	RNG	Ribonuclease G OS=Escherichia coli (strain K12) GN=rng PE=1 SV=2	22.109	22.1623	22.004	21.694	21.7134	21.863	22.1438	22.2028	22.2662	21.9197	21.9305	21.9508	0.723389	0.144691
LB	220	P07024	USHA	Protein UshA OS=Escherichia coli (strain K12) GN=ushA PE=1 SV=2	22.0311	21.9066	21.8042	21.7463	21.7242	21.6485	22.0565	22.0749	22.1749	21.864	21.8896	21.9474	1.53902	0.191092
LB	220	P68066	GRCA	Autonomous glycyl radical cofactor OS=Escherichia coli (strain K12) GN=grcA PE=1 SV=1	25.5484	25.6792	24.9685	25.5966	25.6688	25.031	25.3339	25.5836	24.9319	25.1475	25.618	24.9049	0.3989	-0.162102
LB	220	P0A6W9	GSH1	Glutamate--cysteine ligase OS=Escherichia coli (strain K12) GN=gshA PE=1 SV=1	24.0028	23.9652	24.0752	23.8014	23.7433	23.8884	24.064	24.0063	24.0655	23.9392	23.9677	24.0111	0.948976	0.0962483
LB	220	P0ACV0	LPXL	Lipid A biosynthesis lauroyltransferase OS=Escherichia coli (strain K12) GN=lpxL PE=1 SV=1	21.9345	21.9071	22.3114	21.6619	21.84	21.905	21.8789	22.1632	22.1175	21.2052	21.777	21.6705	0.325277	-0.124575
LB	220	P08201	NIRB	Nitrite reductase (NADH) large subunit OS=Escherichia coli (strain K12) GN=nirB PE=3 SV=4	21.039	21.3711	19.2344	20.3673	20.5031	18.6303	20.5299	20.9089	18.6379	19.0522	20.0202	17.8278	0.50893	-0.694694
LB	220	P39401	OPGB	Phosphoglycerol transferase I OS=Escherichia coli (strain K12) GN=mdoB PE=3 SV=2	21.253	21.4016	21.0767	21.7478	21.6764	21.5048	21.3252	21.2306	21.2557	21.5572	21.6234	21.4594	0.105896	-0.0347786
LB	220	P08506	DACC	D-alanyl-D-alanine carboxypeptidase DacC OS=Escherichia coli (strain K12) GN=dacC PE=1 SV=2	23.0075	22.7425	22.755	22.5841	22.4865	22.5125	22.7785	22.732	23.0363	22.6305	22.5257	22.8434	0.306252	0.0764033
LB	220	P77667	SUFA	Protein SufA OS=Escherichia coli (strain K12) GN=sufA PE=1 SV=1	16.7892	15.0024	15.9978	19.4719	19.5157	19.0978	16.3659	16.2895	16.4907	19.339	19.7617	19.4127	0.10458	0.297463
LB	220	P0CG19	RNPH	Inactive ribonuclease PH OS=Escherichia coli (strain K12) GN=rph PE=3 SV=1	22.7437	22.3694	22.2926	22.4069	22.1884	22.2878	22.6662	22.5846	22.1706	22.5671	22.4348	22.1655	0.166053	0.0499792
LB	220	P64638	FEOC	Ferrous iron transport protein C OS=Escherichia coli (strain K12) GN=feoC PE=1 SV=1	17.3438	17.04	15.8613	16.9252	16.5116	15.6581	16.692	16.887	16.076	16.8416	16.8997	15.756	0.0321689	-0.0312692
LB	220	P17169	GLMS	Glutamine--fructose-6-phosphate aminotransferase [isomerizing] OS=Escherichia coli (strain K12) GN=glmS PE=1 SV=4	26.6039	26.6292	26.6837	26.3	26.4425	26.4026	26.6496	26.6702	26.7255	26.3959	26.474	26.5119	0.328257	0.0608835
LB	220	P0AEM4	FLGM	Negative regulator of flagellin synthesis OS=Escherichia coli (strain K12) GN=flgM PE=1 SV=1	22.5901	21.9498	21.4194	22.3841	21.7498	21.3773	22.3666	22.1298	22.3513	22.2089	21.8372	21.9845	0.506131	0.234639
LB	220	P15031	FECE	Fe(3+) dicitrate transport ATP-binding protein FecE OS=Escherichia coli (strain K12) GN=fecE PE=2 SV=1	21.7623	21.8168	21.2374	21.8751	21.947	21.3277	21.7184	21.6261	21.3405	21.7657	21.7957	21.4388	0.123722	-0.0468753
LB	220	P32684	RLUF	Ribosomal large subunit pseudouridine synthase F OS=Escherichia coli (strain K12) GN=rluF PE=1 SV=1	21.612	21.4069	21.0406	21.4674	21.4389	21.2338	21.4947	21.2072	21.2035	21.6477	21.6753	21.4709	0.306071	0.0832586
LB	220	P38521	YGGL	Uncharacterized protein YggL OS=Escherichia coli (strain K12) GN=yggL PE=4 SV=2	21.7096	21.3691	22.1102	21.5943	21.5593	21.691	21.9372	21.6106	22.0855	21.4828	21.5928	21.8005	0.238266	0.0793037
LB	220	P0ADP0	YIGB	5-amino-6-(5-phospho-D-ribitylamino)uracil phosphatase YigB OS=Escherichia coli (strain K12) GN=yigB PE=1 SV=1	21.6453	21.4986	21.1315	21.7402	21.8519	21.6623	21.4036	21.7019	21.2643	21.9054	21.9743	21.4785	0.0777907	0.0330327
LB	220	P52108	RSTA	Transcriptional regulatory protein RstA OS=Escherichia coli (strain K12) GN=rstA PE=1 SV=2	20.5546	20.2912	20.6167	20.3923	20.3791	20.5549	20.3882	20.3995	20.6791	20.19	20.3346	20.5561	0.183566	-0.0402079
LB	220	P0A759	NAGB	Glucosamine-6-phosphate deaminase OS=Escherichia coli (strain K12) GN=nagB PE=1 SV=1	24.185	24.1203	24.3962	24.1819	24.1247	24.4639	24.1828	24.2181	24.526	24.2231	24.2691	24.609	0.450236	0.0926921
LB	220	P04425	GSHB	Glutathione synthetase OS=Escherichia coli (strain K12) GN=gshB PE=1 SV=1	24.5479	24.4533	24.5094	24.1517	24.2579	24.2045	24.5586	24.5189	24.5521	24.2331	24.3384	24.3249	0.325253	0.0668828
LB	220	P77529	YDJN	L-cystine transporter YdjN OS=Escherichia coli (strain K12) GN=ydjN PE=3 SV=1	22.4749	22.3825	21.3439	22.4437	22.3772	21.4234	22.3796	22.2218	21.2178	22.3435	22.2087	21.2088	0.181566	-0.144217
LB	220	P0A9D2	GSTA	Glutathione S-transferase GstA OS=Escherichia coli (strain K12) GN=gstA PE=1 SV=1	19.7734	19.5767	19.764	20.7866	20.8292	20.5314	20.1045	20.038	20.2937	20.951	20.8636	21.0722	0.55908	0.34362
LB	220	P0ACG1	STPA	DNA-binding protein StpA OS=Escherichia coli (strain K12) GN=stpA PE=1 SV=1	25.9984	26.1114	25.6545	25.2819	25.4825	24.966	26.0283	26.0895	25.5453	25.3956	25.4849	24.9018	0.0111574	-0.00820955
LB	220	P67660	YHAJ	Uncharacterized HTH-type transcriptional regulator YhaJ OS=Escherichia coli (strain K12) GN=yhaJ PE=3 SV=1	20.7331	20.644	20.2625	20.0198	20.1051	20.172	20.7212	20.5859	20.6153	20.2345	20.1813	20.3406	0.363794	0.12371
LB	220	P23893	GSA	Glutamate-1-semialdehyde 2,1-aminomutase OS=Escherichia coli (strain K12) GN=hemL PE=1 SV=2	26.2238	26.0675	26.3167	26.195	26.2006	26.2637	26.264	26.2588	26.3143	26.2379	26.2359	26.2677	0.742253	0.0519075
LB	220	P0AEE5	DGAL	D-galactose-binding periplasmic protein OS=Escherichia coli (strain K12) GN=mglB PE=1 SV=1	26.917	26.4678	26.7481	26.8598	26.43	26.7266	26.9917	26.7034	27.0388	27.0285	26.6961	27.0387	1.20543	0.224675
LB	220	P0A752	NADD	Nicotinate-nucleotide adenylyltransferase OS=Escherichia coli (strain K12) GN=nadD PE=1 SV=1	18.6642	18.532	18.4089	17.9221	17.9613	18.2759	18.3856	18.3187	18.5515	17.4483	17.7285	17.8784	0.543151	-0.242222
LB	220	P17854	CYSH	Phosphoadenosine phosphosulfate reductase OS=Escherichia coli (strain K12) GN=cysH PE=1 SV=3	19.3039	17.718	16.6634	17.139	15.39	14.0637	19.0521	17.525	16.6099	16.8019	15.3728	14.2866	0.0366496	-0.104962
LB	220	P69786	PTGCB	PTS system glucose-specific EIICB component OS=Escherichia coli (strain K12) GN=ptsG PE=1 SV=1	25.814	25.9244	25.3008	25.6742	25.737	25.1788	25.7041	25.8315	25.133	25.6807	25.7208	24.9734	0.208163	-0.0976063
LB	220	P0A812	RUVB	Holliday junction ATP-dependent DNA helicase RuvB OS=Escherichia coli (strain K12) GN=ruvB PE=1 SV=1	17.3393	17.9534	17.7109	NaN	NaN	NaN	18.1857	17.1513	17.9051	NaN	NaN	NaN	0.0785572	0.0795174
LB	220	P0A7L3	RL20	50S ribosomal protein L20 OS=Escherichia coli (strain K12) GN=rplT PE=1 SV=2	23.8036	23.7036	24.1282	23.4161	23.5242	23.5285	23.8885	23.395	23.7826	23.2094	23.3218	23.6415	0.434189	-0.144232
LB	220	P0A7D4	PURA	Adenylosuccinate synthetase OS=Escherichia coli (strain K12) GN=purA PE=1 SV=2	27.8041	27.825	27.8954	27.5122	27.5576	27.6065	27.7578	27.7655	27.9182	27.4814	27.6258	27.7179	0.0436661	0.0109555
LB	220	P0A8I3	YAAA	UPF0246 protein YaaA OS=Escherichia coli (strain K12) GN=yaaA PE=1 SV=1	22.4336	22.6132	22.3068	22.4408	22.6238	22.2528	22.494	22.5585	22.4655	22.6031	22.6607	22.4899	0.742847	0.100133
LB	220	P0AFT5	YEHT	Transcriptional regulatory protein YehT OS=Escherichia coli (strain K12) GN=yehT PE=1 SV=1	16.2988	16.1539	16.4881	16.9922	16.8311	17.5438	16.0307	15.3271	16.905	17.3922	17.4239	18.0812	0.11598	0.14203
LB	220	P25526	GABD	Succinate-semialdehyde dehydrogenase [NADP(+)] GabD OS=Escherichia coli (strain K12) GN=gabD PE=1 SV=1	19.3685	18.8238	18.6531	18.3692	19.1155	18.749	18.2445	18.4851	19.8213	18.6814	18.7897	19.8671	0.16762	0.134996
LB	220	P28305	PABC	Aminodeoxychorismate lyase OS=Escherichia coli (strain K12) GN=pabC PE=1 SV=1	13.6756	14.6112	14.8865	16.2593	16.6331	16.4546	15.0925	15.1964	14.9669	16.7961	16.3829	16.7408	0.317643	0.442584
LB	220	P0A6F3	GLPK	Glycerol kinase OS=Escherichia coli (strain K12) GN=glpK PE=1 SV=2	29.4885	29.3115	29.5506	29.3477	29.1804	29.3946	29.54	29.3841	29.7882	29.4788	29.3193	29.7001	0.927656	0.156223
LB	220	P0AGJ7	TRML	tRNA (cytidine(34)-2'-O)-methyltransferase OS=Escherichia coli (strain K12) GN=trmL PE=1 SV=1	20.4536	20.6026	20.1323	20.7358	20.6647	20.3461	20.706	20.5241	20.0882	20.7944	20.7612	20.3513	0.126921	0.0483243
LB	220	P23200	MGLC	Galactoside transport system permease protein MglC OS=Escherichia coli (strain K12) GN=mglC PE=1 SV=1	18.02	18.6114	19.1223	18.4497	18.1114	18.9102	18.0406	18.4254	18.8034	18.5429	18.114	18.5538	0.241934	-0.124142
LB	220	P0A953	FABB	3-oxoacyl-[acyl-carrier-protein] synthase 1 OS=Escherichia coli (strain K12) GN=fabB PE=1 SV=1	27.9564	27.88	27.8107	27.9032	27.9487	27.9023	27.9268	27.9464	27.8539	27.9729	27.9628	27.9103	0.483534	0.0286328
LB	220	P69811	PTFAH	Multiphosphoryl transfer protein OS=Escherichia coli (strain K12) GN=fruB PE=2 SV=1	26.0067	25.9279	24.0855	25.9962	26.0743	24.0497	25.8735	25.8678	23.8279	25.8375	25.8787	23.814	0.110151	-0.173508
LB	220	P0A908	MIPA	MltA-interacting protein OS=Escherichia coli (strain K12) GN=mipA PE=1 SV=1	25.06	25.0483	25.3114	24.4446	24.7301	24.8877	25.2239	25.2295	25.1883	24.8583	24.8481	24.9741	0.453444	0.139985
LB	220	P0A9T6	YBAQ	Uncharacterized HTH-type transcriptional regulator YbaQ OS=Escherichia coli (strain K12) GN=ybaQ PE=1 SV=1	18.342	18.5725	17.7307	18.1976	18.0877	17.6346	18.3647	18.1938	17.6391	18.3453	18.334	17.6704	0.0049652	-0.00296338
LB	220	P09147	GALE	UDP-glucose 4-epimerase OS=Escherichia coli (strain K12) GN=galE PE=1 SV=1	26.1695	26.2598	24.8771	25.5056	25.7024	24.2248	25.9885	26.1505	24.961	25.5032	25.7081	24.4422	0.00194544	0.00238514
LB	220	P76507	YFDI	Uncharacterized protein YfdI OS=Escherichia coli (strain K12) GN=yfdI PE=4 SV=1	20.2749	19.6908	20.0094	19.552	19.6269	19.7341	20.3494	19.8527	20.0639	19.8789	19.8349	19.9669	0.64202	0.176434
LB	220	P76550	YFFS	Uncharacterized protein YffS OS=Escherichia coli (strain K12) GN=yffS PE=4 SV=2	19.7977	20.1225	19.9506	20.6456	20.606	20.62	20.1736	19.8945	20.1908	21.0331	20.7392	20.8824	0.355494	0.195192
LB	220	P0AA04	PTHP	Phosphocarrier protein HPr OS=Escherichia coli (strain K12) GN=ptsH PE=1 SV=1	28.601	28.7248	27.9472	28.5676	28.6384	28.0652	28.5742	28.7469	28.0929	28.661	28.6962	28.0069	0.0752022	0.0389951
LB	220	P0AEZ3	MIND	Septum site-determining protein MinD OS=Escherichia coli (strain K12) GN=minD PE=1 SV=2	25.7039	25.6872	25.679	25.6693	25.6383	25.7011	25.7538	25.7549	25.8193	25.7407	25.6964	25.7924	2.5955	0.0797911
LB	220	P0AD57	ISPB	Octaprenyl-diphosphate synthase OS=Escherichia coli (strain K12) GN=ispB PE=1 SV=1	21.6652	21.7689	21.4613	21.6121	21.7993	21.5791	21.7412	21.7636	21.5624	21.8134	21.8609	21.4721	0.290376	0.0546306
LB	220	P0AD96	LIVJ	Leu/Ile/Val-binding protein OS=Escherichia coli (strain K12) GN=livJ PE=1 SV=1	14.4938	17.6635	20.3531	17.9698	17.4363	17.617	17.2565	16.9679	17.5672	17.264	16.3969	17.3256	0.245049	-0.459218
LB	220	P64564	YGGT	Uncharacterized protein YggT OS=Escherichia coli (strain K12) GN=yggT PE=3 SV=1	15.4616	15.1186	16.0261	NaN	NaN	NaN	16.1685	15.1528	15.4566	NaN	NaN	NaN	0.0489696	0.0572166
LB	220	P0AET8	HDHA	7-alpha-hydroxysteroid dehydrogenase OS=Escherichia coli (strain K12) GN=hdhA PE=1 SV=1	21.365	19.9712	19.7038	23.1323	23.4028	23.3038	20.3046	20.5286	20.6954	22.9473	23.1914	23.1449	0.00416584	-0.0111233
LB	220	P77717	YBAY	Uncharacterized lipoprotein YbaY OS=Escherichia coli (strain K12) GN=ybaY PE=3 SV=1	21.1356	22.0902	21.6177	21.5382	22.2774	21.6654	21.0769	21.7074	22.2554	21.535	21.9967	22.5611	0.198535	0.134674
LB	220	P06968	DUT	Deoxyuridine 5'-triphosphate nucleotidohydrolase OS=Escherichia coli (strain K12) GN=dut PE=1 SV=1	25.4977	25.3743	25.499	25.486	25.5639	25.6155	25.459	25.5468	25.5185	25.5894	25.6099	25.5397	0.43849	0.0378135
LB	220	P0AE91	CREA	Protein CreA OS=Escherichia coli (strain K12) GN=creA PE=3 SV=1	22.143	22.509	22.2697	21.6384	21.6156	21.5552	22.3389	22.4688	22.2246	21.7897	21.8624	21.5038	0.130342	0.0762072
LB	220	P24186	FOLD	Bifunctional protein FolD OS=Escherichia coli (strain K12) GN=folD PE=1 SV=4	23.4892	23.4166	23.4711	23.7499	23.7163	23.679	23.4948	23.3951	23.4813	23.5456	23.625	23.656	0.33412	-0.0540387
LB	220	P0A6W0	GLSA2	Glutaminase 2 OS=Escherichia coli (strain K12) GN=glsA2 PE=1 SV=1	18.7435	19.1113	18.802	18.2179	18.134	18.1565	19.0414	18.7252	18.5596	17.8678	18.0394	18.3437	0.156174	-0.0979856
LB	220	Q46798	YGER	Uncharacterized lipoprotein YgeR OS=Escherichia coli (strain K12) GN=ygeR PE=3 SV=2	18.1702	18.5565	18.4204	19.0783	19.1881	19.0295	18.5931	18.6658	18.5467	19.3418	19.3372	19.0861	0.369021	0.187948
LB	220	P0A6M4	DTD	D-aminoacyl-tRNA deacylase OS=Escherichia coli (strain K12) GN=dtd PE=1 SV=1	19.1903	19.3029	19.0255	20.8924	21.6864	21.705	19.1426	19.3426	19.071	21.4015	21.6857	21.6599	0.0393224	0.0834417
LB	220	P0AC69	GLRX4	Glutaredoxin-4 OS=Escherichia coli (strain K12) GN=grxD PE=1 SV=1	25.3545	25.4717	25.3703	25.2216	25.2675	25.0834	25.4411	25.4463	25.3784	25.2269	25.3163	25.2527	0.315028	0.0487868
LB	220	P0A894	RAPZ	RNase adapter protein RapZ OS=Escherichia coli (strain K12) GN=rapZ PE=1 SV=1	22.6697	22.2732	22.627	22.4545	22.516	22.3658	22.554	22.669	22.7013	22.5299	22.5247	22.4527	0.588131	0.0875495
LB	220	P75830	MACA	Macrolide export protein MacA OS=Escherichia coli (strain K12) GN=macA PE=1 SV=2	16.8095	17.1405	16.3874	17.4524	17.537	16.8983	17.4261	17.2706	17.1217	17.3844	17.3815	17.3069	0.804595	0.277687
LB	220	P45800	IGAA	Putative membrane protein IgaA homolog OS=Escherichia coli (strain K12) GN=yrfF PE=1 SV=1	15.7244	16.4387	16.4945	16.1803	16.372	16.3156	16.4852	16.2054	16.0329	16.1798	16.0147	16.1802	0.217193	-0.0712333
LB	220	P0AF12	MTNN	5'-methylthioadenosine/S-adenosylhomocysteine nucleosidase OS=Escherichia coli (strain K12) GN=mtnN PE=1 SV=1	25.0697	25.0709	24.9925	23.9987	24.0067	24.0484	25.013	25.073	25.0072	24.0965	24.1586	24.0453	0.0391031	0.0344477
LB	220	P0ACS9	ACRR	HTH-type transcriptional regulator AcrR OS=Escherichia coli (strain K12) GN=acrR PE=1 SV=1	16.5289	16.8423	17.4627	NaN	NaN	NaN	17.2986	16.3266	17.3438	NaN	NaN	NaN	0.0353934	0.0450306
LB	220	P27298	OPDA	Oligopeptidase A OS=Escherichia coli (strain K12) GN=prlC PE=3 SV=3	25.9555	25.8633	25.733	25.7428	25.6661	25.4647	26.0884	25.944	25.8381	25.8829	25.8341	25.7111	0.913135	0.14553
LB	220	P19926	AGP	Glucose-1-phosphatase OS=Escherichia coli (strain K12) GN=agp PE=1 SV=1	23.4659	23.2301	23.4221	23.65	23.3799	23.516	23.6294	23.4955	23.9951	23.8214	23.7326	24.2016	1.95033	0.368605
LB	220	P0ACI0	ROB	Right origin-binding protein OS=Escherichia coli (strain K12) GN=rob PE=1 SV=1	22.0029	21.8704	22.0347	21.3334	21.3557	21.2213	22.1114	21.9803	22.2395	21.5081	21.5247	21.7028	0.49862	0.208055
LB	220	P0AFE8	NUOM	NADH-quinone oxidoreductase subunit M OS=Escherichia coli (strain K12) GN=nuoM PE=1 SV=1	14.451	16.7458	16.9679	14.6415	16.0199	16.1989	14.831	15.1748	16.5384	14.6515	15.3214	16.2267	0.308111	-0.380173
LB	220	P33570	TKT2	Transketolase 2 OS=Escherichia coli (strain K12) GN=tktB PE=1 SV=1	17.2978	18.5336	17.8577	18.7422	19.1253	18.8253	17.568	17.8366	18.6756	18.7947	19.1013	19.6708	0.199828	0.210836
LB	220	P0AE12	AMN	AMP nucleosidase OS=Escherichia coli (strain K12) GN=amn PE=1 SV=1	21.9597	21.8141	21.6332	19.204	19.1182	18.8027	21.8841	21.7199	21.9797	19.2246	19.1311	19.3642	0.0538185	0.128619
LB	220	P69428	TATA	Sec-independent protein translocase protein TatA OS=Escherichia coli (strain K12) GN=tatA PE=1 SV=1	18.3082	18.8726	18.5842	19.2689	19.32	19.5009	18.1899	18.7872	18.4482	19.4832	19.216	18.7229	0.258178	-0.167913
LB	220	P07604	TYRR	Transcriptional regulatory protein TyrR OS=Escherichia coli (strain K12) GN=tyrR PE=1 SV=2	21.9035	21.5538	21.5301	21.7759	21.8478	21.7172	21.8342	21.8308	21.7456	21.9641	21.8952	21.6824	0.710861	0.103996
LB	220	P0A935	MLTA	Membrane-bound lytic murein transglycosylase A OS=Escherichia coli (strain K12) GN=mltA PE=1 SV=1	22.4707	22.5484	21.6088	22.8392	22.8497	22.0023	22.3991	22.4994	21.7984	22.8354	23.0131	22.2672	0.116967	0.0822843
LB	220	P0A9D8	DAPD	2,3,4,5-tetrahydropyridine-2,6-dicarboxylate N-succinyltransferase OS=Escherichia coli (strain K12) GN=dapD PE=1 SV=1	27.0554	27.2154	27.0533	26.8009	26.8579	26.689	27.1195	27.1393	27.07	26.7763	26.884	26.7747	0.051727	0.0152922
LB	220	P64559	CPTB	Antitoxin CptB OS=Escherichia coli (strain K12) GN=cptB PE=1 SV=1	22.4032	21.5765	21.9866	21.5005	21.5973	21.9721	22.2688	22.2131	22.0699	22.2709	22.1367	21.9519	1.19135	0.312505
LB	220	Q46856	YQHD	Alcohol dehydrogenase YqhD OS=Escherichia coli (strain K12) GN=yqhD PE=1 SV=1	24.7698	24.5641	24.0316	24.5354	24.5159	24.08	24.6903	24.578	24.1402	24.6376	24.5985	24.1812	0.135355	0.0548541
LB	220	P0A8E1	YCFP	UPF0227 protein YcfP OS=Escherichia coli (strain K12) GN=ycfP PE=1 SV=1	23.436	23.3909	23.1356	23.2677	23.2902	23.1931	23.3407	23.3814	23.3568	23.1746	23.2653	23.2079	0.0130919	0.00221602
LB	220	P33014	YEED	UPF0033 protein YeeD OS=Escherichia coli (strain K12) GN=yeeD PE=1 SV=1	20.1604	19.0266	17.5956	20.1167	18.898	17.8894	19.7748	19.1495	17.8903	20.0975	19.0235	18.1294	0.0392925	0.0630566
LB	220	P77173	ZIPA	Cell division protein ZipA OS=Escherichia coli (strain K12) GN=zipA PE=1 SV=3	23.4613	23.3013	23.4487	22.7497	22.7945	22.7943	23.4136	23.3734	23.4222	22.8784	22.9895	23.045	0.226654	0.0953964
LB	220	P0AC13	DHPS	Dihydropteroate synthase OS=Escherichia coli (strain K12) GN=folP PE=1 SV=1	21.5469	21.8488	21.7974	21.5199	21.5855	21.3811	21.7929	21.7297	21.5469	21.4388	21.453	21.3062	0.278209	-0.0686941
LB	220	P31063	YEDD	Uncharacterized lipoprotein YedD OS=Escherichia coli (strain K12) GN=yedD PE=3 SV=1	23.1447	23.1739	23.05	23.5929	23.72	23.538	23.0951	23.1814	23.0535	23.6687	23.715	23.604	0.0338338	0.016379
LB	220	P0A870	TALB	Transaldolase B OS=Escherichia coli (strain K12) GN=talB PE=1 SV=2	27.3651	27.3953	27.4402	27.2584	27.2686	27.27	27.399	27.367	27.5417	27.2143	27.2621	27.4302	0.263362	0.0361354
LB	220	P0A6M2	DSBB	Disulfide bond formation protein B OS=Escherichia coli (strain K12) GN=dsbB PE=1 SV=1	14.6944	15.717	16.2597	NaN	NaN	NaN	14.5194	16.3561	15.7736	NaN	NaN	NaN	0.00337574	-0.00733089
LB	220	P05020	PYRC	Dihydroorotase OS=Escherichia coli (strain K12) GN=pyrC PE=1 SV=2	24.0698	24.0281	23.6409	23.669	23.6634	23.4056	24.0473	24.0564	23.8159	23.7513	23.7796	23.4983	0.243164	0.0786371
LB	220	P69908	DCEA	Glutamate decarboxylase alpha OS=Escherichia coli (strain K12) GN=gadA PE=1 SV=1	23.8504	24.1941	24.5046	23.2371	23.5737	23.8415	24.5006	23.9544	24.4211	23.9064	23.441	23.9376	0.28188	0.159957
LB	220	P15254	PUR4	Phosphoribosylformylglycinamidine synthase OS=Escherichia coli (strain K12) GN=purL PE=1 SV=3	22.9562	22.6419	22.5632	23.0638	23.0941	22.6894	22.9063	22.7438	22.5719	23.0775	22.8863	22.6569	0.0842361	-0.0276264
LB	220	P0ADQ2	YIID	Uncharacterized protein YiiD OS=Escherichia coli (strain K12) GN=yiiD PE=3 SV=1	21.0823	20.8542	20.804	20.5065	20.5635	20.3572	20.9545	20.9231	20.897	20.7722	20.6918	20.7228	0.540755	0.132287
LB	220	P0A809	RUVA	Holliday junction ATP-dependent DNA helicase RuvA OS=Escherichia coli (strain K12) GN=ruvA PE=1 SV=1	20.8999	20.7326	20.9842	18.3525	18.2044	19.1029	21.0131	20.8053	20.8251	20.0772	19.6609	19.6362	0.499552	0.623538
LB	220	P10442	RNH2	Ribonuclease HII OS=Escherichia coli (strain K12) GN=rnhB PE=1 SV=2	19.9031	20.302	20.2432	NaN	NaN	NaN	20.1841	19.801	20.0148	NaN	NaN	NaN	0.376528	-0.14948
LB	220	P04128	FIMA1	Type-1 fimbrial protein, A chain OS=Escherichia coli (strain K12) GN=fimA PE=1 SV=2	16.361	17.3543	14.7791	NaN	NaN	NaN	14.5056	16.0272	16.9365	NaN	NaN	NaN	0.120788	-0.341688
LB	220	P0AE01	TRMJ	tRNA (cytidine/uridine-2'-O-)-methyltransferase TrmJ OS=Escherichia coli (strain K12) GN=trmJ PE=1 SV=1	23.9646	23.8884	24.0604	24.6367	24.6919	24.7002	23.8662	24.0839	23.9774	24.6426	24.776	24.5703	0.0065138	-0.00430139
LB	220	P77562	YAIW	Uncharacterized protein YaiW OS=Escherichia coli (strain K12) GN=yaiW PE=4 SV=1	17.8401	18.0687	18.1582	18.0251	17.7255	18.3446	17.8491	17.9942	18.246	17.9989	17.486	18.0836	0.252437	-0.084054
LB	220	P22255	CYSQ	3'(2'),5'-bisphosphate nucleotidase CysQ OS=Escherichia coli (strain K12) GN=cysQ PE=1 SV=2	21.2567	21.5307	21.3193	22.2054	22.2628	21.9551	21.4589	21.4884	21.624	22.2449	22.37	22.2641	0.255002	0.153402

## Sheet: S3B_Fig
Medium	RPM	Uniprot	ProteinName	proteinDescription		WT_1	WT_2	WT_3	WT_4	WT_5	WT_6	mut_hflC_1	mut_hflC_2	mut_hflC_3	mut_hflC_4	mut_hflC_5	mut_hflC_6	-log10 (p-value)	Log2 (Fold change)
LB	220	P0ABC3	HFLC	Modulator of FtsH protease HflC OS=Escherichia coli (strain K12) GN=hflC PE=1 SV=1		25.3146	25.2777	25.1141	25.2617	25.2354	25.1524	20.3271	21.1596	21.0203	20.5999	20.5423	20.7362	10.9875	-4.49509
LB	220	P0ABC7	HFLK	Modulator of FtsH protease HflK OS=Escherichia coli (strain K12) GN=hflK PE=1 SV=1		25.8639	25.7796	25.7215	25.4585	25.3895	25.3697	24.5186	24.3703	23.9018	24.0052	23.8556	23.4907	5.36281	-1.57343
LB	220	P62620	ISPG	4-hydroxy-3-methylbut-2-en-1-yl diphosphate synthase (flavodoxin) OS=Escherichia coli (strain K12) GN=ispG PE=1 SV=1		24.7539	24.6715	24.6386	24.9715	24.9468	24.8332	24.7341	24.7334	24.7324	24.884	24.8994	24.9393	0.0959065	0.0178506
LB	220	P0ABI8	CYOB	Cytochrome bo(3) ubiquinol oxidase subunit 1 OS=Escherichia coli (strain K12) GN=cyoB PE=1 SV=1		25.3062	25.3441	25.46	25.2671	25.2353	25.3387	25.0595	25.0293	25.3857	24.9561	25.1167	25.2122	1.74582	-0.198641
LB	220	P33232	LLDD	L-lactate dehydrogenase OS=Escherichia coli (strain K12) GN=lldD PE=1 SV=1		26.1037	25.8416	25.9634	25.9257	25.8294	25.8787	25.8381	25.6994	25.0456	25.854	25.696	25.1031	1.48317	-0.384385
LB	220	P0ADP2	YIGI	Uncharacterized protein YigI OS=Escherichia coli (strain K12) GN=yigI PE=4 SV=1		17.0139	17.446	17.6615	18.6616	18.507	18.6583	17.5617	17.4323	17.0302	18.5132	18.467	18.1085	0.141543	-0.139249
LB	220	P0A887	UBIE	Ubiquinone/menaquinone biosynthesis C-methyltransferase UbiE OS=Escherichia coli (strain K12) GN=ubiE PE=1 SV=1		24.3219	24.4234	24.4194	24.2235	24.2149	24.217	24.3352	24.3273	24.4965	24.1554	24.1301	24.3257	0.0428391	-0.00828934
LB	220	P76297	FLHE	Flagellar protein FlhE OS=Escherichia coli (strain K12) GN=flhE PE=3 SV=1		17.3056	17.3841	17.2795	NaN	NaN	NaN	17.1833	16.9159	17.2913	NaN	NaN	NaN	0.766244	-0.192923
LB	220	P0A9Q7	ADHE	Aldehyde-alcohol dehydrogenase OS=Escherichia coli (strain K12) GN=adhE PE=1 SV=2		28.6843	28.656	28.4345	28.6634	28.7819	28.464	28.642	28.7486	28.0886	28.7354	28.8266	28.1373	0.240799	-0.0842387
LB	220	P0ABJ9	CYDA	Cytochrome bd-I ubiquinol oxidase subunit 1 OS=Escherichia coli (strain K12) GN=cydA PE=1 SV=1		24.2649	24.3867	24.393	24.2498	24.3574	24.4052	24.2657	24.2779	24.4267	24.2561	24.2346	24.4323	0.247571	-0.0272872
LB	220	P0AFG3	ODO1	2-oxoglutarate dehydrogenase E1 component OS=Escherichia coli (strain K12) GN=sucA PE=1 SV=1		26.3016	26.2853	26.3103	26.2449	26.2059	26.1894	26.2981	26.1714	26.0479	26.2558	26.1076	25.9508	1.17925	-0.117624
LB	220	P00448	SODM	Superoxide dismutase [Mn] OS=Escherichia coli (strain K12) GN=sodA PE=1 SV=2		28.8863	28.8654	28.8159	28.7376	28.8008	28.7193	28.7081	28.7627	28.7804	28.6734	28.715	28.6776	1.57497	-0.0846802
LB	220	P08395	SPPA	Protease 4 OS=Escherichia coli (strain K12) GN=sppA PE=1 SV=2		19.9901	19.9663	19.7863	20.5698	20.4728	20.4626	19.9198	19.655	19.8935	20.4504	20.6599	20.6807	0.00287265	0.00190926
LB	220	P76115	YNCD	Probable TonB-dependent receptor YncD OS=Escherichia coli (strain K12) GN=yncD PE=3 SV=1		21.2569	21.147	21.423	20.9283	20.8439	21.0863	21.0646	20.8613	21.6184	20.5595	20.5691	21.336	0.241842	-0.112772
LB	220	P0AB46	YMGD	Uncharacterized protein YmgD OS=Escherichia coli (strain K12) GN=ymgD PE=1 SV=2		18.6874	19.0953	17.6937	19.4625	19.4528	18.7225	19.6793	19.3854	18.2925	19.6861	19.6566	18.7743	0.523282	0.393314
LB	220	P0ABJ1	CYOA	Cytochrome bo(3) ubiquinol oxidase subunit 2 OS=Escherichia coli (strain K12) GN=cyoA PE=1 SV=1		27.1761	26.9748	27.2807	26.8021	26.9362	27.0988	27.0335	27.0203	27.2068	26.9675	26.8649	27.1473	0.0186941	-0.00471306
LB	220	P21177	FADB	Fatty acid oxidation complex subunit alpha OS=Escherichia coli (strain K12) GN=fadB PE=1 SV=2		22.0266	21.765	22.0067	23.0538	22.9605	23.0354	21.4598	20.7	21.9776	22.7707	22.4958	23.1506	0.388214	-0.38225
LB	220	P0AEX3	KGTP	Alpha-ketoglutarate permease OS=Escherichia coli (strain K12) GN=kgtP PE=1 SV=1		18.5159	18.7696	18.6715	18.4109	18.5748	18.6824	18.2117	18.2263	18.5846	18.0292	18.0273	18.4445	2.11	-0.350247
LB	220	P52647	NIFJ	Probable pyruvate-flavodoxin oxidoreductase OS=Escherichia coli (strain K12) GN=ydbK PE=3 SV=2		23.5895	23.4626	23.648	23.6755	23.7929	23.8482	23.686	23.8884	23.913	23.8797	23.8867	23.8966	1.7519	0.18889
LB	220	Q47146	FADE	Acyl-coenzyme A dehydrogenase OS=Escherichia coli (strain K12) GN=fadE PE=2 SV=2		21.0543	21.0177	20.7111	21.2308	21.0672	20.671	20.4373	19.8055	20.1471	20.6925	19.722	20.2548	2.9064	-0.782146
LB	220	P27306	STHA	Soluble pyridine nucleotide transhydrogenase OS=Escherichia coli (strain K12) GN=sthA PE=1 SV=5		25.1957	25.0896	25.1181	25.1218	24.9539	25.0479	25.1431	24.9188	25.1071	24.9852	24.8564	25.0143	0.787617	-0.0837069
LB	220	P0C8J6	GATY	D-tagatose-1,6-bisphosphate aldolase subunit GatY OS=Escherichia coli (strain K12) GN=gatY PE=1 SV=1		24.7899	24.7505	24.9317	25.1535	24.9331	25.003	24.9374	24.7543	24.8703	25.0071	24.8195	25.0037	0.150846	-0.0282262
LB	220	P16926	MREC	Cell shape-determining protein MreC OS=Escherichia coli (strain K12) GN=mreC PE=1 SV=1		21.5957	21.6663	21.3971	21.8039	21.8974	21.8203	20.9835	20.9417	21.1702	21.2948	21.2781	21.5687	2.65637	-0.490605
LB	220	P27300	LPXK	Tetraacyldisaccharide 4'-kinase OS=Escherichia coli (strain K12) GN=lpxK PE=1 SV=2		17.857	17.5612	17.7768	15.1805	15.9669	15.1722	18.0764	17.6267	17.7715	16.1101	15.8244	15.6574	0.145134	0.258671
LB	220	P06993	MALT	HTH-type transcriptional regulator MalT OS=Escherichia coli (strain K12) GN=malT PE=1 SV=2		20.8566	20.768	20.6134	20.8938	20.6657	20.5302	21.2209	21.1028	21.1018	21.0448	20.9387	20.9141	2.91351	0.332555
LB	220	P0ABK2	CYDB	Cytochrome bd-I ubiquinol oxidase subunit 2 OS=Escherichia coli (strain K12) GN=cydB PE=1 SV=1		22.2528	22.408	22.5641	22.0966	22.3342	22.3417	22.2559	22.3456	22.5909	22.1775	22.0557	22.2458	0.229589	-0.0543432
LB	220	P0ABN1	KDGL	Diacylglycerol kinase OS=Escherichia coli (strain K12) GN=dgkA PE=1 SV=2		16.0311	15.9038	16.0752	NaN	NaN	NaN	16.4888	16.0192	15.6834	NaN	NaN	NaN	0.0899432	0.0604404
LB	220	P0AD59	IVY	Inhibitor of vertebrate lysozyme OS=Escherichia coli (strain K12) GN=ivy PE=1 SV=1		21.4947	21.5569	21.8515	21.2929	21.4427	21.3497	21.3897	21.6139	21.7641	21.2119	21.3528	21.6264	0.0144476	-0.0049216
LB	220	P0AFG6	ODO2	Dihydrolipoyllysine-residue succinyltransferase component of 2-oxoglutarate dehydrogenase complex OS=Escherichia coli (strain K12) GN=sucB PE=1 SV=2		26.8531	26.7746	26.7159	26.5996	26.5952	26.4579	26.6713	26.5696	26.2769	26.4062	26.3914	26.0947	1.56862	-0.264371
LB	220	P30750	METN	Methionine import ATP-binding protein MetN OS=Escherichia coli (strain K12) GN=metN PE=1 SV=4		22.8217	22.9288	22.954	22.7182	22.7564	22.8101	22.9735	22.8414	23.0885	22.7858	22.7744	22.9912	0.591562	0.0775941
LB	220	P0AAB4	UBID	3-octaprenyl-4-hydroxybenzoate carboxy-lyase OS=Escherichia coli (strain K12) GN=ubiD PE=1 SV=1		23.5899	23.4763	23.4356	23.45	23.4125	23.3853	23.4875	23.3542	23.451	23.3743	23.3627	23.4678	0.53297	-0.0420431
LB	220	P25535	UBII	2-octaprenylphenol hydroxylase OS=Escherichia coli (strain K12) GN=ubiI PE=1 SV=2		17.819	18.11	18.054	NaN	NaN	NaN	17.5617	17.5394	17.7798	NaN	NaN	NaN	1.45143	-0.367382
LB	220	P0AC33	FUMA	Fumarate hydratase class I, aerobic OS=Escherichia coli (strain K12) GN=fumA PE=1 SV=2		26.0282	25.7822	26.0665	25.903	25.7089	26.0413	25.9143	25.7601	25.68	25.8932	25.7203	25.7011	1.09714	-0.143501
LB	220	P0A9P6	DEAD	ATP-dependent RNA helicase DeaD OS=Escherichia coli (strain K12) GN=deaD PE=1 SV=2		27.7642	27.4982	27.4917	27.4926	27.4139	27.3081	27.6822	27.6466	27.3773	27.4883	27.477	27.2621	0.0226542	-0.00584984
LB	220	P69451	LCFA	Long-chain-fatty-acid--CoA ligase OS=Escherichia coli (strain K12) GN=fadD PE=1 SV=1		19.7934	19.4753	19.6391	21.7902	21.7718	21.7472	19.608	19.0419	19.7804	21.8729	21.6221	22.1266	0.0129402	-0.0274922
LB	220	P76445	LPXT	Lipid A 1-diphosphate synthase OS=Escherichia coli (strain K12) GN=lpxT PE=1 SV=2		21.938	22.0043	21.8907	21.8442	21.9673	22.0137	21.9124	21.9933	22.1711	21.9952	21.9732	22.1389	0.972884	0.08765
LB	220	P0AB24	EFEO	Iron uptake system component EfeO OS=Escherichia coli (strain K12) GN=efeO PE=1 SV=1		22.571	22.5904	22.126	22.518	22.4676	21.9818	22.4358	22.4755	21.9928	22.3369	22.4116	21.8874	0.360382	-0.119117
LB	220	P0A7X6	RIMM	Ribosome maturation factor RimM OS=Escherichia coli (strain K12) GN=rimM PE=1 SV=1		24.983	25.017	24.9387	24.8577	24.9681	24.8952	24.8371	24.9404	24.9485	24.8297	24.9441	24.8832	0.720027	-0.0461168
LB	220	P0A8Q0	FRDC	Fumarate reductase subunit C OS=Escherichia coli (strain K12) GN=frdC PE=1 SV=1		18.1801	18.2093	18.2315	NaN	NaN	NaN	18.5701	18.491	18.025	NaN	NaN	NaN	0.381963	0.155085
LB	220	P52613	FLIJ	Flagellar FliJ protein OS=Escherichia coli (strain K12) GN=fliJ PE=3 SV=2		13.2323	14.1052	14.1318	17.8525	18.1184	17.7442	15.1056	15.0732	15.3521	18.4033	17.8602	17.5916	0.263376	0.700249
LB	220	P0A7F6	SPED	S-adenosylmethionine decarboxylase proenzyme OS=Escherichia coli (strain K12) GN=speD PE=1 SV=1		24.724	24.6658	24.5662	24.3157	24.4159	24.4726	24.6597	24.744	24.7793	24.5881	24.5099	24.597	0.839833	0.119646
LB	220	P0A720	KTHY	Thymidylate kinase OS=Escherichia coli (strain K12) GN=tmk PE=1 SV=1		20.8115	20.8847	20.7327	20.3947	20.4086	20.3073	20.8738	20.7059	20.854	20.5583	20.5023	20.5866	0.32878	0.0901931
LB	220	P0A8N7	EPMA	Elongation factor P--(R)-beta-lysine ligase OS=Escherichia coli (strain K12) GN=epmA PE=1 SV=1		22.3557	22.5442	22.531	22.1445	22.2192	22.2152	22.3283	22.4855	22.3809	22.1909	22.2215	22.1243	0.212824	-0.0464125
LB	220	P0ACL7	LLDR	Putative L-lactate dehydrogenase operon regulatory protein OS=Escherichia coli (strain K12) GN=lldR PE=2 SV=1		19.1652	18.5369	19.3781	18.8852	18.3209	19.091	18.9955	18.3468	18.3469	18.5652	18.3628	18.1105	1.24871	-0.441616
LB	220	P43671	PQIB	Paraquat-inducible protein B OS=Escherichia coli (strain K12) GN=pqiB PE=2 SV=2		21.9955	21.8848	21.8102	21.1405	21.2068	21.1852	21.8065	21.7462	21.7917	21.0619	21.0884	21.2861	0.12899	-0.0737069
LB	220	P0A8W8	YFBU	UPF0304 protein YfbU OS=Escherichia coli (strain K12) GN=yfbU PE=1 SV=1		24.3023	24.1839	24.2962	23.9911	24.0306	24.0001	24.3031	24.314	24.1789	24.1525	24.0589	23.9303	0.0983598	0.0222591
LB	220	P77748	YDIJ	Uncharacterized protein YdiJ OS=Escherichia coli (strain K12) GN=ydiJ PE=3 SV=1		20.782	20.5383	20.8947	20.011	20.0846	20.3159	20.9019	20.7596	21.4267	20.138	20.3402	20.6965	0.560093	0.272764
LB	220	P75809	YBJI	5-amino-6-(5-phospho-D-ribitylamino)uracil phosphatase YbjI OS=Escherichia coli (strain K12) GN=ybjI PE=1 SV=3		16.4185	16.4191	16.4923	15.0987	15.8858	16.4941	16.7344	16.5319	16.4176	15.0784	15.9367	16.1021	0.00122167	-0.00119845
LB	220	P76055	TTCA	tRNA 2-thiocytidine biosynthesis protein TtcA OS=Escherichia coli (strain K12) GN=ttcA PE=1 SV=1		23.5143	23.4173	23.4434	23.6769	23.6818	23.5666	23.3221	23.3198	23.6503	23.5165	23.5978	23.8138	0.0519875	-0.0133104
LB	220	P00393	DHNA	NADH dehydrogenase OS=Escherichia coli (strain K12) GN=ndh PE=1 SV=2		26.4859	26.6308	26.6146	26.2341	26.3548	26.2695	26.4523	26.4876	26.8606	26.1877	26.2032	26.5965	0.0986772	0.0330083
LB	220	P0AFX4	RSD	Regulator of sigma D OS=Escherichia coli (strain K12) GN=rsd PE=1 SV=1		20.3652	20.034	19.9503	17.2153	16.6854	17.2565	20.168	19.6352	20.0264	17.369	16.2965	17.8832	0.00765517	-0.0214094
LB	220	P0AAH0	PSTB	Phosphate import ATP-binding protein PstB OS=Escherichia coli (strain K12) GN=pstB PE=1 SV=2		21.9079	22.1172	22.1169	22.8856	23.076	23.1883	21.8689	22.0062	21.8809	23.2738	23.4394	22.4708	0.0570492	-0.0586809
LB	220	P23827	ECOT	Ecotin OS=Escherichia coli (strain K12) GN=eco PE=1 SV=1		24.4822	24.5415	24.4939	24.5766	24.5561	24.5263	24.3523	24.3813	24.2466	24.4384	24.4291	24.1728	2.74868	-0.192679
LB	220	P05041	PABB	Aminodeoxychorismate synthase component 1 OS=Escherichia coli (strain K12) GN=pabB PE=1 SV=1		17.2254	17.2907	17.068	17.9907	17.9114	17.6928	17.899	17.8997	17.4156	17.6108	18.067	17.0696	0.24821	0.130434
LB	220	P69874	POTA	Spermidine/putrescine import ATP-binding protein PotA OS=Escherichia coli (strain K12) GN=potA PE=1 SV=1		24.0301	24.0756	23.9998	23.8838	23.9002	23.7771	24.0419	24.0324	24.0402	23.7962	23.8286	23.826	0.0933306	-0.0168845
LB	220	P43672	UUP	ABC transporter ATP-binding protein uup OS=Escherichia coli (strain K12) GN=uup PE=1 SV=2		23.764	23.6457	23.6448	23.4649	23.5154	23.5236	23.6168	23.593	23.6848	23.509	23.4932	23.5465	0.136454	-0.0191886
LB	220	P08200	IDH	Isocitrate dehydrogenase [NADP] OS=Escherichia coli (strain K12) GN=icd PE=1 SV=1		28.0172	27.9043	28.147	27.8684	27.7919	27.9488	27.7931	27.6906	28.1216	27.6494	27.5416	27.9738	0.772731	-0.151274
LB	220	P33940	MQO	Malate:quinone oxidoreductase OS=Escherichia coli (strain K12) GN=mqo PE=1 SV=2		20.699	20.574	20.2737	20.2076	20.0511	19.8351	20.2254	20.2371	20.1094	19.7105	19.9087	19.4843	1.00165	-0.32748
LB	220	P30863	DKGB	2,5-diketo-D-gluconic acid reductase B OS=Escherichia coli (strain K12) GN=dkgB PE=1 SV=2		21.0505	21.1192	21.246	21.1609	21.329	21.4919	21.1733	21.2204	21.2474	21.2931	21.444	21.2823	0.24091	0.0438325
LB	220	P0AC41	SDHA	Succinate dehydrogenase flavoprotein subunit OS=Escherichia coli (strain K12) GN=sdhA PE=1 SV=1		26.7145	26.5748	26.8943	26.5992	26.4972	26.8185	26.5714	26.4049	26.6149	26.4949	26.3116	26.5347	1.50634	-0.194364
LB	220	P0A9B2	G3P1	Glyceraldehyde-3-phosphate dehydrogenase A OS=Escherichia coli (strain K12) GN=gapA PE=1 SV=2		30.6935	30.7341	30.6218	30.5506	30.6148	30.4774	30.6391	30.719	30.464	30.5057	30.5247	30.2838	0.641147	-0.0926196
LB	220	P42641	OBG	GTPase ObgE/CgtA OS=Escherichia coli (strain K12) GN=obgE PE=1 SV=1		25.0454	24.9617	25.022	24.9322	24.8171	24.9824	24.9024	24.8424	24.9462	24.8345	24.8184	24.9552	1.04345	-0.0769602
LB	220	P10408	SECA	Protein translocase subunit SecA OS=Escherichia coli (strain K12) GN=secA PE=1 SV=2		26.9622	26.8183	26.8065	26.7698	26.7777	26.7454	26.789	26.7621	26.9026	26.7215	26.7122	26.8206	0.285467	-0.0286643
LB	220	P75974	COHE	Putative lambdoid prophage e14 repressor protein C2 OS=Escherichia coli (strain K12) GN=cohE PE=4 SV=1		16.6949	16.3427	17.0972	15.9038	15.7678	16.7347	17.0626	17.3053	17.3708	16.355	16.6324	16.5	0.871006	0.447513
LB	220	P21893	RECJ	Single-stranded-DNA-specific exonuclease RecJ OS=Escherichia coli (strain K12) GN=recJ PE=1 SV=2		21.1325	20.9855	21.0263	20.2847	20.3267	20.0951	20.9416	21.0787	21.3069	20.2395	20.3185	20.3751	0.0969282	0.0682755
LB	220	P24224	ACPS	Holo-[acyl-carrier-protein] synthase OS=Escherichia coli (strain K12) GN=acpS PE=1 SV=3		18.7558	18.653	18.512	18.3932	18.5027	18.3794	18.5132	18.5242	18.4622	18.7022	18.4368	18.3569	0.172846	-0.0334495
LB	220	P60240	RAPA	RNA polymerase-associated protein RapA OS=Escherichia coli (strain K12) GN=rapA PE=1 SV=2		26.3154	26.2803	26.2175	26.1432	26.2649	26.1869	26.2166	26.3087	26.2052	26.2252	26.2274	26.1582	0.130082	-0.0111558
LB	220	P0AAC8	ISCA	Iron-binding protein IscA OS=Escherichia coli (strain K12) GN=iscA PE=1 SV=1		24.1424	24.1587	24.1184	24.1152	24.0997	24.1709	23.9894	24.055	24.2299	24.0173	24.1321	24.24	0.211554	-0.0235933
LB	220	P09158	SPEE	Polyamine aminopropyltransferase OS=Escherichia coli (strain K12) GN=speE PE=1 SV=2		24.331	24.2933	24.1955	24.217	24.273	24.2127	24.2252	24.2798	24.2826	24.1726	24.1221	24.2727	0.356023	-0.0279258
LB	220	P21645	LPXD	UDP-3-O-(3-hydroxymyristoyl)glucosamine N-acyltransferase OS=Escherichia coli (strain K12) GN=lpxD PE=1 SV=2		24.3046	24.3245	24.3489	24.3242	24.4711	24.3112	24.3032	24.3684	24.431	24.3021	24.3104	24.5956	0.304745	0.0377105
LB	220	P0A6E4	ASSY	Argininosuccinate synthase OS=Escherichia coli (strain K12) GN=argG PE=1 SV=2		22.0907	22.0182	22.0183	21.6859	21.7323	21.5706	22.0282	21.8826	22.1256	21.6396	21.5243	21.768	0.069438	-0.0245854
LB	220	P0C0V0	DEGP	Periplasmic serine endoprotease DegP OS=Escherichia coli (strain K12) GN=degP PE=1 SV=1		26.3322	26.0811	25.8471	26.2241	26.0183	25.7529	26.4905	26.4081	26.1992	26.3424	26.2162	26.0294	1.22204	0.238349
LB	220	P15042	DNLJ	DNA ligase OS=Escherichia coli (strain K12) GN=ligA PE=1 SV=2		23.4728	23.4924	23.3979	22.9014	22.9552	22.8371	23.3704	23.4039	23.3851	22.8311	22.9176	22.8617	0.104717	-0.0478468
LB	220	P06616	ERA	GTPase Era OS=Escherichia coli (strain K12) GN=era PE=1 SV=2		23.5591	23.5885	23.542	22.7844	22.8933	22.8269	23.4769	23.5395	23.5133	22.9012	22.8803	22.9864	0.0285885	0.0172482
LB	220	P0A746	MSRB	Peptide methionine sulfoxide reductase MsrB OS=Escherichia coli (strain K12) GN=msrB PE=1 SV=1		23.47	23.3772	23.4411	23.6524	23.4407	23.7595	23.289	23.2487	23.3947	23.4097	23.3839	23.491	1.27148	-0.153958
LB	220	P07117	PUTP	Sodium/proline symporter OS=Escherichia coli (strain K12) GN=putP PE=1 SV=1		19.9779	19.54	19.4652	19.5469	19.27	19.2196	19.6773	19.4419	19.6741	19.4246	19.2113	19.4874	0.0463116	-0.0171312
[truncated: 1,684 more rows]

## Sheet: S3C_Fig
Medium	RPM	Uniprot	proteinName	proteinDescription	WT_1	WT_2	WT_3	mut_hflK_1	mut_hflK_2	mut_hflK_3	Mean WT	Mean mut_hflK	-log10 (p-value)	Log2 (Fold change)
[truncated: 2,036 more rows]

[truncated: 1 more sheets: S3D_Fig]
