# Supplementary material for: The SPFH complex HflK-HflC regulates aerobic respiration in bacteria
Source: PLoS Biol. 2025 Apr 7;23(4):e3003077. doi: 10.1371/journal.pbio.3003077 (PMC12005517; doi:10.1371/journal.pbio.3003077)
Supplement: S8 Data — (XLSX) [file pbio.3003077.s027.xlsx]

## Sheet: S4_Fig
Medium	RPM	Strain	Time (min)	Replicate_1	Replicate_2	Replicate_3	Replicate_4	Replicate_5	Replicate_6	Replicate_7	Replicate_8	Mean	SD
TB	220	WT	0	61.2	67.7	81.4	78.5	64.6	73.8	67.4	73.6	71.025	6.96783
TB	220	WT	1	15.7	43.7	43.4	38.3	38.8	46.3	47	28.8	37.75	10.6483
TB	220	WT	2	7.6	17.5	18.4	12.3	13.5	17	19.4	10.1	14.475	4.26405
TB	220	WT	3	7.4	7.8	7.4	7.3	7.4	7.3	7.1	-	7.38571	0.21157
TB	220	∆hflKC	0	71.7	64.9	73.2	85.3	73.8	68.8	71.6	71.7	72.625	5.8485
TB	220	∆hflKC	1	58.2	49.6	60.8	69.7	55.8	46.2	63.7	56.5	57.5625	7.48922
TB	220	∆hflKC	2	35.5	27.2	46.6	52	34.3	32	51.9	35.9	39.425	9.44091
TB	220	∆hflKC	3	13.6	8.7	28.7	35.6	15.9	11.4	37	19.1	21.25	11.0569
TB	220	∆hflKC	4	7.5	9.3	7.7	7.4	7.6	12.1	8.7	-	8.61429	1.69355
