# Supplementary material for: The SPFH complex HflK-HflC regulates aerobic respiration in bacteria
Source: PLoS Biol. 2025 Apr 7;23(4):e3003077. doi: 10.1371/journal.pbio.3003077 (PMC12005517; doi:10.1371/journal.pbio.3003077)
Supplement: S9 Data — (XLSX) [file pbio.3003077.s028.xlsx]

## Sheet:  
Condition	Strain	Blue.C.A (485nm)
TB	hflKC	31.16
TB	hflKC	542.64
TB	hflKC	4.56
TB	hflKC	-36.48
TB	hflKC	212.04
TB	hflKC	44.08
TB	hflKC	38.76
TB	hflKC	915.04
TB	hflKC	92.72
TB	hflKC	115.52
TB	hflKC	34.2
TB	hflKC	60.04
TB	hflKC	257.64
TB	hflKC	72.96
TB	hflKC	3.04
TB	hflKC	45.6
TB	hflKC	2.28
TB	hflKC	157.32
TB	hflKC	305.52
TB	hflKC	231.8
TB	hflKC	-14.44
TB	hflKC	-28.88
TB	hflKC	-85.12
TB	hflKC	105.64
TB	hflKC	-110.96
TB	hflKC	-76.76
TB	hflKC	-15.2
TB	hflKC	215.08
TB	hflKC	44.84
TB	hflKC	-44.08
TB	hflKC	102.6
TB	hflKC	69.92
TB	hflKC	42.56
TB	hflKC	242.44
TB	hflKC	393.68
TB	hflKC	165.68
TB	hflKC	268.28
TB	hflKC	231.8
TB	hflKC	-58.52
TB	hflKC	16.72
TB	hflKC	304.76
TB	hflKC	247
TB	hflKC	4.56
TB	hflKC	352.64
TB	hflKC	165.68
TB	hflKC	68.4
TB	hflKC	95
TB	hflKC	115.52
TB	hflKC	37.24
TB	hflKC	131.48
TB	hflKC	349.6
TB	hflKC	75.24
TB	hflKC	177.84
TB	hflKC	-52.44
TB	hflKC	150.48
TB	hflKC	1.52
TB	hflKC	399.76
TB	hflKC	3.04
TB	hflKC	49.4
TB	hflKC	60.04
TB	hflKC	48.64
TB	hflKC	73.72
TB	hflKC	353.4
TB	hflKC	18.24
TB	hflKC	161.88
TB	hflKC	407.36
TB	hflKC	37.24
TB	hflKC	27.36
TB	hflKC	131.48
TB	hflKC	34.2
TB	hflKC	62.32
TB	hflKC	492.48
TB	hflKC	22.8
TB	hflKC	63.84
TB	hflKC	38
TB	hflKC	42.56
TB	hflKC	248.52
TB	hflKC	142.88
TB	hflKC	275.12
TB	hflKC	101.84
TB	hflKC	482.6
TB	hflKC	300.96
TB	hflKC	23.56
TB	hflKC	32.68
TB	hflKC	-53.2
TB	hflKC	-181.64
TB	hflKC	235.6
TB	hflKC	143.64
TB	hflKC	301.72
TB	hflKC	-14.44
TB	hflKC	115.52
TB	hflKC	370.88
TB	hflKC	87.4
TB	hflKC	321.48
TB	hflKC	221.16
TB	hflKC	163.4
TB	hflKC	-34.2
TB	hflKC	222.68
TB	hflKC	79.04
TB	hflKC	-47.88
TB	hflKC	85.88
TB	hflKC	157.32
TB	hflKC	422.56
TB	hflKC	-82.84
TB	hflKC	135.28
TB	hflKC	82.84
TB	hflKC	101.08
TB	hflKC	160.36
TB	hflKC	133.76
TB	hflKC	133.76
TB	hflKC	138.32
TB	hflKC	-137.56
TB	hflKC	-9.88
TB	hflKC	38
TB	hflKC	202.16
TB	hflKC	-48.64
TB	hflKC	71.44
TB	hflKC	183.16
TB	hflKC	105.64
TB	hflKC	79.8
TB	hflKC	12.16
TB	hflKC	244.72
TB	hflKC	19.76
TB	hflKC	-38.76
TB	hflKC	216.6
TB	hflKC	137.56
TB	hflKC	157.32
TB	hflKC	420.28
TB	hflKC	162.64
TB	hflKC	110.2
TB	hflKC	285.76
TB	hflKC	164.92
TB	hflKC	101.08
TB	hflKC	188.48
TB	hflKC	135.28
TB	hflKC	0.76
TB	hflKC	133
TB	hflKC	335.92
TB	hflKC	238.64
TB	hflKC	376.2
TB	hflKC	171
TB	hflKC	14.44
TB	hflKC	118.56
TB	hflKC	641.44
TB	hflKC	-6.84
TB	hflKC	-62.32
TB	hflKC	83.6
TB	hflKC	142.12
TB	hflKC	3.04
TB	hflKC	28.12
TB	hflKC	247
TB	hflKC	373.16
TB	hflKC	140.6
TB	hflKC	-9.88
TB	hflKC	48.64
TB	hflKC	174.04
TB	hflKC	154.28
TB	hflKC	326.8
TB	hflKC	25.84
TB	hflKC	139.08
TB	hflKC	-83.6
TB	hflKC	188.48
TB	hflKC	145.92
TB	hflKC	432.44
TB	hflKC	330.6
TB	hflKC	-53.2
TB	hflKC	47.88
TB	hflKC	183.16
TB	hflKC	75.24
TB	hflKC	61.56
TB	hflKC	338.96
TB	hflKC	132.24
TB	hflKC	73.72
TB	hflKC	72.2
TB	hflKC	237.12
TB	hflKC	-20.52
TB	hflKC	199.12
TB	hflKC	269.8
TB	hflKC	50.16
TB	hflKC	149.72
TB	hflKC	66.12
TB	hflKC	370.88
TB	hflKC	95.76
TB	hflKC	15.2
TB	hflKC	132.24
TB	hflKC	164.16
TB	hflKC	152.76
TB	hflKC	-13.68
TB	hflKC	13.68
TB	hflKC	92.72
TB	hflKC	1.52
TB	hflKC	208.24
TB	hflKC	465.12
TB	hflKC	240.92
TB	hflKC	-57.76
TB	hflKC	104.88
TB	hflKC	250.8
TB	hflKC	-48.64
TB	hflKC	323
TB	hflKC	601.92
TB	hflKC	392.16
TB	hflKC	-10.64
TB	hflKC	60.8
TB	hflKC	392.16
TB	hflKC	-213.56
TB	hflKC	50.16
TB	hflKC	67.64
TB	hflKC	-35.72
TB	hflKC	443.08
TB	hflKC	15.2
TB	hflKC	649.04
TB	hflKC	-39.52
TB	hflKC	111.72
TB	hflKC	-28.88
TB	hflKC	499.32
TB	hflKC	84.36
TB	hflKC	-6.84
TB	hflKC	393.68
TB	hflKC	49.4
TB	hflKC	90.44
TB	hflKC	229.52
TB	hflKC	107.16
TB	hflKC	-9.12
TB	hflKC	-75.24
TB	hflKC	627
TB	hflKC	120.84
TB	hflKC	120.08
TB	hflKC	241.68
TB	hflKC	234.84
TB	hflKC	489.44
TB	hflKC	183.92
TB	hflKC	53.2
TB	hflKC	228
TB	hflKC	171.76
TB	hflKC	28.12
TB	hflKC	201.4
TB	hflKC	121.6
TB	hflKC	52.44
TB	hflKC	97.28
TB	hflKC	164.92
TB	hflKC	15.96
TB	hflKC	178.6
TB	hflKC	63.08
TB	hflKC	122.36
TB	hflKC	493.24
TB	hflKC	53.96
TB	hflKC	-55.48
TB	hflKC	-3.8
TB	hflKC	-34.96
TB	hflKC	251.56
TB	hflKC	-50.92
TB	hflKC	395.2
TB	hflKC	99.56
TB	hflKC	280.44
TB	hflKC	311.6
TB	hflKC	19
TB	hflKC	89.68
TB	hflKC	-90.44
TB	hflKC	99.56
TB	hflKC	31.92
TB	hflKC	7.6
TB	hflKC	260.68
TB	hflKC	-173.28
TB	hflKC	337.44
TB	hflKC	-33.44
TB	hflKC	69.92
TB	hflKC	229.52
TB	hflKC	-47.12
TB	hflKC	255.36
TB	hflKC	54.72
TB	hflKC	107.92
TB	hflKC	20.52
TB	hflKC	344.28
TB	hflKC	95.76
TB	hflKC	160.36
TB	hflKC	292.6
TB	hflKC	-1.52
TB	hflKC	208.24
TB	hflKC	90.44
TB	hflKC	142.12
TB	hflKC	26.6
TB	hflKC	221.92
TB	hflKC	88.92
TB	hflKC	73.72
TB	hflKC	6.84
TB	hflKC	-74.48
TB	hflKC	55.48
TB	hflKC	76.76
TB	hflKC	-108.68
TB	hflKC	58.52
TB	hflKC	41.04
TB	hflKC	50.92
TB	hflKC	3.8
TB	hflKC	31.92
TB	hflKC	145.92
TB	hflKC	117.04
TB	hflKC	53.2
TB	hflKC	-4.56
TB	hflKC	-82.84
TB	hflKC	302.48
TB	hflKC	29.64
TB	hflKC	140.6
TB	hflKC	85.88
TB	hflKC	232.56
TB	hflKC	-43.32
TB	hflKC	294.12
TB	hflKC	-76
TB	hflKC	41.8
TB	hflKC	604.2
TB	hflKC	-88.92
TB	hflKC	536.56
TB	hflKC	-95.76
TB	hflKC	603.44
TB	hflKC	39.52
TB	hflKC	38.76
TB	hflKC	27.36
TB	hflKC	151.24
TB	hflKC	487.92
TB	hflKC	36.48
TB	hflKC	-30.4
TB	hflKC	-9.12
TB	hflKC	260.68
TB	hflKC	19
TB	hflKC	230.28
TB	hflKC	-12.16
TB	hflKC	42.56
TB	hflKC	-88.16
TB	hflKC	69.16
TB	hflKC	60.8
TB	hflKC	310.08
TB	hflKC	-145.16
TB	hflKC	57.76
TB	hflKC	19.76
TB	hflKC	114
TB	hflKC	187.72
TB	hflKC	-10.64
TB	hflKC	310.84
TB	hflKC	630.8
TB	hflKC	217.36
TB	hflKC	338.96
TB	hflKC	311.6
TB	hflKC	-48.64
TB	hflKC	120.08
TB	hflKC	-11.4
TB	hflKC	433.2
TB	hflKC	31.16
TB	hflKC	-54.72
TB	hflKC	-15.2
TB	hflKC	155.8
TB	hflKC	5.32
TB	hflKC	1011.56
TB	hflKC	84.36
TB	hflKC	167.2
TB	hflKC	173.28
TB	hflKC	-15.96
TB	hflKC	327.56
TB	hflKC	117.8
TB	hflKC	205.2
TB	hflKC	192.28
TB	hflKC	3.8
TB	hflKC	90.44
TB	hflKC	318.44
TB	hflKC	132.24
TB	hflKC	-84.36
TB	hflKC	128.44
TB	hflKC	50.16
TB	hflKC	194.56
TB	hflKC	9.12
TB	hflKC	-15.96
TB	hflKC	345.8
TB	hflKC	184.68
TB	hflKC	-125.4
TB	hflKC	250.04
TB	hflKC	148.96
TB	hflKC	267.52
TB	hflKC	69.92
TB	hflKC	343.52
TB	hflKC	-66.12
TB	hflKC	0.76
TB	hflKC	57
TB	hflKC	148.96
TB	hflKC	6.84
TB	hflKC	132.24
TB	hflKC	89.68
TB	hflKC	9.88
TB	hflKC	25.08
TB	hflKC	25.84
TB	hflKC	288.04
TB	hflKC	-36.48
TB	hflKC	19
TB	hflKC	40.28
TB	hflKC	335.16
TB	hflKC	-16.72
TB	hflKC	232.56
TB	hflKC	-89.68
TB	hflKC	301.72
TB	hflKC	-147.44
TB	hflKC	123.12
TB	hflKC	96.52
TB	hflKC	186.2
TB	hflKC	80.56
TB	hflKC	-209
TB	hflKC	-2.28
TB	hflKC	2.28
TB	hflKC	16.72
TB	hflKC	-98.04
TB	hflKC	560.88
TB	hflKC	237.12
TB	hflKC	-40.28
TB	hflKC	212.8
TB	hflKC	199.12
TB	hflKC	109.44
TB	hflKC	-72.96
TB	hflKC	229.52
TB	hflKC	9.12
TB	hflKC	104.12
TB	hflKC	170.24
TB	hflKC	20.52
TB	hflKC	233.32
TB	hflKC	322.24
TB	hflKC	-4.56
TB	hflKC	695.4
TB	hflKC	124.64
TB	hflKC	38
TB	hflKC	123.12
TB	hflKC	-115.52
TB	hflKC	-42.56
TB	hflKC	144.4
TB	hflKC	70.68
TB	hflKC	39.52
TB	hflKC	109.44
TB	hflKC	401.28
TB	hflKC	177.08
TB	hflKC	171
TB	hflKC	78.28
TB	hflKC	264.48
TB	hflKC	228
TB	hflKC	549.48
TB	hflKC	-16.72
TB	hflKC	119.32
TB	hflKC	95.76
TB	hflKC	-70.68
TB	hflKC	-7.6
TB	hflKC	-31.92
TB	hflKC	-23.56
TB	hflKC	48.64
TB	hflKC	-165.68
TB	hflKC	-12.16
TB	hflKC	13.68
TB	hflKC	-45.6
TB	hflKC	135.28
TB	hflKC	-130.72
TB	hflKC	-74.48
TB	hflKC	-38
TB	hflKC	-76.76
TB	hflKC	-27.36
TB	hflKC	-107.92
TB	hflKC	256.88
TB	hflKC	-79.04
TB	hflKC	524.4
TB	hflKC	-3.04
TB	hflKC	21.28
TB	hflKC	31.92
TB	hflKC	46.36
TB	hflKC	332.12
TB	hflKC	19.76
TB	hflKC	611.04
TB	hflKC	438.52
TB	hflKC	149.72
TB	hflKC	20.52
TB	hflKC	162.64
TB	hflKC	-11.4
TB	hflKC	157.32
TB	hflKC	54.72
TB	hflKC	621.68
TB	hflKC	139.08
TB	hflKC	3.04
TB	hflKC	190
TB	hflKC	-6.84
TB	hflKC	-212.04
TB	hflKC	86.64
TB	hflKC	230.28
TB	hflKC	226.48
TB	hflKC	-104.12
TB	hflKC	88.92
TB	hflKC	44.08
TB	hflKC	146.68
TB	hflKC	334.4
TB	hflKC	481.84
TB	hflKC	95
TB	hflKC	260.68
TB	hflKC	255.36
TB	hflKC	159.6
TB	hflKC	61.56
TB	hflKC	77.52
TB	hflKC	275.12
TB	hflKC	595.08
TB	hflKC	229.52
TB	hflKC	354.16
TB	hflKC	183.16
TB	hflKC	237.88
TB	hflKC	826.12
TB	hflKC	1372.56
TB	hflKC	1883.28
TB	hflKC	1453.12
TB	hflKC	603.44
TB	hflKC	579.12
TB	hflKC	331.36
TB	hflKC	450.68
TB	hflKC	100.32
TB	hflKC	57
TB	hflKC	631.56
TB	hflKC	-122.36
TB	hflKC	431.68
TB	hflKC	-11.4
TB	hflKC	126.92
TB	hflKC	37.24
TB	hflKC	-52.44
TB	hflKC	41.04
TB	hflKC	161.88
TB	hflKC	46.36
TB	hflKC	-25.08
TB	hflKC	-95.76
TB	hflKC	-104.88
TB	hflKC	-113.24
TB	hflKC	513
TB	hflKC	183.16
TB	hflKC	34.96
TB	hflKC	-21.28
TB	hflKC	101.08
TB	hflKC	205.96
TB	hflKC	-19.76
TB	hflKC	-31.16
TB	hflKC	-135.28
TB	hflKC	209.76
TB	hflKC	9.12
TB	hflKC	133.76
TB	hflKC	11.4
TB	hflKC	-18.24
TB	hflKC	90.44
TB	hflKC	182.4
TB	hflKC	7.6
TB	hflKC	38.76
TB	hflKC	-132.24
TB	hflKC	234.84
TB	hflKC	252.32
TB	hflKC	103.36
TB	hflKC	-90.44
TB	hflKC	-76.76
TB	hflKC	247
TB	hflKC	380
TB	hflKC	-31.16
TB	hflKC	-12.16
TB	hflKC	332.88
TB	hflKC	125.4
TB	hflKC	15.2
TB	hflKC	-6.08
TB	hflKC	-60.8
TB	hflKC	145.92
TB	hflKC	-39.52
TB	hflKC	370.12
TB	hflKC	-30.4
TB	hflKC	-11.4
TB	hflKC	-133
TB	hflKC	122.36
TB	hflKC	593.56
TB	hflKC	46.36
TB	hflKC	207.48
TB	hflKC	372.4
TB	hflKC	255.36
TB	hflKC	318.44
TB	hflKC	50.16
TB	hflKC	271.32
TB	hflKC	-161.12
TB	hflKC	150.48
TB	hflKC	44.84
TB	hflKC	110.96
TB	hflKC	214.32
TB	hflKC	133
TB	hflKC	437
TB	hflKC	658.16
TB	hflKC	-178.6
TB	hflKC	86.64
TB	hflKC	32.68
TB	hflKC	186.2
TB	hflKC	57.76
TB	hflKC	72.2
TB	hflKC	76
TB	hflKC	7.6
TB	hflKC	-12.92
TB	hflKC	-15.2
TB	hflKC	-19
TB	hflKC	63.08
TB	hflKC	69.16
TB	hflKC	-23.56
TB	hflKC	-110.2
TB	hflKC	247.76
TB	hflKC	483.36
TB	hflKC	-15.96
TB	hflKC	-38
TB	hflKC	10.64
TB	hflKC	91.2
TB	hflKC	-157.32
TB	hflKC	-12.16
TB	hflKC	31.92
TB	hflKC	122.36
TB	hflKC	77.52
TB	hflKC	184.68
TB	hflKC	79.8
TB	hflKC	28.88
TB	hflKC	25.84
TB	hflKC	236.36
TB	hflKC	14.44
TB	hflKC	24.32
TB	hflKC	318.44
TB	hflKC	48.64
TB	hflKC	25.08
TB	hflKC	76.76
TB	hflKC	135.28
TB	hflKC	67.64
TB	hflKC	87.4
TB	hflKC	126.16
TB	hflKC	71.44
TB	hflKC	269.04
TB	hflKC	15.2
TB	hflKC	81.32
TB	hflKC	106.4
TB	hflKC	686.28
TB	hflKC	-6.84
TB	hflKC	41.04
TB	hflKC	186.2
TB	hflKC	23.56
TB	hflKC	53.96
TB	hflKC	-41.04
TB	hflKC	-34.96
TB	hflKC	107.16
TB	hflKC	152
TB	hflKC	-44.08
TB	hflKC	143.64
TB	hflKC	114.76
TB	hflKC	110.2
TB	hflKC	-80.56
TB	hflKC	6.08
TB	hflKC	210.52
TB	hflKC	58.52
TB	hflKC	-79.8
TB	hflKC	60.8
TB	hflKC	80.56
TB	hflKC	240.92
TB	hflKC	-91.2
TB	hflKC	54.72
TB	hflKC	54.72
TB	hflKC	34.96
TB	hflKC	-105.64
TB	hflKC	60.8
TB	hflKC	202.16
TB	hflKC	410.4
TB	hflKC	730.36
TB	hflKC	-67.64
TB	hflKC	357.96
TB	hflKC	114
TB	hflKC	10.64
TB	hflKC	432.44
TB	hflKC	60.8
TB	hflKC	-164.16
TB	hflKC	485.64
TB	hflKC	48.64
TB	hflKC	57.76
TB	hflKC	38.76
TB	hflKC	-154.28
TB	hflKC	88.16
TB	hflKC	31.16
TB	hflKC	275.88
TB	hflKC	239.4
TB	hflKC	323
TB	hflKC	32.68
TB	hflKC	133.76
TB	hflKC	124.64
TB	hflKC	-94.24
TB	hflKC	49.4
TB	hflKC	176.32
TB	hflKC	28.12
TB	hflKC	-119.32
TB	hflKC	14.44
TB	hflKC	-72.2
TB	hflKC	223.44
TB	hflKC	317.68
TB	hflKC	-7.6
TB	hflKC	147.44
TB	hflKC	63.84
TB	hflKC	246.24
TB	hflKC	454.48
TB	hflKC	79.04
TB	hflKC	31.92
TB	hflKC	187.72
TB	hflKC	138.32
TB	hflKC	-19
TB	hflKC	147.44
TB	hflKC	290.32
TB	hflKC	67.64
TB	hflKC	-23.56
TB	hflKC	-40.28
TB	hflKC	14.44
TB	hflKC	104.88
TB	hflKC	-1.52
TB	hflKC	-19
TB	hflKC	-31.92
TB	hflKC	-15.2
TB	hflKC	384.56
TB	hflKC	-2.28
TB	hflKC	-161.88
TB	hflKC	164.16
TB	hflKC	-114.76
TB	hflKC	-38
TB	hflKC	-171.76
TB	hflKC	-134.52
TB	hflKC	6.84
TB	hflKC	-53.2
TB	hflKC	20.52
TB	hflKC	-81.32
TB	hflKC	-129.2
TB	hflKC	-65.36
TB	hflKC	-113.24
TB	hflKC	-10.64
TB	hflKC	-69.92
TB	hflKC	-199.88
TB	hflKC	-186.96
TB	hflKC	-95
TB	hflKC	-178.6
TB	hflKC	-209
TB	hflKC	-110.96
TB	hflKC	-37.24
TB	hflKC	-243.2
TB	hflKC	-161.12
TB	hflKC	-161.88
TB	hflKC	-249.28
TB	hflKC	-202.92
TB	hflKC	-63.08
TB	hflKC	-167.2
TB	hflKC	-92.72
TB	hflKC	-117.04
TB	hflKC	-105.64
TB	hflKC	-82.84
TB	hflKC	-28.12
TB	hflKC	-94.24
TB	hflKC	-95
TB	hflKC	42.56
TB	hflKC	-72.2
TB	hflKC	-58.52
TB	hflKC	70.68
TB	hflKC	114.76
TB	hflKC	138.32
TB	hflKC	2204.76
TB	hflKC	728.84
TB	hflKC	687.8
TB	hflKC	943.16
TB	hflKC	734.16
TB	hflKC	168.72
TB	hflKC	104.12
TB	hflKC	200.64
TB	hflKC	-8.36
TB	hflKC	177.08
TB	hflKC	-51.68
TB	hflKC	3.8
TB	hflKC	-41.04
TB	hflKC	-8.36
TB	hflKC	-25.08
TB	hflKC	-190.76
TB	hflKC	245.48
TB	hflKC	-123.12
TB	hflKC	-88.92
TB	hflKC	-183.16
TB	hflKC	-114
TB	hflKC	74.48
TB	hflKC	174.04
TB	hflKC	-33.44
TB	hflKC	312.36
TB	hflKC	144.4
TB	hflKC	-346.56
TB	hflKC	-60.8
TB	hflKC	-95
TB	hflKC	-22.8
TB	hflKC	60.8
TB	hflKC	116.28
TB	hflKC	47.12
TB	hflKC	-25.84
TB	hflKC	125.4
TB	hflKC	262.96
TB	hflKC	-6.08
TB	hflKC	152.76
TB	hflKC	36.48
TB	hflKC	-2.28
TB	hflKC	-50.16
TB	hflKC	192.28
TB	hflKC	68.4
TB	hflKC	115.52
TB	hflKC	68.4
TB	hflKC	145.92
TB	hflKC	48.64
TB	hflKC	-69.16
TB	hflKC	275.12
TB	hflKC	368.6
TB	hflKC	-38
TB	hflKC	133
TB	hflKC	241.68
TB	hflKC	144.4
TB	hflKC	271.32
TB	hflKC	-57
TB	hflKC	19
TB	hflKC	292.6
TB	hflKC	-65.36
TB	hflKC	-38
TB	hflKC	204.44
TB	hflKC	180.88
TB	hflKC	-81.32
TB	hflKC	324.52
TB	hflKC	308.56
TB	hflKC	142.88
TB	hflKC	183.92
TB	hflKC	258.4
TB	hflKC	147.44
TB	hflKC	-156.56
TB	hflKC	549.48
TB	hflKC	193.8
TB	hflKC	216.6
TB	hflKC	157.32
TB	hflKC	294.88
TB	hflKC	-161.12
TB	hflKC	46.36
TB	hflKC	-129.96
TB	hflKC	424.84
TB	hflKC	1072.36
TB	hflKC	-106.4
TB	hflKC	240.92
TB	hflKC	-117.04
TB	hflKC	70.68
TB	hflKC	54.72
TB	hflKC	92.72
TB	hflKC	120.08
TB	hflKC	283.48
TB	hflKC	-11.4
TB	hflKC	-14.44
TB	hflKC	37.24
TB	hflKC	28.12
TB	hflKC	303.24
TB	hflKC	114
TB	hflKC	39.52
TB	hflKC	90.44
TB	hflKC	28.12
TB	hflKC	15.2
TB	hflKC	199.12
TB	hflKC	154.28
TB	hflKC	143.64
TB	hflKC	73.72
TB	hflKC	375.44
TB	hflKC	483.36
TB	hflKC	55.48
TB	hflKC	170.24
TB	hflKC	95.76
TB	hflKC	226.48
TB	hflKC	-69.16
TB	hflKC	361.76
TB	hflKC	355.68
TB	hflKC	171.76
TB	hflKC	88.16
TB	hflKC	-2.28
TB	hflKC	3.8
TB	hflKC	15.2
TB	hflKC	15.2
TB	hflKC	-16.72
TB	hflKC	93.48
TB	hflKC	-52.44
TB	hflKC	-13.68
TB	hflKC	41.8
TB	hflKC	167.96
TB	hflKC	152
TB	hflKC	55.48
TB	hflKC	172.52
TB	hflKC	231.8
TB	hflKC	30.4
TB	hflKC	-22.04
TB	hflKC	41.04
TB	hflKC	521.36
TB	hflKC	-30.4
TB	hflKC	6.84
TB	hflKC	13.68
TB	hflKC	127.68
TB	hflKC	199.12
TB	hflKC	286.52
TB	hflKC	499.32
TB	hflKC	508.44
TB	hflKC	-95
TB	hflKC	-8.36
TB	hflKC	-42.56
TB	hflKC	125.4
TB	hflKC	235.6
TB	hflKC	24.32
TB	hflKC	38.76
TB	hflKC	-34.96
TB	hflKC	597.36
TB	hflKC	266.76
TB	hflKC	258.4
TB	hflKC	188.48
TB	hflKC	301.72
TB	hflKC	198.36
TB	hflKC	516.04
TB	hflKC	480.32
TB	hflKC	-25.08
TB	hflKC	1057.92
TB	hflKC	48.64
TB	hflKC	118.56
TB	hflKC	259.16
TB	hflKC	334.4
TB	hflKC	-80.56
TB	hflKC	212.04
TB	hflKC	125.4
TB	hflKC	101.08
TB	hflKC	203.68
TB	hflKC	25.08
TB	hflKC	80.56
TB	hflKC	-45.6
TB	hflKC	24.32
TB	hflKC	215.08
TB	hflKC	205.2
TB	hflKC	164.92
TB	hflKC	-12.92
TB	hflKC	-164.92
TB	hflKC	-28.88
TB	hflKC	85.12
TB	hflKC	95
TB	hflKC	90.44
TB	hflKC	288.04
TB	hflKC	-43.32
TB	hflKC	97.28
TB	hflKC	-65.36
TB	hflKC	105.64
TB	hflKC	163.4
TB	hflKC	72.2
TB	hflKC	-53.96
TB	hflKC	57.76
TB	hflKC	107.16
TB	hflKC	73.72
TB	hflKC	136.04
TB	hflKC	66.88
TB	hflKC	-20.52
TB	hflKC	143.64
TB	hflKC	-117.04
TB	hflKC	10.64
TB	hflKC	62.32
TB	hflKC	289.56
TB	hflKC	-17.48
TB	hflKC	121.6
TB	hflKC	-25.84
TB	hflKC	-25.84
TB	hflKC	370.88
TB	hflKC	-165.68
TB	hflKC	75.24
TB	hflKC	-2.28
TB	hflKC	399.76
TB	hflKC	152
TB	hflKC	-66.88
TB	hflKC	65.36
TB	hflKC	139.08
TB	hflKC	208.24
TB	hflKC	298.68
TB	hflKC	158.84
TB	hflKC	36.48
TB	hflKC	101.84
TB	hflKC	-12.92
TB	hflKC	12.16
TB	hflKC	-29.64
TB	hflKC	458.28
TB	hflKC	148.96
TB	hflKC	-38.76
TB	hflKC	183.16
TB	hflKC	-96.52
TB	hflKC	204.44
TB	hflKC	135.28
TB	hflKC	-68.4
TB	hflKC	65.36
TB	hflKC	-82.84
TB	hflKC	234.84
TB	hflKC	219.64
TB	hflKC	89.68
TB	hflKC	69.92
TB	hflKC	108.68
TB	hflKC	3.8
TB	hflKC	304.76
TB	hflKC	151.24
TB	hflKC	254.6
TB	hflKC	31.92
TB	hflKC	107.16
TB	hflKC	78.28
TB	hflKC	-148.96
TB	hflKC	172.52
TB	hflKC	-28.12
TB	hflKC	158.84
TB	hflKC	193.8
TB	hflKC	71.44
TB	hflKC	175.56
TB	hflKC	266
TB	hflKC	201.4
TB	hflKC	190.76
TB	hflKC	86.64
TB	hflKC	205.2
TB	hflKC	60.04
TB	hflKC	29.64
TB	hflKC	167.2
TB	hflKC	199.88
TB	hflKC	99.56
TB	hflKC	183.16
TB	hflKC	-109.44
TB	hflKC	200.64
TB	hflKC	63.08
TB	hflKC	-35.72
TB	hflKC	181.64
TB	hflKC	12.16
TB	hflKC	97.28
TB	hflKC	463.6
TB	hflKC	57
TB	hflKC	183.92
TB	hflKC	-4.56
TB	hflKC	241.68
TB	hflKC	-24.32
TB	hflKC	392.16
TB	hflKC	-31.92
TB	hflKC	172.52
TB	hflKC	136.8
TB	hflKC	543.4
TB	hflKC	-0.76
TB	hflKC	-107.92
TB	hflKC	446.88
TB	hflKC	-38.76
TB	hflKC	60.04
TB	hflKC	23.56
TB	hflKC	-46.36
TB	hflKC	-60.8
TB	hflKC	29.64
TB	hflKC	0
TB	hflKC	139.08
TB	hflKC	57
TB	hflKC	218.88
TB	hflKC	287.28
TB	hflKC	89.68
TB	hflKC	59.28
TB	hflKC	82.08
TB	hflKC	174.04
TB	hflKC	40.28
TB	hflKC	117.04
TB	hflKC	79.8
TB	hflKC	-4.56
TB	hflKC	179.36
TB	hflKC	186.96
TB	hflKC	15.2
TB	hflKC	308.56
TB	hflKC	78.28
TB	hflKC	203.68
TB	hflKC	-25.08
TB	hflKC	-40.28
TB	hflKC	137.56
TB	hflKC	-15.96
TB	hflKC	71.44
TB	hflKC	278.92
TB	hflKC	52.44
TB	hflKC	323
TB	hflKC	5.32
TB	hflKC	-59.28
TB	hflKC	85.12
TB	hflKC	197.6
TB	hflKC	237.12
TB	hflKC	16.72
TB	hflKC	318.44
TB	hflKC	27.36
TB	hflKC	289.56
TB	hflKC	-114
TB	hflKC	-37.24
TB	hflKC	101.08
TB	hflKC	-120.08
TB	hflKC	101.08
TB	hflKC	7.6
TB	hflKC	242.44
TB	hflKC	180.12
TB	hflKC	124.64
TB	hflKC	172.52
TB	hflKC	-66.12
TB	hflKC	103.36
TB	hflKC	-95
TB	hflKC	-82.84
TB	hflKC	-48.64
TB	hflKC	419.52
TB	hflKC	-3.04
TB	hflKC	193.8
TB	hflKC	188.48
TB	hflKC	132.24
TB	hflKC	-45.6
TB	hflKC	-87.4
TB	hflKC	-32.68
TB	hflKC	4.56
TB	hflKC	240.92
TB	hflKC	-1.52
TB	hflKC	135.28
TB	hflKC	82.84
TB	hflKC	285.76
TB	hflKC	66.12
TB	hflKC	212.04
TB	hflKC	194.56
TB	hflKC	420.28
TB	hflKC	291.84
TB	hflKC	214.32
TB	hflKC	-74.48
TB	hflKC	20.52
TB	hflKC	-6.84
TB	hflKC	69.16
TB	hflKC	442.32
TB	hflKC	67.64
TB	hflKC	104.12
TB	hflKC	168.72
TB	hflKC	-43.32
TB	hflKC	145.16
TB	hflKC	56.24
TB	hflKC	13.68
TB	hflKC	612.56
TB	hflKC	237.88
TB	hflKC	183.92
TB	hflKC	55.48
TB	hflKC	44.08
TB	hflKC	120.84
TB	hflKC	135.28
TB	hflKC	1.52
TB	hflKC	26.6
TB	hflKC	456.76
TB	hflKC	-19
TB	hflKC	452.96
TB	hflKC	477.28
TB	hflKC	-123.88
TB	hflKC	108.68
TB	hflKC	26.6
TB	hflKC	53.96
TB	hflKC	-63.08
TB	hflKC	165.68
TB	hflKC	-60.04
TB	hflKC	124.64
TB	hflKC	183.92
TB	hflKC	481.08
TB	hflKC	98.04
TB	hflKC	-15.96
TB	hflKC	57
TB	hflKC	74.48
TB	hflKC	338.96
TB	hflKC	22.8
TB	hflKC	260.68
TB	hflKC	-0.76
TB	hflKC	41.04
TB	hflKC	70.68
TB	hflKC	111.72
TB	hflKC	169.48
TB	hflKC	46.36
TB	hflKC	290.32
TB	hflKC	-27.36
TB	hflKC	204.44
TB	hflKC	136.8
TB	hflKC	64.6
TB	hflKC	114
TB	hflKC	50.16
TB	hflKC	99.56
TB	hflKC	516.04
TB	hflKC	36.48
TB	hflKC	110.96
TB	hflKC	99.56
TB	hflKC	-33.44
TB	hflKC	-79.8
TB	hflKC	72.96
TB	hflKC	55.48
TB	hflKC	389.12
TB	hflKC	19.76
TB	hflKC	-69.92
TB	hflKC	446.88
TB	hflKC	-35.72
TB	hflKC	3.8
TB	hflKC	51.68
TB	hflKC	-200.64
TB	hflKC	210.52
TB	hflKC	669.56
TB	hflKC	-82.84
TB	hflKC	230.28
TB	hflKC	117.8
TB	hflKC	-57.76
TB	hflKC	308.56
TB	hflKC	216.6
TB	hflKC	29.64
TB	hflKC	139.84
TB	hflKC	-6.84
TB	hflKC	129.96
TB	hflKC	435.48
TB	hflKC	152
TB	hflKC	-41.8
TB	hflKC	493.24
TB	hflKC	-101.08
TB	hflKC	627.76
TB	hflKC	222.68
TB	hflKC	13.68
TB	hflKC	164.16
TB	hflKC	174.8
TB	hflKC	348.08
TB	hflKC	108.68
TB	hflKC	-153.52
TB	hflKC	92.72
TB	hflKC	43.32
TB	hflKC	228.76
TB	hflKC	329.84
TB	hflKC	-66.12
TB	hflKC	899.84
TB	hflKC	500.08
TB	hflKC	81.32
TB	hflKC	127.68
TB	hflKC	-89.68
TB	hflKC	282.72
TB	hflKC	205.96
TB	hflKC	-25.08
TB	hflKC	10.64
TB	hflKC	-61.56
TB	hflKC	143.64
TB	hflKC	39.52
TB	hflKC	35.72
TB	hflKC	478.04
TB	hflKC	873.24
TB	hflKC	-76
TB	hflKC	520.6
TB	hflKC	0
TB	hflKC	212.04
TB	hflKC	170.24
TB	hflKC	142.88
TB	hflKC	369.36
TB	hflKC	-9.88
TB	hflKC	41.04
TB	hflKC	180.12
TB	hflKC	126.92
TB	hflKC	121.6
TB	hflKC	141.36
TB	hflKC	71.44
TB	hflKC	253.08
TB	hflKC	209.76
TB	hflKC	6.84
TB	hflKC	-101.84
TB	hflKC	114.76
TB	hflKC	185.44
TB	hflKC	271.32
TB	hflKC	107.16
TB	hflKC	323.76
TB	hflKC	365.56
TB	hflKC	-44.84
TB	hflKC	95.76
TB	hflKC	87.4
TB	hflKC	-53.96
TB	hflKC	62.32
TB	hflKC	158.08
TB	hflKC	-14.44
TB	hflKC	19
TB	hflKC	22.8
TB	hflKC	98.8
TB	hflKC	159.6
TB	hflKC	257.64
TB	hflKC	-29.64
TB	hflKC	38.76
TB	hflKC	150.48
TB	hflKC	-44.08
TB	hflKC	300.96
TB	hflKC	-81.32
TB	hflKC	427.88
TB	hflKC	100.32
TB	hflKC	263.72
TB	hflKC	6.84
TB	hflKC	24.32
TB	hflKC	76.76
TB	hflKC	-117.8
TB	hflKC	158.08
TB	hflKC	450.68
TB	hflKC	95.76
TB	hflKC	34.2
TB	hflKC	55.48
TB	hflKC	-181.64
TB	hflKC	-57
TB	hflKC	92.72
TB	hflKC	-36.48
TB	hflKC	262.2
TB	hflKC	152
TB	hflKC	180.88
TB	hflKC	168.72
TB	hflKC	148.96
TB	hflKC	499.32
TB	hflKC	256.88
TB	hflKC	7.6
TB	hflKC	8.36
TB	hflKC	410.4
TB	hflKC	164.16
TB	hflKC	130.72
TB	hflKC	88.16
TB	hflKC	113.24
TB	hflKC	101.08
TB	hflKC	36.48
TB	hflKC	306.28
TB	hflKC	272.84
TB	hflKC	218.88
TB	hflKC	156.56
TB	hflKC	-1.52
TB	hflKC	161.88
TB	hflKC	323.76
TB	hflKC	198.36
TB	hflKC	-182.4
TB	hflKC	96.52
TB	hflKC	45.6
TB	hflKC	217.36
TB	hflKC	331.36
TB	hflKC	205.2
TB	hflKC	272.08
TB	hflKC	76.76
TB	hflKC	-48.64
TB	hflKC	66.88
TB	hflKC	276.64
TB	hflKC	82.08
TB	hflKC	59.28
TB	hflKC	-91.2
TB	hflKC	155.8
TB	hflKC	-53.96
TB	hflKC	27.36
TB	hflKC	63.08
TB	hflKC	42.56
TB	hflKC	180.12
TB	hflKC	99.56
TB	hflKC	3.04
TB	hflKC	57.76
TB	hflKC	147.44
TB	hflKC	45.6
TB	hflKC	223.44
TB	hflKC	-135.28
TB	hflKC	-50.92
TB	hflKC	161.88
TB	hflKC	-14.44
TB	hflKC	308.56
TB	hflKC	57
TB	hflKC	181.64
TB	hflKC	247.76
TB	hflKC	410.4
TB	hflKC	-31.92
TB	hflKC	64.6
TB	hflKC	162.64
TB	hflKC	272.84
TB	hflKC	131.48
TB	hflKC	152
TB	hflKC	491.72
TB	hflKC	-129.2
TB	hflKC	98.8
TB	hflKC	-57.76
TB	hflKC	57.76
TB	hflKC	-77.52
TB	hflKC	196.84
TB	hflKC	317.68
TB	hflKC	34.2
TB	hflKC	158.84
TB	hflKC	-4.56
TB	hflKC	2.28
TB	hflKC	-2.28
TB	hflKC	-3.04
TB	hflKC	459.8
TB	hflKC	6.84
TB	hflKC	35.72
TB	hflKC	35.72
TB	hflKC	620.92
TB	hflKC	-9.88
TB	hflKC	-85.88
TB	hflKC	-190
TB	hflKC	191.52
TB	hflKC	349.6
TB	hflKC	35.72
TB	hflKC	1191.68
TB	hflKC	10.64
TB	hflKC	249.28
TB	hflKC	287.28
TB	hflKC	-95.76
TB	hflKC	122.36
TB	hflKC	-254.6
TB	hflKC	117.04
TB	hflKC	-49.4
TB	hflKC	35.72
TB	hflKC	8.36
TB	hflKC	646
TB	hflKC	-94.24
TB	hflKC	-66.12
TB	hflKC	2.28
TB	hflKC	100.32
TB	hflKC	1130.12
TB	hflKC	234.08
TB	hflKC	720.48
TB	hflKC	-48.64
TB	hflKC	332.88
TB	hflKC	-2.28
TB	hflKC	-26.6
TB	hflKC	-41.04
TB	hflKC	201.4
TB	hflKC	-50.92
TB	hflKC	687.04
TB	hflKC	20.52
TB	hflKC	50.16
TB	hflKC	5.32
TB	hflKC	113.24
TB	hflKC	28.12
TB	hflKC	91.2
TB	hflKC	21.28
TB	hflKC	-38.76
TB	hflKC	-6.84
TB	hflKC	18.24
TB	hflKC	562.4
TB	hflKC	908.2
TB	hflKC	112.48
TB	hflKC	-77.52
TB	hflKC	-185.44
TB	hflKC	-12.92
TB	hflKC	-30.4
TB	hflKC	58.52
TB	hflKC	222.68
TB	hflKC	252.32
TB	hflKC	-88.92
TB	hflKC	18.24
TB	hflKC	155.04
TB	hflKC	12.92
TB	hflKC	262.96
TB	hflKC	109.44
TB	hflKC	126.92
TB	hflKC	101.84
TB	hflKC	31.16
TB	hflKC	51.68
TB	hflKC	124.64
TB	hflKC	-4.56
TB	hflKC	266.76
TB	hflKC	174.8
TB	hflKC	171.76
TB	hflKC	-63.84
TB	hflKC	340.48
TB	hflKC	-5.32
TB	hflKC	45.6
TB	hflKC	278.92
TB	hflKC	147.44
TB	hflKC	220.4
TB	hflKC	183.16
TB	hflKC	69.92
TB	hflKC	30.4
TB	hflKC	246.24
TB	hflKC	178.6
TB	hflKC	136.8
TB	hflKC	361
TB	hflKC	-27.36
TB	hflKC	28.88
TB	hflKC	97.28
TB	hflKC	57.76
TB	hflKC	15.2
TB	hflKC	110.2
TB	hflKC	223.44
TB	hflKC	87.4
TB	hflKC	-136.8
TB	hflKC	-219.64
TB	hflKC	83.6
TB	hflKC	81.32
TB	hflKC	247
TB	hflKC	104.12
TB	hflKC	-165.68
TB	hflKC	7.6
TB	hflKC	146.68
TB	hflKC	-26.6
TB	hflKC	52.44
TB	hflKC	192.28
TB	hflKC	272.84
TB	hflKC	125.4
TB	hflKC	-34.2
TB	hflKC	115.52
TB	hflKC	61.56
TB	hflKC	115.52
TB	hflKC	114
TB	hflKC	53.96
TB	hflKC	22.04
TB	hflKC	162.64
TB	hflKC	-49.4
TB	hflKC	171
TB	hflKC	171.76
TB	hflKC	109.44
TB	hflKC	117.04
TB	hflKC	202.92
TB	hflKC	53.2
TB	hflKC	123.88
TB	hflKC	321.48
TB	hflKC	134.52
TB	hflKC	120.08
TB	hflKC	108.68
TB	hflKC	-25.84
TB	hflKC	9.12
TB	hflKC	-103.36
TB	hflKC	275.88
TB	hflKC	351.88
TB	hflKC	-17.48
TB	hflKC	247.76
TB	hflKC	190.76
TB	hflKC	-9.12
TB	hflKC	202.92
TB	hflKC	403.56
TB	hflKC	376.96
TB	hflKC	66.88
TB	hflKC	308.56
TB	hflKC	129.2
TB	hflKC	164.16
TB	hflKC	-53.2
TB	hflKC	213.56
TB	hflKC	66.12
TB	hflKC	263.72
TB	hflKC	143.64
TB	hflKC	190
TB	hflKC	125.4
TB	hflKC	69.16
TB	hflKC	91.96
TB	hflKC	-87.4
TB	hflKC	17.48
TB	hflKC	185.44
TB	hflKC	22.04
TB	hflKC	-31.92
TB	hflKC	972.8
TB	hflKC	96.52
TB	hflKC	-28.88
TB	hflKC	99.56
TB	hflKC	82.08
TB	hflKC	-93.48
TB	hflKC	524.4
TB	hflKC	52.44
TB	hflKC	244.72
TB	hflKC	-58.52
TB	hflKC	123.88
TB	hflKC	120.84
TB	hflKC	130.72
TB	hflKC	130.72
TB	hflKC	45.6
TB	hflKC	237.12
TB	hflKC	29.64
TB	hflKC	94.24
TB	hflKC	153.52
TB	hflKC	300.2
TB	hflKC	241.68
TB	hflKC	447.64
TB	hflKC	21.28
TB	hflKC	66.88
TB	hflKC	-63.08
TB	hflKC	33.44
TB	hflKC	388.36
TB	hflKC	60.8
TB	hflKC	89.68
TB	hflKC	194.56
TB	hflKC	62.32
TB	hflKC	310.08
TB	hflKC	-17.48
TB	hflKC	361.76
TB	hflKC	301.72
TB	hflKC	28.88
TB	hflKC	276.64
TB	hflKC	13.68
TB	hflKC	184.68
TB	hflKC	95
TB	hflKC	-103.36
TB	hflKC	-61.56
TB	hflKC	-28.12
TB	hflKC	262.96
TB	hflKC	5.32
TB	hflKC	554.04
TB	hflKC	114
TB	hflKC	635.36
TB	hflKC	965.2
TB	hflKC	143.64
TB	hflKC	154.28
TB	hflKC	177.08
TB	hflKC	53.96
TB	hflKC	-55.48
TB	hflKC	-73.72
TB	hflKC	220.4
TB	hflKC	-36.48
TB	hflKC	85.12
TB	hflKC	164.92
TB	hflKC	235.6
TB	hflKC	197.6
TB	hflKC	294.88
TB	hflKC	70.68
TB	hflKC	-90.44
TB	hflKC	636.88
TB	hflKC	-34.96
TB	hflKC	-33.44
TB	hflKC	19.76
TB	hflKC	-66.12
TB	hflKC	148.96
TB	hflKC	315.4
TB	hflKC	386.84
TB	hflKC	327.56
TB	hflKC	-41.04
TB	hflKC	-50.92
TB	hflKC	-143.64
TB	hflKC	174.8
TB	hflKC	-56.24
TB	hflKC	-101.84
TB	hflKC	70.68
TB	hflKC	80.56
TB	hflKC	12.92
TB	hflKC	-31.16
TB	hflKC	17.48
TB	hflKC	-23.56
TB	hflKC	151.24
TB	hflKC	247
TB	hflKC	3.04
TB	hflKC	186.2
TB	hflKC	162.64
TB	hflKC	136.8
TB	hflKC	87.4
TB	hflKC	131.48
TB	hflKC	250.8
TB	hflKC	109.44
TB	hflKC	26.6
TB	hflKC	84.36
TB	hflKC	224.96
TB	hflKC	211.28
TB	hflKC	36.48
TB	hflKC	122.36
TB	hflKC	175.56
TB	hflKC	-5.32
TB	hflKC	47.12
TB	hflKC	93.48
TB	hflKC	3.04
TB	hflKC	174.8
TB	hflKC	-166.44
TB	hflKC	21.28
TB	hflKC	212.8
TB	hflKC	27.36
TB	hflKC	-12.92
TB	hflKC	215.08
TB	hflKC	33.44
TB	hflKC	-63.84
TB	hflKC	-63.84
TB	hflKC	194.56
TB	hflKC	-101.84
TB	hflKC	119.32
TB	hflKC	85.12
TB	hflKC	43.32
TB	hflKC	65.36
TB	hflKC	9.88
TB	hflKC	288.8
TB	hflKC	27.36
TB	hflKC	343.52
TB	hflKC	58.52
TB	hflKC	13.68
TB	hflKC	-42.56
TB	hflKC	-9.12
TB	hflKC	186.2
TB	hflKC	174.8
TB	hflKC	-38.76
TB	hflKC	292.6
TB	hflKC	131.48
TB	hflKC	104.88
TB	hflKC	290.32
TB	hflKC	152
TB	hflKC	-51.68
TB	hflKC	382.28
TB	hflKC	135.28
TB	hflKC	-30.4
TB	hflKC	-21.28
TB	hflKC	169.48
TB	hflKC	121.6
TB	hflKC	182.4
TB	hflKC	44.08
TB	hflKC	98.8
TB	hflKC	121.6
TB	hflKC	246.24
TB	hflKC	191.52
TB	hflKC	99.56
TB	hflKC	418
TB	hflKC	-17.48
TB	hflKC	210.52
TB	hflKC	-49.4
TB	hflKC	189.24
TB	hflKC	214.32
TB	hflKC	49.4
TB	hflKC	53.96
TB	hflKC	123.88
TB	hflKC	-26.6
TB	hflKC	361.76
TB	hflKC	338.96
TB	hflKC	49.4
TB	hflKC	-2.28
TB	hflKC	90.44
TB	hflKC	105.64
TB	hflKC	69.92
TB	hflKC	534.28
TB	hflKC	181.64
TB	hflKC	87.4
TB	hflKC	-50.16
TB	hflKC	-41.04
TB	hflKC	164.16
TB	hflKC	-14.44
TB	hflKC	199.12
TB	hflKC	210.52
TB	hflKC	-113.24
TB	hflKC	-101.08
TB	hflKC	61.56
TB	hflKC	-37.24
TB	hflKC	-73.72
TB	hflKC	27.36
TB	hflKC	291.08
TB	hflKC	371.64
TB	hflKC	-2.28
TB	hflKC	-83.6
TB	hflKC	-41.04
TB	hflKC	92.72
TB	hflKC	-57
TB	hflKC	102.6
TB	hflKC	-170.24
TB	hflKC	-209
TB	hflKC	246.24
TB	hflKC	5.32
TB	hflKC	-269.8
TB	hflKC	-22.04
TB	hflKC	55.48
TB	hflKC	156.56
TB	hflKC	179.36
TB	hflKC	-114
TB	hflKC	364.8
TB	hflKC	547.2
TB	hflKC	62.32
TB	hflKC	-1.52
TB	hflKC	15.96
TB	hflKC	262.2
TB	hflKC	93.48
TB	hflKC	36.48
TB	hflKC	9.88
TB	hflKC	620.92
TB	hflKC	16.72
TB	hflKC	-135.28
TB	hflKC	281.96
TB	hflKC	46.36
TB	hflKC	235.6
TB	hflKC	195.32
TB	hflKC	-132.24
TB	hflKC	171
TB	hflKC	183.16
TB	hflKC	772.16
TB	hflKC	6.08
TB	hflKC	78.28
TB	hflKC	223.44
TB	hflKC	-91.96
TB	hflKC	-147.44
TB	hflKC	363.28
TB	hflKC	109.44
TB	hflKC	5.32
TB	hflKC	117.04
TB	hflKC	123.88
TB	hflKC	193.8
TB	hflKC	171
TB	hflKC	95
TB	hflKC	69.16
TB	hflKC	101.08
TB	hflKC	-42.56
TB	hflKC	23.56
TB	hflKC	104.88
TB	hflKC	-82.08
TB	hflKC	-79.04
TB	hflKC	-38.76
TB	hflKC	221.16
TB	hflKC	195.32
TB	hflKC	402.04
TB	hflKC	798.76
TB	hflKC	17.48
TB	hflKC	34.2
TB	hflKC	-57.76
TB	hflKC	-79.04
TB	hflKC	57.76
TB	hflKC	48.64
TB	hflKC	320.72
TB	hflKC	69.92
TB	hflKC	119.32
TB	hflKC	44.84
TB	hflKC	-49.4
TB	hflKC	109.44
TB	hflKC	41.04
TB	hflKC	99.56
TB	hflKC	241.68
TB	hflKC	141.36
TB	hflKC	41.04
TB	hflKC	-10.64
TB	hflKC	133
TB	hflKC	-8.36
TB	hflKC	-27.36
TB	hflKC	-44.08
TB	hflKC	148.2
TB	hflKC	196.84
TB	hflKC	260.68
TB	hflKC	304
TB	hflKC	48.64
TB	hflKC	-152.76
TB	hflKC	180.12
TB	hflKC	197.6
TB	hflKC	253.08
TB	hflKC	-56.24
TB	hflKC	-59.28
TB	hflKC	71.44
TB	hflKC	-18.24
TB	hflKC	-24.32
TB	hflKC	218.12
TB	hflKC	32.68
TB	hflKC	221.16
TB	hflKC	241.68
TB	hflKC	70.68
TB	hflKC	101.08
TB	hflKC	50.16
TB	hflKC	254.6
TB	hflKC	28.12
TB	hflKC	76
TB	hflKC	-89.68
TB	hflKC	114
TB	hflKC	180.12
TB	hflKC	-22.04
TB	hflKC	498.56
TB	hflKC	-2.28
TB	hflKC	72.2
TB	hflKC	-81.32
TB	hflKC	-19.76
TB	hflKC	46.36
TB	hflKC	-44.84
TB	hflKC	14.44
TB	hflKC	32.68
TB	hflKC	50.16
TB	hflKC	-22.8
TB	hflKC	3.04
TB	hflKC	-270.56
TB	hflKC	-15.2
TB	hflKC	178.6
TB	hflKC	-181.64
TB	hflKC	49.4
TB	hflKC	15.96
TB	hflKC	198.36
TB	hflKC	-89.68
TB	hflKC	77.52
TB	hflKC	360.24
TB	hflKC	9.12
TB	hflKC	104.88
TB	hflKC	116.28
TB	hflKC	146.68
TB	hflKC	306.28
TB	hflKC	549.48
TB	hflKC	312.36
TB	hflKC	231.8
TB	hflKC	-128.44
TB	hflKC	134.52
TB	hflKC	86.64
TB	hflKC	119.32
TB	hflKC	212.04
TB	hflKC	-32.68
TB	hflKC	54.72
TB	hflKC	201.4
TB	hflKC	123.12
TB	hflKC	241.68
TB	hflKC	31.16
TB	hflKC	-77.52
TB	hflKC	12.92
TB	hflKC	-39.52
TB	hflKC	284.24
TB	hflKC	143.64
TB	hflKC	85.88
TB	hflKC	91.2
TB	hflKC	54.72
TB	hflKC	18.24
TB	hflKC	29.64
TB	hflKC	1.52
TB	hflKC	252.32
TB	hflKC	-13.68
TB	hflKC	-99.56
TB	hflKC	-38.76
TB	hflKC	41.04
TB	hflKC	-39.52
TB	hflKC	164.16
TB	hflKC	-66.88
TB	hflKC	-139.08
TB	hflKC	326.8
TB	hflKC	-2.28
TB	hflKC	16.72
TB	hflKC	146.68
TB	hflKC	17.48
TB	hflKC	364.8
TB	hflKC	2505.72
TB	hflKC	82.08
TB	hflKC	109.44
TB	hflKC	76
TB	hflKC	214.32
TB	hflKC	165.68
TB	hflKC	83.6
TB	hflKC	234.84
TB	hflKC	34.2
TB	hflKC	259.16
TB	hflKC	191.52
TB	hflKC	80.56
TB	hflKC	1005.48
TB	hflKC	155.8
TB	hflKC	52.44
TB	hflKC	-4.56
TB	hflKC	-54.72
TB	hflKC	-61.56
TB	hflKC	-97.28
TB	hflKC	-31.16
TB	hflKC	-36.48
TB	hflKC	56.24
TB	hflKC	253.84
TB	hflKC	915.04
TB	hflKC	-18.24
TB	hflKC	-114.76
TB	hflKC	134.52
TB	hflKC	98.8
TB	hflKC	3.04
TB	hflKC	-129.96
TB	hflKC	22.8
TB	hflKC	-38.76
TB	hflKC	315.4
TB	hflKC	23.56
TB	hflKC	157.32
TB	hflKC	-58.52
TB	hflKC	39.52
TB	hflKC	512.24
TB	hflKC	4.56
TB	hflKC	313.88
TB	hflKC	436.24
TB	hflKC	-87.4
TB	hflKC	114
TB	hflKC	158.08
TB	hflKC	153.52
TB	hflKC	5.32
TB	hflKC	76
TB	hflKC	316.16
TB	hflKC	28.88
TB	hflKC	395.2
TB	hflKC	69.92
TB	hflKC	-51.68
TB	hflKC	4.56
TB	hflKC	24.32
TB	hflKC	-38.76
TB	hflKC	186.2
TB	hflKC	140.6
TB	hflKC	153.52
TB	hflKC	245.48
TB	hflKC	152
TB	hflKC	26.6
TB	hflKC	176.32
TB	hflKC	-57
TB	hflKC	501.6
TB	hflKC	64.6
TB	hflKC	58.52
TB	hflKC	-46.36
TB	hflKC	22.8
TB	hflKC	25.08
TB	hflKC	-71.44
TB	hflKC	300.2
TB	hflKC	-77.52
TB	hflKC	196.08
TB	hflKC	-28.12
TB	hflKC	101.08
TB	hflKC	17.48
TB	hflKC	185.44
TB	hflKC	-33.44
TB	hflKC	737.96
TB	hflKC	44.08
TB	hflKC	135.28
TB	hflKC	51.68
TB	hflKC	-81.32
TB	hflKC	122.36
TB	hflKC	274.36
TB	hflKC	301.72
TB	hflKC	75.24
TB	hflKC	558.6
TB	hflKC	-50.92
TB	hflKC	772.92
TB	hflKC	67.64
TB	hflKC	104.12
TB	hflKC	87.4
TB	hflKC	77.52
TB	hflKC	15.96
TB	hflKC	32.68
TB	hflKC	14.44
TB	hflKC	99.56
TB	hflKC	326.8
TB	hflKC	301.72
TB	hflKC	-93.48
TB	hflKC	147.44
TB	hflKC	-116.28
TB	hflKC	156.56
TB	hflKC	330.6
TB	hflKC	140.6
TB	hflKC	91.96
TB	hflKC	268.28
TB	hflKC	-25.08
TB	hflKC	111.72
TB	hflKC	171.76
TB	hflKC	-87.4
TB	hflKC	462.08
[truncated: 88,001 more rows]
