# Supplementary material for: The SPFH complex HflK-HflC regulates aerobic respiration in bacteria
Source: PLoS Biol. 2025 Apr 7;23(4):e3003077. doi: 10.1371/journal.pbio.3003077 (PMC12005517; doi:10.1371/journal.pbio.3003077)
Supplement: S10 Data — (XLSX) [file pbio.3003077.s029.xlsx]

## Sheet: S6A_Fig
Condition	Strain	Blue.A.A (670nm)
TB	hflKC	861.84
TB	hflKC	3240.64
TB	hflKC	899.08
TB	hflKC	3086.36
TB	hflKC	753.16
TB	hflKC	557.08
TB	hflKC	544.92
TB	hflKC	420.28
TB	hflKC	1038.16
TB	hflKC	1032.08
TB	hflKC	1010.8
TB	hflKC	1511.64
TB	hflKC	122.36
TB	hflKC	2343.84
TB	hflKC	972.8
TB	hflKC	503.88
TB	hflKC	2637.2
TB	hflKC	1367.24
TB	hflKC	3313.6
TB	hflKC	1383.2
TB	hflKC	522.12
TB	hflKC	1103.52
TB	hflKC	1528.36
TB	hflKC	631.56
TB	hflKC	698.44
TB	hflKC	1293.52
TB	hflKC	528.2
TB	hflKC	591.28
TB	hflKC	637.64
TB	hflKC	478.04
TB	hflKC	1504.8
TB	hflKC	2106.72
TB	hflKC	896.04
TB	hflKC	421.8
TB	hflKC	808.64
TB	hflKC	1377.12
TB	hflKC	2970.84
TB	hflKC	1391.56
TB	hflKC	314.64
TB	hflKC	666.52
TB	hflKC	937.84
TB	hflKC	980.4
TB	hflKC	1536.72
TB	hflKC	641.44
TB	hflKC	388.36
TB	hflKC	371.64
TB	hflKC	398.24
TB	hflKC	1196.24
TB	hflKC	659.68
TB	hflKC	877.04
TB	hflKC	1364.96
TB	hflKC	1199.28
TB	hflKC	506.16
TB	hflKC	1108.84
TB	hflKC	685.52
TB	hflKC	1211.44
TB	hflKC	1117.96
TB	hflKC	805.6
TB	hflKC	1112.64
TB	hflKC	2533.84
TB	hflKC	1529.88
TB	hflKC	4100.96
TB	hflKC	695.4
TB	hflKC	1016.12
TB	hflKC	433.96
TB	hflKC	815.48
TB	hflKC	1326.96
TB	hflKC	1310.24
TB	hflKC	1083.76
TB	hflKC	794.96
TB	hflKC	1083
TB	hflKC	2739.8
TB	hflKC	1083.76
TB	hflKC	1182.56
TB	hflKC	5689.36
TB	hflKC	895.28
TB	hflKC	702.24
TB	hflKC	1998.04
TB	hflKC	912.76
TB	hflKC	841.32
TB	hflKC	1423.48
TB	hflKC	671.08
TB	hflKC	605.72
TB	hflKC	623.2
TB	hflKC	1368
TB	hflKC	341.24
TB	hflKC	763.04
TB	hflKC	446.88
TB	hflKC	3360.72
TB	hflKC	828.4
TB	hflKC	1991.2
TB	hflKC	1035.12
TB	hflKC	4254.48
TB	hflKC	3074.2
TB	hflKC	1811.84
TB	hflKC	2577.92
TB	hflKC	538.08
TB	hflKC	1167.36
TB	hflKC	1159.76
TB	hflKC	810.16
TB	hflKC	539.6
TB	hflKC	1763.96
TB	hflKC	608
TB	hflKC	645.24
TB	hflKC	1425
TB	hflKC	3861.56
TB	hflKC	521.36
TB	hflKC	785.08
TB	hflKC	1064
TB	hflKC	1072.36
TB	hflKC	777.48
TB	hflKC	674.88
TB	hflKC	836.76
TB	hflKC	3063.56
TB	hflKC	8003.56
TB	hflKC	794.2
TB	hflKC	922.64
TB	hflKC	1496.44
TB	hflKC	4071.32
TB	hflKC	340.48
TB	hflKC	1228.92
TB	hflKC	490.2
TB	hflKC	1076.92
TB	hflKC	1204.6
TB	hflKC	649.04
TB	hflKC	2533.84
TB	hflKC	930.24
TB	hflKC	1386.24
TB	hflKC	1339.12
TB	hflKC	3577.32
TB	hflKC	570.76
TB	hflKC	631.56
TB	hflKC	1513.92
TB	hflKC	532
TB	hflKC	539.6
TB	hflKC	718.96
TB	hflKC	722.76
TB	hflKC	236.36
TB	hflKC	1754.84
TB	hflKC	1004.72
TB	hflKC	535.8
TB	hflKC	730.36
TB	hflKC	2967.04
TB	hflKC	865.64
TB	hflKC	1455.4
TB	hflKC	827.64
TB	hflKC	1141.52
TB	hflKC	959.88
TB	hflKC	1328.48
TB	hflKC	417.24
TB	hflKC	2018.56
TB	hflKC	813.2
TB	hflKC	1754.84
TB	hflKC	440.8
TB	hflKC	1751.04
TB	hflKC	794.2
TB	hflKC	3319.68
TB	hflKC	91.2
TB	hflKC	3355.4
TB	hflKC	541.88
TB	hflKC	269.04
TB	hflKC	2026.92
TB	hflKC	1542.04
TB	hflKC	1260.84
TB	hflKC	348.08
TB	hflKC	769.88
TB	hflKC	1202.32
TB	hflKC	1468.32
TB	hflKC	1527.6
TB	hflKC	1149.88
TB	hflKC	1391.56
TB	hflKC	3326.52
TB	hflKC	362.52
TB	hflKC	321.48
TB	hflKC	381.52
TB	hflKC	1485.8
TB	hflKC	3584.92
TB	hflKC	156.56
TB	hflKC	997.88
TB	hflKC	975.84
TB	hflKC	937.08
TB	hflKC	737.96
TB	hflKC	1148.36
TB	hflKC	918.08
TB	hflKC	762.28
TB	hflKC	5598.92
TB	hflKC	1397.64
TB	hflKC	591.28
TB	hflKC	867.92
TB	hflKC	4645.12
TB	hflKC	851.2
TB	hflKC	1036.64
TB	hflKC	975.08
TB	hflKC	2229.08
TB	hflKC	1128.6
TB	hflKC	1869.6
TB	hflKC	784.32
TB	hflKC	1255.52
TB	hflKC	1303.4
TB	hflKC	931
TB	hflKC	1304.92
TB	hflKC	1738.88
TB	hflKC	2347.64
TB	hflKC	1073.88
TB	hflKC	1390.04
TB	hflKC	557.08
TB	hflKC	1561.8
TB	hflKC	2511.8
TB	hflKC	110.2
TB	hflKC	2267.84
TB	hflKC	1483.52
TB	hflKC	1513.16
TB	hflKC	1333.04
TB	hflKC	3670.04
TB	hflKC	1383.96
TB	hflKC	1179.52
TB	hflKC	1297.32
TB	hflKC	3758.96
TB	hflKC	506.16
TB	hflKC	784.32
TB	hflKC	589
TB	hflKC	1533.68
TB	hflKC	206.72
TB	hflKC	994.84
TB	hflKC	790.4
TB	hflKC	793.44
TB	hflKC	1307.96
TB	hflKC	910.48
TB	hflKC	1252.48
TB	hflKC	3244.44
TB	hflKC	338.2
TB	hflKC	1409.04
TB	hflKC	1537.48
TB	hflKC	1703.16
TB	hflKC	443.08
TB	hflKC	2603.76
TB	hflKC	949.24
TB	hflKC	5861.12
TB	hflKC	1222.08
TB	hflKC	1969.16
TB	hflKC	1130.12
TB	hflKC	2025.4
TB	hflKC	527.44
TB	hflKC	877.04
TB	hflKC	970.52
TB	hflKC	2394.76
TB	hflKC	845.88
TB	hflKC	1638.56
TB	hflKC	1126.32
TB	hflKC	814.72
TB	hflKC	948.48
TB	hflKC	2017.8
TB	hflKC	2852.28
TB	hflKC	1171.16
TB	hflKC	722.76
TB	hflKC	2778.56
TB	hflKC	509.2
TB	hflKC	1130.88
TB	hflKC	1348.24
TB	hflKC	1763.2
TB	hflKC	2668.36
TB	hflKC	4113.12
TB	hflKC	1909.88
TB	hflKC	1837.68
TB	hflKC	820.04
TB	hflKC	476.52
TB	hflKC	1874.92
TB	hflKC	615.6
TB	hflKC	722.76
TB	hflKC	1267.68
TB	hflKC	417.24
TB	hflKC	1047.28
TB	hflKC	4591.92
TB	hflKC	725.8
TB	hflKC	807.12
TB	hflKC	1712.28
TB	hflKC	138.32
TB	hflKC	669.56
TB	hflKC	1469.84
TB	hflKC	1339.12
TB	hflKC	794.96
TB	hflKC	1375.6
TB	hflKC	5247.8
TB	hflKC	1914.44
TB	hflKC	576.84
TB	hflKC	772.16
TB	hflKC	3677.64
TB	hflKC	269.8
TB	hflKC	1073.12
TB	hflKC	1012.32
TB	hflKC	713.64
TB	hflKC	1523.04
TB	hflKC	450.68
TB	hflKC	1021.44
TB	hflKC	931.76
TB	hflKC	807.88
TB	hflKC	2825.68
TB	hflKC	1223.6
TB	hflKC	535.04
TB	hflKC	758.48
TB	hflKC	1065.52
TB	hflKC	2093.8
TB	hflKC	1706.2
TB	hflKC	1213.72
TB	hflKC	5804.12
TB	hflKC	971.28
TB	hflKC	1538.24
TB	hflKC	1839.96
TB	hflKC	877.8
TB	hflKC	779.76
TB	hflKC	1646.92
TB	hflKC	1309.48
TB	hflKC	1212.96
TB	hflKC	547.2
TB	hflKC	941.64
TB	hflKC	668.8
TB	hflKC	1499.48
TB	hflKC	1066.28
TB	hflKC	504.64
TB	hflKC	621.68
TB	hflKC	705.28
TB	hflKC	1437.92
TB	hflKC	1458.44
TB	hflKC	1851.36
TB	hflKC	965.96
TB	hflKC	757.72
TB	hflKC	1719.12
TB	hflKC	1099.72
TB	hflKC	815.48
TB	hflKC	927.2
TB	hflKC	861.08
TB	hflKC	2613.64
TB	hflKC	954.56
TB	hflKC	3859.28
TB	hflKC	852.72
TB	hflKC	1301.88
TB	hflKC	2303.56
TB	hflKC	1064.76
TB	hflKC	911.24
TB	hflKC	2669.88
TB	hflKC	4363.16
TB	hflKC	2538.4
TB	hflKC	1133.92
TB	hflKC	750.12
TB	hflKC	933.28
TB	hflKC	429.4
TB	hflKC	744.8
TB	hflKC	782.8
TB	hflKC	1473.64
TB	hflKC	1653.76
TB	hflKC	983.44
TB	hflKC	3322.72
TB	hflKC	1506.32
TB	hflKC	672.6
TB	hflKC	618.64
TB	hflKC	418.76
TB	hflKC	2173.6
TB	hflKC	845.88
TB	hflKC	1571.68
TB	hflKC	1988.16
TB	hflKC	2482.16
TB	hflKC	346.56
TB	hflKC	626.24
TB	hflKC	870.2
TB	hflKC	975.84
TB	hflKC	2430.48
TB	hflKC	918.08
TB	hflKC	2338.52
TB	hflKC	364.04
TB	hflKC	853.48
TB	hflKC	787.36
TB	hflKC	754.68
TB	hflKC	712.12
TB	hflKC	4655.76
TB	hflKC	899.08
TB	hflKC	1334.56
TB	hflKC	5541.16
TB	hflKC	365.56
TB	hflKC	596.6
TB	hflKC	1106.56
TB	hflKC	1345.2
TB	hflKC	562.4
TB	hflKC	1022.2
TB	hflKC	1207.64
TB	hflKC	9598.8
TB	hflKC	393.68
TB	hflKC	1263.88
TB	hflKC	1777.64
TB	hflKC	1006.24
TB	hflKC	1029.8
TB	hflKC	897.56
TB	hflKC	642.96
TB	hflKC	2379.56
TB	hflKC	240.16
TB	hflKC	2112.04
TB	hflKC	1293.52
TB	hflKC	1551.16
TB	hflKC	1181.04
TB	hflKC	705.28
TB	hflKC	3007.32
TB	hflKC	1893.92
TB	hflKC	7322.6
TB	hflKC	421.04
TB	hflKC	347.32
TB	hflKC	1649.96
TB	hflKC	1048.04
TB	hflKC	2192.6
TB	hflKC	834.48
TB	hflKC	690.08
TB	hflKC	1018.4
TB	hflKC	1526.08
TB	hflKC	783.56
TB	hflKC	1016.88
TB	hflKC	595.08
TB	hflKC	1843.76
TB	hflKC	470.44
TB	hflKC	2576.4
TB	hflKC	466.64
TB	hflKC	1671.24
TB	hflKC	887.68
TB	hflKC	2252.64
TB	hflKC	1396.88
TB	hflKC	9440.72
TB	hflKC	10797.3
TB	hflKC	585.2
TB	hflKC	776.72
TB	hflKC	2830.24
TB	hflKC	1159
TB	hflKC	253.08
TB	hflKC	1362.68
TB	hflKC	1149.12
TB	hflKC	803.32
TB	hflKC	1267.68
TB	hflKC	1106.56
TB	hflKC	1218.28
TB	hflKC	1295.8
TB	hflKC	1090.6
TB	hflKC	449.92
TB	hflKC	2328.64
TB	hflKC	1605.12
TB	hflKC	4867.8
TB	hflKC	1799.68
TB	hflKC	727.32
TB	hflKC	710.6
TB	hflKC	547.2
TB	hflKC	541.88
TB	hflKC	1233.48
TB	hflKC	988
TB	hflKC	2112.04
TB	hflKC	1870.36
TB	hflKC	1528.36
TB	hflKC	844.36
TB	hflKC	1599.8
TB	hflKC	310.84
TB	hflKC	552.52
TB	hflKC	416.48
TB	hflKC	1878.72
TB	hflKC	1092.12
TB	hflKC	954.56
TB	hflKC	1045
TB	hflKC	1650.72
TB	hflKC	478.8
TB	hflKC	801.04
TB	hflKC	851.96
TB	hflKC	935.56
TB	hflKC	1599.8
TB	hflKC	2564.24
TB	hflKC	864.88
TB	hflKC	477.28
TB	hflKC	1376.36
TB	hflKC	3401
TB	hflKC	1326.2
TB	hflKC	1152.16
TB	hflKC	688.56
TB	hflKC	4516.68
TB	hflKC	813.2
TB	hflKC	820.8
TB	hflKC	708.32
TB	hflKC	1085.28
TB	hflKC	1602.08
TB	hflKC	597.36
TB	hflKC	4546.32
TB	hflKC	193.8
TB	hflKC	193.8
TB	hflKC	2257.96
TB	hflKC	1381.68
TB	hflKC	1468.32
TB	hflKC	456
TB	hflKC	5449.2
TB	hflKC	1150.64
TB	hflKC	966.72
TB	hflKC	13201.2
TB	hflKC	2456.32
TB	hflKC	2381.84
TB	hflKC	950.76
TB	hflKC	1031.32
TB	hflKC	1782.96
TB	hflKC	1052.6
TB	hflKC	2019.32
TB	hflKC	1706.2
TB	hflKC	2986.8
TB	hflKC	3399.48
TB	hflKC	1133.16
TB	hflKC	1094.4
TB	hflKC	765.32
TB	hflKC	1393.84
TB	hflKC	2960.2
TB	hflKC	1396.12
TB	hflKC	3524.88
TB	hflKC	468.92
TB	hflKC	1288.2
TB	hflKC	1122.52
TB	hflKC	716.68
TB	hflKC	674.88
TB	hflKC	2900.92
TB	hflKC	1431.84
TB	hflKC	4065.24
TB	hflKC	728.84
TB	hflKC	859.56
TB	hflKC	1941.04
TB	hflKC	535.8
TB	hflKC	561.64
TB	hflKC	1546.6
TB	hflKC	2403.12
TB	hflKC	863.36
TB	hflKC	892.24
TB	hflKC	994.84
TB	hflKC	7216.2
TB	hflKC	363.28
TB	hflKC	671.08
TB	hflKC	10095.8
TB	hflKC	1148.36
TB	hflKC	853.48
TB	hflKC	853.48
TB	hflKC	433.96
TB	hflKC	888.44
TB	hflKC	580.64
TB	hflKC	1562.56
TB	hflKC	546.44
TB	hflKC	1427.28
TB	hflKC	1719.88
TB	hflKC	681.72
TB	hflKC	1117.96
TB	hflKC	730.36
TB	hflKC	1713.8
TB	hflKC	5211.32
TB	hflKC	2085.44
TB	hflKC	3506.64
TB	hflKC	1565.6
TB	hflKC	346.56
TB	hflKC	1140.76
TB	hflKC	574.56
TB	hflKC	861.84
TB	hflKC	4401.92
TB	hflKC	1279.84
TB	hflKC	424.08
TB	hflKC	3219.36
TB	hflKC	1173.44
TB	hflKC	9129.88
TB	hflKC	1330.76
TB	hflKC	529.72
TB	hflKC	4019.64
TB	hflKC	774.44
TB	hflKC	592.04
TB	hflKC	1542.8
TB	hflKC	1011.56
TB	hflKC	1185.6
TB	hflKC	3033.92
TB	hflKC	5911.28
TB	hflKC	1423.48
TB	hflKC	788.12
TB	hflKC	3105.36
TB	hflKC	304.76
TB	hflKC	699.2
TB	hflKC	1064.76
TB	hflKC	1934.2
TB	hflKC	646
TB	hflKC	1358.12
TB	hflKC	1301.12
TB	hflKC	1701.64
TB	hflKC	1803.48
TB	hflKC	1615
TB	hflKC	1395.36
TB	hflKC	885.4
TB	hflKC	4341.88
TB	hflKC	972.04
TB	hflKC	745.56
TB	hflKC	832.96
TB	hflKC	989.52
TB	hflKC	1494.16
TB	hflKC	6097.48
TB	hflKC	6399.96
TB	hflKC	2238.96
TB	hflKC	3715.64
TB	hflKC	3246.72
TB	hflKC	801.04
TB	hflKC	2071.76
TB	hflKC	2241.24
TB	hflKC	735.68
TB	hflKC	4801.68
TB	hflKC	615.6
TB	hflKC	6228.2
TB	hflKC	2980.72
TB	hflKC	851.2
TB	hflKC	1779.92
TB	hflKC	1127.84
TB	hflKC	454.48
TB	hflKC	1045
TB	hflKC	1086.04
TB	hflKC	3212.52
TB	hflKC	1885.56
TB	hflKC	1258.56
TB	hflKC	418
TB	hflKC	1607.4
TB	hflKC	1114.92
TB	hflKC	1667.44
TB	hflKC	1245.64
TB	hflKC	1316.32
TB	hflKC	1153.68
TB	hflKC	6957.8
TB	hflKC	69.92
TB	hflKC	1154.44
TB	hflKC	1318.6
TB	hflKC	1570.16
TB	hflKC	2463.16
TB	hflKC	1116.44
TB	hflKC	857.28
TB	hflKC	2242
TB	hflKC	1306.44
TB	hflKC	3610
TB	hflKC	885.4
TB	hflKC	1014.6
TB	hflKC	815.48
TB	hflKC	1713.04
TB	hflKC	3451.16
TB	hflKC	813.96
TB	hflKC	959.88
TB	hflKC	1927.36
TB	hflKC	1789.8
TB	hflKC	5065.4
TB	hflKC	1722.16
TB	hflKC	2703.32
TB	hflKC	1276.8
TB	hflKC	356.44
TB	hflKC	1455.4
TB	hflKC	1144.56
TB	hflKC	2771.72
TB	hflKC	1632.48
TB	hflKC	711.36
TB	hflKC	825.36
TB	hflKC	2111.28
TB	hflKC	633.08
TB	hflKC	1011.56
TB	hflKC	471.2
TB	hflKC	1852.12
TB	hflKC	2033.76
TB	hflKC	994.84
TB	hflKC	173.28
TB	hflKC	802.56
TB	hflKC	1254
TB	hflKC	2824.92
TB	hflKC	791.16
TB	hflKC	1134.68
TB	hflKC	1341.4
TB	hflKC	4417.88
TB	hflKC	4084.24
TB	hflKC	1358.88
TB	hflKC	921.12
TB	hflKC	858.04
TB	hflKC	1710
TB	hflKC	1117.96
TB	hflKC	7115.88
TB	hflKC	4781.16
TB	hflKC	1991.2
TB	hflKC	1203.84
TB	hflKC	675.64
TB	hflKC	1245.64
TB	hflKC	2144.72
TB	hflKC	1037.4
TB	hflKC	802.56
TB	hflKC	934.04
TB	hflKC	927.96
TB	hflKC	1924.32
TB	hflKC	612.56
TB	hflKC	636.88
TB	hflKC	1649.96
TB	hflKC	3137.28
TB	hflKC	788.88
TB	hflKC	916.56
TB	hflKC	324.52
TB	hflKC	3103.08
TB	hflKC	2110.52
TB	hflKC	895.28
TB	hflKC	1532.16
TB	hflKC	291.84
TB	hflKC	434.72
TB	hflKC	592.04
TB	hflKC	908.96
TB	hflKC	794.2
TB	hflKC	3008.08
TB	hflKC	1776.88
TB	hflKC	2144.72
TB	hflKC	706.04
TB	hflKC	1321.64
TB	hflKC	823.84
TB	hflKC	2410.72
TB	hflKC	768.36
TB	hflKC	4523.52
TB	hflKC	1209.16
TB	hflKC	1911.4
TB	hflKC	1463
TB	hflKC	898.32
TB	hflKC	1782.96
TB	hflKC	419.52
TB	hflKC	1378.64
TB	hflKC	1808.04
TB	hflKC	835.24
TB	hflKC	291.08
TB	hflKC	1917.48
TB	hflKC	684.76
TB	hflKC	2813.52
TB	hflKC	3068.12
TB	hflKC	6082.28
TB	hflKC	840.56
TB	hflKC	1327.72
TB	hflKC	1010.04
TB	hflKC	424.84
TB	hflKC	965.2
TB	hflKC	827.64
TB	hflKC	617.88
TB	hflKC	596.6
TB	hflKC	1171.92
TB	hflKC	684.76
TB	hflKC	478.8
TB	hflKC	1345.96
TB	hflKC	1435.64
TB	hflKC	4637.52
TB	hflKC	2755
TB	hflKC	1432.6
TB	hflKC	1742.68
TB	hflKC	2090
TB	hflKC	1130.88
TB	hflKC	578.36
TB	hflKC	1520.76
TB	hflKC	437
TB	hflKC	742.52
TB	hflKC	893
TB	hflKC	411.92
TB	hflKC	948.48
TB	hflKC	657.4
TB	hflKC	977.36
TB	hflKC	5864.16
TB	hflKC	1489.6
TB	hflKC	1123.28
TB	hflKC	805.6
TB	hflKC	-57.76
TB	hflKC	1297.32
TB	hflKC	896.04
TB	hflKC	1833.12
TB	hflKC	3831.92
TB	hflKC	1222.08
TB	hflKC	656.64
TB	hflKC	1022.2
TB	hflKC	872.48
TB	hflKC	924.92
TB	hflKC	2206.28
TB	hflKC	1611.96
TB	hflKC	690.08
TB	hflKC	74.48
TB	hflKC	2752.72
TB	hflKC	1357.36
TB	hflKC	785.84
TB	hflKC	1609.68
TB	hflKC	962.16
TB	hflKC	1025.24
TB	hflKC	1437.16
TB	hflKC	1055.64
TB	hflKC	851.96
TB	hflKC	1307.96
TB	hflKC	2190.32
TB	hflKC	1047.28
TB	hflKC	954.56
TB	hflKC	915.04
TB	hflKC	766.08
TB	hflKC	937.08
TB	hflKC	1508.6
TB	hflKC	2098.36
TB	hflKC	1677.32
TB	hflKC	611.8
TB	hflKC	801.8
TB	hflKC	2476.08
TB	hflKC	2734.48
TB	hflKC	455.24
TB	hflKC	514.52
TB	hflKC	1919
TB	hflKC	282.72
TB	hflKC	355.68
TB	hflKC	4588.12
TB	hflKC	1111.12
TB	hflKC	933.28
TB	hflKC	749.36
TB	hflKC	1174.96
TB	hflKC	601.92
TB	hflKC	1671.24
TB	hflKC	2340.8
TB	hflKC	402.8
TB	hflKC	406.6
TB	hflKC	1114.16
TB	hflKC	984.2
TB	hflKC	810.16
TB	hflKC	2613.64
TB	hflKC	687.8
TB	hflKC	3089.4
TB	hflKC	518.32
TB	hflKC	2411.48
TB	hflKC	908.2
TB	hflKC	3546.16
TB	hflKC	1011.56
TB	hflKC	962.92
TB	hflKC	1109.6
TB	hflKC	1713.04
TB	hflKC	918.08
TB	hflKC	2450.24
TB	hflKC	24348.9
TB	hflKC	712.88
TB	hflKC	731.12
TB	hflKC	450.68
TB	hflKC	1038.92
TB	hflKC	721.24
TB	hflKC	1789.04
TB	hflKC	401.28
TB	hflKC	1488.08
TB	hflKC	10509.3
TB	hflKC	2517.12
TB	hflKC	1901.52
TB	hflKC	1178
TB	hflKC	910.48
TB	hflKC	1001.68
TB	hflKC	2931.32
TB	hflKC	354.16
TB	hflKC	724.28
TB	hflKC	980.4
TB	hflKC	776.72
TB	hflKC	2173.6
TB	hflKC	2484.44
TB	hflKC	1287.44
TB	hflKC	2004.12
TB	hflKC	4773.56
TB	hflKC	5639.96
TB	hflKC	435.48
TB	hflKC	1632.48
TB	hflKC	1653
TB	hflKC	959.12
TB	hflKC	747.08
TB	hflKC	3222.4
TB	hflKC	1428.8
TB	hflKC	3223.92
TB	hflKC	1608.16
TB	hflKC	899.84
TB	hflKC	867.16
TB	hflKC	774.44
TB	hflKC	702.24
TB	hflKC	285
TB	hflKC	781.28
TB	hflKC	1130.12
TB	hflKC	1251.72
TB	hflKC	1041.96
TB	hflKC	5164.96
TB	hflKC	801.8
TB	hflKC	652.08
TB	hflKC	2299.76
TB	hflKC	1339.12
TB	hflKC	408.12
TB	hflKC	600.4
TB	hflKC	2759.56
TB	hflKC	591.28
TB	hflKC	372.4
TB	hflKC	4483.24
TB	hflKC	755.44
TB	hflKC	6968.44
TB	hflKC	816.24
TB	hflKC	650.56
TB	hflKC	1278.32
TB	hflKC	1491.88
TB	hflKC	464.36
TB	hflKC	750.88
TB	hflKC	509.2
TB	hflKC	448.4
TB	hflKC	13064.4
TB	hflKC	1339.88
TB	hflKC	1160.52
TB	hflKC	2666.08
TB	hflKC	1098.2
TB	hflKC	905.92
TB	hflKC	4458.92
TB	hflKC	586.72
TB	hflKC	1286.68
TB	hflKC	1451.6
TB	hflKC	855
TB	hflKC	1326.2
TB	hflKC	202.92
TB	hflKC	771.4
TB	hflKC	5009.16
TB	hflKC	916.56
TB	hflKC	2739.8
TB	hflKC	844.36
TB	hflKC	2459.36
TB	hflKC	608
TB	hflKC	559.36
TB	hflKC	1083
TB	hflKC	903.64
TB	hflKC	1844.52
TB	hflKC	898.32
TB	hflKC	1893.16
TB	hflKC	331.36
TB	hflKC	1355.08
TB	hflKC	1034.36
TB	hflKC	822.32
TB	hflKC	1298.84
TB	hflKC	1522.28
TB	hflKC	1341.4
TB	hflKC	2069.48
TB	hflKC	1164.32
TB	hflKC	749.36
TB	hflKC	1609.68
TB	hflKC	1175.72
TB	hflKC	1045
TB	hflKC	1831.6
TB	hflKC	1097.44
TB	hflKC	758.48
TB	hflKC	1053.36
TB	hflKC	2256.44
TB	hflKC	582.92
TB	hflKC	1242.6
TB	hflKC	654.36
TB	hflKC	2395.52
TB	hflKC	1036.64
TB	hflKC	929.48
TB	hflKC	966.72
TB	hflKC	613.32
TB	hflKC	2293.68
TB	hflKC	583.68
TB	hflKC	456.76
TB	hflKC	2231.36
TB	hflKC	1407.52
TB	hflKC	1656.04
TB	hflKC	164.16
TB	hflKC	1070.84
TB	hflKC	1261.6
TB	hflKC	725.8
TB	hflKC	313.12
TB	hflKC	2783.88
TB	hflKC	673.36
TB	hflKC	380
TB	hflKC	1104.28
TB	hflKC	2162.2
TB	hflKC	1634
TB	hflKC	1377.12
TB	hflKC	3034.68
TB	hflKC	563.92
TB	hflKC	1518.48
TB	hflKC	1029.04
TB	hflKC	1580.8
TB	hflKC	2466.2
TB	hflKC	513
TB	hflKC	1054.88
TB	hflKC	1850.6
TB	hflKC	489.44
TB	hflKC	6634.04
TB	hflKC	803.32
TB	hflKC	2710.16
TB	hflKC	764.56
TB	hflKC	961.4
TB	hflKC	660.44
TB	hflKC	5943.2
TB	hflKC	2516.36
TB	hflKC	732.64
TB	hflKC	578.36
TB	hflKC	1219.04
TB	hflKC	5125.44
TB	hflKC	1123.28
TB	hflKC	1640.84
TB	hflKC	521.36
TB	hflKC	1958.52
TB	hflKC	10051.8
TB	hflKC	832.96
TB	hflKC	747.08
TB	hflKC	630.8
TB	hflKC	1098.2
TB	hflKC	693.88
TB	hflKC	1139.24
TB	hflKC	1451.6
TB	hflKC	1036.64
TB	hflKC	3464.08
TB	hflKC	630.04
TB	hflKC	1171.16
TB	hflKC	828.4
TB	hflKC	3031.64
TB	hflKC	3809.12
TB	hflKC	654.36
TB	hflKC	1168.12
TB	hflKC	3556.8
TB	hflKC	1079.96
TB	hflKC	553.28
TB	hflKC	1232.72
TB	hflKC	509.96
TB	hflKC	3549.2
TB	hflKC	3030.88
TB	hflKC	444.6
TB	hflKC	10.64
TB	hflKC	471.2
TB	hflKC	430.16
TB	hflKC	1320.12
TB	hflKC	517.56
TB	hflKC	994.08
TB	hflKC	4036.36
TB	hflKC	1445.52
TB	hflKC	455.24
TB	hflKC	2020.08
TB	hflKC	1374.84
TB	hflKC	2711.68
TB	hflKC	1022.96
TB	hflKC	1925.08
TB	hflKC	632.32
TB	hflKC	2647.08
TB	hflKC	826.88
TB	hflKC	1389.28
TB	hflKC	836
TB	hflKC	642.96
TB	hflKC	1110.36
TB	hflKC	2537.64
TB	hflKC	1015.36
TB	hflKC	937.84
TB	hflKC	1376.36
TB	hflKC	951.52
TB	hflKC	1014.6
TB	hflKC	1646.16
TB	hflKC	2128
TB	hflKC	913.52
TB	hflKC	1382.44
TB	hflKC	979.64
TB	hflKC	2199.44
TB	hflKC	1887.08
TB	hflKC	952.28
TB	hflKC	828.4
TB	hflKC	782.8
TB	hflKC	643.72
TB	hflKC	777.48
TB	hflKC	1225.12
TB	hflKC	1469.08
TB	hflKC	478.04
TB	hflKC	856.52
TB	hflKC	1082.24
TB	hflKC	794.2
TB	hflKC	1118.72
TB	hflKC	1048.8
TB	hflKC	684.76
TB	hflKC	823.08
TB	hflKC	1295.04
TB	hflKC	1180.28
TB	hflKC	1469.08
TB	hflKC	8914.8
TB	hflKC	816.24
TB	hflKC	861.84
TB	hflKC	709.84
TB	hflKC	2432.76
TB	hflKC	1520
TB	hflKC	957.6
TB	hflKC	1084.52
TB	hflKC	855
TB	hflKC	896.04
TB	hflKC	1078.44
TB	hflKC	188.48
TB	hflKC	2707.12
TB	hflKC	1243.36
TB	hflKC	548.72
TB	hflKC	904.4
TB	hflKC	671.08
TB	hflKC	433.2
TB	hflKC	17563.6
TB	hflKC	1750.28
TB	hflKC	815.48
TB	hflKC	746.32
TB	hflKC	1564.08
TB	hflKC	14763.8
TB	hflKC	873.24
TB	hflKC	2365.88
TB	hflKC	835.24
TB	hflKC	1737.36
TB	hflKC	1563.32
TB	hflKC	1073.88
TB	hflKC	695.4
TB	hflKC	1590.68
TB	hflKC	1938.76
TB	hflKC	1207.64
TB	hflKC	530.48
TB	hflKC	1032.84
TB	hflKC	3008.08
TB	hflKC	739.48
TB	hflKC	1107.32
TB	hflKC	1171.92
TB	hflKC	752.4
TB	hflKC	752.4
TB	hflKC	2741.32
TB	hflKC	1273
TB	hflKC	737.2
TB	hflKC	679.44
TB	hflKC	1137.72
TB	hflKC	2588.56
TB	hflKC	753.16
TB	hflKC	2176.64
TB	hflKC	2679.76
TB	hflKC	1931.16
TB	hflKC	997.88
TB	hflKC	1657.56
TB	hflKC	508.44
TB	hflKC	1352.04
TB	hflKC	221.92
TB	hflKC	2581.72
TB	hflKC	3114.48
TB	hflKC	737.96
TB	hflKC	1225.12
TB	hflKC	997.12
TB	hflKC	84.36
TB	hflKC	601.16
TB	hflKC	1682.64
TB	hflKC	446.12
TB	hflKC	843.6
TB	hflKC	1763.2
TB	hflKC	2216.16
TB	hflKC	1307.2
TB	hflKC	3324.24
TB	hflKC	1800.44
TB	hflKC	3524.12
TB	hflKC	1212.2
TB	hflKC	496.28
TB	hflKC	2295.2
TB	hflKC	1944.84
TB	hflKC	475
TB	hflKC	607.24
TB	hflKC	1128.6
TB	hflKC	519.84
TB	hflKC	207.48
TB	hflKC	1401.44
TB	hflKC	391.4
TB	hflKC	1227.4
TB	hflKC	1704.68
TB	hflKC	231.04
TB	hflKC	847.4
TB	hflKC	864.12
TB	hflKC	488.68
TB	hflKC	918.84
TB	hflKC	1459.96
TB	hflKC	585.2
TB	hflKC	815.48
TB	hflKC	1162.04
TB	hflKC	1073.12
TB	hflKC	3922.36
TB	hflKC	497.8
TB	hflKC	805.6
TB	hflKC	1549.64
TB	hflKC	1618.04
TB	hflKC	1000.16
TB	hflKC	865.64
TB	hflKC	2723.08
TB	hflKC	430.16
TB	hflKC	2038.32
TB	hflKC	731.12
TB	hflKC	947.72
TB	hflKC	915.8
TB	hflKC	481.08
TB	hflKC	1419.68
TB	hflKC	1057.92
TB	hflKC	184.68
TB	hflKC	566.96
TB	hflKC	719.72
TB	hflKC	899.84
TB	hflKC	2275.44
TB	hflKC	763.8
TB	hflKC	2475.32
TB	hflKC	1145.32
TB	hflKC	284.24
TB	hflKC	1174.96
TB	hflKC	1205.36
TB	hflKC	3600.88
TB	hflKC	1529.12
TB	hflKC	1260.84
TB	hflKC	1113.4
TB	hflKC	1204.6
TB	hflKC	2397.8
TB	hflKC	1108.08
TB	hflKC	1239.56
TB	hflKC	3090.16
TB	hflKC	935.56
TB	hflKC	6567.16
TB	hflKC	559.36
TB	hflKC	2840.88
TB	hflKC	424.84
TB	hflKC	1297.32
TB	hflKC	848.16
TB	hflKC	11424.3
TB	hflKC	1182.56
TB	hflKC	2369.68
TB	hflKC	2321.8
TB	hflKC	1462.24
TB	hflKC	2341.56
TB	hflKC	622.44
TB	hflKC	6071.64
TB	hflKC	883.88
TB	hflKC	2767.92
TB	hflKC	648.28
TB	hflKC	3192.76
TB	hflKC	915.04
TB	hflKC	3708.8
TB	hflKC	1493.4
TB	hflKC	832.2
TB	hflKC	893
TB	hflKC	3905.64
TB	hflKC	555.56
TB	hflKC	3041.52
TB	hflKC	3545.4
TB	hflKC	987.24
TB	hflKC	1200.8
TB	hflKC	1865.04
TB	hflKC	1653.76
TB	hflKC	905.16
TB	hflKC	1476.68
TB	hflKC	1121.76
TB	hflKC	980.4
TB	hflKC	1585.36
TB	hflKC	1516.2
TB	hflKC	2986.04
TB	hflKC	651.32
TB	hflKC	3720.96
TB	hflKC	3491.44
TB	hflKC	611.04
TB	hflKC	1501.76
TB	hflKC	604.2
TB	hflKC	1165.08
TB	hflKC	1428.04
TB	hflKC	1440.96
TB	hflKC	3001.24
TB	hflKC	717.44
TB	hflKC	7065.72
TB	hflKC	691.6
TB	hflKC	1979.8
TB	hflKC	2205.52
TB	hflKC	941.64
TB	hflKC	2997.44
TB	hflKC	3114.48
TB	hflKC	2676.72
TB	hflKC	969
TB	hflKC	1861.24
TB	hflKC	630.04
TB	hflKC	760.76
TB	hflKC	687.04
TB	hflKC	812.44
TB	hflKC	2738.28
TB	hflKC	471.96
TB	hflKC	856.52
TB	hflKC	1076.16
TB	hflKC	1691.76
TB	hflKC	2058.84
TB	hflKC	490.2
TB	hflKC	1364.2
TB	hflKC	1267.68
TB	hflKC	3568.2
TB	hflKC	1754.84
TB	hflKC	845.88
TB	hflKC	665
TB	hflKC	918.08
TB	hflKC	1366.48
TB	hflKC	723.52
TB	hflKC	1084.52
TB	hflKC	1562.56
TB	hflKC	262.2
TB	hflKC	1092.88
TB	hflKC	1839.2
TB	hflKC	348.08
TB	hflKC	5731.16
TB	hflKC	1501.76
TB	hflKC	883.88
TB	hflKC	1123.28
TB	hflKC	4144.28
TB	hflKC	656.64
TB	hflKC	578.36
TB	hflKC	1485.8
TB	hflKC	1634
TB	hflKC	1390.04
TB	hflKC	3122.08
TB	hflKC	1390.8
TB	hflKC	2976.16
TB	hflKC	815.48
TB	hflKC	685.52
TB	hflKC	906.68
TB	hflKC	823.84
TB	hflKC	1358.12
TB	hflKC	706.8
TB	hflKC	1102
TB	hflKC	4136.68
TB	hflKC	3467.12
TB	hflKC	692.36
TB	hflKC	759.24
TB	hflKC	1779.16
TB	hflKC	1453.88
TB	hflKC	708.32
TB	hflKC	1279.08
TB	hflKC	596.6
TB	hflKC	1006.24
TB	hflKC	852.72
TB	hflKC	1541.28
TB	hflKC	779.76
TB	hflKC	823.84
TB	hflKC	796.48
TB	hflKC	823.84
TB	hflKC	5206
TB	hflKC	1146.84
TB	hflKC	977.36
TB	hflKC	3274.84
TB	hflKC	2901.68
TB	hflKC	818.52
TB	hflKC	1013.08
TB	hflKC	651.32
TB	hflKC	1883.28
TB	hflKC	480.32
TB	hflKC	993.32
TB	hflKC	820.8
TB	hflKC	1155.2
TB	hflKC	1004.72
TB	hflKC	1073.88
TB	hflKC	665
TB	hflKC	2345.36
TB	hflKC	1389.28
TB	hflKC	1236.52
TB	hflKC	1095.16
TB	hflKC	2015.52
TB	hflKC	808.64
TB	hflKC	984.96
TB	hflKC	1567.12
TB	hflKC	1226.64
TB	hflKC	1596
TB	hflKC	1472.12
TB	hflKC	842.84
TB	hflKC	978.88
TB	hflKC	1317.84
TB	hflKC	1251.72
TB	hflKC	896.8
TB	hflKC	1950.92
TB	hflKC	1371.04
TB	hflKC	343.52
TB	hflKC	1183.32
TB	hflKC	994.08
TB	hflKC	1418.16
TB	hflKC	660.44
TB	hflKC	2473.8
TB	hflKC	770.64
TB	hflKC	840.56
TB	hflKC	418.76
TB	hflKC	1592.2
TB	hflKC	3999.88
TB	hflKC	1279.08
TB	hflKC	931.76
TB	hflKC	1202.32
TB	hflKC	1107.32
TB	hflKC	644.48
TB	hflKC	1033.6
TB	hflKC	231.04
TB	hflKC	550.24
TB	hflKC	3154.76
TB	hflKC	1616.52
TB	hflKC	1970.68
TB	hflKC	871.72
TB	hflKC	1354.32
TB	hflKC	1450.84
TB	hflKC	1493.4
TB	hflKC	1014.6
TB	hflKC	908.96
TB	hflKC	753.92
TB	hflKC	2174.36
TB	hflKC	1039.68
TB	hflKC	1264.64
TB	hflKC	749.36
TB	hflKC	2641
TB	hflKC	922.64
TB	hflKC	1117.2
TB	hflKC	464.36
TB	hflKC	1731.28
TB	hflKC	3822.8
TB	hflKC	520.6
TB	hflKC	874.76
TB	hflKC	3167.68
TB	hflKC	231.8
TB	hflKC	813.2
TB	hflKC	1526.84
TB	hflKC	958.36
TB	hflKC	1304.16
TB	hflKC	2791.48
TB	hflKC	1053.36
TB	hflKC	521.36
TB	hflKC	786.6
TB	hflKC	4204.32
TB	hflKC	656.64
TB	hflKC	683.24
TB	hflKC	451.44
TB	hflKC	1603.6
TB	hflKC	1129.36
TB	hflKC	1547.36
TB	hflKC	1248.68
TB	hflKC	1264.64
TB	hflKC	1638.56
TB	hflKC	757.72
TB	hflKC	1196.24
TB	hflKC	1016.12
TB	hflKC	719.72
TB	hflKC	738.72
TB	hflKC	2903.96
TB	hflKC	1048.8
TB	hflKC	636.12
TB	hflKC	645.24
TB	hflKC	937.84
TB	hflKC	1073.12
TB	hflKC	957.6
TB	hflKC	772.16
TB	hflKC	754.68
TB	hflKC	1390.04
TB	hflKC	656.64
TB	hflKC	792.68
TB	hflKC	674.12
TB	hflKC	837.52
TB	hflKC	1263.88
TB	hflKC	179.36
TB	hflKC	962.16
TB	hflKC	133
TB	hflKC	549.48
TB	hflKC	1943.32
TB	hflKC	465.12
TB	hflKC	743.28
TB	hflKC	2725.36
TB	hflKC	1320.12
TB	hflKC	2109
TB	hflKC	804.84
TB	hflKC	1369.52
TB	hflKC	2295.96
TB	hflKC	1693.28
TB	hflKC	1250.2
TB	hflKC	2872.04
TB	hflKC	1087.56
TB	hflKC	1612.72
TB	hflKC	669.56
TB	hflKC	1632.48
TB	hflKC	254.6
TB	hflKC	1066.28
TB	hflKC	1636.28
TB	hflKC	434.72
TB	hflKC	877.04
TB	hflKC	311.6
TB	hflKC	820.8
TB	hflKC	2199.44
TB	hflKC	741
TB	hflKC	1745.72
TB	hflKC	2297.48
TB	hflKC	9442.24
TB	hflKC	751.64
TB	hflKC	869.44
TB	hflKC	1148.36
TB	hflKC	1412.08
TB	hflKC	984.96
TB	hflKC	1022.96
TB	hflKC	3587.96
TB	hflKC	880.84
TB	hflKC	1637.04
TB	hflKC	1394.6
TB	hflKC	1573.96
TB	hflKC	570.76
TB	hflKC	1050.32
TB	hflKC	4872.36
TB	hflKC	530.48
TB	hflKC	1000.16
TB	hflKC	1947.88
TB	hflKC	2485.96
TB	hflKC	1005.48
TB	hflKC	1269.96
TB	hflKC	1101.24
TB	hflKC	3727.8
TB	hflKC	2726.12
TB	hflKC	907.44
TB	hflKC	4768.24
TB	hflKC	817
TB	hflKC	1816.4
TB	hflKC	686.28
TB	hflKC	839.8
TB	hflKC	2021.6
TB	hflKC	1430.32
TB	hflKC	1141.52
TB	hflKC	1077.68
TB	hflKC	951.52
TB	hflKC	2308.12
TB	hflKC	249.28
TB	hflKC	791.16
TB	hflKC	338.96
TB	hflKC	1501
TB	hflKC	441.56
TB	hflKC	1378.64
TB	hflKC	8923.16
TB	hflKC	1320.88
TB	hflKC	1236.52
TB	hflKC	636.88
TB	hflKC	1391.56
TB	hflKC	2007.16
TB	hflKC	1178
TB	hflKC	1829.32
TB	hflKC	1402.2
TB	hflKC	1078.44
TB	hflKC	1464.52
TB	hflKC	583.68
TB	hflKC	696.92
TB	hflKC	967.48
TB	hflKC	984.96
TB	hflKC	795.72
TB	hflKC	2756.52
TB	hflKC	732.64
TB	hflKC	1529.12
TB	hflKC	2631.88
TB	hflKC	803.32
TB	hflKC	1529.88
TB	hflKC	406.6
TB	hflKC	1759.4
TB	hflKC	9098.72
TB	hflKC	858.04
TB	hflKC	1927.36
TB	hflKC	1325.44
TB	hflKC	1199.28
TB	hflKC	959.12
TB	hflKC	1373.32
TB	hflKC	1230.44
TB	hflKC	2007.16
TB	hflKC	255.36
TB	hflKC	2884.2
TB	hflKC	1634
TB	hflKC	606.48
TB	hflKC	1008.52
TB	hflKC	2730.68
TB	hflKC	3210.24
TB	hflKC	2406.16
TB	hflKC	1735.08
TB	hflKC	2813.52
TB	hflKC	2720.04
TB	hflKC	1396.88
TB	hflKC	1880.24
TB	hflKC	810.92
TB	hflKC	1114.16
TB	hflKC	1684.16
TB	hflKC	674.88
TB	hflKC	863.36
TB	hflKC	2693.44
TB	hflKC	748.6
TB	hflKC	1305.68
TB	hflKC	877.8
TB	hflKC	1055.64
TB	hflKC	281.96
TB	hflKC	2327.88
TB	hflKC	1358.88
TB	hflKC	1172.68
TB	hflKC	483.36
TB	hflKC	803.32
TB	hflKC	827.64
TB	hflKC	1374.08
TB	hflKC	655.88
TB	hflKC	1145.32
TB	hflKC	655.12
TB	hflKC	1062.48
TB	hflKC	409.64
TB	hflKC	675.64
TB	hflKC	1070.84
TB	hflKC	899.08
TB	hflKC	1586.88
TB	hflKC	2615.16
TB	hflKC	484.12
TB	hflKC	228
TB	hflKC	1323.16
TB	hflKC	1144.56
TB	hflKC	2790.72
TB	hflKC	5217.4
TB	hflKC	944.68
TB	hflKC	576.08
TB	hflKC	1102.76
TB	hflKC	618.64
TB	hflKC	1058.68
TB	hflKC	519.84
TB	hflKC	843.6
TB	hflKC	855.76
TB	hflKC	696.92
TB	hflKC	2502.68
TB	hflKC	2366.64
TB	hflKC	2164.48
TB	hflKC	3479.28
TB	hflKC	2106.72
TB	hflKC	1361.16
TB	hflKC	1729
TB	hflKC	1168.12
TB	hflKC	280.44
TB	hflKC	511.48
TB	hflKC	1846.04
TB	hflKC	1474.4
TB	hflKC	978.12
TB	hflKC	869.44
TB	hflKC	1072.36
TB	hflKC	663.48
TB	hflKC	1629.44
TB	hflKC	1668.96
TB	hflKC	2761.08
TB	hflKC	538.84
TB	hflKC	437.76
TB	hflKC	719.72
TB	hflKC	841.32
TB	hflKC	674.88
TB	hflKC	1180.28
TB	hflKC	900.6
TB	hflKC	1531.4
TB	hflKC	1435.64
TB	hflKC	241.68
TB	hflKC	294.12
TB	hflKC	730.36
TB	hflKC	579.12
TB	hflKC	988
TB	hflKC	1011.56
TB	hflKC	1016.12
TB	hflKC	1247.16
TB	hflKC	964.44
TB	hflKC	810.16
TB	hflKC	1450.84
TB	hflKC	5302.52
TB	hflKC	575.32
TB	hflKC	1173.44
TB	hflKC	579.12
TB	hflKC	1869.6
TB	hflKC	649.04
TB	hflKC	1044.24
TB	hflKC	5175.6
TB	hflKC	1861.24
TB	hflKC	5912.04
TB	hflKC	286.52
TB	hflKC	1279.08
TB	hflKC	1473.64
TB	hflKC	1904.56
TB	hflKC	763.8
TB	hflKC	1440.2
TB	hflKC	913.52
TB	hflKC	971.28
TB	hflKC	1617.28
TB	hflKC	1481.24
TB	hflKC	696.16
TB	hflKC	649.8
TB	hflKC	1146.84
TB	hflKC	2273.16
TB	hflKC	772.92
TB	hflKC	1051.08
TB	hflKC	728.08
TB	hflKC	1786
TB	hflKC	1087.56
TB	hflKC	987.24
TB	hflKC	614.84
TB	hflKC	3199.6
TB	hflKC	2244.28
TB	hflKC	932.52
TB	hflKC	1046.52
TB	hflKC	399
TB	hflKC	4473.36
TB	hflKC	864.12
TB	hflKC	1377.88
TB	hflKC	785.08
TB	hflKC	934.04
TB	hflKC	1156.72
TB	hflKC	2978.44
TB	hflKC	879.32
TB	hflKC	1369.52
TB	hflKC	1084.52
TB	hflKC	751.64
TB	hflKC	1010.04
TB	hflKC	1785.24
TB	hflKC	2136.36
TB	hflKC	877.04
TB	hflKC	298.68
TB	hflKC	1238.8
TB	hflKC	937.08
TB	hflKC	861.08
TB	hflKC	1417.4
TB	hflKC	673.36
TB	hflKC	851.2
TB	hflKC	833.72
TB	hflKC	1718.36
TB	hflKC	1611.96
TB	hflKC	876.28
TB	hflKC	660.44
TB	hflKC	692.36
TB	hflKC	1374.84
TB	hflKC	1526.08
TB	hflKC	2700.28
TB	hflKC	5064.64
TB	hflKC	1057.16
TB	hflKC	1247.92
TB	hflKC	1821.72
TB	hflKC	1028.28
TB	hflKC	1165.84
TB	hflKC	1386.24
TB	hflKC	2503.44
TB	hflKC	1245.64
TB	hflKC	530.48
TB	hflKC	1425.76
TB	hflKC	929.48
TB	hflKC	648.28
TB	hflKC	1684.92
TB	hflKC	316.92
TB	hflKC	2276.96
TB	hflKC	733.4
TB	hflKC	1664.4
TB	hflKC	1109.6
TB	hflKC	596.6
TB	hflKC	1260.08
TB	hflKC	2019.32
TB	hflKC	706.04
TB	hflKC	911.24
TB	hflKC	490.96
TB	hflKC	2020.84
TB	hflKC	1191.68
TB	hflKC	500.08
TB	hflKC	854.24
TB	hflKC	1627.16
TB	hflKC	2809.72
TB	hflKC	939.36
TB	hflKC	2046.68
TB	hflKC	478.04
TB	hflKC	1808.04
TB	hflKC	1212.2
TB	hflKC	2373.48
TB	hflKC	757.72
TB	hflKC	1971.44
TB	hflKC	739.48
TB	hflKC	1383.2
TB	hflKC	682.48
TB	hflKC	550.24
TB	hflKC	2373.48
TB	hflKC	1057.16
TB	hflKC	639.92
TB	hflKC	797.24
TB	hflKC	16796
TB	hflKC	804.08
TB	hflKC	1628.68
TB	hflKC	1643.88
TB	hflKC	326.8
TB	hflKC	1555.72
TB	hflKC	718.96
TB	hflKC	1557.24
TB	hflKC	1241.84
TB	hflKC	567.72
TB	hflKC	1595.24
TB	hflKC	2929.04
TB	hflKC	690.08
TB	hflKC	3505.88
TB	hflKC	1991.2
TB	hflKC	448.4
TB	hflKC	1449.32
TB	hflKC	2645.56
TB	hflKC	1894.68
TB	hflKC	2465.44
TB	hflKC	261.44
TB	hflKC	903.64
TB	hflKC	3562.88
TB	hflKC	1029.04
TB	hflKC	1064
TB	hflKC	1221.32
TB	hflKC	805.6
TB	hflKC	1744.2
TB	hflKC	581.4
TB	hflKC	2101.4
TB	hflKC	2748.16
TB	hflKC	2077.84
TB	hflKC	2497.36
TB	hflKC	3154
TB	hflKC	1205.36
TB	hflKC	692.36
TB	hflKC	1396.88
TB	hflKC	931.76
TB	hflKC	2891.8
TB	hflKC	921.88
TB	hflKC	1301.88
TB	hflKC	1680.36
TB	hflKC	961.4
TB	hflKC	5337.48
TB	hflKC	1276.8
TB	hflKC	517.56
TB	hflKC	832.96
TB	hflKC	2276.96
TB	hflKC	6046.56
TB	hflKC	330.6
TB	hflKC	2941.2
TB	hflKC	831.44
TB	hflKC	782.8
TB	hflKC	93.48
TB	hflKC	509.96
TB	hflKC	941.64
TB	hflKC	778.24
TB	hflKC	830.68
TB	hflKC	1317.08
TB	hflKC	1573.2
TB	hflKC	593.56
TB	hflKC	1203.08
TB	hflKC	1389.28
TB	hflKC	790.4
TB	hflKC	1508.6
TB	hflKC	549.48
TB	hflKC	310.08
TB	hflKC	1672
TB	hflKC	1094.4
TB	hflKC	1598.28
TB	hflKC	1021.44
TB	hflKC	310.08
TB	hflKC	1690.24
TB	hflKC	536.56
TB	hflKC	892.24
TB	hflKC	1249.44
TB	hflKC	4170.12
TB	hflKC	1597.52
TB	hflKC	778.24
TB	hflKC	1150.64
TB	hflKC	945.44
TB	hflKC	829.92
TB	hflKC	930.24
TB	hflKC	879.32
TB	hflKC	601.16
TB	hflKC	252.32
TB	hflKC	5339.76
TB	hflKC	839.8
TB	hflKC	1137.72
TB	hflKC	4874.64
TB	hflKC	956.08
TB	hflKC	1041.2
TB	hflKC	498.56
TB	hflKC	1145.32
TB	hflKC	2710.16
TB	hflKC	676.4
TB	hflKC	2020.08
TB	hflKC	2435.8
TB	hflKC	2143.96
TB	hflKC	1397.64
TB	hflKC	799.52
TB	hflKC	1417.4
TB	hflKC	1401.44
TB	hflKC	1428.8
TB	hflKC	734.16
TB	hflKC	299.44
TB	hflKC	1421.2
TB	hflKC	1193.96
TB	hflKC	1710
TB	hflKC	1326.96
TB	hflKC	1750.28
TB	hflKC	1641.6
TB	hflKC	1311
TB	hflKC	1131.64
TB	hflKC	1377.12
TB	hflKC	754.68
TB	hflKC	809.4
TB	hflKC	485.64
TB	hflKC	630.8
TB	hflKC	8648.8
TB	hflKC	1064.76
TB	hflKC	4596.48
TB	hflKC	555.56
TB	hflKC	975.84
TB	hflKC	2494.32
TB	hflKC	357.96
TB	hflKC	433.2
TB	hflKC	697.68
TB	hflKC	1374.84
TB	hflKC	2704.84
TB	hflKC	1413.6
TB	hflKC	1773.08
TB	hflKC	863.36
TB	hflKC	171.76
TB	hflKC	3923.12
TB	hflKC	703.76
TB	hflKC	1184.84
TB	hflKC	1091.36
TB	hflKC	839.04
TB	hflKC	2305.08
TB	hflKC	694.64
TB	hflKC	2751.96
TB	hflKC	934.04
TB	hflKC	1119.48
TB	hflKC	1126.32
TB	hflKC	1037.4
TB	hflKC	2973.88
TB	hflKC	2340.8
TB	hflKC	1528.36
TB	hflKC	646
TB	hflKC	1162.04
TB	hflKC	1204.6
TB	hflKC	2407.68
TB	hflKC	4491.6
TB	hflKC	1210.68
TB	hflKC	1997.28
TB	hflKC	4807
TB	hflKC	853.48
TB	hflKC	1104.28
TB	hflKC	997.12
TB	hflKC	1442.48
TB	hflKC	1947.12
TB	hflKC	844.36
TB	hflKC	1455.4
TB	hflKC	1056.4
TB	hflKC	1293.52
TB	hflKC	2574.88
TB	hflKC	834.48
TB	hflKC	994.08
TB	hflKC	4946.84
TB	hflKC	339.72
TB	hflKC	1954.72
TB	hflKC	1504.8
TB	hflKC	3030.12
TB	hflKC	872.48
TB	hflKC	741.76
TB	hflKC	1248.68
TB	hflKC	845.88
TB	hflKC	971.28
TB	hflKC	599.64
TB	hflKC	2625.04
TB	hflKC	962.92
TB	hflKC	734.92
TB	hflKC	719.72
TB	hflKC	662.72
TB	hflKC	712.12
TB	hflKC	2121.16
TB	hflKC	692.36
TB	hflKC	3572
TB	hflKC	1016.88
TB	hflKC	617.88
TB	hflKC	3717.16
TB	hflKC	829.16
TB	hflKC	1271.48
TB	hflKC	1345.96
TB	hflKC	3014.16
TB	hflKC	1221.32
TB	hflKC	839.8
TB	hflKC	1087.56
TB	hflKC	1361.16
TB	hflKC	1582.32
TB	hflKC	2132.56
TB	hflKC	1157.48
TB	hflKC	4233.96
TB	hflKC	1221.32
TB	hflKC	703.76
TB	hflKC	779.76
TB	hflKC	215.84
TB	hflKC	423.32
TB	hflKC	1031.32
TB	hflKC	1522.28
TB	hflKC	836
TB	hflKC	1702.4
TB	hflKC	1304.16
TB	hflKC	937.08
TB	hflKC	1182.56
TB	hflKC	444.6
TB	hflKC	1466.04
TB	hflKC	667.28
TB	hflKC	897.56
TB	hflKC	642.96
TB	hflKC	1589.92
TB	hflKC	3586.44
TB	hflKC	1355.84
TB	hflKC	1693.28
TB	hflKC	944.68
TB	hflKC	642.2
TB	hflKC	786.6
TB	hflKC	3125.12
TB	hflKC	1871.12
TB	hflKC	712.88
TB	hflKC	968.24
TB	hflKC	752.4
TB	hflKC	965.96
TB	hflKC	661.2
TB	hflKC	1885.56
TB	hflKC	3164.64
TB	hflKC	573.04
TB	hflKC	5469.72
TB	hflKC	1548.88
TB	hflKC	1333.8
TB	hflKC	364.8
TB	hflKC	625.48
TB	hflKC	5471.24
TB	hflKC	2641
TB	hflKC	534.28
TB	hflKC	846.64
TB	hflKC	1876.44
TB	hflKC	4668.68
TB	hflKC	2205.52
TB	hflKC	2589.32
TB	hflKC	646
TB	hflKC	878.56
TB	hflKC	906.68
[truncated: 88,001 more rows]

## Sheet: S6B_Fig
Condition	Strain	Blue.C.A (510nm)
TB	hflKC	8005.84
TB	hflKC	20253.2
TB	hflKC	5348.12
TB	hflKC	21010.2
TB	hflKC	4737.84
TB	hflKC	4757.6
TB	hflKC	3848.64
TB	hflKC	3142.6
TB	hflKC	4417.88
TB	hflKC	6261.64
TB	hflKC	7036.84
TB	hflKC	11276.1
TB	hflKC	2801.36
TB	hflKC	10158.9
TB	hflKC	6308
TB	hflKC	3382.76
TB	hflKC	16428.9
TB	hflKC	7137.92
TB	hflKC	19188.5
TB	hflKC	7113.6
TB	hflKC	3004.28
TB	hflKC	5573.08
TB	hflKC	11794.4
TB	hflKC	4870.84
TB	hflKC	5234.12
TB	hflKC	6559.56
TB	hflKC	4393.56
TB	hflKC	4649.68
TB	hflKC	4523.52
TB	hflKC	4918.72
TB	hflKC	10997.2
TB	hflKC	15041.9
TB	hflKC	5718.24
TB	hflKC	2327.88
TB	hflKC	5330.64
TB	hflKC	8967.24
TB	hflKC	19532
TB	hflKC	7136.4
TB	hflKC	3852.44
TB	hflKC	4125.28
TB	hflKC	6757.92
TB	hflKC	7697.28
TB	hflKC	8296.16
TB	hflKC	4849.56
TB	hflKC	2739.04
TB	hflKC	4156.44
TB	hflKC	3719.44
TB	hflKC	4811.56
TB	hflKC	4119.2
TB	hflKC	4263.6
TB	hflKC	9569.16
TB	hflKC	7183.52
TB	hflKC	2739.04
TB	hflKC	5017.52
TB	hflKC	7388.72
TB	hflKC	9230.96
TB	hflKC	8417.76
TB	hflKC	5300.24
TB	hflKC	5939.4
TB	hflKC	16851.5
TB	hflKC	7314.24
TB	hflKC	27328.8
TB	hflKC	4870.84
TB	hflKC	6864.32
TB	hflKC	3040
TB	hflKC	4923.28
TB	hflKC	6406.04
TB	hflKC	9845.04
TB	hflKC	6739.68
TB	hflKC	6466.84
TB	hflKC	7273.96
TB	hflKC	15944
TB	hflKC	7872.08
TB	hflKC	6025.28
TB	hflKC	11379.5
TB	hflKC	7847.76
TB	hflKC	4317.56
TB	hflKC	13494.6
TB	hflKC	6539.8
TB	hflKC	6605.92
TB	hflKC	7353.76
TB	hflKC	4162.52
TB	hflKC	5241.72
TB	hflKC	3787.08
TB	hflKC	5909.76
TB	hflKC	3948.2
TB	hflKC	4964.32
TB	hflKC	3812.92
TB	hflKC	19583.7
TB	hflKC	5061.6
TB	hflKC	11264
TB	hflKC	5240.2
TB	hflKC	29649.1
TB	hflKC	20034.4
TB	hflKC	12392.6
TB	hflKC	18468
TB	hflKC	4169.36
TB	hflKC	6362.72
TB	hflKC	5320.76
TB	hflKC	3896.52
TB	hflKC	3917.04
TB	hflKC	13415.5
TB	hflKC	3609.24
TB	hflKC	3926.92
TB	hflKC	8054.48
TB	hflKC	24307.1
TB	hflKC	4519.72
TB	hflKC	4706.68
TB	hflKC	8570.52
TB	hflKC	9150.4
TB	hflKC	5891.52
TB	hflKC	4209.64
TB	hflKC	4457.4
TB	hflKC	20760.9
TB	hflKC	7261.8
TB	hflKC	4262.84
TB	hflKC	6296.6
TB	hflKC	8712.64
TB	hflKC	20070.8
TB	hflKC	2739.8
TB	hflKC	6268.48
TB	hflKC	3931.48
TB	hflKC	6790.6
TB	hflKC	7314.24
TB	hflKC	3692.08
TB	hflKC	16158.4
TB	hflKC	4639.8
TB	hflKC	9773.6
TB	hflKC	6980.6
TB	hflKC	23059.9
TB	hflKC	4162.52
TB	hflKC	4550.12
TB	hflKC	7185.04
TB	hflKC	4273.48
TB	hflKC	4579
TB	hflKC	5426.4
TB	hflKC	4505.28
TB	hflKC	3556.8
TB	hflKC	11537.6
TB	hflKC	6547.4
TB	hflKC	4000.64
TB	hflKC	4062.2
TB	hflKC	20262.4
TB	hflKC	4844.24
TB	hflKC	9322.92
TB	hflKC	6261.64
TB	hflKC	5512.28
TB	hflKC	5820.84
TB	hflKC	9015.12
TB	hflKC	4324.4
TB	hflKC	9801.72
TB	hflKC	4575.96
TB	hflKC	11120.3
TB	hflKC	4000.64
TB	hflKC	9177.76
TB	hflKC	3912.48
TB	hflKC	25948.7
TB	hflKC	1082.24
TB	hflKC	24963
TB	hflKC	3888.16
TB	hflKC	2433.52
TB	hflKC	14063
TB	hflKC	6505.6
TB	hflKC	9034.88
TB	hflKC	3512.72
TB	hflKC	4331.24
TB	hflKC	6184.12
TB	hflKC	6929.68
TB	hflKC	12838.7
TB	hflKC	5543.44
TB	hflKC	6195.52
TB	hflKC	23845.8
TB	hflKC	3140.32
TB	hflKC	4180.76
TB	hflKC	3852.44
TB	hflKC	8990.04
TB	hflKC	3918.56
TB	hflKC	2637.2
TB	hflKC	6916
TB	hflKC	5883.16
TB	hflKC	4338.84
TB	hflKC	4629.92
TB	hflKC	8136.56
TB	hflKC	5344.32
TB	hflKC	4933.92
TB	hflKC	40172.8
TB	hflKC	6782.24
TB	hflKC	3869.16
TB	hflKC	4613.96
TB	hflKC	3627.48
TB	hflKC	5216.64
TB	hflKC	6800.48
TB	hflKC	8429.16
TB	hflKC	14583.6
TB	hflKC	5867.96
TB	hflKC	12671.5
TB	hflKC	4716.56
TB	hflKC	7833.32
TB	hflKC	8021.04
TB	hflKC	5892.28
TB	hflKC	7460.16
TB	hflKC	8258.92
TB	hflKC	15422.7
TB	hflKC	7226.08
TB	hflKC	10184.8
TB	hflKC	4672.48
TB	hflKC	7876.64
TB	hflKC	17620.6
TB	hflKC	1969.16
TB	hflKC	12078.7
TB	hflKC	7091.56
TB	hflKC	9818.44
TB	hflKC	7510.32
TB	hflKC	19536.6
TB	hflKC	7629.64
TB	hflKC	6437.2
TB	hflKC	7654.72
TB	hflKC	26364.4
TB	hflKC	3607.72
TB	hflKC	5779.8
TB	hflKC	3138.04
TB	hflKC	9356.36
TB	hflKC	3683.72
TB	hflKC	7494.36
TB	hflKC	4760.64
TB	hflKC	4617.76
TB	hflKC	7204.8
TB	hflKC	5997.92
TB	hflKC	7489.04
TB	hflKC	19348.8
TB	hflKC	3450.4
TB	hflKC	10827.7
TB	hflKC	8022.56
TB	hflKC	9374.6
TB	hflKC	3169.2
TB	hflKC	17873.7
TB	hflKC	5723.56
TB	hflKC	29323.8
TB	hflKC	5765.36
TB	hflKC	11206.2
TB	hflKC	5864.16
TB	hflKC	11892.5
TB	hflKC	3682.2
TB	hflKC	8262.72
TB	hflKC	5232.6
TB	hflKC	17628.2
TB	hflKC	5931.8
TB	hflKC	8222.44
TB	hflKC	6545.12
TB	hflKC	7763.4
TB	hflKC	5101.12
TB	hflKC	11856.8
TB	hflKC	17030.1
TB	hflKC	5921.92
TB	hflKC	4836.64
TB	hflKC	12940.5
TB	hflKC	5142.16
TB	hflKC	7209.36
TB	hflKC	7461.68
TB	hflKC	13479.4
TB	hflKC	17071.9
TB	hflKC	27122.1
TB	hflKC	13201.2
TB	hflKC	13468
TB	hflKC	3534.76
TB	hflKC	4341.12
TB	hflKC	9560.04
TB	hflKC	4017.36
TB	hflKC	4814.6
TB	hflKC	6070.88
TB	hflKC	5199.16
TB	hflKC	7299.04
TB	hflKC	26030.8
TB	hflKC	4082.72
TB	hflKC	4726.44
TB	hflKC	8778.76
TB	hflKC	576.08
TB	hflKC	3871.44
TB	hflKC	11639.4
TB	hflKC	7621.28
TB	hflKC	5162.68
TB	hflKC	8708.84
TB	hflKC	25221.4
TB	hflKC	11990.5
TB	hflKC	3880.56
TB	hflKC	4303.88
TB	hflKC	23544.8
TB	hflKC	3170.72
TB	hflKC	8000.52
TB	hflKC	6085.32
TB	hflKC	5227.28
TB	hflKC	10737.3
TB	hflKC	5450.72
TB	hflKC	4912.64
TB	hflKC	4452.08
TB	hflKC	4988.64
TB	hflKC	18302.3
TB	hflKC	6651.52
TB	hflKC	3928.44
TB	hflKC	3773.4
TB	hflKC	5734.96
TB	hflKC	14150.4
TB	hflKC	10852.8
TB	hflKC	7371.24
TB	hflKC	32830.5
TB	hflKC	6322.44
TB	hflKC	13096.3
TB	hflKC	12122.8
TB	hflKC	6070.12
TB	hflKC	5240.96
TB	hflKC	12247.4
TB	hflKC	7033.04
TB	hflKC	9020.44
TB	hflKC	3347.8
TB	hflKC	6412.88
TB	hflKC	4328.96
TB	hflKC	9772.08
TB	hflKC	7145.52
TB	hflKC	5452.24
TB	hflKC	6121.8
TB	hflKC	4094.88
TB	hflKC	7577.2
TB	hflKC	7281.56
TB	hflKC	12094.6
TB	hflKC	7596.96
TB	hflKC	5035
TB	hflKC	7678.28
TB	hflKC	5237.92
TB	hflKC	5186.24
TB	hflKC	5369.4
TB	hflKC	7631.16
TB	hflKC	16062.6
TB	hflKC	6225.92
TB	hflKC	20709.2
TB	hflKC	6200.84
TB	hflKC	7560.48
TB	hflKC	12361.4
TB	hflKC	9638.32
TB	hflKC	5774.48
TB	hflKC	17838
TB	hflKC	28120
TB	hflKC	16229
TB	hflKC	5909.76
TB	hflKC	4747.72
TB	hflKC	6672.04
TB	hflKC	4793.32
TB	hflKC	5788.16
TB	hflKC	4142.76
TB	hflKC	7640.28
TB	hflKC	7926.8
TB	hflKC	4889.08
TB	hflKC	22214
TB	hflKC	9284.92
TB	hflKC	4329.72
TB	hflKC	4235.48
TB	hflKC	4884.52
TB	hflKC	11615.1
TB	hflKC	5411.96
TB	hflKC	9196.76
TB	hflKC	14453.7
TB	hflKC	16368.9
TB	hflKC	3266.48
TB	hflKC	4550.12
TB	hflKC	5699.24
TB	hflKC	4711.24
TB	hflKC	14785.8
TB	hflKC	5194.6
TB	hflKC	14144.4
TB	hflKC	4803.2
TB	hflKC	4810.04
TB	hflKC	4579.76
TB	hflKC	6152.96
TB	hflKC	5847.44
TB	hflKC	26771
TB	hflKC	5332.92
TB	hflKC	6912.96
TB	hflKC	33440
TB	hflKC	3283.2
TB	hflKC	4938.48
TB	hflKC	6343.72
TB	hflKC	7761.12
TB	hflKC	5442.36
TB	hflKC	5633.12
TB	hflKC	5912.04
TB	hflKC	54329.4
TB	hflKC	3521.84
TB	hflKC	6260.12
TB	hflKC	10141.4
TB	hflKC	6811.12
TB	hflKC	6028.32
TB	hflKC	6428.84
TB	hflKC	4803.96
TB	hflKC	16375
TB	hflKC	3450.4
TB	hflKC	11143.1
TB	hflKC	8862.36
TB	hflKC	9129.88
TB	hflKC	6741.96
TB	hflKC	4174.68
TB	hflKC	15698.6
TB	hflKC	10305.6
TB	hflKC	6270.76
TB	hflKC	3471.68
TB	hflKC	4142.76
TB	hflKC	8758.24
TB	hflKC	5636.16
TB	hflKC	13057.6
TB	hflKC	4120.72
TB	hflKC	4544.04
TB	hflKC	7309.68
TB	hflKC	9354.84
TB	hflKC	5117.08
TB	hflKC	5546.48
TB	hflKC	3882.84
TB	hflKC	8312.88
TB	hflKC	3612.28
TB	hflKC	9600.32
TB	hflKC	2631.12
TB	hflKC	11780.8
TB	hflKC	4299.32
TB	hflKC	14528.9
TB	hflKC	7528.56
TB	hflKC	33678.6
TB	hflKC	65372.9
TB	hflKC	3507.4
TB	hflKC	3853.96
TB	hflKC	19412.7
TB	hflKC	5719.76
TB	hflKC	3499.04
TB	hflKC	8657.92
TB	hflKC	7009.48
TB	hflKC	5460.6
TB	hflKC	7831.8
TB	hflKC	8485.4
TB	hflKC	5702.28
TB	hflKC	7008.72
TB	hflKC	7120.44
TB	hflKC	3420
TB	hflKC	15874.1
TB	hflKC	9084.28
TB	hflKC	32569
TB	hflKC	9876.96
TB	hflKC	5525.2
TB	hflKC	4193.68
TB	hflKC	3528.68
TB	hflKC	5086.68
TB	hflKC	13238.4
TB	hflKC	5867.96
TB	hflKC	13719.5
TB	hflKC	14065.3
TB	hflKC	7645.6
TB	hflKC	5535.84
TB	hflKC	9854.16
TB	hflKC	2820.36
TB	hflKC	2940.44
TB	hflKC	4166.32
TB	hflKC	11688
TB	hflKC	9215.76
TB	hflKC	4632.96
TB	hflKC	4743.16
TB	hflKC	9926.36
TB	hflKC	4923.28
TB	hflKC	5988.04
TB	hflKC	6730.56
TB	hflKC	5413.48
TB	hflKC	13581.2
TB	hflKC	18109.3
TB	hflKC	3939.84
TB	hflKC	4751.52
TB	hflKC	8246
TB	hflKC	19990.3
TB	hflKC	6100.52
TB	hflKC	5924.2
TB	hflKC	4475.64
TB	hflKC	32249.8
TB	hflKC	4362.4
TB	hflKC	6499.52
TB	hflKC	4563.8
TB	hflKC	8289.32
TB	hflKC	7955.68
TB	hflKC	3621.4
TB	hflKC	30663.7
TB	hflKC	2329.4
TB	hflKC	2409.2
TB	hflKC	13183
TB	hflKC	6415.16
TB	hflKC	9369.28
TB	hflKC	4555.44
TB	hflKC	31141.8
TB	hflKC	7935.16
TB	hflKC	7531.6
TB	hflKC	72009.2
TB	hflKC	13864.7
TB	hflKC	8448.92
TB	hflKC	6569.44
TB	hflKC	6446.32
TB	hflKC	8821.32
TB	hflKC	4910.36
TB	hflKC	10367.2
TB	hflKC	9565.36
TB	hflKC	21679.8
TB	hflKC	24117.1
TB	hflKC	6437.96
TB	hflKC	4716.56
TB	hflKC	4901.24
TB	hflKC	8708.08
TB	hflKC	24369.4
TB	hflKC	10011.5
TB	hflKC	23534.2
TB	hflKC	4539.48
TB	hflKC	7111.32
TB	hflKC	6418.96
TB	hflKC	3201.88
TB	hflKC	3566.68
TB	hflKC	20611.2
TB	hflKC	13911.8
TB	hflKC	19693.9
TB	hflKC	3207.96
TB	hflKC	4353.28
TB	hflKC	11406.1
TB	hflKC	3202.64
TB	hflKC	4860.2
TB	hflKC	7381.12
TB	hflKC	13373.7
TB	hflKC	5218.16
TB	hflKC	5934.08
TB	hflKC	4703.64
TB	hflKC	37595.7
TB	hflKC	3246.72
TB	hflKC	4468.04
TB	hflKC	63121.8
TB	hflKC	7305.12
TB	hflKC	5223.48
TB	hflKC	7308.92
TB	hflKC	3786.32
TB	hflKC	4269.68
TB	hflKC	3993.04
TB	hflKC	7137.92
TB	hflKC	4624.6
TB	hflKC	13229.3
TB	hflKC	10822.4
TB	hflKC	4043.96
TB	hflKC	6009.32
TB	hflKC	5603.48
TB	hflKC	10011.5
TB	hflKC	34050.3
TB	hflKC	12309
TB	hflKC	20121
TB	hflKC	6054.92
TB	hflKC	4681.6
TB	hflKC	5586.76
TB	hflKC	4381.4
TB	hflKC	5127.72
TB	hflKC	27714.9
TB	hflKC	8863.88
TB	hflKC	2061.88
TB	hflKC	20785.2
TB	hflKC	6937.28
TB	hflKC	60561.4
TB	hflKC	6415.16
TB	hflKC	4316.8
TB	hflKC	26300.6
TB	hflKC	4094.88
TB	hflKC	4218.76
TB	hflKC	7128.8
TB	hflKC	5690.88
TB	hflKC	6517.76
TB	hflKC	16770.9
TB	hflKC	38211.3
TB	hflKC	10149
TB	hflKC	4104
TB	hflKC	14808.6
TB	hflKC	2368.92
TB	hflKC	3990
TB	hflKC	6908.4
TB	hflKC	12541.5
TB	hflKC	4679.32
TB	hflKC	6130.16
TB	hflKC	8369.88
TB	hflKC	8146.44
TB	hflKC	12334
TB	hflKC	10544.2
TB	hflKC	9085.04
TB	hflKC	5394.48
TB	hflKC	27984.7
TB	hflKC	6425.8
TB	hflKC	3794.68
TB	hflKC	6271.52
TB	hflKC	5095.8
TB	hflKC	9690
TB	hflKC	35426.6
TB	hflKC	37662.6
TB	hflKC	16685.8
TB	hflKC	17723.2
TB	hflKC	19009.9
TB	hflKC	4859.44
TB	hflKC	14050.9
TB	hflKC	13648.1
TB	hflKC	4164.04
TB	hflKC	23899
TB	hflKC	5024.36
TB	hflKC	41730.8
TB	hflKC	18164
TB	hflKC	5836.8
TB	hflKC	10368.7
TB	hflKC	7210.88
TB	hflKC	2823.4
TB	hflKC	7016.32
TB	hflKC	6315.6
TB	hflKC	21568.8
TB	hflKC	12369
TB	hflKC	7051.28
TB	hflKC	2908.52
TB	hflKC	10785.2
TB	hflKC	8024.08
TB	hflKC	10975.2
TB	hflKC	6769.32
TB	hflKC	11364.3
TB	hflKC	6011.6
TB	hflKC	47781.2
TB	hflKC	1785.24
TB	hflKC	7605.32
TB	hflKC	6951.72
TB	hflKC	8679.2
TB	hflKC	12979.3
TB	hflKC	6276.84
TB	hflKC	4860.2
TB	hflKC	12758.9
TB	hflKC	6058.72
TB	hflKC	19729.6
TB	hflKC	4447.52
TB	hflKC	5444.64
TB	hflKC	6774.64
TB	hflKC	10675
TB	hflKC	21644.8
TB	hflKC	4504.52
TB	hflKC	6132.44
TB	hflKC	10908.3
TB	hflKC	10255.4
TB	hflKC	34623.3
TB	hflKC	8731.64
TB	hflKC	17596.3
TB	hflKC	7604.56
TB	hflKC	2086.2
TB	hflKC	7736.04
TB	hflKC	7714
TB	hflKC	20288.2
TB	hflKC	10672.7
TB	hflKC	4290.96
TB	hflKC	6400.72
TB	hflKC	14536.5
TB	hflKC	3668.52
TB	hflKC	5349.64
TB	hflKC	3663.2
TB	hflKC	10598.2
TB	hflKC	10009.2
TB	hflKC	5218.16
TB	hflKC	3622.92
TB	hflKC	4334.28
TB	hflKC	7816.6
TB	hflKC	16071.7
TB	hflKC	5437.04
TB	hflKC	7629.64
TB	hflKC	6241.88
TB	hflKC	27516.6
TB	hflKC	18240
TB	hflKC	11750.4
TB	hflKC	7245.84
TB	hflKC	4480.96
TB	hflKC	9462.76
TB	hflKC	7327.92
TB	hflKC	18006.7
TB	hflKC	36610
TB	hflKC	13005.1
TB	hflKC	7841.68
TB	hflKC	5124.68
TB	hflKC	8844.88
TB	hflKC	11603.7
TB	hflKC	6536.76
TB	hflKC	6657.6
TB	hflKC	7156.92
TB	hflKC	7375.04
TB	hflKC	11854.5
TB	hflKC	5636.92
TB	hflKC	4721.88
TB	hflKC	8608.52
TB	hflKC	18851
TB	hflKC	3967.96
TB	hflKC	5301
TB	hflKC	3455.72
TB	hflKC	8937.6
TB	hflKC	14136.8
TB	hflKC	4490.84
TB	hflKC	11196.3
TB	hflKC	2390.2
TB	hflKC	5525.96
TB	hflKC	3669.28
TB	hflKC	5648.32
TB	hflKC	5069.96
TB	hflKC	18556.9
TB	hflKC	12415.4
TB	hflKC	13806.2
TB	hflKC	3724.76
TB	hflKC	7872.08
TB	hflKC	5547.24
TB	hflKC	13429.2
TB	hflKC	4940.76
TB	hflKC	28280.4
TB	hflKC	5962.2
TB	hflKC	9189.16
TB	hflKC	8598.64
TB	hflKC	6007.8
TB	hflKC	7687.4
TB	hflKC	4104.76
TB	hflKC	7487.52
TB	hflKC	11416
TB	hflKC	5758.52
TB	hflKC	2419.84
TB	hflKC	11074
TB	hflKC	5854.28
TB	hflKC	17577.3
TB	hflKC	19104.1
TB	hflKC	10253.9
TB	hflKC	4880.72
TB	hflKC	7292.2
TB	hflKC	4268.16
TB	hflKC	3819.76
TB	hflKC	8366.84
TB	hflKC	5989.56
TB	hflKC	3943.64
TB	hflKC	5462.12
TB	hflKC	7736.04
TB	hflKC	4265.88
TB	hflKC	3740.72
TB	hflKC	7270.92
TB	hflKC	9357.12
TB	hflKC	29678.8
TB	hflKC	16267
TB	hflKC	10591.4
TB	hflKC	11085.4
TB	hflKC	11976.1
TB	hflKC	7678.28
TB	hflKC	3395.68
TB	hflKC	8039.28
TB	hflKC	4616.24
TB	hflKC	5668.84
TB	hflKC	8706.56
TB	hflKC	3167.68
TB	hflKC	5982.72
TB	hflKC	4097.92
TB	hflKC	4784.96
TB	hflKC	37262.8
TB	hflKC	10775.3
TB	hflKC	5420.32
TB	hflKC	5662.76
TB	hflKC	-642.96
TB	hflKC	9016.64
TB	hflKC	5733.44
TB	hflKC	13910.3
TB	hflKC	24798
TB	hflKC	6681.16
TB	hflKC	3431.4
TB	hflKC	5158.88
TB	hflKC	5870.24
TB	hflKC	4316.8
TB	hflKC	12157.7
TB	hflKC	6060.24
TB	hflKC	4000.64
TB	hflKC	1582.32
TB	hflKC	17592.5
TB	hflKC	9448.32
TB	hflKC	4268.92
TB	hflKC	10240.2
TB	hflKC	6696.36
TB	hflKC	6878
TB	hflKC	7696.52
TB	hflKC	5905.96
TB	hflKC	6170.44
TB	hflKC	8908.72
TB	hflKC	11737.4
TB	hflKC	6289
TB	hflKC	5390.68
TB	hflKC	5144.44
TB	hflKC	4687.68
TB	hflKC	4965.08
TB	hflKC	10059.4
TB	hflKC	12795.4
TB	hflKC	12049
TB	hflKC	6719.92
TB	hflKC	4657.28
TB	hflKC	15421.9
TB	hflKC	14863.3
TB	hflKC	3575.04
TB	hflKC	3310.56
TB	hflKC	10045.7
TB	hflKC	2946.52
TB	hflKC	3252.04
TB	hflKC	26713.2
TB	hflKC	6563.36
TB	hflKC	3825.08
TB	hflKC	6057.2
TB	hflKC	7086.24
TB	hflKC	4023.44
TB	hflKC	9699.12
TB	hflKC	15177.2
TB	hflKC	3686
TB	hflKC	3252.8
TB	hflKC	7188.84
TB	hflKC	6650.76
TB	hflKC	5279.72
TB	hflKC	13873
TB	hflKC	6784.52
TB	hflKC	21399.3
TB	hflKC	4836.64
TB	hflKC	15310.2
TB	hflKC	4028.76
TB	hflKC	24026.6
TB	hflKC	5681
TB	hflKC	5548
TB	hflKC	8619.16
TB	hflKC	11554.3
TB	hflKC	6064.8
TB	hflKC	20144.6
TB	hflKC	70773.5
TB	hflKC	5943.2
TB	hflKC	3611.52
TB	hflKC	3838.76
TB	hflKC	6505.6
TB	hflKC	5557.12
TB	hflKC	11203.2
TB	hflKC	5196.12
TB	hflKC	7528.56
TB	hflKC	41860.8
TB	hflKC	15603.6
TB	hflKC	11826.4
TB	hflKC	6019.2
TB	hflKC	4266.64
TB	hflKC	4382.92
TB	hflKC	17350
TB	hflKC	4004.44
TB	hflKC	3780.24
TB	hflKC	6007.04
TB	hflKC	4138.96
TB	hflKC	16719.2
TB	hflKC	15651.4
TB	hflKC	9032.6
TB	hflKC	13466.4
TB	hflKC	25306.5
TB	hflKC	37857.1
TB	hflKC	2666.84
TB	hflKC	11569.5
TB	hflKC	11395.4
TB	hflKC	5518.36
TB	hflKC	4357.08
TB	hflKC	23466.5
TB	hflKC	8200.4
TB	hflKC	19125.4
TB	hflKC	9509.12
TB	hflKC	6508.64
TB	hflKC	5335.2
TB	hflKC	4740.12
TB	hflKC	4975.72
TB	hflKC	2615.16
TB	hflKC	4867.8
TB	hflKC	6371.84
TB	hflKC	8410.16
TB	hflKC	6259.36
TB	hflKC	34415.1
TB	hflKC	4626.88
TB	hflKC	4174.68
TB	hflKC	13594.1
TB	hflKC	5892.28
TB	hflKC	3399.48
TB	hflKC	5107.96
TB	hflKC	17075.7
TB	hflKC	3619.12
TB	hflKC	2707.88
TB	hflKC	11220.6
TB	hflKC	3590.24
TB	hflKC	50898
TB	hflKC	6056.44
TB	hflKC	4730.24
TB	hflKC	8752.16
TB	hflKC	10486.5
TB	hflKC	4658.8
TB	hflKC	5483.4
TB	hflKC	4381.4
TB	hflKC	3638.12
TB	hflKC	83612.2
TB	hflKC	9310
TB	hflKC	7680.56
TB	hflKC	18072.8
TB	hflKC	5962.96
TB	hflKC	5031.96
TB	hflKC	27091.7
TB	hflKC	4327.44
TB	hflKC	7311.96
TB	hflKC	9156.48
TB	hflKC	6466.08
TB	hflKC	6989.72
TB	hflKC	2664.56
TB	hflKC	6049.6
TB	hflKC	36528.6
TB	hflKC	6277.6
TB	hflKC	17268
TB	hflKC	5130.76
TB	hflKC	12932.9
TB	hflKC	4987.12
TB	hflKC	4925.56
TB	hflKC	7577.96
TB	hflKC	5745.6
TB	hflKC	10589.1
TB	hflKC	4189.12
TB	hflKC	11255.6
TB	hflKC	3316.64
TB	hflKC	7096.12
TB	hflKC	6603.64
TB	hflKC	6525.36
TB	hflKC	7482.2
TB	hflKC	7651.68
TB	hflKC	7590.88
TB	hflKC	12338.6
TB	hflKC	7309.68
TB	hflKC	6183.36
TB	hflKC	12166.1
TB	hflKC	6026.8
TB	hflKC	5689.36
TB	hflKC	10795.8
TB	hflKC	5681.76
TB	hflKC	3969.48
TB	hflKC	5304.8
TB	hflKC	17705.7
TB	hflKC	3869.92
TB	hflKC	5667.32
TB	hflKC	5256.92
TB	hflKC	18613.9
TB	hflKC	5763.08
TB	hflKC	5713.68
TB	hflKC	5763.08
TB	hflKC	7074.08
TB	hflKC	11375.7
TB	hflKC	4078.16
TB	hflKC	2955.64
TB	hflKC	16229
TB	hflKC	7973.16
TB	hflKC	12521.8
TB	hflKC	1276.04
TB	hflKC	6521.56
TB	hflKC	6779.96
TB	hflKC	4826
TB	hflKC	2755
TB	hflKC	19664.2
TB	hflKC	5693.16
TB	hflKC	5136.84
TB	hflKC	5980.44
TB	hflKC	11597.6
TB	hflKC	11552.8
TB	hflKC	8313.64
TB	hflKC	19932.5
TB	hflKC	3273.32
TB	hflKC	8934.56
TB	hflKC	5904.44
TB	hflKC	10446.2
TB	hflKC	16632.6
TB	hflKC	3882.84
TB	hflKC	7156.92
TB	hflKC	8771.16
TB	hflKC	4284.88
TB	hflKC	40297.5
TB	hflKC	5336.72
TB	hflKC	17255.8
TB	hflKC	4668.68
TB	hflKC	4667.16
TB	hflKC	6399.2
TB	hflKC	38629.3
TB	hflKC	17147.9
TB	hflKC	5384.6
TB	hflKC	4412.56
TB	hflKC	7113.6
TB	hflKC	28308.5
TB	hflKC	6867.36
TB	hflKC	10026.7
TB	hflKC	4651.96
TB	hflKC	11572.5
TB	hflKC	60268
TB	hflKC	4378.36
TB	hflKC	5395.24
TB	hflKC	4772.8
TB	hflKC	7125
TB	hflKC	4293.24
TB	hflKC	5519.12
TB	hflKC	7492.08
TB	hflKC	8843.36
TB	hflKC	24773.7
TB	hflKC	5239.44
TB	hflKC	6946.4
TB	hflKC	4290.96
TB	hflKC	17675.3
TB	hflKC	14187.7
TB	hflKC	4525.04
TB	hflKC	7546.04
TB	hflKC	23117.7
TB	hflKC	6617.32
TB	hflKC	5459.84
TB	hflKC	8473.24
TB	hflKC	3948.96
TB	hflKC	19740.2
TB	hflKC	23438.4
TB	hflKC	2888
TB	hflKC	1255.52
TB	hflKC	5746.36
TB	hflKC	5354.96
TB	hflKC	8328.08
TB	hflKC	2825.68
TB	hflKC	4856.4
TB	hflKC	31126.6
TB	hflKC	9970.44
TB	hflKC	3685.24
TB	hflKC	12554.4
TB	hflKC	9549.4
TB	hflKC	15199.2
TB	hflKC	6226.68
TB	hflKC	10974.4
TB	hflKC	4537.2
TB	hflKC	19047.1
TB	hflKC	4187.6
TB	hflKC	7137.92
TB	hflKC	5297.96
TB	hflKC	4128.32
TB	hflKC	6983.64
TB	hflKC	18263.6
TB	hflKC	5912.04
TB	hflKC	6270.76
TB	hflKC	7491.32
TB	hflKC	4786.48
TB	hflKC	7056.6
TB	hflKC	7901.72
TB	hflKC	14444.6
TB	hflKC	5297.96
TB	hflKC	6566.4
TB	hflKC	4904.28
TB	hflKC	14858.8
TB	hflKC	11701.7
TB	hflKC	5151.28
TB	hflKC	5635.4
TB	hflKC	4103.24
TB	hflKC	4378.36
TB	hflKC	5397.52
TB	hflKC	7856.12
TB	hflKC	7384.92
TB	hflKC	4717.32
TB	hflKC	5576.12
TB	hflKC	7828.76
TB	hflKC	4232.44
TB	hflKC	9176.24
TB	hflKC	5550.28
TB	hflKC	4502.24
TB	hflKC	4845.76
TB	hflKC	6279.88
TB	hflKC	6884.08
TB	hflKC	7688.16
TB	hflKC	61453.6
TB	hflKC	6290.52
TB	hflKC	5384.6
TB	hflKC	4254.48
TB	hflKC	15583.8
TB	hflKC	12099.2
TB	hflKC	6605.16
TB	hflKC	5957.64
TB	hflKC	4782.68
TB	hflKC	5006.88
TB	hflKC	5912.04
TB	hflKC	2479.12
TB	hflKC	15190.9
TB	hflKC	6642.4
TB	hflKC	5150.52
TB	hflKC	4496.92
TB	hflKC	4213.44
TB	hflKC	3315.88
TB	hflKC	111335
TB	hflKC	9509.88
TB	hflKC	5114.04
TB	hflKC	5183.2
TB	hflKC	8556.08
TB	hflKC	99411.8
TB	hflKC	4647.4
TB	hflKC	13526.5
TB	hflKC	5709.88
TB	hflKC	11549
TB	hflKC	6602.12
TB	hflKC	6214.52
TB	hflKC	5019.8
TB	hflKC	8614.6
TB	hflKC	9970.44
TB	hflKC	6146.12
TB	hflKC	3282.44
TB	hflKC	7328.68
TB	hflKC	17413.9
TB	hflKC	5398.28
TB	hflKC	5697.72
TB	hflKC	8309.08
TB	hflKC	4928.6
TB	hflKC	4777.36
TB	hflKC	22090.9
TB	hflKC	7736.8
TB	hflKC	4737.84
TB	hflKC	3813.68
TB	hflKC	5865.68
TB	hflKC	17284.7
TB	hflKC	5817.8
TB	hflKC	12973.2
TB	hflKC	16232.1
TB	hflKC	10576.2
TB	hflKC	8148.72
TB	hflKC	12057.4
TB	hflKC	3771.12
TB	hflKC	8272.6
TB	hflKC	2583.24
TB	hflKC	13702
TB	hflKC	19160.4
TB	hflKC	4848.04
TB	hflKC	6166.64
TB	hflKC	5468.96
TB	hflKC	-915.8
TB	hflKC	4803.96
TB	hflKC	12904.8
TB	hflKC	3369.08
TB	hflKC	5761.56
TB	hflKC	11089.9
TB	hflKC	14083.6
TB	hflKC	6452.4
TB	hflKC	19464.4
TB	hflKC	12839.4
TB	hflKC	21178.9
TB	hflKC	5790.44
TB	hflKC	5057.04
TB	hflKC	12234.5
TB	hflKC	11157.6
TB	hflKC	2543.72
TB	hflKC	3945.92
TB	hflKC	5326.84
TB	hflKC	3302.96
TB	hflKC	2063.4
TB	hflKC	6853.68
TB	hflKC	4107.04
TB	hflKC	7927.56
TB	hflKC	7779.36
TB	hflKC	2688.12
TB	hflKC	5290.36
TB	hflKC	4952.16
TB	hflKC	4034.84
TB	hflKC	6026.04
TB	hflKC	11516.3
TB	hflKC	4183.04
TB	hflKC	5243.24
TB	hflKC	7245.84
TB	hflKC	5937.12
TB	hflKC	25355.9
TB	hflKC	3428.36
TB	hflKC	5248.56
TB	hflKC	8100.08
TB	hflKC	7064.96
TB	hflKC	6068.6
TB	hflKC	6122.56
TB	hflKC	19634.6
TB	hflKC	3904.88
TB	hflKC	13702.8
TB	hflKC	5860.36
TB	hflKC	6227.44
TB	hflKC	4461.96
TB	hflKC	3518.8
TB	hflKC	7435.08
TB	hflKC	5551.04
TB	hflKC	1934.96
TB	hflKC	3902.6
TB	hflKC	4436.88
TB	hflKC	5213.6
TB	hflKC	13612.4
TB	hflKC	5416.52
TB	hflKC	13080.4
TB	hflKC	6447.08
TB	hflKC	2744.36
TB	hflKC	9302.4
TB	hflKC	8138.08
TB	hflKC	23783.4
TB	hflKC	11105.9
TB	hflKC	8286.28
TB	hflKC	6517.76
TB	hflKC	8084.12
TB	hflKC	17064.3
TB	hflKC	6565.64
TB	hflKC	5707.6
TB	hflKC	20507.8
TB	hflKC	5251.6
TB	hflKC	39247.9
TB	hflKC	4228.64
TB	hflKC	21435
TB	hflKC	4202.8
TB	hflKC	6777.68
TB	hflKC	4740.88
TB	hflKC	91370.2
TB	hflKC	6171.2
TB	hflKC	17281.6
TB	hflKC	16724.6
TB	hflKC	10230.4
TB	hflKC	12706.4
TB	hflKC	6608.2
TB	hflKC	31877.4
TB	hflKC	4648.16
TB	hflKC	17370.6
TB	hflKC	5416.52
TB	hflKC	24930.3
TB	hflKC	6512.44
TB	hflKC	24142.9
TB	hflKC	8567.48
TB	hflKC	4998.52
TB	hflKC	4864.76
TB	hflKC	21019.3
TB	hflKC	4077.4
TB	hflKC	20207.6
TB	hflKC	22382
TB	hflKC	5480.36
TB	hflKC	7432.04
TB	hflKC	10022.9
TB	hflKC	16856
TB	hflKC	5511.52
TB	hflKC	8015.72
TB	hflKC	5742.56
TB	hflKC	4864.76
TB	hflKC	10082.2
TB	hflKC	9417.16
TB	hflKC	18725.6
TB	hflKC	3733.12
TB	hflKC	19589
TB	hflKC	24111.8
TB	hflKC	4138.96
TB	hflKC	8367.6
TB	hflKC	5416.52
TB	hflKC	6562.6
TB	hflKC	8194.32
TB	hflKC	9285.68
TB	hflKC	17339.4
TB	hflKC	3906.4
TB	hflKC	47340.4
TB	hflKC	5772.96
TB	hflKC	14475.7
TB	hflKC	11750.4
TB	hflKC	6283.68
TB	hflKC	16742
TB	hflKC	21171.3
TB	hflKC	17026.3
TB	hflKC	6811.12
TB	hflKC	11811.2
TB	hflKC	4025.72
TB	hflKC	4571.4
TB	hflKC	3784.8
TB	hflKC	6102.8
TB	hflKC	19516
TB	hflKC	3409.36
TB	hflKC	5854.28
TB	hflKC	5431.72
TB	hflKC	9183.84
TB	hflKC	8508.2
TB	hflKC	4289.44
TB	hflKC	7791.52
TB	hflKC	6624.92
TB	hflKC	24306.3
TB	hflKC	10387.7
TB	hflKC	5042.6
TB	hflKC	4073.6
TB	hflKC	6845.32
TB	hflKC	6593.76
TB	hflKC	6159.04
TB	hflKC	8094
TB	hflKC	11431.9
TB	hflKC	2963.24
TB	hflKC	7254.96
TB	hflKC	9913.44
TB	hflKC	2942.72
TB	hflKC	32344.1
TB	hflKC	9512.92
TB	hflKC	5535.08
TB	hflKC	5961.44
TB	hflKC	24440.8
TB	hflKC	3368.32
TB	hflKC	4567.6
TB	hflKC	8329.6
TB	hflKC	9513.68
TB	hflKC	7435.84
TB	hflKC	20038.9
TB	hflKC	8510.48
TB	hflKC	16401.6
TB	hflKC	5408.16
TB	hflKC	3430.64
TB	hflKC	7442.68
TB	hflKC	6858.24
TB	hflKC	8469.44
TB	hflKC	5602.72
TB	hflKC	6482.8
TB	hflKC	24292.6
TB	hflKC	21923
TB	hflKC	6898.52
TB	hflKC	5257.68
TB	hflKC	8576.6
TB	hflKC	10997.2
TB	hflKC	3954.28
TB	hflKC	7039.12
TB	hflKC	5377.76
TB	hflKC	5649.08
TB	hflKC	6244.16
TB	hflKC	7534.64
TB	hflKC	6196.28
TB	hflKC	5514.56
TB	hflKC	6158.28
TB	hflKC	6029.08
TB	hflKC	17865.3
TB	hflKC	6193.24
TB	hflKC	5043.36
TB	hflKC	22235.3
TB	hflKC	20944.1
TB	hflKC	6102.8
TB	hflKC	6605.92
TB	hflKC	4788.76
TB	hflKC	11269.3
TB	hflKC	3674.6
TB	hflKC	6099
TB	hflKC	5943.2
TB	hflKC	8578.88
TB	hflKC	4810.04
TB	hflKC	7358.32
TB	hflKC	3868.4
TB	hflKC	17299.9
TB	hflKC	9172.44
TB	hflKC	9478.72
TB	hflKC	6581.6
TB	hflKC	15611.2
TB	hflKC	5947.76
TB	hflKC	6843.8
TB	hflKC	10938.7
TB	hflKC	10186.3
TB	hflKC	11096.8
TB	hflKC	10144.5
TB	hflKC	9318.36
TB	hflKC	8034.72
TB	hflKC	12015.6
TB	hflKC	8599.4
TB	hflKC	5859.6
TB	hflKC	12746.7
TB	hflKC	7526.28
TB	hflKC	3914
TB	hflKC	9765.24
TB	hflKC	7039.88
TB	hflKC	8733.92
TB	hflKC	4507.56
TB	hflKC	15859.7
TB	hflKC	6135.48
TB	hflKC	5177.88
TB	hflKC	5129.24
TB	hflKC	10310.2
TB	hflKC	27701.2
TB	hflKC	7907.04
TB	hflKC	5111.76
TB	hflKC	7586.32
TB	hflKC	6026.8
TB	hflKC	5431.72
TB	hflKC	7001.12
TB	hflKC	2666.08
TB	hflKC	3344.76
TB	hflKC	21324.8
TB	hflKC	9477.96
TB	hflKC	10364.1
TB	hflKC	6475.2
TB	hflKC	7205.56
TB	hflKC	7173.64
TB	hflKC	9241.6
TB	hflKC	4595.72
TB	hflKC	5389.92
TB	hflKC	3719.44
TB	hflKC	13207.3
TB	hflKC	7160.72
TB	hflKC	7899.44
TB	hflKC	6298.88
TB	hflKC	19191.5
TB	hflKC	6411.36
TB	hflKC	7495.12
TB	hflKC	4016.6
TB	hflKC	9521.28
TB	hflKC	25900
TB	hflKC	2637.2
TB	hflKC	4683.12
TB	hflKC	18278
TB	hflKC	2416.04
TB	hflKC	5480.36
TB	hflKC	8631.32
TB	hflKC	4898.96
TB	hflKC	7974.68
TB	hflKC	18736.3
TB	hflKC	6565.64
TB	hflKC	4900.48
TB	hflKC	4086.52
TB	hflKC	24653.6
TB	hflKC	5226.52
TB	hflKC	5234.12
TB	hflKC	4824.48
TB	hflKC	9448.32
TB	hflKC	7486
TB	hflKC	8765.08
TB	hflKC	6287.48
TB	hflKC	8306.04
TB	hflKC	10223.5
TB	hflKC	5802.6
TB	hflKC	7710.2
TB	hflKC	7238.24
TB	hflKC	5130
TB	hflKC	6051.88
TB	hflKC	18234.7
TB	hflKC	9322.16
TB	hflKC	4791.04
TB	hflKC	4592.68
TB	hflKC	5229.56
TB	hflKC	6907.64
TB	hflKC	4946.84
TB	hflKC	5003.08
TB	hflKC	3432.92
TB	hflKC	7069.52
TB	hflKC	4203.56
TB	hflKC	5341.28
TB	hflKC	3643.44
TB	hflKC	5034.24
TB	hflKC	6928.16
TB	hflKC	2541.44
TB	hflKC	5057.8
TB	hflKC	1776.12
TB	hflKC	3464.84
TB	hflKC	14471.2
TB	hflKC	3077.24
TB	hflKC	5381.56
TB	hflKC	19106.4
TB	hflKC	7816.6
TB	hflKC	9995.52
TB	hflKC	4851.84
TB	hflKC	6719.16
TB	hflKC	14256.8
TB	hflKC	8903.4
TB	hflKC	6795.16
TB	hflKC	16548.2
TB	hflKC	7896.4
TB	hflKC	13164.7
TB	hflKC	4370.76
TB	hflKC	9836.68
TB	hflKC	1811.84
TB	hflKC	6588.44
TB	hflKC	10376.3
TB	hflKC	3479.28
TB	hflKC	6545.88
TB	hflKC	2897.88
TB	hflKC	5687.84
TB	hflKC	21061.9
TB	hflKC	4784.2
TB	hflKC	10402.1
TB	hflKC	15498.7
TB	hflKC	16808.9
TB	hflKC	3695.12
TB	hflKC	4001.4
TB	hflKC	5826.92
TB	hflKC	8512
TB	hflKC	8437.52
TB	hflKC	4911.12
TB	hflKC	23886.8
TB	hflKC	4841.96
TB	hflKC	11103.6
TB	hflKC	6883.32
TB	hflKC	6730.56
TB	hflKC	3703.48
TB	hflKC	6586.16
TB	hflKC	14022.8
TB	hflKC	5668.84
TB	hflKC	7317.28
TB	hflKC	12014.8
TB	hflKC	15717.6
TB	hflKC	5186.24
TB	hflKC	6384.76
TB	hflKC	6167.4
TB	hflKC	22163.9
TB	hflKC	19466.6
TB	hflKC	5310.12
TB	hflKC	28807.8
TB	hflKC	4607.88
TB	hflKC	15130.8
TB	hflKC	6897
TB	hflKC	5136.84
TB	hflKC	10231.1
TB	hflKC	9191.44
TB	hflKC	6748.04
TB	hflKC	7202.52
TB	hflKC	5369.4
TB	hflKC	13679.2
TB	hflKC	2011.72
TB	hflKC	6820.24
TB	hflKC	3275.6
TB	hflKC	11380.2
TB	hflKC	3684.48
TB	hflKC	6726.76
TB	hflKC	57415
TB	hflKC	8810.68
TB	hflKC	8396.48
TB	hflKC	5094.28
TB	hflKC	9288.72
TB	hflKC	12583.3
TB	hflKC	8228.52
TB	hflKC	11620.4
TB	hflKC	8084.88
TB	hflKC	5791.96
TB	hflKC	9417.92
TB	hflKC	3269.52
TB	hflKC	5816.28
TB	hflKC	7002.64
TB	hflKC	5632.36
TB	hflKC	5627.04
TB	hflKC	18425.4
TB	hflKC	4847.28
TB	hflKC	9510.64
TB	hflKC	12198.8
TB	hflKC	5457.56
TB	hflKC	7177.44
TB	hflKC	2511.04
TB	hflKC	8740.76
TB	hflKC	58569.4
TB	hflKC	5215.88
TB	hflKC	11659.9
TB	hflKC	6967.68
TB	hflKC	7568.08
TB	hflKC	6406.04
TB	hflKC	7763.4
TB	hflKC	7128.8
TB	hflKC	13821.4
TB	hflKC	4237.76
TB	hflKC	19880.8
TB	hflKC	12853.1
TB	hflKC	3603.92
TB	hflKC	5621.72
TB	hflKC	17442.8
TB	hflKC	21809
TB	hflKC	14207.4
TB	hflKC	11147.7
TB	hflKC	17984.6
TB	hflKC	20852.9
TB	hflKC	6963.88
TB	hflKC	12703.4
TB	hflKC	3933
TB	hflKC	5448.44
TB	hflKC	9598.8
TB	hflKC	3867.64
TB	hflKC	5440.84
TB	hflKC	17606.2
TB	hflKC	6013.88
TB	hflKC	6175
TB	hflKC	4375.32
TB	hflKC	6143.84
TB	hflKC	2576.4
TB	hflKC	15041.9
TB	hflKC	7666.12
TB	hflKC	7090.8
TB	hflKC	4265.88
TB	hflKC	6114.2
TB	hflKC	5442.36
TB	hflKC	8879.84
TB	hflKC	4182.28
TB	hflKC	7469.28
TB	hflKC	4685.4
TB	hflKC	6684.96
TB	hflKC	3607.72
TB	hflKC	6228.2
TB	hflKC	6488.12
TB	hflKC	5881.64
TB	hflKC	9177.76
TB	hflKC	14392.9
TB	hflKC	3698.16
TB	hflKC	2844.68
TB	hflKC	8408.64
TB	hflKC	7951.12
TB	hflKC	15301.1
TB	hflKC	27338.7
TB	hflKC	8477.04
TB	hflKC	4545.56
TB	hflKC	6164.36
TB	hflKC	4492.36
TB	hflKC	8274.12
TB	hflKC	3998.36
TB	hflKC	5947.76
TB	hflKC	6117.24
TB	hflKC	5491
TB	hflKC	13220.2
TB	hflKC	18477.1
TB	hflKC	13145.7
TB	hflKC	14239.4
TB	hflKC	13851
TB	hflKC	6538.28
TB	hflKC	7401.64
TB	hflKC	5742.56
TB	hflKC	2308.88
TB	hflKC	4033.32
TB	hflKC	12955
TB	hflKC	8866.16
TB	hflKC	7432.04
TB	hflKC	4599.52
TB	hflKC	6356.64
TB	hflKC	4401.92
TB	hflKC	9014.36
TB	hflKC	10326.1
TB	hflKC	21461.6
TB	hflKC	4981.8
TB	hflKC	3847.88
TB	hflKC	5354.2
TB	hflKC	5596.64
TB	hflKC	4831.32
TB	hflKC	9642.88
TB	hflKC	6343.72
TB	hflKC	9040.96
TB	hflKC	8825.12
TB	hflKC	3065.08
TB	hflKC	3078.76
TB	hflKC	4318.32
TB	hflKC	3230.76
TB	hflKC	4586.6
TB	hflKC	5596.64
TB	hflKC	4445.24
TB	hflKC	5944.72
TB	hflKC	5652.12
TB	hflKC	4642.84
TB	hflKC	7990.64
TB	hflKC	33212.8
TB	hflKC	3684.48
TB	hflKC	8238.4
TB	hflKC	3914
TB	hflKC	8779.52
TB	hflKC	4393.56
TB	hflKC	6950.2
TB	hflKC	33332.1
TB	hflKC	10676.5
TB	hflKC	41281.7
TB	hflKC	1069.32
TB	hflKC	7109.04
TB	hflKC	8493
TB	hflKC	9075.16
TB	hflKC	5218.92
TB	hflKC	5633.12
TB	hflKC	5482.64
TB	hflKC	5788.92
TB	hflKC	7615.2
TB	hflKC	11098.3
TB	hflKC	4494.64
TB	hflKC	5515.32
TB	hflKC	7046.72
TB	hflKC	13290.1
TB	hflKC	5617.92
TB	hflKC	6315.6
TB	hflKC	4582.04
TB	hflKC	11604.4
TB	hflKC	5876.32
TB	hflKC	5060.08
TB	hflKC	4414.84
TB	hflKC	21783.1
TB	hflKC	18161.7
TB	hflKC	6479.76
TB	hflKC	6380.96
TB	hflKC	4338.08
TB	hflKC	27319
TB	hflKC	4068.28
TB	hflKC	8006.6
TB	hflKC	4319.84
TB	hflKC	4437.64
TB	hflKC	6378.68
TB	hflKC	19990.3
TB	hflKC	5253.88
TB	hflKC	5791.2
TB	hflKC	5436.28
TB	hflKC	4965.08
TB	hflKC	6099.76
TB	hflKC	10361.1
TB	hflKC	14830.6
TB	hflKC	4131.36
TB	hflKC	3312.08
TB	hflKC	6425.8
TB	hflKC	5400.56
TB	hflKC	4756.08
TB	hflKC	8770.4
TB	hflKC	5715.96
TB	hflKC	6317.12
TB	hflKC	7358.32
TB	hflKC	12099.2
TB	hflKC	9224.88
TB	hflKC	6282.16
TB	hflKC	3667.76
TB	hflKC	5301
TB	hflKC	9639.08
TB	hflKC	7428.24
TB	hflKC	15026.7
TB	hflKC	31825
TB	hflKC	7276.24
TB	hflKC	7938.96
TB	hflKC	13141.2
TB	hflKC	6134.72
TB	hflKC	7610.64
TB	hflKC	7684.36
TB	hflKC	15081.4
TB	hflKC	7479.92
TB	hflKC	3528.68
TB	hflKC	8962.68
TB	hflKC	5136.08
TB	hflKC	5142.16
TB	hflKC	13528.8
TB	hflKC	3972.52
TB	hflKC	17059.7
TB	hflKC	3686.76
TB	hflKC	7932.12
TB	hflKC	4899.72
TB	hflKC	4708.96
TB	hflKC	7051.28
TB	hflKC	11914.5
TB	hflKC	4618.52
TB	hflKC	5408.16
TB	hflKC	3980.12
TB	hflKC	13293.2
TB	hflKC	7932.12
TB	hflKC	3411.64
TB	hflKC	5008.4
TB	hflKC	10580
TB	hflKC	19561.6
TB	hflKC	5807.92
TB	hflKC	13240
TB	hflKC	3610
TB	hflKC	8889.72
TB	hflKC	5929.52
TB	hflKC	11317.2
TB	hflKC	3942.88
TB	hflKC	12685.9
TB	hflKC	4283.36
TB	hflKC	8717.2
TB	hflKC	4607.88
TB	hflKC	4200.52
TB	hflKC	14895.2
TB	hflKC	6411.36
TB	hflKC	4426.24
TB	hflKC	4768.24
TB	hflKC	128479
TB	hflKC	5879.36
TB	hflKC	7849.28
TB	hflKC	8514.28
TB	hflKC	2425.16
TB	hflKC	8825.88
TB	hflKC	4788.76
TB	hflKC	12950.4
TB	hflKC	5978.16
TB	hflKC	4437.64
TB	hflKC	9823.76
TB	hflKC	16324
TB	hflKC	4247.64
TB	hflKC	19921.1
TB	hflKC	12417.6
TB	hflKC	5498.6
TB	hflKC	8129.72
TB	hflKC	17021
TB	hflKC	13850.2
TB	hflKC	17075.7
TB	hflKC	2457.08
TB	hflKC	4934.68
TB	hflKC	28472.6
TB	hflKC	5779.8
TB	hflKC	6872.68
TB	hflKC	7857.64
TB	hflKC	4663.36
TB	hflKC	12150.1
TB	hflKC	4328.96
TB	hflKC	13066.7
TB	hflKC	16447.2
TB	hflKC	13910.3
TB	hflKC	19989.5
TB	hflKC	22826.6
TB	hflKC	8512.76
TB	hflKC	5333.68
TB	hflKC	8868.44
TB	hflKC	5873.28
TB	hflKC	18983.3
TB	hflKC	6843.04
TB	hflKC	7121.2
TB	hflKC	12799.9
TB	hflKC	5401.32
TB	hflKC	36135
TB	hflKC	7729.2
TB	hflKC	4414.08
TB	hflKC	8543.92
TB	hflKC	12490.6
TB	hflKC	42335.8
TB	hflKC	1868.08
TB	hflKC	22255.8
TB	hflKC	4869.32
TB	hflKC	4885.28
TB	hflKC	2205.52
TB	hflKC	4529.6
TB	hflKC	4505.28
TB	hflKC	6501.04
TB	hflKC	6026.04
TB	hflKC	8081.08
TB	hflKC	9218.04
TB	hflKC	5456.8
TB	hflKC	7443.44
TB	hflKC	12115.9
TB	hflKC	5402.08
TB	hflKC	8606.24
TB	hflKC	3135.76
TB	hflKC	1684.16
TB	hflKC	10649.1
TB	hflKC	6167.4
TB	hflKC	9802.48
TB	hflKC	4789.52
TB	hflKC	3352.36
TB	hflKC	9165.6
TB	hflKC	4040.16
TB	hflKC	6434.92
TB	hflKC	6935
TB	hflKC	27999.9
TB	hflKC	9501.52
TB	hflKC	5567
TB	hflKC	8100.08
TB	hflKC	4665.64
TB	hflKC	5429.44
TB	hflKC	9701.4
TB	hflKC	6536
TB	hflKC	5503.16
TB	hflKC	2530.04
TB	hflKC	29041.9
TB	hflKC	6579.32
TB	hflKC	5041.84
TB	hflKC	22984.7
TB	hflKC	5406.64
TB	hflKC	6679.64
TB	hflKC	6213
TB	hflKC	8244.48
TB	hflKC	14966.7
TB	hflKC	4132.12
TB	hflKC	13701.3
TB	hflKC	13629.1
TB	hflKC	15219
TB	hflKC	7688.92
TB	hflKC	6166.64
TB	hflKC	8857.8
TB	hflKC	7312.72
TB	hflKC	7767.96
TB	hflKC	5452.24
TB	hflKC	1162.04
TB	hflKC	10038.1
TB	hflKC	9924.84
TB	hflKC	10682.6
TB	hflKC	7567.32
TB	hflKC	10550.3
TB	hflKC	8494.52
TB	hflKC	8508.96
TB	hflKC	7829.52
TB	hflKC	6683.44
TB	hflKC	6456.2
TB	hflKC	5440.84
TB	hflKC	3730.08
TB	hflKC	4281.08
TB	hflKC	56889.8
TB	hflKC	6599.84
TB	hflKC	34134.6
TB	hflKC	3812.16
TB	hflKC	5725.84
TB	hflKC	14000
TB	hflKC	3455.72
TB	hflKC	3329.56
TB	hflKC	4026.48
TB	hflKC	7498.92
TB	hflKC	12198.8
TB	hflKC	8360.76
TB	hflKC	10273.7
TB	hflKC	4695.28
TB	hflKC	2903.96
TB	hflKC	15309.4
TB	hflKC	5196.12
TB	hflKC	8099.32
TB	hflKC	6507.12
TB	hflKC	5581.44
TB	hflKC	13819.1
TB	hflKC	3896.52
TB	hflKC	17009.6
TB	hflKC	5633.12
TB	hflKC	5687.84
TB	hflKC	9737.88
TB	hflKC	6413.64
TB	hflKC	16660.7
TB	hflKC	15211.4
TB	hflKC	7815.08
TB	hflKC	3715.64
TB	hflKC	7603.04
TB	hflKC	8836.52
TB	hflKC	15485
TB	hflKC	33509.9
TB	hflKC	5602.72
TB	hflKC	11850.7
TB	hflKC	30938.1
TB	hflKC	4792.56
TB	hflKC	7875.12
TB	hflKC	7534.64
TB	hflKC	11165.2
TB	hflKC	10518.4
TB	hflKC	4350.24
TB	hflKC	8933.04
TB	hflKC	5796.52
TB	hflKC	7064.96
TB	hflKC	14708.3
TB	hflKC	5731.16
TB	hflKC	5442.36
TB	hflKC	30682.7
TB	hflKC	2577.92
TB	hflKC	12005.7
TB	hflKC	9766
TB	hflKC	19491.7
TB	hflKC	5370.16
TB	hflKC	4677.04
TB	hflKC	7707.16
TB	hflKC	5195.36
TB	hflKC	6478.24
TB	hflKC	5227.28
TB	hflKC	17609.2
TB	hflKC	4974.96
TB	hflKC	5131.52
TB	hflKC	5109.48
TB	hflKC	5228.8
TB	hflKC	4358.6
TB	hflKC	15831.6
TB	hflKC	4289.44
TB	hflKC	20871.1
TB	hflKC	6536
TB	hflKC	4037.12
TB	hflKC	26786.2
TB	hflKC	4818.4
TB	hflKC	8005.08
TB	hflKC	6748.8
TB	hflKC	15722.9
TB	hflKC	8549.24
TB	hflKC	3974.04
TB	hflKC	6650.76
TB	hflKC	7103.72
TB	hflKC	6867.36
TB	hflKC	14344.2
TB	hflKC	7311.2
TB	hflKC	20804.2
TB	hflKC	8382.04
TB	hflKC	4791.04
TB	hflKC	4194.44
TB	hflKC	3714.12
TB	hflKC	6265.44
TB	hflKC	6024.52
TB	hflKC	10868
TB	hflKC	6171.2
TB	hflKC	9639.84
TB	hflKC	7216.96
TB	hflKC	5086.68
TB	hflKC	7644.84
TB	hflKC	3720.96
TB	hflKC	7734.52
TB	hflKC	3592.52
TB	hflKC	5934.08
TB	hflKC	4091.08
TB	hflKC	9972.72
TB	hflKC	19587.5
TB	hflKC	8309.84
TB	hflKC	9341.92
TB	hflKC	6703.2
TB	hflKC	4011.28
TB	hflKC	5080.6
TB	hflKC	15059.4
TB	hflKC	11374.2
TB	hflKC	3759.72
TB	hflKC	4452.08
TB	hflKC	4475.64
TB	hflKC	4813.08
TB	hflKC	5389.92
TB	hflKC	11235.8
TB	hflKC	19649.8
TB	hflKC	3830.4
TB	hflKC	30597.6
TB	hflKC	10016.8
TB	hflKC	6479.76
TB	hflKC	2739.8
TB	hflKC	3139.56
TB	hflKC	19586
TB	hflKC	19474.2
TB	hflKC	2606.04
TB	hflKC	3872.2
TB	hflKC	12916.2
TB	hflKC	30072.4
TB	hflKC	15127
TB	hflKC	16263.2
TB	hflKC	5120.88
TB	hflKC	4261.32
TB	hflKC	7805.96
[truncated: 88,001 more rows]
