# Supplementary material for: The SPFH complex HflK-HflC regulates aerobic respiration in bacteria
Source: PLoS Biol. 2025 Apr 7;23(4):e3003077. doi: 10.1371/journal.pbio.3003077 (PMC12005517; doi:10.1371/journal.pbio.3003077)
Supplement: S11 Data — (XLSX) [file pbio.3003077.s030.xlsx]

## Sheet: S7A_Fig
Medium	RPM	Strain	Time (min)	Replicate_1	Replicate_2	Replicate_3	Replicate_4	Replicate_5	Replicate_6	Replicate_7	Replicate_8	Mean	SD
TB	220	ΔhflKC + pMI107	0	78.9	78.4	74.9	98.4	82.6	70.7	73.7	74	78.95	8.68874
TB	220	ΔhflKC + pMI107	1	77.9	87.1	67.8	88.9	78.8	66.1	73	68.2	75.975	8.75178
TB	220	ΔhflKC + pMI107	2	51.7	62.2	40.2	65.3	52.7	35.8	41.2	38.8	48.4875	11.1827
TB	220	ΔhflKC + pMI107	3	30.5	41	20.1	42.8	30.7	8.3	13	41.4	28.475	13.3889
TB	220	ΔhflKC + pMI107	4	14.1	25.7	7.3	23.3	7.1	7.1	5.8	6.9	12.1625	8.05462
TB	220	ΔhflKC + pMI107	5	15.3	-	8.2	-	-	-	-	-	11.75	5.02046
TB	220	ΔhflKC + pMI107	6	7.2	7.3	-	7.1	-	-	-	-	7.2	0.1
TB	220	∆hflKC + pMI107 [0.02% L-arabinose]	0	81.2	64.6	70.7	76.4	76.1	72.7	79.2	78.8	74.9625	5.41979
TB	220	∆hflKC + pMI107 [0.02% L-arabinose]	1	49.1	50.2	53.3	55.3	49.8	41.8	29.9	41.7	46.3875	8.24282
TB	220	∆hflKC + pMI107 [0.02% L-arabinose]	2	6.5	6.2	6.7	7.4	6.8	6.7	6.1	7.1	6.6875	0.432394

## Sheet: S7B_Fig
Medium	RPM	Strain	Time (h)	Replicate_1	Replicate_2	Replicate_3	Mean	SD
TB	100	WT* + pgRNA	0	0.01	0.01	0.01	0.01	0
TB	100	WT* + pgRNA	2	0.13	0.14	0.14	0.136667	0.0057735
TB	100	WT* + pgRNA	4	0.41	0.33	0.3	0.346667	0.0568624
TB	100	WT* + pgRNA	6	0.57	0.64	0.64	0.616667	0.0404145
TB	100	WT* + pgRNA	8	0.84	0.9	0.87	0.87	0.03
TB	100	WT* + pMI112	0	0.01	0.01	0.01	0.01	0
TB	100	WT* + pMI112	2	0.15	0.17	0.15	0.156667	0.011547
TB	100	WT* + pMI112	4	0.34	0.37	0.38	0.363333	0.0208167
TB	100	WT* + pMI112	6	0.61	0.63	0.73	0.656667	0.064291
TB	100	WT* + pMI112	8	0.89	1	0.91	0.933333	0.0585947
TB	100	WT* + pMI112 [0.2µM aTC]	0	0.01	0.01	0.01	0.01	0
TB	100	WT* + pMI112 [0.2µM aTC]	2	0.13	0.13	0.11	0.123333	0.011547
TB	100	WT* + pMI112 [0.2µM aTC]	4	0.38	0.31	0.3	0.33	0.043589
TB	100	WT* + pMI112 [0.2µM aTC]	6	0.61	0.6	0.53	0.58	0.043589
TB	100	WT* + pMI112 [0.2µM aTC]	8	0.84	0.85	0.83	0.84	0.01

## Sheet: S7C_Fig
Medium	RPM	Strain	Time (h)	Replicate_1	Replicate_2	Replicate_3	Mean	SD
TB	220	WT* + pgRNA	0	0.01	0.01	0.01	0.01	0
TB	220	WT* + pgRNA	2	0.23	0.25	0.23	0.236667	0.011547
TB	220	WT* + pgRNA	4	0.53	0.51	0.49	0.51	0.02
TB	220	WT* + pgRNA	6	1.17	1	1.16	1.11	0.0953939
TB	220	WT* + pgRNA	8	1.55	1.5	1.59	1.54667	0.0450925
TB	220	WT* + pMI112	0	0.01	0.01	0.01	0.01	0
TB	220	WT* + pMI112	2	0.19	0.23	0.2	0.206667	0.0208167
TB	220	WT* + pMI112	4	0.52	0.5	0.43	0.483333	0.0472582
TB	220	WT* + pMI112	6	1.13	1	1.06	1.06333	0.0650641
TB	220	WT* + pMI112	8	1.5	1.45	1.53	1.49333	0.0404145
TB	220	WT* + pMI112 [0.2µM aTC]	0	0.01	0.01	0.01	0.01	0
TB	220	WT* + pMI112 [0.2µM aTC]	2	0.15	0.17	0.14	0.153333	0.0152753
TB	220	WT* + pMI112 [0.2µM aTC]	4	0.44	0.4	0.46	0.433333	0.0305505
TB	220	WT* + pMI112 [0.2µM aTC]	6	0.73	0.7	0.89	0.773333	0.102144
TB	220	WT* + pMI112 [0.2µM aTC]	8	1	1.15	1.12	1.09	0.0793725

## Sheet: S7D_Fig
Medium	RPM	Strain	Time (h)	Replicate_1	Replicate_2	Replicate_3	Mean	SD
TB	300	WT* + pgRNA	0	0.01	0.01	0.01	0.01	0
TB	300	WT* + pgRNA	2	0.18	0.16	0.16	0.166667	0.011547
TB	300	WT* + pgRNA	4	0.54	0.5	0.38	0.473333	0.0832666
TB	300	WT* + pgRNA	6	1.23	1.2	1.25	1.22667	0.0251661
TB	300	WT* + pgRNA	8	1.7	1.63	1.74	1.69	0.0556776
TB	300	WT* + pMI112	0	0.01	0.01	0.01	0.01	0
TB	300	WT* + pMI112	2	0.15	0.14	0.15	0.146667	0.0057735
TB	300	WT* + pMI112	4	0.52	0.53	0.5	0.516667	0.0152753
TB	300	WT* + pMI112	6	1.23	1.2	1.19	1.20667	0.0208167
TB	300	WT* + pMI112	8	1.77	1.56	1.58	1.63667	0.115902
TB	300	WT* + pMI112 [0.2µM aTC]	0	0.01	0.01	0.01	0.01	0
TB	300	WT* + pMI112 [0.2µM aTC]	2	0.13	0.14	0.14	0.136667	0.0057735
TB	300	WT* + pMI112 [0.2µM aTC]	4	0.4	0.38	0.36	0.38	0.02
TB	300	WT* + pMI112 [0.2µM aTC]	6	0.76	0.7	0.82	0.76	0.06
TB	300	WT* + pMI112 [0.2µM aTC]	8	1.22	1.35	1.28	1.28333	0.0650641

## Sheet: S7E_Fig
Medium	RPM	Strain	Time (h)	Replicate_1	Replicate_2	Replicate_3	Mean	SD
TB	100	WT* + pgRNA	8	0.84	0.9	0.87	0.87	0.03
TB	100	WT* + pMI112	8	0.89	1	0.91	0.933333	0.0585947
TB	100	WT* + pMI112 [0.2µM aTC]	8	0.84	0.85	0.83	0.84	0.01
TB	220	WT* + pgRNA	8	1.55	1.5	1.59	1.54667	0.0450925
TB	220	WT* + pMI112	8	1.5	1.45	1.53	1.49333	0.0404145
TB	220	WT* + pMI112 [0.2µM aTC]	8	1	1.15	1.12	1.09	0.0793725
TB	300	WT* + pgRNA	8	1.7	1.63	1.74	1.69	0.0556776
TB	300	WT* + pMI112	8	1.77	1.56	1.58	1.63667	0.115902
TB	300	WT* + pMI112 [0.2µM aTC]	8	1.22	1.35	1.28	1.28333	0.0650641

## Sheet: S7G_Fig
Medium	RPM	Uniprot	ProteinName	ProteinDescription	WT_pgRNA_1	WT_pgRNA_2	WT_pgRNA_3	WT_pMI112_indu_1	WT_pMI112_indu_2	WT_pMI112_indu_3	Mean WT_pgRNA	Mean WT_pMI112_indu	-log10 (p-value)	Log2 (Fold change)
TB	220	P77536	YKGF	4Fe-4S;Electron transport;Iron;Iron-sulfur;Metal-binding;Reference proteome;Repeat;Transport	22.8972	22.4388	22.8203	26.8633	26.8963	26.7663	22.7188	26.8419	5.01688	4.12318
TB	220	P0A9H3	LDCI	3D-structure;Cytoplasm;Decarboxylase;Direct protein sequencing;Lyase;Pyridoxal phosphate;Reference proteome	23.2066	22.6451	21.0728	27.8222	27.9602	27.9289	22.3082	27.9037	3.02556	5.59556
TB	220	P0AB46	YMGD	3D-structure;Reference proteome;Signal	23.769	23.8072	23.9149	25.9869	26.0973	26.1119	23.8303	26.0654	5.54213	2.23505
TB	220	P77252	YKGE	Reference proteome	25.0416	25.0006	25.3203	27.7411	27.7796	27.6122	25.1208	27.711	4.67663	2.59013
TB	220	P77433	YKGG	Reference proteome	23.1721	23.326	23.8692	26.2611	26.4195	26.3578	23.4558	26.3461	3.74059	2.89037
TB	220	P0AFW2	RMF	3D-structure;Cytoplasm;Direct protein sequencing;Reference proteome;RNA-binding;rRNA-binding;Stress response;Translation regulation	22.1007	22.2085	21.7373	24.4984	24.6799	24.5683	22.0155	24.5822	4.14191	2.5667
TB	220	P27126	RFAS	Lipopolysaccharide biosynthesis;Reference proteome	20.594	21.6167	19.2401	24.7393	24.8734	24.7313	20.4836	24.7813	2.47098	4.29775
TB	220	P05707	SRLD	Direct protein sequencing;NAD;Oxidoreductase;Reference proteome	28.1648	28.1751	28.3679	30.1015	30.2713	30.0918	28.2359	30.1549	4.58072	1.91893
TB	220	P0ABT2	DPS	3D-structure;Cytoplasm;Direct protein sequencing;DNA condensation;DNA-binding;Iron;Iron storage;Metal-binding;Oxidoreductase;Reference proteome	27.3246	27.3167	27.0616	29.1964	29.2753	29.1165	27.2343	29.1961	4.43811	1.96178
TB	220	P00393	DHNA	3D-structure;Cell membrane;Direct protein sequencing;Electron transport;FAD;Flavoprotein;Membrane;NAD;Oxidoreductase;Reference proteome;Transport;Ubiquinone	30.4874	30.5051	30.5263	31.6702	31.7032	31.6788	30.5063	31.684	6.8073	1.17777
TB	220	P0AD59	IVY	3D-structure;Direct protein sequencing;Disulfide bond;Periplasm;Reference proteome;Signal	25.2114	25.2577	25.1368	26.8956	26.8872	26.7133	25.2019	26.832	4.71846	1.63008
TB	220	P0A9Q7	ADHE	3D-structure;Acetylation;Direct protein sequencing;Iron;Multifunctional enzyme;NAD;Oxidoreductase;Reference proteome	32.1595	32.1453	32.2924	33.7551	33.733	33.8986	32.1991	33.7956	4.66151	1.59652
TB	220	P00892	ILVG		22.3648	22.2126	22.1199	23.8522	24.1074	24.1316	22.2324	24.0304	4.01921	1.79795
TB	220	P0ABD3	BFR	3D-structure;Direct protein sequencing;Heme;Iron;Iron storage;Metal-binding;Oxidoreductase;Reference proteome	25.1339	25.2107	25.0793	26.5896	26.8074	26.813	25.1413	26.7367	4.36798	1.5954
TB	220	P05706	PTHA	Cytoplasm;Kinase;Phosphoprotein;Phosphotransferase system;Reference proteome;Sugar transport;Transferase;Transport	27.7532	27.6098	27.9023	29.3298	29.5098	29.4397	27.7551	29.4264	4.13526	1.67133
TB	220	P60757	HIS1	3D-structure;Amino-acid biosynthesis;ATP-binding;Cytoplasm;Glycosyltransferase;Histidine biosynthesis;Magnesium;Metal-binding;Nucleotide-binding;Reference proteome;Transferase	25.7944	25.788	25.7039	27.1312	27.0704	26.9689	25.7621	27.0569	4.69587	1.29478
TB	220	P0AET2	HDEB	3D-structure;Acetylation;Chaperone;Direct protein sequencing;Periplasm;Reference proteome;Signal	26.4131	26.4396	26.4173	27.4446	27.4605	27.5276	26.4233	27.4776	5.60685	1.05424
TB	220	P52643	LDHD	3D-structure;NAD;Oxidoreductase;Reference proteome;Stress response	28.0007	28.0006	28.027	28.9494	28.9703	29.0105	28.0094	28.9768	5.96275	0.967335
TB	220	Q7DFV3	YMGG	Direct protein sequencing;Reference proteome	19.9697	21.5311	23.6043	25.4081	25.4071	25.1437	21.7017	25.3196	1.57417	3.61797
TB	220	P15081	GUTM	Activator;DNA-binding;Phosphotransferase system;Reference proteome;Transcription;Transcription regulation	24.2765	24.0267	24.1547	25.4731	25.4937	25.4447	24.1526	25.4705	4.24507	1.31787
TB	220	P31678	OTSB	Direct protein sequencing;Hydrolase;Magnesium;Metal-binding;Reference proteome	21.1662	21.2394	19.8279	23.3642	23.0865	23.2596	20.7445	23.2367	2.23004	2.49219
TB	220	P06988	HISX	3D-structure;Amino-acid biosynthesis;Direct protein sequencing;Histidine biosynthesis;Metal-binding;NAD;Oxidoreductase;Reference proteome;Zinc	24.461	24.4301	24.4008	25.4323	25.3522	25.4143	24.4307	25.3996	5.26999	0.968929
TB	220	P0ABK2	CYDB	Cell inner membrane;Cell membrane;Direct protein sequencing;Electron transport;Formylation;Heme;Iron;Membrane;Metal-binding;Reference proteome;Translocase;Transmembrane;Transmembrane helix;Transport	27.1691	27.1109	26.766	28.4726	28.4635	28.3433	27.0153	28.4264	3.35602	1.41111
TB	220	P0ABJ9	CYDA	Cell inner membrane;Cell membrane;Direct protein sequencing;Electron transport;Formylation;Heme;Iron;Membrane;Metal-binding;Reference proteome;Translocase;Transmembrane;Transmembrane helix;Transport	28.5875	28.6027	28.7844	29.8194	29.886	29.7579	28.6582	29.8211	4.03534	1.16292
TB	220	P0AD19	YOHK	Cell inner membrane;Cell membrane;Membrane;Reference proteome;Transmembrane;Transmembrane helix	24.341	18.106	21.1197	25.1408	25.5203	25.4907	21.1889	25.3839	1.09316	4.19503
TB	220	P37637	MDTF	Antibiotic resistance;Cell inner membrane;Cell membrane;Membrane;Reference proteome;Transmembrane;Transmembrane helix;Transport	21.1201	20.439	19.7272	22.0127	23.1184	23.2795	20.4288	22.8035	1.86218	2.37475
TB	220	P21367	YCAC	3D-structure;Hydrolase;Lyase;Reference proteome	23.6246	23.7124	23.6223	24.5261	24.5351	24.5803	23.6531	24.5472	4.9015	0.894059
TB	220	P36930	GATR	DNA-binding;Reference proteome;Repressor;Transcription;Transcription regulation	18.7783	18.6243	18.688	19.9851	19.7431	20.0642	18.6968	19.9308	3.50011	1.23398
TB	220	P33570	TKT2	Acetylation;Calcium;Magnesium;Metal-binding;Reference proteome;Thiamine pyrophosphate;Transferase	25.5422	25.4602	25.518	26.3467	26.4154	26.44	25.5068	26.4007	4.75755	0.893915
TB	220	P39405	FHUF	2Fe-2S;Cell membrane;Cytoplasm;Iron;Iron-sulfur;Membrane;Metal-binding;Reference proteome	22.0031	21.7229	21.2373	23.2653	23.2872	23.1545	21.6544	23.2357	2.64787	1.58124
TB	220	P0A867	TALA	Cytoplasm;Pentose shunt;Reference proteome;Schiff base;Transferase	26.0995	26.1838	26.0567	27.114	27.0174	27.0231	26.1134	27.0515	4.36806	0.938138
TB	220	P0ADE6	YGAU	3D-structure;Cytoplasm;Direct protein sequencing;Potassium;Reference proteome	27.2392	27.0973	27.0857	28.1086	28.1283	28.0499	27.1407	28.0956	4.19946	0.954883
TB	220	P0ADQ7	YGAM	Cell inner membrane;Cell membrane;Membrane;Reference proteome;Transmembrane;Transmembrane helix	24.9265	24.8918	24.9751	25.8969	26.1249	26.2337	24.9311	26.0852	3.45654	1.15406
TB	220	P68191	SRA	Cytoplasm;Direct protein sequencing;Reference proteome	24.4199	24.3617	24.3776	25.2872	25.4583	25.598	24.3864	25.4478	3.50038	1.06142
TB	220	P39346	IDND	3D-structure;Gluconate utilization;Metal-binding;NADP;Oxidoreductase;Reference proteome;Zinc	20.5272	20.3754	20.3912	21.4583	21.6808	21.4014	20.4313	21.5135	3.41874	1.08225
TB	220	P10408	SECA	3D-structure;ATP-binding;Cell inner membrane;Cell membrane;Cytoplasm;Direct protein sequencing;Membrane;Metal-binding;Nucleotide-binding;Protein transport;Reference proteome;Translocation;Transport;Zinc	30.552	30.546	30.5528	31.0956	31.0944	31.1165	30.5503	31.1021	6.69069	0.551888
TB	220	P64503	YEBV	Reference proteome	20.2808	19.8708	20.3096	21.3405	21.5681	22.0422	20.1537	21.6503	2.40345	1.49655
TB	220	P07003	POXB	3D-structure;Cell membrane;Direct protein sequencing;FAD;Flavoprotein;Lipid-binding;Magnesium;Membrane;Oxidoreductase;Reference proteome;Thiamine pyrophosphate	25.6505	25.549	25.3681	26.485	26.5582	26.5622	25.5226	26.5352	3.51986	1.01259
TB	220	P10371	HIS4	Amino-acid biosynthesis;Cytoplasm;Histidine biosynthesis;Isomerase;Reference proteome	25.3174	25.0587	25.1922	26.1742	26.1123	26.232	25.1894	26.1728	3.55112	0.983431
TB	220	P28224	MLIC	3D-structure;Cell outer membrane;Disulfide bond;Lipoprotein;Membrane;Palmitate;Reference proteome;Signal	20.4471	20.5859	20.8932	21.7005	21.9248	21.9919	20.6421	21.8724	2.82793	1.23034
TB	220	P0AB71	ALF	3D-structure;Acetylation;Direct protein sequencing;Glycolysis;Lyase;Metal-binding;Reference proteome;Zinc	29.4818	29.5838	29.4152	30.6407	30.5062	30.3719	29.4936	30.5062	3.4161	1.01267
TB	220	P0AES9	HDEA	3D-structure;Chaperone;Direct protein sequencing;Disulfide bond;Periplasm;Reference proteome;Signal	21.6926	21.5453	20.5694	23.381	23.234	22.6335	21.2691	23.0828	1.90405	1.81374
TB	220	P21517	MALZ	3D-structure;Cytoplasm;Glycosidase;Hydrolase;Maltose metabolism;Reference proteome	26.1524	26.4793	26.0364	27.4326	27.3796	27.3264	26.2227	27.3795	2.97851	1.15683
TB	220	P56580	PTHB	Cell inner membrane;Cell membrane;Kinase;Membrane;Phosphoprotein;Phosphotransferase system;Reference proteome;Sugar transport;Transferase;Transmembrane;Transmembrane helix;Transport	27.2663	27.2195	27.317	27.9864	28.0326	28.0749	27.2676	28.0313	4.44008	0.763735
TB	220	P13445	RPOS	3D-structure;Cytoplasm;DNA-binding;Reference proteome;Sigma factor;Stress response;Transcription;Transcription regulation	23.0762	23.0513	23.2965	24.0592	24.0893	24.1946	23.1413	24.1144	3.41846	0.973033
TB	220	P45470	YHBO	3D-structure;Cytoplasm;Direct protein sequencing;DNA damage;DNA repair;Hydrolase;Reference proteome;Stress response	21.8662	21.8009	21.1578	22.9629	22.9419	22.9554	21.6083	22.9534	2.39736	1.34511
TB	220	P25718	AMY1	Calcium;Carbohydrate metabolism;Direct protein sequencing;Disulfide bond;Glycosidase;Hydrolase;Metal-binding;Periplasm;Reference proteome;Signal	26.423	26.3361	26.6377	27.3501	27.5114	27.5263	26.4656	27.4626	3.14889	0.996956
TB	220	P27129	RFAJ	Glycosyltransferase;Lipopolysaccharide biosynthesis;Manganese;Metal-binding;Reference proteome;Transferase	23.1253	23.3463	23.0684	24.3122	24.0926	24.1248	23.18	24.1765	3.10083	0.996491
TB	220	P0A8W8	YFBU	Reference proteome	28.5689	28.6211	28.6592	29.2925	29.2816	29.2503	28.6164	29.2748	4.64711	0.658393
TB	220	P39451	ADHP	3D-structure;Direct protein sequencing;Metal-binding;NAD;Oxidoreductase;Reference proteome;Zinc	24.003	24.185	23.9504	25.0006	25.059	24.8655	24.0462	24.9751	3.27918	0.928905
TB	220	P0AC59	GLRX2	3D-structure;Direct protein sequencing;Disulfide bond;Electron transport;Redox-active center;Reference proteome;Transport	27.5924	27.4978	27.6243	28.2662	28.3554	28.3763	27.5715	28.3327	3.93623	0.761156
TB	220	P06986	HIS8	3D-structure;Amino-acid biosynthesis;Aminotransferase;Histidine biosynthesis;Pyridoxal phosphate;Reference proteome;Transferase	25.6329	25.6055	25.7837	26.5268	26.4663	26.6721	25.674	26.5551	3.36211	0.881027
TB	220	P39173	YEAD	Direct protein sequencing;Isomerase;Reference proteome	29.0288	29.0037	29.0483	29.6058	29.5932	29.648	29.0269	29.6156	5.01469	0.588707
TB	220	P0ACY3	YEAG	Reference proteome	24.3395	24.4255	24.002	25.3239	25.2197	25.3813	24.2557	25.3083	2.80433	1.05265
TB	220	P30855	EVGS	ATP-binding;Cell inner membrane;Cell membrane;Kinase;Membrane;Nucleotide-binding;Phosphoprotein;Reference proteome;Signal;Transferase;Transmembrane;Transmembrane helix;Two-component regulatory system	20.5115	20.8402	20.1628	21.7385	21.8188	21.6108	20.5048	21.7227	2.39715	1.21788
TB	220	P60595	HIS5	Amino-acid biosynthesis;Cytoplasm;Direct protein sequencing;Glutamine amidotransferase;Histidine biosynthesis;Hydrolase;Lyase;Reference proteome	23.7045	23.9172	23.5702	24.7353	24.6868	24.6123	23.7307	24.6781	3.04411	0.947487
TB	220	P69805	PTND	3D-structure;Cell inner membrane;Cell membrane;Formylation;Membrane;Phosphotransferase system;Reference proteome;Sugar transport;Transmembrane;Transmembrane helix;Transport	25.3901	25.5223	25.5167	26.2077	26.4482	26.3829	25.4764	26.3463	3.31327	0.869918
TB	220	P0ADT8	YGIM	Membrane;Reference proteome;Signal;Transmembrane;Transmembrane helix	27.6196	27.5359	27.6057	28.2231	28.1833	28.2113	27.5871	28.2059	4.57759	0.618837
TB	220	P46859	GNTK	3D-structure;ATP-binding;Direct protein sequencing;Kinase;Nucleotide-binding;Reference proteome;Transferase	21.9072	22.7209	22.0688	23.5078	23.5507	23.5167	22.2323	23.5251	2.18326	1.29282
TB	220	P37645	YHJG	Cell membrane;Membrane;Reference proteome;Transmembrane;Transmembrane helix	22.8218	22.4817	22.3732	23.6296	23.6946	23.4967	22.5589	23.607	2.68747	1.04805
TB	220	P0AG84	YGHA	Acetylation;Oxidoreductase;Reference proteome	24.3945	24.3805	23.9996	25.1579	25.3756	25.3676	24.2582	25.3004	2.67208	1.04219
TB	220	P0C8J6	GATY	Direct protein sequencing;Galactitol metabolism;Lyase;Metal-binding;Reference proteome;Zinc	29.3183	29.2915	29.3773	30.0296	30.2067	30.3124	29.329	30.1829	3.2322	0.853872
TB	220	P27240	RFAY	ATP-binding;Kinase;Lipopolysaccharide biosynthesis;Nucleotide-binding;Reference proteome;Transferase	23.6899	23.4749	23.6665	24.357	24.5807	24.5679	23.6105	24.5019	3.06631	0.891404
TB	220	P06987	HIS7	Amino-acid biosynthesis;Cytoplasm;Histidine biosynthesis;Hydrolase;Lyase;Magnesium;Metal-binding;Multifunctional enzyme;Reference proteome;Zinc	26.3849	26.3095	26.2155	27.2332	27.2431	27.0087	26.3033	27.1617	3.15434	0.858369
TB	220	P60664	HIS6	Amino-acid biosynthesis;Cytoplasm;Direct protein sequencing;Histidine biosynthesis;Lyase;Reference proteome	25.2255	25.0736	25.291	25.9835	25.9689	25.9384	25.1967	25.9636	3.51008	0.766867
TB	220	P20605	FIC	3D-structure;ATP-binding;Nucleotide-binding;Nucleotidyltransferase;Reference proteome;Transferase	21.7888	21.3443	21.8506	22.7069	22.8011	22.6621	21.6613	22.7234	2.527	1.06212
TB	220	P21179	CATE	3D-structure;Cytoplasm;Direct protein sequencing;Heme;Hydrogen peroxide;Iron;Metal-binding;Oxidoreductase;Peroxidase;Reference proteome	26.8458	26.8197	26.6103	27.6126	27.5506	27.5385	26.7586	27.5672	3.31129	0.80865
TB	220	P06959	ODP2	3D-structure;Acetylation;Acyltransferase;Direct protein sequencing;Glycolysis;Lipoyl;Reference proteome;Repeat;Transferase	32.421	32.4263	32.426	33.064	33.0123	32.9679	32.4244	33.0147	4.53472	0.5903
TB	220	P12994	YBHB	3D-structure;Cytoplasm;Reference proteome	25.0879	25.1152	25.0665	25.7193	25.659	25.772	25.0899	25.7168	4.21474	0.626883
TB	220	P37636	MDTE	Antibiotic resistance;Cell inner membrane;Cell membrane;Lipoprotein;Membrane;Palmitate;Reference proteome;Signal;Transport	24.8171	24.9367	24.7745	25.5518	25.5158	25.5342	24.8427	25.5339	3.81085	0.691183
TB	220	P0AEH5	ELAB	Acetylation;Cell inner membrane;Cell membrane;Membrane;Reference proteome;Transmembrane;Transmembrane helix	23.2573	23.2992	23.7108	24.4697	24.5443	24.3282	23.4225	24.4474	2.53615	1.02497
TB	220	P32162	YIIS	3D-structure;Reference proteome	19.3457	17.9796	18.9894	21.5537	21.8553	19.4456	18.7715	20.9516	1.18977	2.18003
TB	220	P0ADB7	ECNB	Cell membrane;Lipoprotein;Membrane;Palmitate;Reference proteome;Signal	26.3308	26.3735	26.4531	27.0043	27.0018	27.0391	26.3858	27.0151	4.11813	0.629283
TB	220	P0A991	ALF1	Acetylation;Cytoplasm;Direct protein sequencing;Glycolysis;Lyase;Reference proteome;Schiff base	27.4525	27.3497	27.5246	28.1329	28.2175	28.337	27.4422	28.2292	3.26531	0.786916
TB	220	P77300	YAGI	DNA-binding;Reference proteome;Repressor;Transcription;Transcription regulation	21.3629	21.5554	20.7977	22.1427	22.8367	22.8671	21.2387	22.6155	1.86199	1.37684
TB	220	P0AES0	GSP	3D-structure;ATP-binding;Direct protein sequencing;Hydrolase;Ligase;Magnesium;Metal-binding;Multifunctional enzyme;Nucleotide-binding;Oxidation;Reference proteome	26.0629	26.111	26.2468	26.8186	26.8771	26.8288	26.1402	26.8415	3.57324	0.701277
TB	220	P31677	OTSA	3D-structure;Direct protein sequencing;Glycosyltransferase;Potassium;Reference proteome;Stress response;Transferase	23.5949	23.4307	23.4926	24.1401	24.3011	24.2766	23.506	24.2393	3.3455	0.733262
TB	220	P33224	AIDB	3D-structure;Cytoplasm;Direct protein sequencing;DNA-binding;FAD;Flavoprotein;Oxidoreductase;Reference proteome;Stress response	22.1459	21.6301	22.1605	22.9231	23.0162	23.3609	21.9788	23.1	2.159	1.12122
TB	220	P00370	DHE4	3D-structure;Direct protein sequencing;NADP;Oxidoreductase;Reference proteome	26.1588	26.2164	26.1523	26.7266	26.7118	26.677	26.1758	26.7051	4.52229	0.52932
TB	220	P0AAW1	YBHP	Reference proteome	19.288	19.0598	17.3462	20.7725	20.0346	20.3331	18.5647	20.38	1.30992	1.81537
TB	220	P0A9S3	GATD	3D-structure;Galactitol metabolism;Metal-binding;NAD;Oxidoreductase;Reference proteome;Zinc	28.6964	28.6424	28.6528	29.23	29.3536	29.4163	28.6639	29.3333	3.51615	0.669438
TB	220	P77258	NEMA	Flavoprotein;FMN;NADP;Oxidoreductase;Reference proteome	26.5305	26.5503	26.4689	27.0779	27.091	27.0325	26.5166	27.0671	4.27138	0.550551
TB	220	P69797	PTNAB	3D-structure;Acetylation;Cell inner membrane;Cell membrane;Cytoplasm;Direct protein sequencing;Kinase;Membrane;Phosphoprotein;Phosphotransferase system;Reference proteome;Sugar transport;Transferase;Transport	30.0227	29.8043	29.8897	30.5927	30.6146	30.5712	29.9056	30.5928	3.34992	0.687256
TB	220	P76014	DHAL	3D-structure;ATP-binding;Cytoplasm;Glycerol metabolism;Kinase;Magnesium;Metal-binding;Nucleotide-binding;Reference proteome;Transferase	26.7166	26.7157	26.6402	27.4479	27.3678	27.2617	26.6908	27.3591	3.44388	0.668309
TB	220	P69831	PTKC	Cell inner membrane;Cell membrane;Galactitol metabolism;Membrane;Phosphotransferase system;Reference proteome;Sugar transport;Transmembrane;Transmembrane helix;Transport	27.6401	27.5473	27.4762	28.1844	28.1952	28.1504	27.5546	28.1766	3.64232	0.622066
TB	220	P27128	RFAI	Glycosyltransferase;Lipopolysaccharide biosynthesis;Manganese;Metal-binding;Reference proteome;Transferase	23.3227	23.3474	23.0972	23.9958	24.3446	24.0687	23.2558	24.1363	2.57181	0.88058
TB	220	P0A796	PFKA	3D-structure;Allosteric enzyme;ATP-binding;Cytoplasm;Direct protein sequencing;Glycolysis;Kinase;Magnesium;Metal-binding;Nucleotide-binding;Reference proteome;Transferase	29.2092	29.1898	29.1907	29.7368	29.688	29.6584	29.1966	29.6944	4.51668	0.497843
TB	220	P0AE08	AHPC	3D-structure;Acetylation;Antioxidant;Cytoplasm;Direct protein sequencing;Disulfide bond;Oxidoreductase;Peroxidase;Redox-active center;Reference proteome	33.3031	33.2676	33.326	33.7672	33.8333	33.8181	33.2989	33.8062	4.3749	0.507324
TB	220	P04983	RBSA	ATP-binding;Cell inner membrane;Cell membrane;Direct protein sequencing;Membrane;Nucleotide-binding;Reference proteome;Repeat;Sugar transport;Translocase;Transport	27.889	27.8349	27.7004	28.4338	28.4549	28.452	27.8081	28.4469	3.45853	0.638804
TB	220	P68187	MALK	3D-structure;ATP-binding;Cell inner membrane;Cell membrane;Membrane;Nucleotide-binding;Reference proteome;Sugar transport;Translocase;Transport	30.8654	30.8081	30.8495	31.293	31.3405	31.3398	30.841	31.3244	4.50248	0.483437
TB	220	P76113	CURA	NADP;Oxidoreductase;Reference proteome	24.1107	24.0529	23.9007	24.9334	25.0428	24.6544	24.0214	24.8769	2.54048	0.855412
TB	220	P13482	TREA	3D-structure;Direct protein sequencing;Glycosidase;Hydrolase;Periplasm;Reference proteome;Signal	24.6294	24.7852	24.5771	25.3071	25.443	25.3285	24.6639	25.3595	3.1151	0.695634
TB	220	P0A6V8	GLK	ATP-binding;Cytoplasm;Glycolysis;Kinase;Nucleotide-binding;Reference proteome;Transferase	27.931	27.867	28.1112	28.6436	28.6457	28.6973	27.9697	28.6622	3.11239	0.692465
TB	220	P0A6T1	G6PI	3D-structure;Acetylation;Cytoplasm;Gluconeogenesis;Glycolysis;Isomerase;Reference proteome	29.7069	29.7621	29.5302	30.3836	30.3518	30.3151	29.6664	30.3502	3.14803	0.683779
TB	220	P69783	PTGA	3D-structure;Cytoplasm;Direct protein sequencing;Kinase;Metal-binding;Phosphoprotein;Phosphotransferase system;Reference proteome;Sugar transport;Transferase;Transport;Zinc	31.6714	31.6249	31.6556	32.1208	32.0936	32.0784	31.6506	32.0976	4.76439	0.446931
TB	220	P77376	YDGJ	Oxidoreductase;Reference proteome	24.4767	24.4028	24.5396	25.022	25.08	25.149	24.473	25.0837	3.45918	0.610637
TB	220	P0AC88	GM4D	3D-structure;Lyase;NADP;Reference proteome	15.1103	18.5074	19.2281	20.6117	19.7919	19.6973	17.6153	20.0336	0.863569	2.41833
TB	220	P0AFG8	ODP1	3D-structure;Acetylation;Direct protein sequencing;Glycolysis;Magnesium;Metal-binding;Oxidoreductase;Pyruvate;Reference proteome;Thiamine pyrophosphate	34.0128	33.9929	34.1087	34.5609	34.5729	34.575	34.0381	34.5696	3.9109	0.531508
TB	220	P0ABU5	ELBB	3D-structure;Direct protein sequencing;Lyase;Reference proteome	27.9933	28.0579	27.8982	28.5578	28.5595	28.5561	27.9832	28.5578	3.61207	0.574615
TB	220	P08660	AK3	3D-structure;Allosteric enzyme;Amino-acid biosynthesis;ATP-binding;Direct protein sequencing;Kinase;Lysine biosynthesis;Nucleotide-binding;Reference proteome;Transferase	26.0667	25.9442	25.9126	26.5238	26.6367	26.6417	25.9745	26.6007	3.30176	0.626203
TB	220	P0A955	ALKH	3D-structure;Cytoplasm;Direct protein sequencing;Lyase;Multifunctional enzyme;Reference proteome;Schiff base	29.467	29.436	29.4116	29.989	30.0241	29.9087	29.4382	29.9739	3.84612	0.535776
TB	220	P17115	GUTQ	ATP-binding;CBS domain;Direct protein sequencing;Isomerase;Lipopolysaccharide biosynthesis;Metal-binding;Nucleotide-binding;Reference proteome;Repeat;Zinc	27.2863	27.2152	27.4571	27.9343	28.0859	28.1765	27.3196	28.0656	2.75159	0.745998
TB	220	P0AF26	NARJ	Chaperone;Cytoplasm;Nitrate assimilation;Reference proteome	18.6278	18.4139	19.5907	21.4688	20.2897	19.7917	18.8775	20.5167	1.25124	1.63927
TB	220	P27127	RFAB	Glycosyltransferase;Lipopolysaccharide biosynthesis;Reference proteome;Transferase	22.3136	22.6485	21.5731	23.5947	23.4295	23.2041	22.1784	23.4094	1.66207	1.23103
TB	220	P76329	MPGP	3D-structure;Cytoplasm;Hydrolase;Magnesium;Metal-binding;Reference proteome	20.9182	21.2175	20.0149	22.0768	22.0049	21.8941	20.7169	21.992	1.59998	1.27507
TB	220	P35340	AHPF	3D-structure;Acetylation;Disulfide bond;FAD;Flavoprotein;NAD;NADP;Oxidoreductase;Redox-active center;Reference proteome	30.8153	30.7886	30.9547	31.4052	31.5154	31.4917	30.8529	31.4708	3.26021	0.61791
TB	220	P0A6K6	DEOB	Acetylation;Cytoplasm;Isomerase;Manganese;Metal-binding;Reference proteome	31.2806	31.2376	31.2926	31.7139	31.7875	31.8001	31.2703	31.7671	4.01736	0.496846
TB	220	P0A9H9	CHEZ	3D-structure;Chemotaxis;Cytoplasm;Flagellar rotation;Hydrolase;Protein phosphatase;Reference proteome	17.3229	18.1636	17.1382	19.021	19.0243	18.4043	17.5416	18.8165	1.5573	1.27497
TB	220	P05020	PYRC	3D-structure;Direct protein sequencing;Hydrolase;Metal-binding;Pyrimidine biosynthesis;Reference proteome;Zinc	27.2164	27.2179	27.2244	27.6513	27.6051	27.607	27.2196	27.6211	4.90176	0.401573
TB	220	P0A8G6	NQOR	3D-structure;Acetylation;Direct protein sequencing;Flavoprotein;FMN;NAD;Nucleotide-binding;Oxidoreductase;Reference proteome	27.3741	27.3129	27.6508	28.113	28.2369	28.3461	27.4459	28.232	2.50078	0.786055
TB	220	P51020	HOA	Aromatic hydrocarbons catabolism;Lyase;Manganese;Metal-binding;Reference proteome	20.8703	21.0332	20.6097	23.1764	22.9937	21.2254	20.8377	22.4651	1.2059	1.6274
TB	220	P06715	GSHR	3D-structure;Cytoplasm;Disulfide bond;FAD;Flavoprotein;NADP;Oxidoreductase;Redox-active center;Reference proteome	27.3023	27.3514	27.2989	27.7246	27.7381	27.7609	27.3175	27.7412	4.53212	0.42366
TB	220	P64476	YDIH	Reference proteome	21.4226	21.8296	21.3131	22.826	22.4256	22.2885	21.5218	22.5134	1.93367	0.991652
TB	220	P0AGI1	RBSC	Cell inner membrane;Cell membrane;Membrane;Reference proteome;Sugar transport;Transmembrane;Transmembrane helix;Transport	22.7938	22.4851	22.3085	23.4112	23.3414	23.3071	22.5291	23.3532	2.3241	0.824089
TB	220	P37194	SLP	Cell outer membrane;Lipoprotein;Membrane;Palmitate;Reference proteome;Signal	25.7782	25.4935	25.848	26.3621	26.5111	26.6215	25.7066	26.4983	2.41086	0.791666
TB	220	Q46851	GPR	3D-structure;Oxidoreductase;Reference proteome	25.4576	25.3763	25.5588	26.0066	26.0486	26.0849	25.4642	26.0467	3.27358	0.582453
TB	220	P75694	YAHO	Periplasm;Reference proteome;Signal	25.4342	25.3521	25.4742	25.9141	25.927	25.996	25.4202	25.9457	3.54991	0.525541
TB	220	P0ACL9	PDHR	3D-structure;DNA-binding;Reference proteome;Repressor;Transcription;Transcription regulation	25.2265	25.3275	24.9165	26.4606	26.1703	25.7903	25.1568	26.1404	1.88935	0.983564
TB	220	P0AAN5	YAIA	3D-structure;Reference proteome	22.7866	22.6376	22.4361	23.3651	23.2588	23.4519	22.6201	23.3586	2.50741	0.738525
TB	220	P76346	MTFA	Cytoplasm;Reference proteome	24.6447	24.5531	24.6347	25.0566	25.1121	25.1179	24.6108	25.0956	3.80359	0.484731
TB	220	P0A725	LPXC	3D-structure;Direct protein sequencing;Hydrolase;Iron;Lipid A biosynthesis;Lipid biosynthesis;Lipid metabolism;Metal-binding;Reference proteome;Zinc	27.2826	27.1338	27.2518	27.8492	27.731	27.9117	27.2227	27.8306	3.02041	0.607872
TB	220	P0A799	PGK	3D-structure;Acetylation;ATP-binding;Cytoplasm;Direct protein sequencing;Glycolysis;Kinase;Nucleotide-binding;Reference proteome;Transferase	33.1296	33.0795	33.3228	33.7907	33.8859	34.139	33.1773	33.9385	2.40035	0.761194
TB	220	P0A6P9	ENO	3D-structure;Acetylation;Cytoplasm;Cytoskeleton;Direct protein sequencing;Glycolysis;Lyase;Magnesium;Metal-binding;Reference proteome;Secreted	32.0338	32.064	32.1918	32.6003	32.6504	32.6494	32.0965	32.6334	3.33053	0.536837
TB	220	P0A9W9	YRDA	3D-structure;Reference proteome	27.3107	27.2144	27.1745	27.7258	27.7312	27.7947	27.2332	27.7506	3.44563	0.517396
TB	220	P25738	MSYB	Reference proteome	24.369	24.1105	24.3222	24.8338	24.948	25.0087	24.2672	24.9302	2.66055	0.662931
TB	220	P25665	METE	Amino-acid biosynthesis;Direct protein sequencing;Metal-binding;Methionine biosynthesis;Methyltransferase;Reference proteome;Repeat;Transferase;Zinc	24.6395	24.733	24.745	25.1587	25.1744	25.1694	24.7059	25.1675	3.78531	0.461629
TB	220	Q46845	YGHU	3D-structure;Oxidoreductase;Peroxidase;Reference proteome	23.7529	23.7899	23.2524	24.6113	24.5103	24.3157	23.5984	24.4791	1.98032	0.880706
TB	220	P0AAF3	ARAG	ATP-binding;Cell inner membrane;Cell membrane;Membrane;Nucleotide-binding;Reference proteome;Repeat;Sugar transport;Translocase;Transport	25.4353	25.3719	25.4608	25.8808	26.0381	26.0851	25.4227	26.0013	3.00033	0.578644
TB	220	P0ADF6	EDD	4Fe-4S;Carbohydrate metabolism;Gluconate utilization;Iron;Iron-sulfur;Lyase;Metal-binding;Reference proteome	27.0657	27.043	26.8543	27.5969	27.6782	27.5313	26.9877	27.6021	2.82446	0.614455
TB	220	P0AD53	YGAC	Reference proteome	22.0562	22.1975	23.1334	23.1587	24.0684	23.9602	22.4624	23.7291	1.33672	1.26673
TB	220	P0C8J8	GATZ	Direct protein sequencing;Galactitol metabolism;Reference proteome	29.4514	29.4981	29.5785	29.9743	30.0285	29.9719	29.5094	29.9916	3.50523	0.482226
TB	220	P76015	DHAK	3D-structure;Glycerol metabolism;Kinase;Reference proteome;Transferase	27.3818	27.2955	27.2518	28.251	27.8067	28.4111	27.3097	28.1563	1.99257	0.84656
TB	220	P39208	IDNK	ATP-binding;Gluconate utilization;Kinase;Nucleotide-binding;Reference proteome;Transferase	21.534	21.5764	20.4041	22.8856	22.0852	22.3596	21.1715	22.4435	1.32317	1.27196
TB	220	P0A972	CSPE	Activator;Cytoplasm;Direct protein sequencing;DNA-binding;Reference proteome;Transcription;Transcription regulation	32.028	31.98	31.9988	32.3958	32.3929	32.356	32.0023	32.3816	4.43456	0.379275
TB	220	P68206	YJBJ	3D-structure;Direct protein sequencing;Reference proteome	23.3057	23.2612	23.1892	24.2596	23.7344	24.2352	23.252	24.0764	2.03916	0.824366
TB	220	P0ACU5	FABR	Cytoplasm;DNA-binding;Fatty acid biosynthesis;Fatty acid metabolism;Lipid biosynthesis;Lipid metabolism;Reference proteome;Repressor;Transcription;Transcription regulation	22.8754	22.8987	22.6223	23.6842	23.4107	23.4368	22.7988	23.5106	2.33798	0.711777
TB	220	P54901	CSIE	Reference proteome;Repeat	23.6102	23.3843	23.1432	24.0913	24.3806	24.0789	23.3793	24.1836	2.06817	0.804344
TB	220	P06149	DLD	3D-structure;Cell inner membrane;Cell membrane;Direct protein sequencing;FAD;Flavoprotein;Membrane;Oxidoreductase;Quinone;Reference proteome	27.4813	27.4579	27.4481	27.8344	27.8743	27.9223	27.4624	27.877	3.96197	0.414565
TB	220	P0ACV6	MPAA	Carboxypeptidase;Cell wall biogenesis/degradation;Cytoplasm;Hydrolase;Metal-binding;Metalloprotease;Protease;Reference proteome;Zinc	22.0184	21.7952	21.4712	22.6697	22.483	22.5339	21.7616	22.5622	2.04911	0.80064
TB	220	P37349	DHAM	Reference proteome;Transferase	28.9281	28.9083	29.1722	29.5492	29.6721	29.7253	29.0029	29.6488	2.53584	0.645993
TB	220	P0A930	WZA	Cell outer membrane;Exopolysaccharide synthesis;Ion transport;Lipoprotein;Membrane;Palmitate;Polysaccharide transport;Porin;Reference proteome;Signal;Sugar transport;Transmembrane;Transmembrane beta strand;Transport	18.3993	18.3647	19.2828	20.1176	19.6833	19.5558	18.6823	19.7856	1.48112	1.1033
TB	220	P37666	GHRB	Cytoplasm;Direct protein sequencing;Gluconate utilization;NAD;NADP;Oxidoreductase;Reference proteome	28.5215	28.664	28.6127	29.0494	29.1612	29.118	28.5994	29.1096	3.19	0.510139
TB	220	P75960	NPD	3D-structure;Alternative promoter usage;Cytoplasm;Metal-binding;NAD;Reference proteome;Transferase;Zinc	25.0084	24.8208	24.6641	25.5615	25.6012	25.3907	24.8311	25.5178	2.35368	0.686653
TB	220	P15977	MALQ	3D-structure;Carbohydrate metabolism;Cytoplasm;Glycosyltransferase;Reference proteome;Transferase	30.05	29.9997	30.0341	30.4022	30.4974	30.4732	30.0279	30.4576	3.7391	0.429636
TB	220	P65292	YGDI	Cell membrane;Lipoprotein;Membrane;Palmitate;Reference proteome;Signal	22.9352	22.8839	23.1566	23.5082	23.7381	23.7985	22.9919	23.6816	2.32005	0.689714
TB	220	P05793	ILVC	3D-structure;Amino-acid biosynthesis;Branched-chain amino acid biosynthesis;Cytoplasm;Direct protein sequencing;Magnesium;Metal-binding;NADP;Oxidoreductase;Reference proteome;Repeat	29.6313	29.6836	29.2006	30.3586	30.1736	30.3188	29.5052	30.2837	2.05531	0.778505
TB	220	P76402	YEGP	3D-structure;Reference proteome;Repeat	23.9502	23.9027	24.0622	24.4326	24.5152	24.5768	23.9717	24.5082	2.9788	0.536516
TB	220	P32131	HEMN	3D-structure;4Fe-4S;Cytoplasm;Direct protein sequencing;Iron;Iron-sulfur;Metal-binding;Oxidoreductase;Porphyrin biosynthesis;Reference proteome;S-adenosyl-L-methionine	25.7554	25.7034	25.625	26.1978	26.1243	26.1832	25.6946	26.1684	3.37266	0.47384
TB	220	P0ABK5	CYSK	3D-structure;Allosteric enzyme;Amino-acid biosynthesis;Cysteine biosynthesis;Direct protein sequencing;Lyase;Pyridoxal phosphate;Reference proteome;Transferase	28.9783	28.9485	28.8223	29.5	29.4548	29.3743	28.9164	29.443	3.02327	0.526668
TB	220	P07026	SDIA	3D-structure;Activator;Cell cycle;Cell division;DNA-binding;Reference proteome;Transcription;Transcription regulation	24.3867	24.3985	24.4009	24.7488	24.8374	24.8302	24.3954	24.8055	3.85348	0.410117
TB	220	P0AAB8	USPD	Cytoplasm;Reference proteome	24.6089	24.4596	24.2629	25.3328	25.2307	24.9747	24.4438	25.1794	2.13489	0.735594
TB	220	P33360	YEHX	Amino-acid transport;ATP-binding;Nucleotide-binding;Reference proteome;Translocase;Transport	19.3636	20.0344	18.1005	20.5618	20.1489	21.1238	19.1662	20.6115	1.07247	1.44528
TB	220	P0ACU7	YJDC	DNA-binding;Reference proteome;Transcription;Transcription regulation	27.0581	27.0314	27.2648	27.6127	27.7613	27.8574	27.1181	27.7438	2.43848	0.625689
TB	220	P66948	BEPA	3D-structure;Hydrolase;Metal-binding;Metalloprotease;Periplasm;Protease;Reference proteome;Repeat;Signal;TPR repeat;Zinc	25.9722	25.6898	26.1518	26.738	26.5557	26.6675	25.9379	26.6537	2.11064	0.71579
TB	220	P00864	CAPP	3D-structure;Allosteric enzyme;Carbon dioxide fixation;Lyase;Magnesium;Reference proteome	29.5447	29.5483	29.5327	29.9734	29.9614	29.8811	29.5419	29.9386	3.76128	0.396751
TB	220	P75818	YBJP	Cell membrane;Lipoprotein;Membrane;Palmitate;Reference proteome;Signal	26.74	26.6542	26.7938	27.1586	27.2294	27.3122	26.7293	27.2334	2.95422	0.504042
TB	220	P76223	YNJB	Reference proteome	21.1284	21.6441	21.6924	22.5169	22.9216	22.0269	21.4883	22.4885	1.47076	1.00017
TB	220	P04335	FRSA	Hydrolase;Reference proteome;Serine esterase	28.0568	27.9825	28.0279	28.4829	28.501	28.3903	28.0224	28.4581	3.3713	0.435672
TB	220	P06610	BTUE	Oxidoreductase;Periplasm;Peroxidase;Reference proteome;Stress response	24.4567	24.5141	24.0304	25.3023	25.0349	24.9791	24.3337	25.1054	1.87505	0.771662
TB	220	P0A8E7	YAJQ	Nucleotide-binding;Reference proteome	29.9793	29.924	29.9381	30.2825	30.3475	30.319	29.9471	30.3163	3.90599	0.369176
TB	220	P0A8D6	YMDB	3D-structure;Hydrolase;Reference proteome;Stress response	24.9786	24.9467	24.9567	25.3378	25.5264	25.456	24.9607	25.4401	2.99553	0.479382
TB	220	P63284	CLPB	3D-structure;Acetylation;Alternative initiation;ATP-binding;Chaperone;Coiled coil;Cytoplasm;Direct protein sequencing;Nucleotide-binding;Reference proteome;Repeat;Stress response	31.5499	31.4917	31.6411	31.9759	32.1148	32.1785	31.5609	32.0897	2.69358	0.528802
TB	220	P33195	GCSP	Direct protein sequencing;Oxidoreductase;Pyridoxal phosphate;Reference proteome	29.3482	29.3853	29.24	29.7879	29.7487	29.7486	29.3245	29.7618	3.18218	0.437246
TB	220	P62601	TREF	Cytoplasm;Direct protein sequencing;Glycosidase;Hydrolase;Reference proteome	20.8776	21.1749	20.6356	21.5086	21.6819	21.6609	20.896	21.6171	1.91999	0.721097
TB	220	P0A9H7	CFA	3D-structure;Cytoplasm;Direct protein sequencing;Lipid biosynthesis;Lipid metabolism;Methyltransferase;Reference proteome;S-adenosyl-L-methionine;Transferase	26.4536	26.1171	25.3477	27.2116	26.967	26.7884	25.9728	26.989	1.35866	1.01627
TB	220	P17446	BETI	DNA-binding;Reference proteome;Repressor;Transcription;Transcription regulation	19.7143	18.5595	18.5812	20.0972	19.8348	20.1523	18.9517	20.0281	1.28206	1.07642
TB	220	P06993	MALT	3D-structure;Activator;ATP-binding;Carbohydrate metabolism;DNA-binding;Nucleotide-binding;Reference proteome;Transcription;Transcription regulation	27.108	27.0995	27.0971	27.5892	27.4454	27.5765	27.1015	27.537	3.15598	0.435495
TB	220	P0AGE6	CHRR	3D-structure;Flavoprotein;FMN;NAD;NADP;Oxidoreductase;Reference proteome	23.2505	23.2907	23.0955	24.1625	24.113	23.6177	23.2122	23.9644	1.82517	0.752131
TB	220	P52644	HSLJ	3D-structure;Reference proteome;Stress response	25.4407	25.4684	25.5721	25.8924	25.9322	25.9954	25.4938	25.94	3.06027	0.44627
TB	220	P0A729	YCEF	3D-structure;Cytoplasm;Hydrolase;Nucleotide metabolism;Reference proteome	23.6655	23.4714	23.2881	24.1734	24.2014	23.9784	23.475	24.1177	2.11309	0.642699
TB	220	P03813	YGEA	Isomerase;Reference proteome	24.1748	24.1354	23.9768	24.5522	24.6143	24.5677	24.0957	24.578	2.79768	0.48236
TB	220	P20099	BISC	Metal-binding;Molybdenum;Oxidoreductase;Reference proteome	24.9393	24.2185	24.1228	25.3975	25.2285	25.2761	24.4268	25.3007	1.53522	0.873835
TB	220	P0AFX9	RSEB	3D-structure;Lipid-binding;Periplasm;Reference proteome;Signal;Transcription;Transcription regulation	26.8829	26.7484	26.8457	27.2108	27.2711	27.3051	26.8257	27.2623	3.06869	0.436646
TB	220	P76145	TAM	Cytoplasm;Direct protein sequencing;Methyltransferase;Reference proteome;S-adenosyl-L-methionine;Transferase	22.5712	22.3222	22.2298	22.8523	23.0663	23.0891	22.3744	23.0026	2.11118	0.628197
TB	220	P27250	AHR	Fatty acid metabolism;Lipid metabolism;Metal-binding;NADP;Oxidoreductase;Reference proteome;Zinc	25.0552	25.0841	24.9554	25.4208	25.6121	25.6877	25.0316	25.5736	2.44397	0.541985
TB	220	P52095	DCLZ	3D-structure;Decarboxylase;Direct protein sequencing;Lyase;Pyridoxal phosphate;Reference proteome	22.2248	21.8025	21.6256	22.4888	22.6611	22.7642	21.8843	22.638	1.74268	0.753698
TB	220	P75691	YAHK	3D-structure;Metal-binding;NADP;Oxidoreductase;Reference proteome;Zinc	27.4778	27.4236	27.5427	27.8538	27.9049	27.967	27.4814	27.9086	3.07206	0.427207
TB	220	P0A9L8	P5CR	Amino-acid biosynthesis;Cytoplasm;Direct protein sequencing;NADP;Oxidoreductase;Proline biosynthesis;Reference proteome	26.5153	26.6173	26.4332	27.1334	27.1101	26.9184	26.5219	27.054	2.45116	0.532056
TB	220	P36561	COBS	Cell inner membrane;Cell membrane;Cobalamin biosynthesis;Magnesium;Membrane;Reference proteome;Transferase;Transmembrane;Transmembrane helix	21.9701	22.0125	21.6672	22.3897	22.5986	22.5124	21.8833	22.5002	2.11213	0.616948
TB	220	P60560	GUAC	Direct protein sequencing;Metal-binding;NADP;Oxidoreductase;Potassium;Reference proteome	27.4668	27.5091	27.6219	27.9729	27.9362	27.9651	27.5326	27.9581	3.06257	0.425442
TB	220	P63235	GADC	3D-structure;Amino-acid transport;Antiport;Cell inner membrane;Cell membrane;Membrane;Reference proteome;Transmembrane;Transmembrane helix;Transport	26.3461	26.2787	26.054	26.8256	26.7896	26.7108	26.2263	26.7753	2.35841	0.549045
TB	220	P05194	AROD	Amino-acid biosynthesis;Aromatic amino acid biosynthesis;Direct protein sequencing;Lyase;Reference proteome;Schiff base	25.247	25.2741	25.2385	25.7056	25.6807	25.5764	25.2532	25.6542	3.21339	0.401039
TB	220	P31806	NNR	ATP-binding;Isomerase;Lyase;Metal-binding;Multifunctional enzyme;NAD;NADP;Nucleotide-binding;Potassium;Reference proteome	24.1385	24.0025	24.0057	24.4284	24.5931	24.6232	24.0489	24.5482	2.57114	0.499339
TB	220	P76389	YEGH	CBS domain;Cell membrane;Membrane;Reference proteome;Repeat;Transmembrane;Transmembrane helix	23.8013	23.7826	23.2251	24.0405	24.754	24.7502	23.603	24.5149	1.40147	0.911927
TB	220	P76231	YEAC	Reference proteome	20.8013	20.7283	20.0669	21.6119	21.5674	21.0733	20.5322	21.4175	1.41917	0.885337
TB	220	P0AF50	YJBR	3D-structure;Direct protein sequencing;Reference proteome	25.232	25.1516	25.112	25.7139	25.7474	25.5267	25.1652	25.6626	2.52442	0.497426
TB	220	P37767	YFHH	DNA-binding;Reference proteome;Transcription;Transcription regulation	24.3108	24.301	24.393	24.67	24.7121	24.7218	24.3349	24.7013	3.41455	0.366367
TB	220	P0AGD1	SODC	3D-structure;Antioxidant;Copper;Direct protein sequencing;Disulfide bond;Metal-binding;Oxidoreductase;Periplasm;Reference proteome;Signal;Zinc	24.307	24.2979	24.3108	24.6918	24.8609	25.0658	24.3053	24.8728	2.19974	0.567557
TB	220	P77615	YCJW	DNA-binding;Reference proteome;Transcription;Transcription regulation	22.0879	21.9669	22.3284	22.7723	22.5974	22.9479	22.1277	22.7725	1.9305	0.644833
TB	220	P0AET8	HDHA	3D-structure;Bile acid catabolism;Direct protein sequencing;Lipid degradation;Lipid metabolism;NAD;Oxidoreductase;Reference proteome;Steroid metabolism	26.8344	26.8003	27.2562	27.5243	27.6487	27.6989	26.9636	27.624	1.87942	0.660343
TB	220	P31060	MODF	ATP-binding;Cell inner membrane;Cell membrane;DNA damage;DNA repair;Membrane;Nucleotide-binding;Reference proteome;Repeat;Transport	24.5688	24.7341	24.486	25.0984	25.0844	25.0581	24.5963	25.0803	2.55169	0.483992
TB	220	P0AAV6	YBGS	Reference proteome;Signal	22.457	22.2984	22.0338	22.9793	22.8556	22.8039	22.2631	22.8796	1.99948	0.616545
TB	220	P42630	TDCG	4Fe-4S;Gluconeogenesis;Iron;Iron-sulfur;Lyase;Metal-binding;Reference proteome	20.5582	19.0388	20.8152	21.4457	21.4365	21.1724	20.1374	21.3516	1.01494	1.21417
TB	220	P75796	GSIA	ATP-binding;Cell inner membrane;Cell membrane;Hydrolase;Membrane;Nucleotide-binding;Reference proteome;Repeat;Translocase;Transport	23.3063	23.2899	22.8866	23.7191	23.8543	23.8075	23.161	23.7936	1.94185	0.63267
TB	220	P0AG07	RPE	Carbohydrate metabolism;Cobalt;Iron;Isomerase;Manganese;Metal-binding;Reference proteome;Zinc	26.8809	27.0123	26.5928	27.5739	27.3008	27.544	26.8287	27.4729	1.88587	0.644247
TB	220	P39342	YJGR	Reference proteome	23.5085	23.6935	23.458	24.0613	24.2461	23.9966	23.5533	24.1013	2.21375	0.548028
TB	220	P0A759	NAGB	3D-structure;Allosteric enzyme;Carbohydrate metabolism;Disulfide bond;Hydrolase;Reference proteome	27.4114	27.5098	27.3767	27.9291	27.8273	28.1168	27.4326	27.9577	2.30341	0.525103
TB	220	P76361	YEER	Cell inner membrane;Cell membrane;Membrane;Reference proteome;Transmembrane;Transmembrane helix	19.8366	20.7017	18.6309	21.4878	20.9467	20.614	19.7231	21.0162	0.926409	1.29308
TB	220	P27431	ROXA	3D-structure;Dioxygenase;Iron;Metal-binding;Oxidoreductase;Reference proteome	25.9179	25.9915	25.8918	26.2984	26.3161	26.2593	25.9338	26.2912	3.32306	0.357477
TB	220	P37685	ALDB	Direct protein sequencing;Magnesium;NADP;Oxidoreductase;Reference proteome	25.1598	25.5029	25.006	25.9611	25.9043	25.7544	25.2229	25.8733	1.82214	0.650365
TB	220	P25552	GPPA	Hydrolase;Reference proteome	25.0378	25.0919	25.0998	25.459	25.3894	25.3973	25.0765	25.4152	3.4893	0.338708
TB	220	P0A9H5	BTUR	ATP-binding;Cobalamin biosynthesis;Cytoplasm;Nucleotide-binding;Porphyrin biosynthesis;Reference proteome;Transferase	23.4475	23.4558	23.3685	23.7431	23.7711	23.7831	23.4239	23.7657	3.45717	0.341822
TB	220	P37617	ATZN	3D-structure;ATP-binding;Cadmium;Cell inner membrane;Cell membrane;Hydrolase;Ion transport;Lead;Magnesium;Membrane;Metal-binding;Nucleotide-binding;Phosphoprotein;Reference proteome;Translocase;Transmembrane;Transmembrane helix;Transport;Zinc;Zinc transport	27.8404	27.7213	27.7318	28.1188	28.203	28.1489	27.7645	28.1569	3.00872	0.392439
TB	220	P38489	NFSB	3D-structure;Direct protein sequencing;Flavoprotein;FMN;NAD;NADP;Oxidoreductase;Reference proteome	29.7086	29.7228	29.6255	30.0956	30.011	30.1166	29.6856	30.0744	3.03203	0.388797
TB	220	P77316	YBDR	Metal-binding;Oxidoreductase;Reference proteome;Zinc	22.7602	22.7123	23.01	23.2181	23.6027	23.5747	22.8275	23.4652	1.8385	0.637667
TB	220	Q47150	DINJ	3D-structure;DNA-binding;Reference proteome;Repressor;Toxin-antitoxin system;Transcription;Transcription regulation	24.4259	24.2654	23.6417	24.9019	24.8824	24.8847	24.111	24.8897	1.50512	0.778646
TB	220	P39407	YJJU	Hydrolase;Lipid degradation;Lipid metabolism;Reference proteome	22.991	23.3018	22.5679	24.1028	23.5092	23.7393	22.9536	23.7838	1.41121	0.830173
TB	220	P16681	PHNB	Reference proteome	21.6385	21.6976	20.6611	22.4365	22.506	21.9618	21.3324	22.3015	1.20767	0.969032
TB	220	P0C0L2	OSMC	3D-structure;Acetylation;Antioxidant;Cytoplasm;Direct protein sequencing;Oxidoreductase;Peroxidase;Reference proteome	27.6347	27.5903	27.8535	28.1056	28.3288	28.5753	27.6928	28.3366	1.81719	0.643723
TB	220	P0C0V0	DEGP	3D-structure;Cell inner membrane;Cell membrane;Direct protein sequencing;Disulfide bond;Hydrolase;Membrane;Protease;Reference proteome;Repeat;Serine protease;Signal;Stress response	29.2216	29.1811	29.469	29.7444	29.8254	29.8679	29.2906	29.8126	2.23965	0.522025
TB	220	P67601	YOBD	Cell inner membrane;Cell membrane;Membrane;Reference proteome;Transmembrane;Transmembrane helix	20.4384	20.5118	18.4646	21.5927	20.9685	20.8206	19.8049	21.1273	0.865063	1.32233
TB	220	P69488	CUTA	3D-structure;Copper;Cytoplasm;Metal-binding;Reference proteome	15.2509	18.7124	20.7077	18.3493	21.3899	21.5982	18.2237	20.4458	0.509942	2.22212
TB	220	P42599	YGJR	Oxidoreductase;Reference proteome	24.6237	24.6769	24.3704	25.2649	25.2276	24.9498	24.557	25.1474	1.89905	0.590437
TB	220	P0ADB1	OSME	Cell inner membrane;Cell membrane;Lipoprotein;Membrane;Palmitate;Reference proteome;Signal	27.7307	27.6489	27.6962	28.0342	28.0977	28.2345	27.6919	28.1221	2.60165	0.430172
TB	220	P69828	PTKA	Cytoplasm;Galactitol metabolism;Kinase;Phosphoprotein;Phosphotransferase system;Reference proteome;Sugar transport;Transferase;Transport	29.062	29.0429	28.7861	29.4936	29.4201	29.4642	28.9637	29.4593	2.24935	0.4956
TB	220	P30870	GLNE	3D-structure;ATP-binding;Magnesium;Multifunctional enzyme;Nucleotide-binding;Nucleotidyltransferase;Reference proteome;Transferase	24.9959	25.0378	24.8134	25.3999	25.3782	25.3987	24.949	25.3923	2.51417	0.443216
TB	220	P0ADU7	YQIB	Reference proteome	24.6574	24.6038	24.5809	24.9749	24.9484	24.9015	24.6141	24.9416	3.33156	0.327524
TB	220	P0A731	MGSA	3D-structure;Cytoplasm;Direct protein sequencing;Lyase;Reference proteome	24.9403	25.1798	24.9828	25.4786	25.4843	25.4842	25.0343	25.4823	2.43004	0.448036
TB	220	P37326	INTS	3D-structure;DNA integration;DNA recombination;DNA-binding;Reference proteome;Viral genome integration;Virus entry into host cell	24.1547	24.0247	23.6852	24.6924	24.7307	24.3849	23.9549	24.6027	1.6606	0.647792
TB	220	P39835	GNTT	Cell inner membrane;Cell membrane;Gluconate utilization;Membrane;Reference proteome;Sugar transport;Transmembrane;Transmembrane helix;Transport	24.1152	24.0023	23.8789	24.5761	24.506	24.3691	23.9988	24.4837	2.21761	0.484938
TB	220	P31057	PANB	3D-structure;Cytoplasm;Direct protein sequencing;Magnesium;Metal-binding;Pantothenate biosynthesis;Reference proteome;Transferase	28.0028	28.0161	28.0505	28.2742	28.3202	28.3068	28.0232	28.3004	3.82926	0.277214
TB	220	P0A8F8	UVRB	3D-structure;ATP-binding;Cytoplasm;Direct protein sequencing;DNA damage;DNA excision;DNA repair;Excision nuclease;Nucleotide-binding;Reference proteome;SOS response	27.5831	27.3276	27.6375	27.9846	28.0219	28.0164	27.516	28.0076	2.15829	0.491576
TB	220	P02916	MALF	3D-structure;Cell inner membrane;Cell membrane;Membrane;Reference proteome;Sugar transport;Transmembrane;Transmembrane helix;Transport	28.2789	28.2091	28.3368	28.5881	28.7294	28.7514	28.2749	28.6896	2.55659	0.414691
TB	220	P0ADV5	YHBW	Oxidoreductase;Reference proteome	26.5793	26.5202	26.5054	26.8195	26.9182	26.8778	26.5349	26.8718	3.11675	0.336889
TB	220	P37188	PTKB	Cytoplasm;Direct protein sequencing;Galactitol metabolism;Phosphoprotein;Phosphotransferase system;Reference proteome;Sugar transport;Transferase;Transport	27.3857	27.3767	27.485	27.7252	27.7968	27.7731	27.4158	27.765	2.99847	0.349209
TB	220	P68739	NFI	3D-structure;Cytoplasm;Direct protein sequencing;DNA damage;DNA repair;Endonuclease;Hydrolase;Magnesium;Metal-binding;Nuclease;Reference proteome	23.3931	23.3807	23.9011	24.1607	24.3025	24.1337	23.5583	24.1989	1.63281	0.640638
TB	220	P0AE72	MAZE	3D-structure;DNA-binding;Reference proteome;Repressor;Toxin-antitoxin system;Transcription;Transcription regulation	19.6363	21.3936	21.6791	21.9842	22.532	21.871	20.903	22.1291	0.849344	1.22609
TB	220	P13009	METH	3D-structure;Amino-acid biosynthesis;Cobalamin;Cobalt;Direct protein sequencing;Metal-binding;Methionine biosynthesis;Methyltransferase;Reference proteome;Repeat;S-adenosyl-L-methionine;Transferase;Zinc	28.1071	28.0576	28.0696	28.3809	28.359	28.3298	28.0781	28.3566	3.72742	0.278443
TB	220	P17846	CYSI	3D-structure;4Fe-4S;Amino-acid biosynthesis;Cysteine biosynthesis;Direct protein sequencing;Heme;Iron;Iron-sulfur;Metal-binding;NADP;Oxidoreductase;Reference proteome	25.2466	24.8259	24.9845	25.7298	25.4869	25.5581	25.019	25.5916	1.80105	0.57257
TB	220	P22256	GABT	3D-structure;Aminotransferase;Direct protein sequencing;Pyridoxal phosphate;Reference proteome;Transferase	26.7315	26.6556	26.6192	27.0091	27.071	26.9805	26.6688	27.0202	2.9323	0.35147
TB	220	P68699	ATPL	3D-structure;ATP synthesis;Cell inner membrane;Cell membrane;CF(0);Direct protein sequencing;Formylation;Hydrogen ion transport;Ion transport;Lipid-binding;Membrane;Reference proteome;Transmembrane;Transmembrane helix;Transport	24.9807	24.9689	24.7131	26.326	25.91	25.1127	24.8876	25.7829	1.14879	0.895375
TB	220	P30125	LEU3	3D-structure;Amino-acid biosynthesis;Branched-chain amino acid biosynthesis;Cytoplasm;Direct protein sequencing;Leucine biosynthesis;Magnesium;Manganese;Metal-binding;NAD;Oxidoreductase;Reference proteome	22.4391	22.3767	22.494	22.857	22.9717	23.5299	22.4366	23.1195	1.50062	0.682933
TB	220	P0A8D9	YFBV	Cell inner membrane;Cell membrane;Membrane;Reference proteome;Transmembrane;Transmembrane helix	21.5853	21.4081	21.0148	21.865	22.0763	21.9625	21.3361	21.9679	1.61317	0.631859
TB	220	P0A9J8	PHEA	3D-structure;Amino-acid biosynthesis;Aromatic amino acid biosynthesis;Cytoplasm;Isomerase;Lyase;Multifunctional enzyme;Phenylalanine biosynthesis;Reference proteome	26.7729	26.7269	26.8037	27.0505	27.1099	27.1663	26.7678	27.1089	2.97599	0.341089
TB	220	P62672	APAG	Reference proteome	22.6259	22.6874	23.1106	23.2506	23.4698	23.6507	22.8079	23.4571	1.56151	0.649117
TB	220	P25894	LOIP	Cell outer membrane;Disulfide bond;Hydrolase;Lipoprotein;Membrane;Metal-binding;Metalloprotease;Palmitate;Protease;Reference proteome;Signal;Stress response;Zinc	27.0549	27.0197	27.1175	27.3471	27.4299	27.4372	27.064	27.4047	2.95513	0.340714
TB	220	P0AEC3	ARCB	3D-structure;ATP-binding;Cell inner membrane;Cell membrane;Kinase;Membrane;Nucleotide-binding;Phosphoprotein;Reference proteome;Transcription;Transcription regulation;Transferase;Transmembrane;Transmembrane helix;Two-component regulatory system	26.3052	26.2216	26.2987	26.5634	26.6648	26.716	26.2752	26.6481	2.69026	0.372883
TB	220	P02662	CASA1		20.3893	20.3418	21.3346	22.0179	21.1381	21.7237	20.6886	21.6265	1.06481	0.937974
TB	220	P76542	INTZ	DNA integration;DNA recombination;DNA-binding;Reference proteome;Viral genome integration;Virus entry into host cell	21.8634	21.463	20.8124	22.3897	22.0561	22.1658	21.3796	22.2039	1.20458	0.824281
TB	220	P0A8Y5	YIDA	3D-structure;Hydrolase;Magnesium;Metal-binding;Reference proteome	26.6112	26.643	26.7348	27.0464	27.0042	26.9709	26.663	27.0072	2.87744	0.344151
TB	220	P33916	YEJF	ATP-binding;Nucleotide-binding;Reference proteome;Repeat;Transport	25.2892	25.2856	25.2332	25.6829	25.7131	25.5439	25.2693	25.6466	2.62154	0.377301
TB	220	P0A9B2	G3P1	3D-structure;Acetylation;Cytoplasm;Direct protein sequencing;Glycolysis;NAD;Nucleotide-binding;Oxidoreductase;Reference proteome	32.3294	32.3346	32.2545	32.999	32.6619	33.9383	32.3062	33.1998	1.09775	0.893597
TB	220	P0ADU5	YGIW	3D-structure;Direct protein sequencing;Periplasm;Reference proteome;Signal	27.0677	27.1043	26.7566	27.5379	27.4192	27.4956	26.9762	27.4842	1.92978	0.508022
TB	220	P31658	HCHA	3D-structure;Chaperone;Cytoplasm;Direct protein sequencing;DNA damage;DNA repair;Hydrolase;Lyase;Metal-binding;Reference proteome;Stress response;Zinc	27.1257	27.1198	27.3827	27.6262	27.6582	27.7161	27.2094	27.6668	2.14141	0.457439
TB	220	P75767	GNGF	Cytoplasm;Reference proteome	23.0119	23.058	22.5263	23.5223	23.4779	23.4102	22.8654	23.4701	1.60068	0.604715
TB	220	P28304	QOR1	3D-structure;NADP;Oxidoreductase;Reference proteome	25.2878	25.3918	24.4124	25.701	25.914	25.8938	25.0307	25.8363	1.19122	0.805603
TB	220	P24555	PTRB	Direct protein sequencing;Hydrolase;Protease;Reference proteome;Serine protease	22.8275	22.1885	21.3541	22.8184	23.3397	23.0951	22.1234	23.0844	0.996353	0.961016
TB	220	P0A6W3	MRAY	Cell cycle;Cell division;Cell inner membrane;Cell membrane;Cell shape;Cell wall biogenesis/degradation;Magnesium;Manganese;Membrane;Peptidoglycan synthesis;Reference proteome;Transferase;Transmembrane;Transmembrane helix	24.2472	23.9561	23.5698	24.5725	24.567	24.5436	23.9244	24.561	1.49997	0.636683
TB	220	P0ADT2	YGIB	Reference proteome	25.7053	25.6877	25.6712	25.9671	26.0061	26.1177	25.688	26.0303	2.75258	0.342234
TB	220	P75713	ALLE	3D-structure;Cytoplasm;Hydrolase;Manganese;Metal-binding;Purine metabolism;Reference proteome	23.3481	23.5654	23.5135	23.879	23.8308	23.9518	23.4757	23.8872	2.28325	0.411528
TB	220	P14176	PROW	Amino-acid transport;Cell inner membrane;Cell membrane;Membrane;Reference proteome;Transmembrane;Transmembrane helix;Transport	23.7211	24.6835	22.178	25.348	24.1202	24.9879	23.5276	24.8187	0.724461	1.29116
TB	220	P32669	FSAB	Carbohydrate metabolism;Cytoplasm;Lyase;Reference proteome;Schiff base	21.9109	21.5614	21.7076	22.283	22.2259	22.1284	21.7266	22.2124	1.92515	0.485799
TB	220	P0AEM9	FLIY	Amino-acid transport;Direct protein sequencing;Periplasm;Reference proteome;Signal;Transport	26.8903	26.8346	26.8632	27.1746	27.2913	27.1482	26.8627	27.2047	2.72843	0.341981
TB	220	P0A9H1	MUG	3D-structure;Cytoplasm;DNA damage;DNA excision;DNA repair;DNA-binding;Hydrolase;Reference proteome	24.4833	24.4566	24.0863	24.94	24.8805	24.7913	24.3421	24.8706	1.75954	0.528536
TB	220	P0ABF4	EUTM	3D-structure;Reference proteome;Signal	21.9982	21.9883	21.2786	22.4535	22.6279	22.3157	21.755	22.4657	1.30683	0.710733
TB	220	P76406	YEGR	Reference proteome	19.6312	19.3696	19.6085	20.5274	19.7112	20.8907	19.5364	20.3765	1.10135	0.840061
TB	220	P0A9M8	PTA	Acyltransferase;Cytoplasm;Direct protein sequencing;Reference proteome;Transferase	32.1812	32.1404	32.3054	32.5265	32.5805	32.6513	32.209	32.5861	2.4486	0.377102
TB	220	P0A9N4	PFLA	3D-structure;4Fe-4S;Carbohydrate metabolism;Cytoplasm;Direct protein sequencing;Glucose metabolism;Iron;Iron-sulfur;Metal-binding;Oxidoreductase;Reference proteome;S-adenosyl-L-methionine	26.5848	26.6419	26.416	27.067	26.9554	26.9009	26.5476	26.9744	2.15769	0.42684
TB	220	P77304	DTPA	3D-structure;Cell inner membrane;Cell membrane;Membrane;Peptide transport;Protein transport;Reference proteome;Transmembrane;Transmembrane helix;Transport	23.662	24.2671	23.8309	24.6813	24.4289	24.5117	23.92	24.5406	1.47589	0.620662
TB	220	P37757	YDDE	3D-structure;Isomerase;Reference proteome	23.4119	23.7293	21.7674	23.9794	23.9967	24.234	22.9696	24.07	0.831725	1.10048
TB	220	P04425	GSHB	3D-structure;ATP-binding;Direct protein sequencing;Glutathione biosynthesis;Ligase;Magnesium;Manganese;Metal-binding;Nucleotide-binding;Reference proteome	28.4882	28.5337	28.5222	28.7585	28.7334	28.7476	28.5147	28.7465	3.93879	0.231804
TB	220	P08312	SYFA	3D-structure;Aminoacyl-tRNA synthetase;ATP-binding;Cytoplasm;Ligase;Magnesium;Metal-binding;Nucleotide-binding;Protein biosynthesis;Reference proteome	30.0614	30.0558	30.0465	30.4003	30.3163	30.3059	30.0546	30.3408	3.1606	0.286264
TB	220	P31574	FIXB	Electron transport;FAD;Flavoprotein;Reference proteome;Transport	20.0618	16.5507	19.7655	20.5542	20.3535	20.0103	18.7927	20.306	0.596136	1.51332
TB	220	Q47156	YAFN	DNA damage;DNA repair;DNA-binding;Reference proteome;Repressor;SOS response;Toxin-antitoxin system;Transcription;Transcription regulation	22.5578	22.3845	22.1014	23.0389	22.9673	22.7314	22.3479	22.9125	1.59603	0.564651
TB	220	P68688	GLRX1	3D-structure;Deoxyribonucleotide synthesis;Direct protein sequencing;Disulfide bond;Electron transport;Nucleotide-binding;Phosphoprotein;Redox-active center;Reference proteome;Transport	26.2617	26.3139	26.4877	26.6838	26.839	27.0547	26.3544	26.8592	1.77842	0.504747
TB	220	P23843	OPPA	3D-structure;Direct protein sequencing;Disulfide bond;Peptide transport;Periplasm;Protein transport;Reference proteome;Signal;Transport	30.3784	30.3358	30.3184	30.6131	30.6403	30.7381	30.3442	30.6638	2.7983	0.319624
TB	220	P00490	PHSM	3D-structure;Acetylation;Allosteric enzyme;Carbohydrate metabolism;Direct protein sequencing;Glycosyltransferase;Pyridoxal phosphate;Reference proteome;Transferase	32.6711	32.6802	32.9409	33.1055	33.2742	33.3709	32.7641	33.2502	1.83976	0.48612
TB	220	P06136	FTSQ	3D-structure;Cell cycle;Cell division;Cell inner membrane;Cell membrane;Membrane;Reference proteome;Transmembrane;Transmembrane helix	21.331	21.3533	19.6722	22.1565	22.121	21.3458	20.7855	21.8744	0.818174	1.08896
TB	220	P77279	FETA	ATP-binding;Cell inner membrane;Cell membrane;Ion transport;Iron;Iron transport;Membrane;Nucleotide-binding;Reference proteome;Translocase;Transport	25.0001	25.0519	24.9491	25.3841	25.3623	25.2614	25.0004	25.3359	2.65492	0.335577
TB	220	P0AAF6	ARTP	Amino-acid transport;ATP-binding;Cell inner membrane;Cell membrane;Membrane;Nucleotide-binding;Reference proteome;Translocase;Transport	25.4397	25.4095	25.312	25.8664	25.7994	25.6626	25.387	25.7761	2.26126	0.389114
TB	220	P0AGA6	UHPA	Activator;Cytoplasm;Direct protein sequencing;DNA-binding;Phosphoprotein;Reference proteome;Transcription;Transcription regulation;Two-component regulatory system	23.6584	23.6882	23.7365	24.0543	24.013	23.9435	23.6943	24.0036	2.84079	0.309259
TB	220	P0ACA7	GSTB	Reference proteome;Transferase	25.536	25.595	24.8499	26.0805	25.9224	26.0005	25.3269	26.0011	1.29785	0.674189
TB	220	P0AFS9	MEPM	Cell inner membrane;Cell membrane;Cell wall biogenesis/degradation;Hydrolase;Membrane;Metal-binding;Metalloprotease;Protease;Reference proteome;Transmembrane;Transmembrane helix;Zinc	22.4646	22.3671	23.1545	23.4248	23.1176	23.6556	22.662	23.3993	1.18405	0.737287
TB	220	P77544	YFCF	3D-structure;Oxidoreductase;Peroxidase;Reference proteome;Transferase	22.8491	22.8791	23.0336	23.1889	23.5208	23.563	22.9206	23.4243	1.73144	0.503656
TB	220	P33014	YEED	Reference proteome	22.331	22.2579	21.9212	22.6412	22.6553	22.7034	22.17	22.6666	1.75278	0.496573
TB	220	P0AFP2	ATL	DNA damage;DNA-binding;Reference proteome	20.3297	20.2021	20.5814	20.8766	21.0846	20.7475	20.3711	20.9029	1.63537	0.531816
TB	220	P0ACS9	ACRR	3D-structure;DNA-binding;Reference proteome;Repressor;Transcription;Transcription regulation	21.5469	21.4791	23.701	23.5756	23.1712	23.527	22.2423	23.4246	0.73124	1.18225
TB	220	P0AB52	YCHN	3D-structure;Reference proteome	21.8096	21.9458	21.1498	22.7259	22.397	22.0503	21.6351	22.3911	1.13302	0.755995
TB	220	P0A6J3	CYSZ	Amino-acid biosynthesis;Cell inner membrane;Cell membrane;Cysteine biosynthesis;Membrane;Reference proteome;Sulfate transport;Transmembrane;Transmembrane helix;Transport	25.5417	24.6901	24.7903	25.7212	25.6418	25.7652	25.0074	25.7094	1.21659	0.702013
TB	220	P0AB14	YCCJ	Direct protein sequencing;Reference proteome	25.4856	25.3444	25.4454	25.7981	25.8237	25.699	25.4251	25.7736	2.45026	0.348489
TB	220	P46022	MTGA	Cell inner membrane;Cell membrane;Cell shape;Cell wall biogenesis/degradation;Glycosyltransferase;Membrane;Peptidoglycan synthesis;Reference proteome;Transferase;Transmembrane;Transmembrane helix	19.498	19.5612	17.1589	19.6352	20.2109	20.0653	18.7393	19.9705	0.693033	1.23116
TB	220	P0AF96	TABA	Acetylation;Reference proteome	27.7867	27.756	27.7779	28.3027	28.3881	28.0188	27.7736	28.2365	1.8399	0.462986
TB	220	P76339	YEDV	ATP-binding;Cell inner membrane;Cell membrane;Kinase;Membrane;Nucleotide-binding;Phosphoprotein;Reference proteome;Transferase;Transmembrane;Transmembrane helix;Two-component regulatory system	22.0959	22.0863	21.3622	22.2894	22.8753	22.5724	21.8481	22.579	1.16086	0.730886
TB	220	Q46857	DKGA	3D-structure;Ascorbate biosynthesis;Cytoplasm;NADP;Oxidoreductase;Reference proteome	26.0721	26.308	25.6003	26.8438	26.4831	26.5977	25.9935	26.6415	1.29951	0.648058
TB	220	P0A9P9	IDNO	Carbohydrate metabolism;NAD;NADP;Oxidoreductase;Reference proteome	22.6791	23.0573	22.0282	23.6535	23.3188	23.1216	22.5882	23.3646	1.07898	0.776436
TB	220	Q46829	BGLA	3D-structure;Glycosidase;Hydrolase;Reference proteome	27.9668	27.9519	27.9836	28.4081	28.3829	28.203	27.9674	28.3313	2.29588	0.363904
TB	220	P77454	GLSA1	3D-structure;Acetylation;Hydrolase;Reference proteome	19.5062	21.6572	21.5576	22.2971	21.688	22.1845	20.907	22.0565	0.725211	1.14952
TB	220	P76270	MSRC	3D-structure;Oxidoreductase;Reference proteome	23.9731	24.0279	22.8527	24.8413	24.4306	24.196	23.6179	24.4893	0.955679	0.871436
TB	220	P0AA04	PTHP	3D-structure;Cytoplasm;Direct protein sequencing;Phosphotransferase system;Reference proteome;Sugar transport;Transport	29.6329	29.6358	29.5227	30.0003	29.8594	30.0826	29.5972	29.9808	2.15944	0.383637
TB	220	P0AAT2	YBDF	Reference proteome	19.9223	19.8604	19.5104	20.3094	20.4685	20.1288	19.7644	20.3022	1.53635	0.537861
TB	220	P15031	FECE	ATP-binding;Cell inner membrane;Cell membrane;Ion transport;Iron;Iron transport;Membrane;Nucleotide-binding;Reference proteome;Transport	25.5702	25.6897	25.6602	25.9554	25.9022	25.9632	25.64	25.9403	2.74338	0.300226
TB	220	P0ABA4	ATPD	3D-structure;ATP synthesis;Cell inner membrane;Cell membrane;CF(1);Hydrogen ion transport;Ion transport;Membrane;Reference proteome;Transport	27.8543	28.0476	28.0185	28.6577	28.3156	28.3655	27.9735	28.4463	1.74091	0.472782
TB	220	P0AED9	DCM	Methyltransferase;Reference proteome;Restriction system;S-adenosyl-L-methionine;Transferase	24.6267	24.7072	24.434	25.0458	24.9235	25.0299	24.5893	24.9997	1.9911	0.410425
TB	220	P07395	SYFB	3D-structure;Aminoacyl-tRNA synthetase;ATP-binding;Cytoplasm;Ligase;Magnesium;Metal-binding;Nucleotide-binding;Protein biosynthesis;Reference proteome;RNA-binding;tRNA-binding	32.0741	32.0663	32.1921	32.4369	32.4176	32.3897	32.1109	32.4148	2.67699	0.303902
TB	220	P0A823	SFSA	3D-structure;DNA-binding;Reference proteome	24.0667	24.1685	24.0357	24.3617	24.4298	24.4047	24.0903	24.3987	2.63319	0.308444
TB	220	P08839	PT1	3D-structure;Cytoplasm;Direct protein sequencing;Kinase;Magnesium;Metal-binding;Phosphotransferase system;Reference proteome;Sugar transport;Transferase;Transport	32.1458	32.1613	32.3041	32.4896	32.5558	32.6016	32.2037	32.549	2.34581	0.345278
TB	220	P0AFM2	PROX	3D-structure;Amino-acid transport;Direct protein sequencing;Disulfide bond;Periplasm;Reference proteome;Signal;Transport	28.7123	28.6224	28.5877	28.9663	28.9049	28.9463	28.6408	28.9392	2.71111	0.298358
TB	220	P0AG20	RELA	3D-structure;ATP-binding;GTP-binding;Kinase;Nucleotide-binding;Reference proteome;Transferase	26.631	26.7237	26.5787	26.9806	26.9296	26.9476	26.6445	26.9526	2.62426	0.308129
TB	220	P00935	METB	3D-structure;Amino-acid biosynthesis;Cytoplasm;Direct protein sequencing;Methionine biosynthesis;Pyridoxal phosphate;Reference proteome;Transferase	23.9443	24.0096	24.0741	24.2811	24.3739	24.5064	24.0093	24.3871	2.12953	0.377794
TB	220	P0AFR2	DAUA	3D-structure;Cell inner membrane;Cell membrane;Membrane;Reference proteome;Transmembrane;Transmembrane helix;Transport	25.0234	24.8453	25.1511	25.5092	25.3958	25.3779	25.0066	25.4276	1.90065	0.421028
TB	220	P18390	YJJA	Reference proteome;Signal	23.6753	23.526	23.4982	24.1558	24.0971	23.8173	23.5665	24.0234	1.74538	0.456896
TB	220	P30011	NADC	Glycosyltransferase;Pyridine nucleotide biosynthesis;Reference proteome;Transferase	25.6641	25.5224	25.434	26.0353	26.1091	25.8119	25.5402	25.9854	1.78723	0.445218
TB	220	P0A9E5	FNR	4Fe-4S;Activator;Cytoplasm;Direct protein sequencing;DNA-binding;Iron;Iron-sulfur;Metal-binding;Reference proteome;Repressor;Transcription;Transcription regulation	26.3132	26.3735	26.2503	26.6408	26.5824	26.5864	26.3123	26.6032	2.71086	0.290836
TB	220	P0AEB7	YOAB	Reference proteome	26.6625	26.7508	26.6887	27.1915	27.169	26.9298	26.7007	27.0968	1.97034	0.396081
TB	220	P0ADA3	NLPD	Cell cycle;Cell division;Cell inner membrane;Cell membrane;Lipoprotein;Membrane;Palmitate;Reference proteome;Repeat;Signal	26.9451	27.0171	27.0103	27.3592	27.4337	27.2255	26.9908	27.3395	2.23178	0.348639
TB	220	P0AAP3	FRMR	3D-structure;Cytoplasm;DNA-binding;Reference proteome;Repressor;Transcription;Transcription regulation	26.8687	26.895	26.8925	27.0933	27.08	27.1325	26.8854	27.1019	3.57624	0.216478
TB	220	P0A8I3	YAAA	3D-structure;Reference proteome;Stress response	26.7257	26.6855	26.6448	27.03	26.9869	26.9121	26.6854	26.9763	2.65741	0.290967
TB	220	P60716	LIPA	4Fe-4S;Cytoplasm;Iron;Iron-sulfur;Metal-binding;Reference proteome;S-adenosyl-L-methionine;Transferase	28.9972	28.9033	28.8749	29.3226	29.2069	29.2064	28.9251	29.2453	2.4074	0.320209
TB	220	P31663	PANC	3D-structure;ATP-binding;Cytoplasm;Ligase;Nucleotide-binding;Pantothenate biosynthesis;Reference proteome	27.406	27.4868	27.2168	27.8285	27.7164	27.737	27.3699	27.7607	1.961	0.390786
TB	220	P0A6A3	ACKA	3D-structure;ATP-binding;Cytoplasm;Direct protein sequencing;Kinase;Magnesium;Metal-binding;Nucleotide-binding;Reference proteome;Transferase	31.6828	31.7294	31.725	31.9521	31.9199	31.9176	31.7124	31.9299	3.51802	0.217461
TB	220	P0AE34	ARTQ	Amino-acid transport;Cell inner membrane;Cell membrane;Membrane;Reference proteome;Transmembrane;Transmembrane helix;Transport	22.9544	22.8989	23.0163	23.4069	23.4162	23.187	22.9565	23.3367	2.00643	0.380155
TB	220	P06999	PFKB	3D-structure;ATP-binding;Glycolysis;Kinase;Magnesium;Metal-binding;Nucleotide-binding;Reference proteome;Transferase	27.3893	27.3356	27.7083	27.8187	27.97	28.0738	27.4777	27.9541	1.58609	0.476403
TB	220	P46852	YHHW	3D-structure;Copper;Dioxygenase;Iron;Metal-binding;Oxidoreductase;Reference proteome;Zinc	23.9901	24.0246	24.276	24.6141	24.4742	24.4537	24.0969	24.514	1.80672	0.417074
TB	220	P31697	FIMC	3D-structure;Chaperone;Direct protein sequencing;Fimbrium biogenesis;Immunoglobulin domain;Periplasm;Reference proteome;Signal	20.8368	20.3778	21.6673	22.0435	21.3944	21.9218	20.9607	21.7866	0.902989	0.825897
TB	220	P39359	YJHH	Cytoplasm;Lyase;Reference proteome;Schiff base	19.7805	19.7269	20.026	20.396	20.2489	20.1789	19.8445	20.2746	1.73246	0.430105
TB	220	P0AAA1	YAGU	Cell inner membrane;Cell membrane;Membrane;Reference proteome;Transmembrane;Transmembrane helix	27.5814	27.5107	27.6203	27.8229	27.8249	27.8759	27.5708	27.8412	2.75374	0.270426
TB	220	P38105	RSPB	Metal-binding;Oxidoreductase;Reference proteome;Zinc	19.1247	18.9135	18.3437	19.4835	19.2816	19.4759	18.794	19.4137	1.20147	0.619717
TB	220	P36673	TRER	3D-structure;DNA-binding;Reference proteome;Repressor;Transcription;Transcription regulation	22.883	22.6254	22.0373	23.3443	23.0976	23.0514	22.5152	23.1644	1.14662	0.649207
TB	220	P26612	AMY2	Calcium;Carbohydrate metabolism;Cytoplasm;Glycosidase;Hydrolase;Metal-binding;Reference proteome;Sodium	21.39	21.4743	21.3648	21.6433	21.7767	21.8433	21.4097	21.7544	2.15896	0.344762
TB	220	P45395	KDSD	3D-structure;Carbohydrate metabolism;CBS domain;Isomerase;Lipopolysaccharide biosynthesis;Metal-binding;Reference proteome;Repeat;Zinc	26.7361	26.7402	26.5343	27.0552	27.0019	27.0046	26.6702	27.0206	2.12408	0.350356
TB	220	P0ACX3	YDHR	3D-structure;Oxidoreductase;Reference proteome	26.9144	26.8587	26.9472	27.1426	27.1891	27.2708	26.9068	27.2008	2.52971	0.294081
TB	220	P76586	YPHH	Reference proteome	21.239	21.339	21.0365	21.6825	21.5126	21.6614	21.2048	21.6188	1.78839	0.414033
TB	220	P21170	SPEA	3D-structure;Decarboxylase;Lyase;Magnesium;Metal-binding;Periplasm;Polyamine biosynthesis;Putrescine biosynthesis;Pyridoxal phosphate;Reference proteome;Spermidine biosynthesis	29.2551	29.2899	29.1595	29.6549	29.5091	29.5246	29.2349	29.5629	2.25079	0.328
TB	220	P0A9T4	TAS	3D-structure;NADP;Oxidoreductase;Reference proteome	26.5826	26.581	26.5075	26.8109	26.785	26.7866	26.5571	26.7942	3.08621	0.237126
TB	220	P33219	YEBF	3D-structure;Direct protein sequencing;Reference proteome;Secreted;Signal	24.1955	24.1962	24.3375	24.5469	24.5238	24.6754	24.2431	24.582	2.14931	0.338965
TB	220	P37647	KDGK	ATP-binding;Carbohydrate metabolism;Kinase;Nucleotide-binding;Reference proteome;Transferase	27.6213	27.5924	27.7013	27.8836	27.8896	27.9238	27.6383	27.899	2.76516	0.260663
TB	220	P76541	EUTL	3D-structure;Reference proteome	24.7554	24.7314	24.5351	25.0101	24.9877	25.1658	24.674	25.0545	1.88187	0.38054
TB	220	P0A9P0	DLDH	3D-structure;Acetylation;Cell inner membrane;Cell membrane;Cytoplasm;Direct protein sequencing;Disulfide bond;FAD;Flavoprotein;Glycolysis;Membrane;NAD;Oxidoreductase;Redox-active center;Reference proteome	32.9052	32.9668	32.781	33.2819	33.1419	33.2493	32.8843	33.2244	2.10162	0.340065
TB	220	P31069	KCH	3D-structure;Cell inner membrane;Cell membrane;Ion channel;Ion transport;Membrane;Reference proteome;Transmembrane;Transmembrane helix;Transport	24.4424	24.4416	24.4039	24.6344	24.849	24.8857	24.4293	24.7897	1.97911	0.360427
TB	220	P0A698	UVRA	3D-structure;ATP-binding;Cytoplasm;DNA damage;DNA excision;DNA repair;DNA-binding;Excision nuclease;Metal-binding;Nucleotide-binding;Reference proteome;Repeat;SOS response;Zinc;Zinc-finger	27.9243	27.924	27.9306	28.2171	28.1784	28.1148	27.9263	28.1701	2.90877	0.243742
TB	220	P25666	HTRL	Reference proteome	21.7479	23.6759	21.0275	24.0798	23.1148	22.796	22.1504	23.3302	0.6003	1.17974
TB	220	P0A9I3	GCVR	Cytoplasm;Direct protein sequencing;Reference proteome;Repeat;Repressor;Transcription;Transcription regulation	23.8783	24.2095	22.7288	24.7459	24.2151	24.4057	23.6055	24.4556	0.830121	0.850055
TB	220	P0AEX5	KPPR	ATP-binding;Kinase;Nucleotide-binding;Reference proteome;Transferase	24.3101	24.1497	24.4695	24.6551	24.677	24.7949	24.3097	24.709	1.76079	0.399239
TB	220	P23873	HIPB	3D-structure;Direct protein sequencing;DNA-binding;Reference proteome;Repressor;Toxin-antitoxin system;Transcription;Transcription regulation	22.868	23.1369	22.5559	23.487	23.3643	23.2656	22.8536	23.3723	1.34977	0.518747
TB	220	P30860	ARTJ	Amino-acid transport;Direct protein sequencing;Periplasm;Reference proteome;Signal;Transport	24.9084	24.8079	24.7209	25.1558	25.2873	25.0768	24.8124	25.1733	1.9353	0.360919
TB	220	P75931	YCEM	3D-structure;Oxidoreductase;Reference proteome	22.5275	22.4404	22.7029	22.7526	23.1665	23.9013	22.5569	23.2735	0.974176	0.716557
TB	220	P04395	3MG2	3D-structure;Direct protein sequencing;DNA damage;DNA repair;Hydrolase;Reference proteome	21.9603	21.7119	21.9611	22.0897	22.4624	22.8813	21.8778	22.4778	1.1601	0.600033
TB	220	P30177	YBIB	3D-structure;Direct protein sequencing;Glycosyltransferase;Reference proteome;Transferase	27.6136	27.6359	27.7326	27.8976	27.963	27.9359	27.6607	27.9322	2.56283	0.271503
TB	220	P77148	YDHS	Reference proteome	21.07	19.9375	20.6851	21.1514	21.2056	21.4964	20.5642	21.2845	0.96569	0.720259
TB	220	P38038	CYSJ	3D-structure;Amino-acid biosynthesis;Cysteine biosynthesis;Direct protein sequencing;Electron transport;FAD;Flavoprotein;FMN;NADP;Oxidoreductase;Reference proteome;Transport	23.8788	23.9219	23.6158	24.1947	24.2353	24.1568	23.8055	24.1956	1.78065	0.390093
TB	220	P0AFM4	PSIF	Reference proteome;Signal	22.2123	22.2976	21.6601	22.4579	22.9346	22.578	22.0566	22.6568	1.14832	0.600169
TB	220	P0A998	FTNA	3D-structure;Cytoplasm;Direct protein sequencing;Iron;Iron storage;Metal-binding;Oxidoreductase;Reference proteome	26.3376	26.2155	26.6071	26.7016	26.859	26.9551	26.3867	26.8386	1.52042	0.451827
TB	220	P0ACQ4	OXYR	3D-structure;Activator;Direct protein sequencing;Disulfide bond;DNA-binding;Glutathionylation;Oxidation;Reference proteome;S-nitrosylation;Transcription;Transcription regulation	27.5655	27.6	27.7288	27.9092	27.9268	27.9306	27.6314	27.9222	2.35709	0.290768
TB	220	P0AFP6	GCH1L	3D-structure;DNA damage;DNA repair;Metal-binding;Reference proteome	27.6464	27.6373	27.5831	27.8395	27.8358	27.8193	27.6223	27.8315	3.26704	0.209216
TB	220	P45469	YRAR	Reference proteome	24.2355	24.4876	23.8721	24.8217	24.6426	24.6922	24.1984	24.7188	1.30739	0.520407
TB	220	P0AAZ7	YCAR	Reference proteome	25.2217	25.3171	24.7382	25.872	25.7749	25.374	25.0923	25.6737	1.16203	0.581322
TB	220	P77395	YBBN	3D-structure;Chaperone;Disulfide bond;Reference proteome;Stress response	28.161	28.1232	28.1687	28.4974	28.4839	28.3433	28.151	28.4415	2.32162	0.290569
TB	220	P39180	AG43	Cell outer membrane;Direct protein sequencing;Membrane;Periplasm;Reference proteome;Secreted;Signal;Transmembrane;Transmembrane beta strand	27.6584	27.5971	28.0232	28.0389	28.3421	28.3959	27.7595	28.259	1.34748	0.499426
TB	220	P0ACI0	ROB	3D-structure;Direct protein sequencing;DNA-binding;Reference proteome	27.0935	27.126	26.9478	27.3716	27.3434	27.3508	27.0557	27.3553	2.24568	0.299517
TB	220	P0AA57	YOBA	Copper;Metal-binding;Periplasm;Reference proteome;Signal	23.693	23.9337	22.9121	24.2127	24.1277	24.1731	23.5129	24.1712	0.998056	0.658216
TB	220	P0ABS8	HOLE	3D-structure;Direct protein sequencing;DNA replication;DNA-directed DNA polymerase;Nucleotidyltransferase;Reference proteome;Transferase	24.6195	24.6431	24.6219	25.0393	25.0558	24.8138	24.6282	24.9696	1.91684	0.341461
TB	220	P76507	YFDI	Cell membrane;Membrane;Reference proteome;Transmembrane;Transmembrane helix	19.0076	22.8624	23.1146	23.3291	23.1402	22.7877	21.6615	23.0857	0.459322	1.42412
TB	220	P07464	THGA	3D-structure;Acyltransferase;Cytoplasm;Direct protein sequencing;Lactose biosynthesis;Reference proteome;Repeat;Transferase	30.3672	30.3794	30.495	30.6596	30.7033	30.8429	30.4139	30.7352	2.02525	0.321368
TB	220	P0A9T8	YBBA	ATP-binding;Nucleotide-binding;Reference proteome;Transport	22.8272	22.5909	20.4584	23.0597	22.8556	23.0865	21.9588	23.0006	0.618534	1.04178
TB	220	P0AED5	UVRY	Cytoplasm;DNA-binding;Phosphoprotein;Reference proteome;Transcription;Transcription regulation;Two-component regulatory system	26.5733	26.5954	26.4937	26.9113	26.86	26.7594	26.5541	26.8436	2.22578	0.289427
TB	220	P0A948	RIMJ	Acyltransferase;Cytoplasm;Reference proteome;Transferase	24.0691	23.8942	23.5163	24.6477	24.5561	24.0298	23.8265	24.4112	1.0892	0.584654
TB	220	P0AGD3	SODF	3D-structure;Acetylation;Direct protein sequencing;Iron;Metal-binding;Oxidoreductase;Reference proteome	27.8523	27.7801	27.8839	28.2837	28.1649	28.0507	27.8388	28.1665	1.9427	0.3277
TB	220	P56579	PTHC	Cell inner membrane;Cell membrane;Membrane;Phosphotransferase system;Reference proteome;Sugar transport;Transmembrane;Transmembrane helix;Transport	25.3782	24.5861	25.0489	25.3178	25.7531	25.7647	25.0044	25.6119	1.04616	0.607481
TB	220	P19926	AGP	3D-structure;Direct protein sequencing;Hydrolase;Periplasm;Reference proteome;Signal	26.9973	27.0327	27.1417	27.2859	27.3504	27.3718	27.0573	27.336	2.27795	0.278765
TB	220	P0AFH2	OPPB	Cell inner membrane;Cell membrane;Membrane;Peptide transport;Protein transport;Reference proteome;Transmembrane;Transmembrane helix;Transport	26.9787	26.8021	26.8188	27.3154	27.2471	27.0901	26.8665	27.2175	1.79997	0.350999
TB	220	P0A959	ALAA	3D-structure;Aminotransferase;Cytoplasm;Pyridoxal phosphate;Reference proteome;Transferase	26.8435	26.8525	26.5857	27.1409	27.12	27.0832	26.7606	27.1147	1.78353	0.354109
TB	220	P18843	NADE	3D-structure;ATP-binding;Direct protein sequencing;Ligase;Magnesium;Metal-binding;NAD;Nucleotide-binding;Phosphoprotein;Reference proteome	29.3822	29.2882	29.3954	29.5665	29.6325	29.6189	29.3553	29.606	2.5092	0.250704
TB	220	P07623	META	3D-structure;Acyltransferase;Amino-acid biosynthesis;Cytoplasm;Direct protein sequencing;Methionine biosynthesis;Reference proteome;Transferase	21.7363	20.6875	20.387	21.1809	22.1526	21.9446	20.9369	21.7594	0.748608	0.822441
TB	220	P15373	PRLF	Cytoplasm;DNA-binding;Reference proteome;Repressor;Toxin-antitoxin system;Transcription;Transcription regulation	24.2541	24.2708	24.3441	24.4917	24.5456	24.5147	24.2897	24.5173	2.69938	0.227667
TB	220	P37019	CLCA	3D-structure;Antiport;Cell inner membrane;Cell membrane;Chloride;Ion transport;Membrane;Reference proteome;Stress response;Transmembrane;Transmembrane helix;Transport	23.2361	22.9424	23.0129	23.4626	23.3858	23.3982	23.0638	23.4155	1.73241	0.351708
TB	220	P67095	YFCE	3D-structure;Hydrolase;Manganese;Metal-binding;Reference proteome	25.248	25.2992	25.2486	25.5414	25.5906	25.4462	25.2653	25.5261	2.3327	0.260778
TB	220	P0A8Y1	YJJG	Cobalt;Cytoplasm;Hydrolase;Magnesium;Manganese;Metal-binding;Nucleotide-binding;Reference proteome	24.9393	25.0029	24.6003	25.2231	25.2021	25.3981	24.8475	25.2744	1.42383	0.426947
TB	220	P76549	YFFR	Reference proteome;Signal	21.3415	20.5713	21.2474	21.8651	21.7128	21.387	21.0534	21.655	1.00584	0.601547
TB	220	P05459	PDXB	Cytoplasm;NAD;Oxidoreductase;Pyridoxine biosynthesis;Reference proteome	28.4617	28.4803	28.51	28.6709	28.725	28.8043	28.484	28.7334	2.4238	0.249395
TB	220	P0AGC3	SLT	3D-structure;Cell wall biogenesis/degradation;Direct protein sequencing;Disulfide bond;Lyase;Periplasm;Reference proteome;Signal	26.3546	26.2941	26.2648	26.5329	26.5162	26.5059	26.3045	26.5183	2.82666	0.213849
TB	220	P0AEE1	DCRB	Periplasm;Reference proteome;Signal	28.7851	28.773	28.84	28.9764	29.045	29.0385	28.7994	29.02	2.73816	0.220583
TB	220	P30126	LEUD	Amino-acid biosynthesis;Branched-chain amino acid biosynthesis;Direct protein sequencing;Leucine biosynthesis;Lyase;Reference proteome	20.0378	20.741	18.3828	20.3078	21.1658	20.6856	19.7205	20.7197	0.603448	0.999225
TB	220	P0A9J6	RBSK	3D-structure;ATP-binding;Carbohydrate metabolism;Cytoplasm;Direct protein sequencing;Kinase;Magnesium;Metal-binding;Nucleotide-binding;Potassium;Reference proteome;Transferase	27.2749	27.3125	27.0833	27.6266	27.5553	27.4843	27.2235	27.5554	1.80892	0.33185
TB	220	P0AC69	GLRX4	2Fe-2S;3D-structure;Cytoplasm;Iron;Iron-sulfur;Metal-binding;Redox-active center;Reference proteome	28.057	27.9959	28.1694	28.4968	28.4696	28.2744	28.0741	28.4136	1.76422	0.339502
TB	220	P22186	MRAZ	Cytoplasm;DNA-binding;Reference proteome;Repeat;Repressor;Transcription;Transcription regulation	25.0838	25.5229	24.7319	25.6515	25.7301	25.5849	25.1129	25.6555	1.09693	0.54266
TB	220	P16528	ICLR	3D-structure;DNA-binding;Glyoxylate bypass;Reference proteome;Repressor;Transcription;Transcription regulation	23.1678	22.8348	22.2089	22.8062	23.6514	24.0961	22.7372	23.5179	0.762124	0.780718
TB	220	P0A937	BAME	3D-structure;Cell outer membrane;Lipoprotein;Membrane;Palmitate;Reference proteome;Signal	24.0548	24.0822	23.9179	24.5676	24.4626	24.2012	24.0183	24.4105	1.50821	0.392153
TB	220	P0A9Q1	ARCA	3D-structure;Activator;Cytoplasm;Direct protein sequencing;DNA-binding;Phosphoprotein;Reference proteome;Repressor;Transcription;Transcription regulation;Two-component regulatory system	29.8168	29.8342	29.8547	30.0117	30.1568	30.0902	29.8352	30.0862	2.35562	0.251026
TB	220	P37642	YHJD	Cell inner membrane;Cell membrane;Membrane;Reference proteome;Transmembrane;Transmembrane helix	23.3792	22.9446	23.1209	23.8967	23.681	23.3671	23.1482	23.6483	1.1818	0.500043
TB	220	P37657	BCSE	Cellulose biosynthesis;Nucleotide-binding;Reference proteome	23.8994	23.8038	23.7597	24.1063	24.043	24.0768	23.821	24.0753	2.31258	0.254395
TB	220	P0AGB6	RPOE	3D-structure;Cytoplasm;Direct protein sequencing;DNA-binding;Reference proteome;Sigma factor;Stress response;Transcription;Transcription regulation	25.5106	25.4028	25.5834	25.8071	25.8933	25.7221	25.499	25.8075	1.89138	0.308531
TB	220	P0A6I6	COAD	3D-structure;ATP-binding;Coenzyme A biosynthesis;Cytoplasm;Direct protein sequencing;Magnesium;Nucleotide-binding;Nucleotidyltransferase;Reference proteome;Transferase	23.6854	23.7245	23.4238	24.2071	23.8267	24.0826	23.6112	24.0388	1.36381	0.427563
TB	220	P0AAT9	YBEL	Reference proteome	24.4177	24.3363	23.9755	24.5373	24.7826	24.7254	24.2432	24.6818	1.32629	0.438608
TB	220	P15028	FECB	Ion transport;Iron;Iron transport;Periplasm;Reference proteome;Signal;Transport	27.5517	27.5881	27.5252	27.896	27.7821	27.7559	27.555	27.8113	2.2694	0.256305
TB	220	P75823	LTAE	3D-structure;Direct protein sequencing;Lyase;Pyridoxal phosphate;Reference proteome	26.8104	26.7788	26.7248	27.021	26.9632	26.9787	26.7713	26.9876	2.68726	0.216324
TB	220	P76008	LDCA	3D-structure;Carboxypeptidase;Cell shape;Cell wall biogenesis/degradation;Cytoplasm;Hydrolase;Peptidoglycan synthesis;Protease;Reference proteome;Serine protease	25.6756	25.596	25.5738	25.9561	25.8222	25.8598	25.6151	25.8794	2.19722	0.264235
TB	220	P16691	PHNO	Acyltransferase;Reference proteome;Transferase	22.5914	22.6897	22.5568	22.8982	22.9519	22.816	22.6126	22.8887	2.10168	0.276091
TB	220	P45523	FKBA	3D-structure;Direct protein sequencing;Isomerase;Periplasm;Reference proteome;Rotamase;Signal	30.7828	30.7885	30.639	31.0593	31.0517	30.9505	30.7368	31.0205	2.03601	0.283761
TB	220	P69506	YTFE	3D-structure;Cytoplasm;Iron;Metal-binding;Reference proteome;Stress response	22.1638	22.1699	22.7965	22.7596	23.2053	22.8324	22.3768	22.9324	1.03886	0.555689
TB	220	P75913	GHRA	Cytoplasm;Direct protein sequencing;NAD;NADP;Oxidoreductase;Reference proteome	25.5761	25.6753	25.1729	25.988	25.7972	25.9974	25.4748	25.9275	1.27259	0.452747
TB	220	P56262	DLHH	Hydrolase;Reference proteome	18.8107	18.6304	20.0281	20.0975	19.4922	20.249	19.1564	19.9462	0.729128	0.789836
TB	220	P07021	YFIB	Cell membrane;Lipoprotein;Membrane;Palmitate;Reference proteome;Signal	23.1361	23.0377	22.9228	23.2467	23.3909	23.5004	23.0322	23.3793	1.6504	0.34715
TB	220	P77213	GCS2	3D-structure;ATP-binding;Ligase;Nucleotide-binding;Reference proteome	19.7402	18.6386	20.321	22.0875	19.3866	20.5198	19.5666	20.6647	0.521287	1.09806
TB	220	P38521	YGGL	Reference proteome	22.0848	22.7186	22.3739	23.297	23.008	22.598	22.3924	22.9677	0.986833	0.575262
TB	220	P0AEY5	MDAB	Cytoplasm;Direct protein sequencing;FAD;Flavoprotein;Oxidoreductase;Reference proteome	26.8166	26.765	26.6498	26.9832	26.9959	27.0555	26.7438	27.0115	2.10945	0.267729
TB	220	P32173	MOBA	3D-structure;Cytoplasm;Direct protein sequencing;GTP-binding;Magnesium;Manganese;Metal-binding;Molybdenum cofactor biosynthesis;Nucleotide-binding;Reference proteome;Transferase	23.3176	23.4528	23.2093	23.6939	23.55	23.7452	23.3265	23.6631	1.67255	0.336507
TB	220	P0A6E4	ASSY	3D-structure;Amino-acid biosynthesis;Arginine biosynthesis;ATP-binding;Cytoplasm;Direct protein sequencing;Ligase;Nucleotide-binding;Reference proteome	27.7165	27.7258	27.7972	27.9318	28.0398	28.153	27.7465	28.0415	1.89499	0.295027
TB	220	P0AB12	YCCF	Cell inner membrane;Cell membrane;Membrane;Reference proteome;Transmembrane;Transmembrane helix	25.7731	25.7626	25.8204	26.1693	26.0587	25.9677	25.7854	26.0652	1.99569	0.279869
TB	220	P0ABA6	ATPG	3D-structure;ATP synthesis;Cell inner membrane;Cell membrane;CF(1);Direct protein sequencing;Hydrogen ion transport;Ion transport;Membrane;Reference proteome;Transport	29.0419	29.0373	29.1459	29.3078	29.3709	29.2807	29.075	29.3198	2.27771	0.244809
TB	220	P11447	ARLY	3D-structure;Amino-acid biosynthesis;Arginine biosynthesis;Cytoplasm;Lyase;Reference proteome	25.5462	25.5813	25.344	25.8036	25.8495	25.7536	25.4905	25.8023	1.77351	0.311729
TB	220	P23721	SERC	3D-structure;Amino-acid biosynthesis;Aminotransferase;Cytoplasm;Direct protein sequencing;Pyridoxal phosphate;Pyridoxine biosynthesis;Reference proteome;Serine biosynthesis;Transferase	28.7793	28.7429	28.89	29.0081	29.1286	29.0793	28.8041	29.072	2.04806	0.267956
TB	220	P42632	TDCE	Acyltransferase;Cytoplasm;Organic radical;Reference proteome;Transferase	25.6954	25.5103	25.8637	26.1499	26.0913	25.9496	25.6898	26.0636	1.46803	0.373764
TB	220	P27848	YIGL	Hydrolase;Magnesium;Metal-binding;Reference proteome	25.8893	25.9237	25.8169	26.1522	26.1035	26.0685	25.8766	26.1081	2.36288	0.231427
TB	220	P06709	BIRA	3D-structure;ATP-binding;Biotin;DNA-binding;Ligase;Nucleotide-binding;Reference proteome;Repressor;Transcription;Transcription regulation	21.5514	22.0423	21.4026	22.1339	22.0985	22.1883	21.6655	22.1403	1.14488	0.474798
TB	220	P0ADX1	YHFA	3D-structure;Reference proteome	26.818	26.8504	27.0172	27.0827	27.2997	27.3375	26.8952	27.24	1.57583	0.344801
TB	220	P23890	CADC	3D-structure;Activator;Cell membrane;DNA-binding;Membrane;Reference proteome;Transcription;Transcription regulation;Transmembrane;Transmembrane helix;Two-component regulatory system	24.5976	24.6565	24.6429	24.8085	24.8838	24.9795	24.6323	24.8906	2.09864	0.258292
TB	220	P0C0S1	MSCS	3D-structure;Cell inner membrane;Cell membrane;Ion channel;Ion transport;Membrane;Reference proteome;Transmembrane;Transmembrane helix;Transport	26.4406	26.3644	26.3679	26.9991	26.9421	26.5085	26.391	26.8166	1.27247	0.425599
TB	220	P0AFH8	OSMY	Direct protein sequencing;Periplasm;Reference proteome;Repeat;Signal	28.5865	28.5123	28.7308	28.8154	28.9659	29.1357	28.6099	28.9723	1.49066	0.362478
TB	220	P76112	MNAT	Acyltransferase;Reference proteome;Transferase	22.4147	22.2935	22.3395	22.552	22.5717	22.623	22.3492	22.5822	2.31818	0.232973
TB	220	P0A9F6	GCVA	Activator;Cytoplasm;DNA-binding;Reference proteome;Repressor;Transcription;Transcription regulation	23.4412	23.4163	23.1698	23.8033	23.7902	23.5498	23.3425	23.7144	1.44571	0.371967
TB	220	P75874	YCCU	Direct protein sequencing;Reference proteome	26.455	26.3694	26.5678	26.6778	26.7709	26.8161	26.4641	26.7549	1.83947	0.290869
TB	220	P0A784	ORN	3D-structure;Cytoplasm;Direct protein sequencing;Exonuclease;Hydrolase;Metal-binding;Nuclease;Reference proteome;Zinc	26.3594	26.38	26.4434	26.6704	26.815	26.5815	26.3943	26.689	1.81344	0.294674
TB	220	P64581	YQJD	Cell inner membrane;Cell membrane;Membrane;Reference proteome;Transmembrane;Transmembrane helix	27.2947	27.2805	27.4367	27.5014	27.7802	27.7707	27.3373	27.6841	1.53638	0.346805
TB	220	P39300	ULAG	3D-structure;Cytoplasm;Hydrolase;Reference proteome	22.1082	21.5587	21.2695	22.2541	22.2	22.0831	21.6455	22.1791	0.996728	0.533618
TB	220	P0AC78	WECA	Cell inner membrane;Cell membrane;Glycosyltransferase;Lipopolysaccharide biosynthesis;Magnesium;Manganese;Membrane;Reference proteome;Transferase;Transmembrane;Transmembrane helix	23.2714	22.9271	22.122	23.8859	23.3571	23.1339	22.7735	23.459	0.775921	0.685446
TB	220	P76491	5DNU	3D-structure;Cobalt;Copper;Cytoplasm;Hydrolase;Manganese;Metal-binding;Nucleotide-binding;Reference proteome	23.7163	24.2014	23.7986	24.4571	24.2495	24.2952	23.9054	24.3339	1.23753	0.428455
TB	220	P64559	CPTB	3D-structure;Chaperone;Cytoplasm;Reference proteome	22.9413	24.0173	21.8362	24.3736	22.9952	24.3074	22.9316	23.8921	0.549719	0.960497
TB	220	P43337	NUDL	Hydrolase;Magnesium;Manganese;Metal-binding;Reference proteome	22.8018	22.7644	20.8734	22.9973	23.0672	22.9713	22.1465	23.0119	0.608982	0.865376
TB	220	P76537	YFEY	3D-structure;Reference proteome;Signal	26.3538	26.282	26.5709	26.6285	26.7763	26.8608	26.4022	26.7552	1.48358	0.352987
TB	220	P04693	TYRB	3D-structure;Amino-acid biosynthesis;Aminotransferase;Aromatic amino acid biosynthesis;Cytoplasm;Pyridoxal phosphate;Reference proteome;Transferase	27.4128	27.3797	27.4044	27.6439	27.5715	27.5643	27.399	27.5932	2.68658	0.194248
TB	220	P15038	HELD	ATP-binding;Direct protein sequencing;DNA-binding;Helicase;Hydrolase;Nucleotide-binding;Reference proteome	25.2224	25.2038	25.1407	25.483	25.4645	25.3487	25.189	25.4321	2.12178	0.243114
TB	220	P0AE12	AMN	3D-structure;Allosteric enzyme;Direct protein sequencing;Hydrolase;Reference proteome	25.7031	25.748	25.7598	25.8884	26.1358	26.0649	25.737	26.0297	1.74652	0.292732
TB	220	P0ADI7	YECD	3D-structure;Hydrolase;Reference proteome	25.9135	25.7498	26.0978	26.1417	26.3356	26.4033	25.9204	26.2935	1.36712	0.37315
TB	220	P77674	ABDH	3D-structure;NAD;Oxidoreductase;Reference proteome	23.4424	23.168	23.6513	23.6016	24.0072	24.0508	23.4206	23.8865	1.09477	0.465953
TB	220	P09424	MTLD	Acetylation;Direct protein sequencing;NAD;Oxidoreductase;Reference proteome	27.0572	27.0656	26.5851	27.3733	27.3385	27.255	26.9026	27.3223	1.21264	0.419644
TB	220	P0ACB4	HEMG	Direct protein sequencing;Oxidoreductase;Porphyrin biosynthesis;Reference proteome	25.4169	25.4609	25.3663	26.0437	25.9103	25.5276	25.4147	25.8272	1.2335	0.412507
TB	220	P67244	YQHA	Cell membrane;Membrane;Reference proteome;Transmembrane;Transmembrane helix	22.6777	22.7118	21.8734	23.1819	23.0899	22.7254	22.421	22.9991	0.875541	0.578081
TB	220	P76641	GUAD	3D-structure;Hydrolase;Metal-binding;Reference proteome;Zinc	23.9149	23.7672	23.5765	24.2282	24.1649	23.9698	23.7529	24.121	1.37424	0.368121
TB	220	P21156	CYSD	ATP-binding;Direct protein sequencing;Nucleotide-binding;Nucleotidyltransferase;Reference proteome;Transferase	21.9163	21.8513	20.565	22.2139	21.9585	22.2733	21.4442	22.1486	0.714563	0.704377
TB	220	P77212	RCLA	Disulfide bond;FAD;Flavoprotein;NADP;Oxidoreductase;Redox-active center;Reference proteome;Stress response	22.9495	23.4316	22.5609	23.4845	23.3772	23.6903	22.9806	23.5174	0.93615	0.536709
TB	220	P37794	CHBG	Carbohydrate metabolism;Chitin degradation;Cytoplasm;Hydrolase;Magnesium;Metal-binding;Polysaccharide degradation;Reference proteome	18.3048	19.3127	18.6391	19.2552	19.3153	19.389	18.7522	19.3198	0.884756	0.56762
TB	220	P0AED0	USPA	Cytoplasm;Direct protein sequencing;Phosphoprotein;Reference proteome	25.9114	25.9371	25.6733	26.4085	26.2499	26.0235	25.8406	26.2273	1.29701	0.3867
TB	220	P33030	YEIR	GTP-binding;Hydrolase;Metal-binding;Nucleotide-binding;Reference proteome;Zinc	27.4037	27.385	27.2669	27.6796	27.5743	27.5644	27.3519	27.6061	1.96493	0.25422
TB	220	P76550	YFFS	Reference proteome	27.4335	27.4677	27.3564	27.6805	27.6391	27.5982	27.4192	27.6393	2.25158	0.220097
TB	220	P39831	YDFG	Direct protein sequencing;NADP;Oxidoreductase;Reference proteome	29.0002	28.9823	29.1695	29.2588	29.3396	29.3868	29.0507	29.3284	1.77253	0.277716
TB	220	P0A9T6	YBAQ	3D-structure;DNA-binding;Reference proteome;Transcription;Transcription regulation	23.8113	23.7566	23.6248	23.9682	24.0157	23.9702	23.7309	23.9847	1.93692	0.253807
TB	220	P37128	NUDK	3D-structure;Hydrolase;Magnesium;Reference proteome	23.3862	23.392	22.9055	23.8267	23.9318	23.3969	23.2279	23.7185	1.00189	0.490579
TB	220	P18335	ARGD	Amino-acid biosynthesis;Aminotransferase;Arginine biosynthesis;Cytoplasm;Direct protein sequencing;Lysine biosynthesis;Pyridoxal phosphate;Reference proteome;Transferase	25.2326	25.1007	25.2378	25.4032	25.4138	25.5228	25.1903	25.4466	1.91471	0.256259
TB	220	P09372	GRPE	3D-structure;Chaperone;Cytoplasm;Reference proteome;Stress response	30.6114	30.5968	30.5873	30.73	30.8036	30.7953	30.5985	30.7763	2.72988	0.177806
TB	220	P0A6L2	DAPA	3D-structure;Allosteric enzyme;Amino-acid biosynthesis;Cytoplasm;Diaminopimelate biosynthesis;Direct protein sequencing;Lyase;Lysine biosynthesis;Reference proteome;Schiff base	28.4867	28.4961	28.5266	28.8565	28.8324	28.6407	28.5031	28.7765	1.77186	0.273403
TB	220	P22106	ASNB	3D-structure;Amino-acid biosynthesis;Asparagine biosynthesis;ATP-binding;Direct protein sequencing;Glutamine amidotransferase;Ligase;Nucleotide-binding;Reference proteome	27.4584	27.4868	27.385	27.6235	27.6501	27.6439	27.4434	27.6392	2.4735	0.195801
TB	220	P0AFU8	RISA	3D-structure;Reference proteome;Repeat;Riboflavin biosynthesis;Transferase	28.2256	28.185	28.3033	28.4163	28.4804	28.5823	28.238	28.493	1.89299	0.25502
TB	220	P0ACN7	CYTR	3D-structure;DNA-binding;Reference proteome;Repressor;Transcription;Transcription regulation	27.1423	27.1175	27.3859	27.4843	27.5155	27.5545	27.2153	27.5181	1.58059	0.302847
TB	220	P0A7M6	RL29	3D-structure;Direct protein sequencing;Reference proteome;Ribonucleoprotein;Ribosomal protein;RNA-binding;rRNA-binding	27.9928	27.9194	27.7135	28.6388	28.6406	27.8976	27.8752	28.3924	0.925439	0.517155
TB	220	P46118	HEXR	DNA-binding;Reference proteome;Repressor;Transcription;Transcription regulation	25.2188	25.4552	25.3178	25.8052	25.7109	25.4982	25.3306	25.6715	1.39716	0.340911
TB	220	P03023	LACI	3D-structure;Direct protein sequencing;DNA-binding;Reference proteome;Repressor;Transcription;Transcription regulation	25.084	25.0032	25.0345	25.1858	25.3956	25.3384	25.0405	25.3066	1.784	0.266038
TB	220	P08506	DACC	3D-structure;Carboxypeptidase;Cell inner membrane;Cell membrane;Cell shape;Cell wall biogenesis/degradation;Direct protein sequencing;Hydrolase;Membrane;Peptidoglycan synthesis;Protease;Reference proteome;Signal	26.9764	26.9319	26.9912	27.1096	27.1881	27.165	26.9665	27.1542	2.51454	0.187725
TB	220	P00509	AAT	3D-structure;Aminotransferase;Cytoplasm;Direct protein sequencing;Pyridoxal phosphate;Reference proteome;Transferase	29.3776	29.4139	29.4885	29.6015	29.6804	29.6337	29.4267	29.6385	2.21928	0.211845
TB	220	P0AEX9	MALE	3D-structure;Direct protein sequencing;Periplasm;Reference proteome;Signal;Sugar transport;Transport	31.8261	31.7569	31.5544	32.0802	32.0433	31.9334	31.7124	32.0189	1.52661	0.306506
TB	220	P0ABN5	DCUA	Cell inner membrane;Cell membrane;Membrane;Reference proteome;Transmembrane;Transmembrane helix;Transport	25.5681	25.436	25.5961	25.8722	25.709	25.8213	25.5334	25.8008	1.74712	0.267462
TB	220	P0A794	PDXJ	3D-structure;Cytoplasm;Direct protein sequencing;Pyridoxine biosynthesis;Reference proteome;Transferase	27.8128	27.666	27.6318	28.1271	27.9188	27.9476	27.7035	27.9978	1.57948	0.294291
TB	220	P0A7D7	PUR7	3D-structure;ATP-binding;Direct protein sequencing;Ligase;Nucleotide-binding;Purine biosynthesis;Reference proteome	27.1587	27.1108	27.3341	27.4028	27.5305	27.5224	27.2012	27.4852	1.63353	0.284035
TB	220	P76621	CSID	3D-structure;Dioxygenase;Direct protein sequencing;Iron;Metal-binding;Oxidoreductase;Reference proteome	20.8023	20.3847	19.9187	20.9633	20.8313	20.8276	20.3685	20.8741	0.910835	0.505515
TB	220	P0ACJ8	CRP	3D-structure;Acetylation;Activator;cAMP;cAMP-binding;Direct protein sequencing;DNA-binding;Nucleotide-binding;Reference proteome;Repressor;Transcription;Transcription regulation	28.0741	28.0371	28.3132	28.3961	28.4656	28.4585	28.1414	28.4401	1.54153	0.298616
TB	220	P0A6U8	GLGA	3D-structure;Direct protein sequencing;Glycogen biosynthesis;Glycosyltransferase;Reference proteome;Transferase	26.3292	26.3232	26.5132	26.579	26.7161	26.7018	26.3885	26.6656	1.66019	0.277114
TB	220	P39199	PRMB	Methyltransferase;Reference proteome;S-adenosyl-L-methionine;Transferase	25.7583	25.7684	24.9461	26.3383	26.2185	25.6673	25.4909	26.0747	0.787931	0.583783
TB	220	P46853	YHHX	3D-structure;Oxidoreductase;Reference proteome	27.06	27.0213	27.2199	27.3055	27.3699	27.4272	27.1004	27.3675	1.72058	0.26715
TB	220	P0A7Z0	RPIA	3D-structure;Direct protein sequencing;Isomerase;Reference proteome	27.9973	27.9229	28.1055	28.2459	28.2288	28.2604	28.0086	28.2451	1.93115	0.236483
TB	220	P0A6T5	GCH1	3D-structure;Allosteric enzyme;Direct protein sequencing;GTP-binding;Hydrolase;Metal-binding;Nucleotide-binding;One-carbon metabolism;Reference proteome;Zinc	28.0842	28.053	27.9988	28.2328	28.2226	28.3433	28.0454	28.2663	2.0633	0.220885
TB	220	P39337	YJGM	Acyltransferase;Reference proteome;Transferase	26.3903	26.6792	25.4999	26.6747	27.1408	26.6248	26.1898	26.8134	0.730363	0.623602
TB	220	Q46856	YQHD	3D-structure;Metal-binding;NADP;Oxidoreductase;Reference proteome;Zinc	28.5459	28.6491	28.3717	28.9868	28.7863	28.7645	28.5222	28.8459	1.40317	0.323673
TB	220	P0A8K5	YAEP	Reference proteome	21.3534	21.508	21.0552	21.9628	21.8992	21.4236	21.3056	21.7619	0.991086	0.456309
TB	220	P0A8N0	MATP	3D-structure;Cell cycle;Cell division;Cytoplasm;DNA-binding;Reference proteome	22.0118	22.1503	20.87	22.6473	22.5171	21.9083	21.6774	22.3576	0.662478	0.68022
TB	220	P37659	BCSG	Cell inner membrane;Cell membrane;Cellulose biosynthesis;Membrane;Reference proteome;Transmembrane;Transmembrane helix	23.2175	23.3871	21.3937	23.921	23.164	23.3881	22.6661	23.491	0.538172	0.824927
TB	220	P76108	YDCS	Acyltransferase;Periplasm;PHB biosynthesis;Reference proteome;Signal;Transferase;Transport	23.5941	23.8172	23.6569	24.1382	24.0252	23.8551	23.6894	24.0062	1.39695	0.316788
TB	220	P36659	CBPA	3D-structure;Chaperone;Cytoplasm;Direct protein sequencing;DNA-binding;Reference proteome	24.8284	24.919	24.2151	25.5426	25.4058	24.7185	24.6542	25.2223	0.77577	0.568136
TB	220	P13669	MNGR	DNA-binding;Reference proteome;Repressor;Transcription;Transcription regulation	23.0154	23.1541	23.0751	23.4226	23.4408	23.2197	23.0816	23.361	1.57636	0.279442
TB	220	P64588	YQJI	DNA-binding;Reference proteome;Repressor;Transcription;Transcription regulation	25.2435	25.1518	25.1935	25.3569	25.3724	25.3951	25.1963	25.3748	2.46628	0.178547
TB	220	P39343	IDNR	DNA-binding;Gluconate utilization;Reference proteome;Transcription;Transcription regulation	20.3993	19.5692	20.3857	21.1985	21.0154	20.0946	20.1181	20.7695	0.675183	0.651462
TB	220	P0A6L9	HSCB	3D-structure;Chaperone;Reference proteome	24.8268	25.0164	24.3372	25.4847	25.2186	24.9425	24.7268	25.2153	0.890061	0.488506
TB	220	P39356	YJHU	DNA-binding;Reference proteome;Transcription;Transcription regulation	26.9467	26.913	26.9729	27.0865	27.1572	27.2354	26.9442	27.1597	2.01457	0.215521
TB	220	P64594	YHAV	Endonuclease;Hydrolase;Nuclease;Reference proteome;Repressor;Toxin-antitoxin system;Transcription;Transcription regulation	21.2622	20.7021	20.9615	21.5974	21.121	21.574	20.9753	21.4308	0.951192	0.455521
TB	220	P77173	ZIPA	3D-structure;Cell cycle;Cell division;Cell inner membrane;Cell membrane;Membrane;Reference proteome;Transmembrane;Transmembrane helix	28.2517	28.2067	26.5374	28.3552	28.3574	28.5027	27.6653	28.4051	0.582717	0.739831
TB	220	P75949	NAGZ	Cell cycle;Cell division;Cell shape;Cell wall biogenesis/degradation;Cytoplasm;Glycosidase;Hydrolase;Peptidoglycan synthesis;Reference proteome	26.7651	26.8078	26.6652	27.0298	26.9629	26.9239	26.7461	26.9722	1.90416	0.226121
TB	220	P0A9W6	IBAG	3D-structure;Reference proteome;Stress response	27.7467	27.7853	27.8227	28.0305	28.0167	27.9191	27.7849	27.9888	2.10388	0.203836
TB	220	P00582	DPO1	3D-structure;Direct protein sequencing;DNA damage;DNA repair;DNA replication;DNA-binding;DNA-directed DNA polymerase;Exonuclease;Hydrolase;Nuclease;Nucleotidyltransferase;Reference proteome;Transferase	29.0677	29.0966	29.0752	29.2977	29.2526	29.2069	29.0798	29.2524	2.47584	0.172542
TB	220	P0AF28	NARL	3D-structure;Activator;ATP-binding;DNA-binding;Nitrate assimilation;Nucleotide-binding;Phosphoprotein;Reference proteome;Repressor;Transcription;Transcription regulation;Two-component regulatory system	26.6833	27.095	26.0995	27.4482	27.0988	26.9694	26.6259	27.1721	0.781662	0.546211
TB	220	P27241	RFAZ	Lipopolysaccharide biosynthesis;Reference proteome	25.4436	25.3062	25.3473	25.8223	25.8848	25.4574	25.3657	25.7215	1.19989	0.355806
TB	220	P0A8K1	PSD	Cell membrane;Decarboxylase;Direct protein sequencing;Formylation;Lipid biosynthesis;Lipid metabolism;Lyase;Membrane;Phospholipid biosynthesis;Phospholipid metabolism;Pyruvate;Reference proteome;Zymogen	27.5932	27.5142	27.5114	27.7081	27.7153	27.8073	27.5396	27.7436	2.09209	0.20395
TB	220	P37648	YHJJ	Direct protein sequencing;Hydrolase;Metalloprotease;Periplasm;Protease;Reference proteome;Signal;Zinc	26.9378	26.8867	27.023	27.1593	27.2135	27.1217	26.9492	27.1648	1.96679	0.215641
TB	220	P27249	GLND	Hydrolase;Magnesium;Multifunctional enzyme;Nucleotidyltransferase;Reference proteome;Repeat;Transferase	24.7317	24.8275	24.5201	24.9098	25.0183	25.0617	24.6931	24.9966	1.39538	0.303485
TB	220	P0AB26	YCEB	3D-structure;Cell membrane;Lipoprotein;Membrane;Palmitate;Reference proteome;Signal	24.3357	24.4496	24.1758	25.0034	24.4552	24.7015	24.3204	24.7201	1.05929	0.399707
TB	220	P0AE39	YPDB	Cytoplasm;DNA-binding;Phosphoprotein;Reference proteome;Transcription;Transcription regulation;Two-component regulatory system	24.311	24.2753	24.2373	24.6315	24.4164	24.5185	24.2745	24.5221	1.70779	0.247595
TB	220	P77475	YQAB	Hydrolase;Magnesium;Metal-binding;Reference proteome	25.3578	25.2974	25.4416	25.5368	25.6578	25.5842	25.3656	25.5929	1.84909	0.227311
TB	220	P39347	INTB	DNA integration;DNA recombination;DNA-binding;Reference proteome;Viral genome integration;Virus entry into host cell	16.8782	17.0316	18.7614	16.7195	19.3522	19.7709	17.5571	18.6142	0.395296	1.05714
TB	220	P0A9Y6	CSPC	Activator;Cytoplasm;Direct protein sequencing;DNA-binding;Reference proteome;Transcription;Transcription regulation	30.7845	30.7275	30.903	31.0164	31.0486	31.018	30.805	31.0277	1.8709	0.222659
TB	220	P45807	YBAM	Reference proteome	21.9552	21.7867	21.2867	22.3773	22.2573	21.836	21.6762	22.1569	0.862121	0.480668
TB	220	P23872	AES	3D-structure;Cytoplasm;Direct protein sequencing;Hydrolase;Reference proteome;Serine esterase	22.5742	22.9359	23.0164	23.3892	22.9991	23.3449	22.8422	23.2444	1.02883	0.402232
TB	220	P30863	DKGB	Ascorbate biosynthesis;Cytoplasm;NADP;Oxidoreductase;Reference proteome	26.186	26.1275	26.3048	26.4288	26.423	26.4271	26.2061	26.4263	1.86966	0.220169
TB	220	P0AD10	YECJ	Reference proteome	21.7352	21.6153	21.4553	22.3377	22.1444	21.6473	21.602	22.0431	0.933012	0.441148
TB	220	P0A8P6	XERC	3D-structure;Cell cycle;Cell division;Chromosome partition;Cytoplasm;Direct protein sequencing;DNA integration;DNA recombination;DNA-binding;Reference proteome	25.0118	24.9068	24.703	25.4309	25.306	24.9974	24.8739	25.2447	1.10706	0.370877
TB	220	P0ACA3	SSPA	Direct protein sequencing;Reference proteome;Stress response	29.0496	29.1321	29.006	29.3613	29.2051	29.3201	29.0625	29.2955	1.75966	0.232972
TB	220	P0ABA0	ATPF	3D-structure;ATP synthesis;Cell inner membrane;Cell membrane;CF(0);Hydrogen ion transport;Ion transport;Membrane;Reference proteome;Transmembrane;Transmembrane helix;Transport	30.0965	30.0141	30.1246	30.3106	30.3027	30.225	30.0784	30.2794	2.02521	0.201038
TB	220	P63228	GMHBB	3D-structure;Carbohydrate metabolism;Cytoplasm;Hydrolase;Lipopolysaccharide biosynthesis;Magnesium;Metal-binding;Reference proteome;Zinc	24.2168	24.6079	23.0847	25.1794	24.6232	24.1936	23.9698	24.6654	0.575011	0.695607
TB	220	P77307	FETB	Cell inner membrane;Cell membrane;Ion transport;Iron;Iron transport;Membrane;Reference proteome;Transmembrane;Transmembrane helix;Transport	24.4985	24.4683	24.7187	24.7526	24.9121	24.8625	24.5619	24.8424	1.42069	0.280533
TB	220	P65290	YFGH	Cell membrane;Lipoprotein;Membrane;Palmitate;Reference proteome;Signal	18.667	18.3443	18.5166	19.548	19.8462	18.1796	18.5093	19.1912	0.583208	0.681953
TB	220	P0ACN2	YTFH	DNA-binding;Reference proteome;Transcription;Transcription regulation	21.7022	21.5103	21.6206	21.9719	21.8193	21.811	21.6111	21.8674	1.54741	0.256354
TB	220	P33218	YEBE	Cell inner membrane;Cell membrane;Membrane;Reference proteome;Transmembrane;Transmembrane helix	24.1168	24.3642	24.4589	24.5494	24.6244	24.6718	24.3133	24.6152	1.30936	0.301903
TB	220	P0C0U4	RIMK	3D-structure;ATP-binding;Ligase;Magnesium;Manganese;Metal-binding;Nucleotide-binding;Protein biosynthesis;Reference proteome	23.7711	23.6751	23.4017	23.9749	24.079	23.807	23.616	23.9536	1.16654	0.337672
TB	220	P0ADV9	LPTC	3D-structure;Cell inner membrane;Cell membrane;Direct protein sequencing;Membrane;Reference proteome;Transmembrane;Transmembrane helix	22.2324	22.309	22.2162	22.7068	22.6059	22.352	22.2525	22.5549	1.29579	0.30234
TB	220	P15082	SRLR	DNA-binding;Phosphotransferase system;Reference proteome;Repressor;Transcription;Transcription regulation	23.8408	24.0202	23.9199	24.3405	24.2223	24.0644	23.927	24.209	1.38072	0.282063
TB	220	P0ABE2	BOLA	3D-structure;Activator;DNA-binding;Reference proteome;Repressor;Stress response;Transcription;Transcription regulation	25.5105	25.5123	25.6206	25.9062	26.0799	25.6457	25.5478	25.8773	1.17953	0.329451
TB	220	P36649	CUEO	3D-structure;Copper;Direct protein sequencing;Metal-binding;Oxidoreductase;Periplasm;Reference proteome;Repeat;Signal	24.8836	24.8825	25.0221	25.1361	25.1053	25.2815	24.9294	25.1743	1.57576	0.24493
TB	220	P25526	GABD	3D-structure;NADP;Oxidoreductase;Reference proteome	26.1339	26.1523	25.9337	26.4231	26.2766	26.3083	26.0733	26.336	1.46907	0.2627
TB	220	P19624	PDXA	3D-structure;Cobalt;Cytoplasm;Magnesium;Metal-binding;NAD;NADP;Oxidoreductase;Pyridoxine biosynthesis;Reference proteome;Zinc	25.2527	24.8715	25.0844	25.3847	25.3528	25.3754	25.0695	25.3709	1.27703	0.3014
TB	220	P0C093	SLMA	3D-structure;Cell cycle;Cell division;Coiled coil;Cytoplasm;DNA-binding;Reference proteome	25.1682	25.3081	25.2478	25.5489	25.4122	25.4329	25.2414	25.4646	1.7195	0.223283
TB	220	P0A7A7	PLSB	Acyltransferase;Cell inner membrane;Cell membrane;Direct protein sequencing;Lipid biosynthesis;Lipid metabolism;Membrane;Phospholipid biosynthesis;Phospholipid metabolism;Reference proteome;Transferase	28.0633	28.0734	27.8135	28.3019	28.2051	28.2551	27.9834	28.254	1.40906	0.270636
TB	220	P37671	YIAJ	3D-structure;DNA-binding;Reference proteome;Repressor;Transcription;Transcription regulation	24.0113	24.0366	24.0893	24.2167	24.1996	24.3389	24.0457	24.2518	1.8496	0.206032
TB	220	P31825	TRMN6	Cytoplasm;Methyltransferase;Reference proteome;S-adenosyl-L-methionine;Transferase;tRNA processing	23.7902	23.7148	23.4759	23.9611	23.938	23.9183	23.6603	23.9392	1.3634	0.278849
TB	220	P0A6H1	CLPX	3D-structure;ATP-binding;Chaperone;Direct protein sequencing;Host-virus interaction;Metal-binding;Nucleotide-binding;Reference proteome;Stress response;Zinc	30.1201	30.1067	30.1693	30.2832	30.2661	30.2694	30.1321	30.2729	2.6905	0.140853
TB	220	P0AD61	KPYK1	3D-structure;Acetylation;Allosteric enzyme;ATP-binding;Direct protein sequencing;Glycolysis;Kinase;Magnesium;Metal-binding;Nucleotide-binding;Potassium;Pyruvate;Reference proteome;Transferase	32.5159	32.4837	32.6442	32.7065	32.7964	32.8012	32.5479	32.768	1.71924	0.220093
TB	220	P34209	YDCF	3D-structure;Reference proteome	24.6814	24.6678	24.8217	24.8575	25.0779	25.0059	24.7237	24.9804	1.46356	0.256753
TB	220	P75914	YCDX	3D-structure;Hydrolase;Metal-binding;Reference proteome;Zinc	26.7165	26.7389	26.8768	27.0023	27.022	26.9486	26.7774	26.9909	1.75751	0.213537
TB	220	P26646	ACUI	3D-structure;Cytoplasm;NADP;Oxidoreductase;Reference proteome	27.8477	27.7329	27.9408	28.0073	28.09	28.1678	27.8405	28.0883	1.50973	0.247869
TB	220	P08192	FOLC	3D-structure;ATP-binding;Folate biosynthesis;Ligase;Magnesium;Metal-binding;Nucleotide-binding;One-carbon metabolism;Reference proteome	26.5398	26.6445	26.5803	26.9972	26.8332	26.7212	26.5882	26.8505	1.42403	0.262353
TB	220	P0A8S1	ARGP	Activator;Direct protein sequencing;DNA-binding;Reference proteome;Transcription;Transcription regulation	25.7065	25.5869	25.5322	25.8655	25.8198	25.7872	25.6086	25.8241	1.731	0.215588
TB	220	P23484	FECI	Direct protein sequencing;DNA-binding;Ion transport;Iron;Iron transport;Reference proteome;Sigma factor;Transcription;Transcription regulation;Transport	19.6814	20.2797	19.2929	20.2111	20.5375	20.0374	19.7513	20.262	0.725274	0.510679
TB	220	P0A6E6	ATPE	3D-structure;ATP synthesis;Cell inner membrane;Cell membrane;CF(1);Direct protein sequencing;Hydrogen ion transport;Ion transport;Membrane;Reference proteome;Transport	27.9321	28.2218	27.2585	28.517	28.0511	28.3591	27.8041	28.3091	0.73096	0.504932
TB	220	P19636	EUTC	3D-structure;Cobalamin;Cobalt;Direct protein sequencing;Lyase;Reference proteome	24.1958	24.1959	24.574	24.6742	24.5932	24.6475	24.3219	24.6383	1.15966	0.316365
TB	220	P23847	DPPA	3D-structure;Chemotaxis;Direct protein sequencing;Disulfide bond;Peptide transport;Periplasm;Protein transport;Reference proteome;Signal;Transport	27.0533	27.1005	26.8507	27.2787	27.2395	27.2296	27.0015	27.2493	1.47188	0.247758
TB	220	P0ADP0	YIGB	Hydrolase;Magnesium;Metal-binding;Reference proteome	27.0875	27.1114	26.7618	27.3455	27.2542	27.2617	26.9869	27.2871	1.21108	0.300251
TB	220	P0AC86	PHSG	Allosteric enzyme;Carbohydrate metabolism;Glycogen metabolism;Glycosyltransferase;Pyridoxal phosphate;Reference proteome;Transferase	25.0283	25.1491	25.0884	25.2846	25.2661	25.5863	25.0886	25.379	1.24515	0.290389
TB	220	P76149	SAD	NADP;Oxidoreductase;Reference proteome	23.6747	21.9878	23.8669	23.5672	24.0251	24.0804	23.1765	23.8909	0.505207	0.714439
TB	220	P32144	YIHW	DNA-binding;Reference proteome;Repressor;Transcription;Transcription regulation	25.7089	25.6277	25.6218	25.7974	25.9536	25.8332	25.6528	25.8614	1.71705	0.208598
TB	220	P0ACM2	RSPR	DNA-binding;Reference proteome;Repressor;Transcription;Transcription regulation	24.9922	25.039	24.8212	25.3078	25.3032	25.075	24.9508	25.2286	1.28441	0.277843
TB	220	P76141	LSRR	3D-structure;Activator;Cytoplasm;DNA-binding;Reference proteome;Repressor;Transcription;Transcription regulation	22.0849	21.8792	22.5712	22.5788	22.9856	22.3544	22.1784	22.6396	0.769232	0.461159
TB	220	P67553	YNFC	Cell membrane;Lipoprotein;Membrane;Palmitate;Reference proteome;Signal	22.7189	22.5656	22.2639	22.7908	22.7802	22.9759	22.5161	22.849	1.05678	0.332832
TB	220	P0A717	KPRS	3D-structure;Allosteric enzyme;ATP-binding;Cytoplasm;Direct protein sequencing;Kinase;Magnesium;Manganese;Metal-binding;Nucleotide biosynthesis;Nucleotide-binding;Reference proteome;Transferase	30.4217	30.4196	30.3728	30.6191	30.5452	30.5335	30.4047	30.5659	2.17679	0.161238
TB	220	P28904	TREC	Cytoplasm;Glycosidase;Hydrolase;Reference proteome	29.0827	29.1853	29.3029	29.3855	29.414	29.4413	29.1903	29.4136	1.56555	0.223314
TB	220	P0AEM4	FLGM	Bacterial flagellum biogenesis;Reference proteome;Repressor;Transcription;Transcription regulation	25.7862	25.6933	25.6212	26.0062	25.9504	25.8334	25.7003	25.93	1.52052	0.22974
TB	220	P77739	YNIA	ATP-binding;Kinase;Nucleotide-binding;Reference proteome;Transferase	23.786	23.4842	23.6666	24.073	23.9791	23.7855	23.6456	23.9459	1.15802	0.3003
TB	220	P62617	ISPF	3D-structure;Direct protein sequencing;Isoprene biosynthesis;Lyase;Metal-binding;Reference proteome	27.2459	27.3061	27.3239	27.5062	27.4284	27.4384	27.292	27.4577	2.08645	0.165699
TB	220	P62768	YAEH	Reference proteome	27.6864	27.6414	27.7883	27.8093	28.0069	28.0839	27.7054	27.9667	1.32145	0.261336
TB	220	P60932	UPPP	3D-structure;Antibiotic resistance;Cell inner membrane;Cell membrane;Cell shape;Cell wall biogenesis/degradation;Hydrolase;Membrane;Peptidoglycan synthesis;Reference proteome;Transmembrane;Transmembrane helix	22.921	22.9019	23.0126	23.5039	23.512	22.9453	22.9451	23.3204	0.919422	0.375266
TB	220	P0A8N5	SYK2	3D-structure;Acetylation;Aminoacyl-tRNA synthetase;ATP-binding;Cytoplasm;Direct protein sequencing;Ligase;Magnesium;Metal-binding;Nucleotide-binding;Protein biosynthesis;Reference proteome	29.3882	29.3539	29.3683	29.6753	29.6834	29.4572	29.3702	29.6053	1.46013	0.235117
TB	220	P30745	MOAA	4Fe-4S;Direct protein sequencing;GTP-binding;Iron;Iron-sulfur;Lyase;Metal-binding;Molybdenum cofactor biosynthesis;Nucleotide-binding;Reference proteome;S-adenosyl-L-methionine	23.9428	23.8716	23.4991	24.1204	24.0871	24.0565	23.7711	24.088	1.07303	0.316887
TB	220	P76027	OPPD	ATP-binding;Cell inner membrane;Cell membrane;Membrane;Nucleotide-binding;Peptide transport;Protein transport;Reference proteome;Transport	27.4238	27.4531	27.6464	27.6681	27.8058	27.7813	27.5078	27.7517	1.39231	0.243919
TB	220	P25397	TEHB	3D-structure;Antibiotic resistance;Cytoplasm;Detoxification;Methyltransferase;Reference proteome;S-adenosyl-L-methionine;Tellurium resistance;Transferase	26.8671	26.7701	26.7281	26.9502	26.9755	26.9777	26.7884	26.9678	1.88459	0.179411
TB	220	P21599	KPYK2	Acetylation;Allosteric enzyme;ATP-binding;Direct protein sequencing;Glycolysis;Kinase;Magnesium;Metal-binding;Nucleotide-binding;Potassium;Pyruvate;Reference proteome;Transferase	30.721	30.6796	30.9667	31.011	31.0864	31.0401	30.7891	31.0458	1.30374	0.256713
TB	220	P77754	SPY	3D-structure;Chaperone;Direct protein sequencing;Periplasm;Reference proteome;Signal;Stress response	22.9155	22.846	22.5279	23.0749	23.0934	23.0054	22.7631	23.0579	1.13369	0.294778
TB	220	P0AF16	MURJ	3D-structure;Cell inner membrane;Cell membrane;Cell shape;Cell wall biogenesis/degradation;Membrane;Peptidoglycan synthesis;Reference proteome;Transmembrane;Transmembrane helix;Transport	23.2309	21.9031	22.9348	22.9525	23.6891	23.1823	22.6896	23.2746	0.568444	0.585056
TB	220	P76016	DHAR	3D-structure;Activator;ATP-binding;DNA-binding;Glycerol metabolism;Nucleotide-binding;Reference proteome;Repressor;Transcription;Transcription regulation	20.7269	20.8008	21.2432	20.3458	22.141	22.4432	20.9236	21.6433	0.461108	0.719723
TB	220	P39176	ERFK	Cell shape;Cell wall biogenesis/degradation;Direct protein sequencing;Glycosyltransferase;Hydrolase;Peptidoglycan synthesis;Periplasm;Reference proteome;Signal;Transferase	24.1097	23.8565	23.115	24.0003	24.28	24.2259	23.6937	24.1687	0.697219	0.475021
TB	220	P37325	YBCH	Reference proteome;Signal	21.3976	21.2925	20.5349	21.7512	21.8014	21.1668	21.075	21.5731	0.664821	0.498094
TB	220	P0ABP6	DEDA	Cell inner membrane;Cell membrane;Membrane;Reference proteome;Transmembrane;Transmembrane helix	19.8651	19.2937	18.6103	20.199	19.7604	19.4787	19.2564	19.8127	0.593658	0.556311
TB	220	P71298	INTF	DNA integration;DNA recombination;DNA-binding;Reference proteome;Viral genome integration;Virus entry into host cell	24.8867	24.7454	24.6563	25.0974	25.011	24.9155	24.7628	25.0079	1.34564	0.245136
TB	220	P37095	PEPB	3D-structure;Aminopeptidase;Cytoplasm;Hydrolase;Manganese;Metal-binding;Protease;Reference proteome	29.1564	29.1332	29.1986	29.2899	29.2871	29.2955	29.1627	29.2909	2.57173	0.128128
TB	220	P0A6G7	CLPP	3D-structure;Cytoplasm;Direct protein sequencing;Hydrolase;Protease;Reference proteome;Serine protease;Stress response;Zymogen	29.7082	29.7676	29.7048	29.9402	29.8343	30.0342	29.7269	29.9362	1.57181	0.209334
TB	220	P0ABQ0	COABC	3D-structure;Decarboxylase;Direct protein sequencing;Flavoprotein;FMN;Ligase;Lyase;Magnesium;Metal-binding;Multifunctional enzyme;Reference proteome	26.2048	26.1514	26.1045	26.364	26.3062	26.2885	26.1536	26.3196	1.96606	0.165967
TB	220	P28248	DCD	3D-structure;Direct protein sequencing;Hydrolase;Nucleotide metabolism;Nucleotide-binding;Reference proteome	27.1751	27.1102	27.0598	27.3006	27.2458	27.3061	27.115	27.2842	1.92867	0.169141
TB	220	P68183	MALG	3D-structure;Cell inner membrane;Cell membrane;Membrane;Reference proteome;Sugar transport;Transmembrane;Transmembrane helix;Transport	23.6376	23.2275	23.9209	23.8234	24.0181	24.1171	23.5953	23.9862	0.827273	0.390833
TB	220	P0A7S9	RS13	3D-structure;Direct protein sequencing;Reference proteome;Ribonucleoprotein;Ribosomal protein;RNA-binding;rRNA-binding;tRNA-binding	29.2908	29.4059	29.0518	30.1773	29.7575	29.199	29.2495	29.7113	0.696954	0.461779
TB	220	P08373	MURB	3D-structure;Cell cycle;Cell division;Cell shape;Cell wall biogenesis/degradation;Cytoplasm;FAD;Flavoprotein;NADP;Oxidoreductase;Peptidoglycan synthesis;Reference proteome	26.3259	26.2921	25.8769	26.5311	26.4602	26.4524	26.165	26.4812	1.013	0.31624
TB	220	P30128	GREB	3D-structure;Direct protein sequencing;DNA-binding;Reference proteome;Transcription;Transcription regulation	24.4084	24.4048	23.8274	24.8155	24.7064	24.3434	24.2135	24.6218	0.784413	0.408228
TB	220	P0A742	MSCL	3D-structure;Cell inner membrane;Cell membrane;Direct protein sequencing;Ion channel;Ion transport;Membrane;Reference proteome;Transmembrane;Transmembrane helix;Transport	21.7119	21.9874	21.5361	22.5116	21.8634	22.0607	21.7452	22.1453	0.794916	0.40011
TB	220	P22188	MURE	3D-structure;ATP-binding;Cell cycle;Cell division;Cell shape;Cell wall biogenesis/degradation;Cytoplasm;Direct protein sequencing;Ligase;Magnesium;Nucleotide-binding;Peptidoglycan synthesis;Reference proteome	28.0254	28.1064	27.931	28.2933	28.2348	28.1604	28.0209	28.2295	1.51502	0.208563
TB	220	P07000	PLDB	Cell inner membrane;Cell membrane;Hydrolase;Lipid biosynthesis;Lipid metabolism;Membrane;Reference proteome	23.5555	23.7848	22.9343	24.0301	23.7106	23.8294	23.4249	23.8567	0.730922	0.431828
TB	220	P62707	GPMA	3D-structure;Acetylation;Direct protein sequencing;Gluconeogenesis;Glycolysis;Isomerase;Reference proteome	31.641	31.5913	31.4481	31.8768	31.8575	31.6709	31.5601	31.8017	1.29433	0.241583
TB	220	P45468	YRAQ	Cell membrane;Membrane;Reference proteome;Transmembrane;Transmembrane helix	20.9985	20.8642	20.4217	21.1776	20.9849	21.1719	20.7614	21.1115	0.879328	0.350024
TB	220	P31572	CAIB	3D-structure;Cytoplasm;Direct protein sequencing;Reference proteome;Transferase	22.6283	21.8764	21.5181	22.5737	22.5048	22.3711	22.0076	22.4832	0.646243	0.475623
TB	220	Q06065	ATOC	Activator;ATP-binding;Cytoplasm;DNA-binding;Nucleotide-binding;Phosphoprotein;Reference proteome;Transcription;Transcription regulation;Two-component regulatory system	22.8776	21.8777	22.9238	22.8864	23.2318	23.0394	22.5597	23.0525	0.623355	0.492816
TB	220	P04846	NLPA	Cell inner membrane;Cell membrane;Lipoprotein;Membrane;Palmitate;Reference proteome;Signal	24.7998	24.8384	24.7453	25.0354	25.0534	24.8885	24.7945	24.9924	1.55082	0.197933
TB	220	P46887	YECH	Reference proteome	19.8942	19.6026	20.2107	20.056	20.0899	21.1074	19.9025	20.4178	0.595301	0.515266
TB	220	P77721	YDJF	DNA-binding;Reference proteome;Transcription;Transcription regulation	24.5253	24.3193	24.267	24.6753	24.5368	24.6214	24.3705	24.6111	1.27457	0.240622
TB	220	P0A9J0	RNG	Cell cycle;Cell division;Cytoplasm;Cytoskeleton;Direct protein sequencing;Endonuclease;Hydrolase;Magnesium;Metal-binding;Nuclease;Reference proteome	27.4452	27.4329	27.4501	27.5274	27.5742	27.5817	27.4428	27.5611	2.58123	0.118371
TB	220	P63224	GMHA	3D-structure;Carbohydrate metabolism;Cytoplasm;Isomerase;Lipopolysaccharide biosynthesis;Metal-binding;Reference proteome;Zinc	27.2569	27.2752	27.3941	27.5164	27.5255	27.4384	27.3087	27.4935	1.64776	0.184738
TB	220	P40874	MTOX	3D-structure;FAD;Flavoprotein;Oxidoreductase;Reference proteome	26.7967	26.7981	26.633	27.0362	26.9504	26.8842	26.7426	26.957	1.41988	0.214357
TB	220	P45475	YHBV	4Fe-4S;Iron;Iron-sulfur;Metal-binding;Reference proteome;Ubiquinone biosynthesis	19.7978	19.2393	20.2882	19.812	21.9731	19.7896	19.7751	20.5249	0.40498	0.7498
TB	220	P0ACB2	HEM2	3D-structure;Allosteric enzyme;Direct protein sequencing;Heme biosynthesis;Lyase;Magnesium;Metal-binding;Porphyrin biosynthesis;Reference proteome;Zinc	27.1319	27.1871	27.0017	27.4119	27.2273	27.354	27.1069	27.3311	1.35334	0.224137
TB	220	P0ACJ0	LRP	3D-structure;Activator;Direct protein sequencing;DNA-binding;Reference proteome;Transcription;Transcription regulation	28.3556	28.3025	28.4695	28.5075	28.5977	28.6149	28.3759	28.5734	1.53205	0.197482
TB	220	P23869	PPIB	3D-structure;Cytoplasm;Direct protein sequencing;Isomerase;Reference proteome;Rotamase	28.6965	28.8113	28.58	29.0537	28.9762	28.8091	28.6959	28.9463	1.19692	0.250376
TB	220	P37597	YDHC	Cell inner membrane;Cell membrane;Membrane;Reference proteome;Transmembrane;Transmembrane helix;Transport	23.2249	23.1264	23.4211	23.3995	23.5712	23.5734	23.2575	23.5147	1.163	0.25721
TB	220	P0AF24	NAGD	3D-structure;Carbohydrate metabolism;Hydrolase;Magnesium;Metal-binding;Reference proteome	27.309	27.2792	27.3005	27.3813	27.408	27.4003	27.2962	27.3965	2.966	0.100329
TB	220	P61714	RISB	Reference proteome;Riboflavin biosynthesis;Transferase	29.1615	29.2156	29.2318	29.3529	29.3349	29.3145	29.203	29.3341	2.26591	0.131132
TB	220	P0ACI3	XYLR	3D-structure;DNA-binding;Reference proteome;Transcription;Transcription regulation	24.6617	24.8032	23.5271	25.1546	24.5695	24.8905	24.3307	24.8715	0.546201	0.540864
TB	220	P09099	XYLB	3D-structure;Allosteric enzyme;ATP-binding;Carbohydrate metabolism;Direct protein sequencing;Kinase;Nucleotide-binding;Reference proteome;Transferase;Xylose metabolism	23.5511	23.7153	24.0513	23.8662	24.3765	24.1689	23.7726	24.1372	0.807403	0.3646
TB	220	P0AG40	RIBF	ATP-binding;FAD;Flavoprotein;FMN;Kinase;Multifunctional enzyme;Nucleotide-binding;Nucleotidyltransferase;Reference proteome;Transferase	27.0434	27.0637	27.1106	27.2006	27.1834	27.2476	27.0726	27.2105	2.12266	0.137962
TB	220	P0A7A9	IPYR	3D-structure;Cytoplasm;Direct protein sequencing;Hydrolase;Magnesium;Metal-binding;Reference proteome	30.7796	30.7037	30.7947	30.9987	30.9578	30.8586	30.7593	30.9384	1.62948	0.179012
TB	220	P64515	YECN	Cell inner membrane;Cell membrane;Membrane;Reference proteome;Transmembrane;Transmembrane helix	21.465	20.8166	21.339	21.7218	21.6535	21.3759	21.2069	21.5837	0.771861	0.376888
TB	220	P51981	AEEP	3D-structure;Cell wall biogenesis/degradation;Isomerase;Magnesium;Metal-binding;Reference proteome	23.0443	23.1147	22.7132	23.3026	23.1764	23.2393	22.9574	23.2394	1.02647	0.282049
TB	220	P0AB96	ARSC	Arsenical resistance;Oxidoreductase;Reference proteome	23.0356	23.0537	22.9897	23.1726	23.1366	23.2636	23.0263	23.1909	1.75248	0.164593
TB	220	P64483	YEAK	Reference proteome	25.8593	25.7833	26.065	26.0618	26.2368	26.1447	25.9025	26.1477	1.17488	0.245213
TB	220	P0A6I3	COAA	3D-structure;ATP-binding;Coenzyme A biosynthesis;Cytoplasm;Kinase;Nucleotide-binding;Reference proteome;Transferase	25.113	25.0467	24.7453	25.4852	25.387	25.0302	24.9683	25.3008	0.865824	0.332469
TB	220	P0A6G3	PNCC	Hydrolase;Pyridine nucleotide biosynthesis;Reference proteome	26.3195	26.3222	26.5329	26.4848	26.7257	26.7372	26.3916	26.6492	1.11693	0.257659
TB	220	P07604	TYRR	3D-structure;Activator;Aromatic hydrocarbons catabolism;ATP-binding;Direct protein sequencing;DNA-binding;Nucleotide-binding;Reference proteome;Repressor;Transcription;Transcription regulation;Two-component regulatory system	27.1147	27.0733	27.0257	27.252	27.2194	27.1819	27.0712	27.2178	1.95822	0.14657
TB	220	P0AFB1	NLPI	3D-structure;Cell cycle;Cell division;Cell membrane;Direct protein sequencing;Lipoprotein;Membrane;Palmitate;Reference proteome;Repeat;Signal;TPR repeat	24.6035	24.5186	24.4958	24.7779	24.8085	24.6289	24.5393	24.7385	1.43721	0.19917
TB	220	P0AF08	APBC	ATP-binding;Hydrolase;Iron;Iron-sulfur;Metal-binding;Nucleotide-binding;Reference proteome	27.9554	27.8756	28.1147	28.1219	28.2833	28.2214	27.9819	28.2089	1.25966	0.226966
TB	220	P0ACK5	DEOR	DNA-binding;Reference proteome;Repressor;Transcription;Transcription regulation	23.1477	23.4215	22.8144	23.7436	23.5844	23.2077	23.1279	23.5119	0.744358	0.384004
TB	220	P76257	YOAA	ATP-binding;DNA damage;DNA repair;DNA-binding;Helicase;Hydrolase;Iron;Iron-sulfur;Metal-binding;Nucleotide-binding;Reference proteome	20.1559	19.3285	20.3565	21.0273	21.087	19.5878	19.947	20.5673	0.459932	0.620383
TB	220	P76142	LSRB	Periplasm;Reference proteome;Signal	23.1746	23.2356	22.4743	23.4943	23.3155	23.2659	22.9615	23.3586	0.71479	0.39709
TB	220	P0AG27	YIBN	Acetylation;Reference proteome	29.4071	29.399	29.394	29.5157	29.5425	29.4821	29.4001	29.5134	2.49741	0.113375
TB	220	P0A7I7	RIBA	3D-structure;Direct protein sequencing;GTP-binding;Hydrolase;Metal-binding;Nucleotide-binding;Reference proteome;Riboflavin biosynthesis;Zinc	27.4344	27.4224	27.3805	27.6474	27.6259	27.494	27.4125	27.5891	1.59924	0.176652
TB	220	P64564	YGGT	Cell membrane;Membrane;Reference proteome;Transmembrane;Transmembrane helix	21.7553	21.5924	22.3921	22.2726	22.3846	22.2537	21.9133	22.3037	0.721891	0.39036
TB	220	P0ABM1	CCMC	Cell inner membrane;Cell membrane;Cytochrome c-type biogenesis;Membrane;Reference proteome;Transmembrane;Transmembrane helix;Transport	21.5932	21.5516	21.7123	21.754	21.8109	21.8386	21.6191	21.8011	1.54748	0.182093
TB	220	P0AFT5	YEHT	DNA-binding;Phosphoprotein;Reference proteome;Transcription;Transcription regulation;Two-component regulatory system	25.222	25.1069	25.4104	25.4396	25.4878	25.5122	25.2464	25.4799	1.20573	0.233463
TB	220	P0AB61	YCIN	Direct protein sequencing;Reference proteome	27.3919	27.3377	27.2192	27.5105	27.4599	27.5222	27.3163	27.4976	1.53524	0.181297
TB	220	P64474	YDHL	Reference proteome	21.2618	21.6777	21.5275	21.4886	22.0137	22.0543	21.489	21.8522	0.762979	0.363213
TB	220	P76193	YNHG	Cell shape;Cell wall biogenesis/degradation;Glycosyltransferase;Hydrolase;Peptidoglycan synthesis;Periplasm;Reference proteome;Signal;Transferase	24.9524	24.6617	24.5296	25.0424	24.834	25.2064	24.7146	25.0276	0.88413	0.313015
TB	220	P0AFI7	PDXH	3D-structure;Direct protein sequencing;Flavoprotein;FMN;Oxidoreductase;Pyridoxine biosynthesis;Reference proteome	27.0216	26.9777	27.0784	27.1368	27.1855	27.194	27.0259	27.1721	1.89147	0.146184
TB	220	Q47141	HCAR	Activator;DNA-binding;Reference proteome;Transcription;Transcription regulation	18.8888	17.8663	18.8608	17.8119	21.1102	19.1619	18.5386	19.3613	0.334457	0.822724
TB	220	P32662	GPH	Carbohydrate metabolism;Chloride;Hydrolase;Magnesium;Metal-binding;Reference proteome	26.0461	26.0756	26.2809	26.2815	26.4007	26.3788	26.1342	26.3537	1.24992	0.219442
TB	220	P21365	YCIC	Cell inner membrane;Cell membrane;Membrane;Reference proteome;Transmembrane;Transmembrane helix	25.1574	25.2153	24.613	25.4315	25.3188	25.2594	24.9952	25.3366	0.794798	0.341338
TB	220	P0AE28	AROM	Reference proteome	24.1315	24.1088	23.8332	24.2082	24.3218	24.2674	24.0245	24.2658	1.12014	0.241303
TB	220	P32684	RLUF	3D-structure;Direct protein sequencing;Isomerase;Reference proteome;rRNA processing;tRNA processing	26.6694	26.6431	26.5683	26.8255	26.7843	26.7345	26.6269	26.7814	1.73768	0.1545
TB	220	P31808	YCIK	3D-structure;Oxidoreductase;Reference proteome	26.5207	26.2154	26.2778	26.5514	26.6671	26.5229	26.338	26.5805	1.10677	0.242518
TB	220	P0AB38	LPOB	Cell outer membrane;Cell shape;Lipoprotein;Membrane;Palmitate;Peptidoglycan synthesis;Reference proteome;Signal	25.7493	25.8301	25.9668	26.1077	26.1552	25.9541	25.8487	26.0723	1.19703	0.223635
TB	220	P0A8X0	YJGA	Cytoplasm;Reference proteome	26.343	26.4286	25.8853	26.9172	26.7792	26.181	26.219	26.6258	0.652601	0.4068
TB	220	P0A7B3	NADK	ATP-binding;Cytoplasm;Direct protein sequencing;Kinase;NAD;NADP;Nucleotide-binding;Reference proteome;Transferase	23.5872	23.6139	23.2858	23.7839	23.8588	23.6373	23.4956	23.76	1.00275	0.264374
TB	220	P64530	RCNR	Cytoplasm;DNA-binding;Reference proteome;Repressor;Transcription;Transcription regulation	22.0595	22.3117	22.9292	22.4456	23.0264	23.1762	22.4334	22.8827	0.588029	0.449281
TB	220	P0A6D0	ARGR	3D-structure;Amino-acid biosynthesis;Arginine biosynthesis;Cytoplasm;DNA recombination;DNA-binding;Reference proteome;Repressor;Transcription;Transcription regulation	23.9345	23.7689	24.1236	24.2515	24.2913	24.071	23.9423	24.2046	1.00113	0.262217
TB	220	P0A6H8	CLSA	Cell inner membrane;Cell membrane;Lipid biosynthesis;Lipid metabolism;Membrane;Phospholipid biosynthesis;Phospholipid metabolism;Reference proteome;Repeat;Transferase;Transmembrane;Transmembrane helix	24.8104	24.7848	24.7089	24.8876	24.9107	25.0357	24.768	24.9446	1.48301	0.176584
TB	220	P37028	BTUF	3D-structure;Direct protein sequencing;Disulfide bond;Periplasm;Reference proteome;Signal;Transport	23.5044	23.4772	21.0316	23.6628	23.1607	23.3529	22.6711	23.3921	0.36113	0.721062
TB	220	P66817	DIAA	3D-structure;Direct protein sequencing;DNA replication;Reference proteome	23.4684	23.6627	22.7751	24.0581	23.7428	23.4124	23.302	23.7378	0.594687	0.43572
TB	220	P64432	YPJD	Cell inner membrane;Cell membrane;Membrane;Reference proteome;Transmembrane;Transmembrane helix	23.901	23.679	23.8932	24.0886	24.0741	23.9539	23.8244	24.0389	1.19554	0.21446
TB	220	P0ADQ2	YIID	Reference proteome	25.4939	25.5662	25.3124	25.7293	25.6672	25.6128	25.4575	25.6697	1.20661	0.212239
TB	220	P39298	YJFP	Hydrolase;Reference proteome	24.1947	25.2754	24.2377	25.5287	25.4748	24.3663	24.5692	25.1233	0.462132	0.554033
TB	220	P00946	MANA	Acetylation;Cytoplasm;Isomerase;Metal-binding;Reference proteome;Zinc	28.1656	28.0567	28.2763	28.3113	28.38	28.384	28.1662	28.3585	1.32987	0.192236
TB	220	P0A9D2	GSTA	3D-structure;Cytoplasm;Direct protein sequencing;Reference proteome;Transferase	25.7842	26.2082	25.8225	27.0649	26.0695	26.048	25.9383	26.3941	0.558854	0.45582
TB	220	P0AB65	ACYP	3D-structure;Disulfide bond;Hydrolase;Reference proteome	22.6855	21.9511	22.4438	22.6574	22.7048	22.7611	22.3601	22.7078	0.729957	0.347663
TB	220	P0ACK8	FUCR	Activator;Carbohydrate metabolism;DNA-binding;Fucose metabolism;Reference proteome;Transcription;Transcription regulation	24.2518	24.1604	24.1131	24.3863	24.2913	24.3399	24.1751	24.3392	1.54114	0.164076
TB	220	P33607	NUOL	Cell inner membrane;Cell membrane;Membrane;NAD;Quinone;Reference proteome;Translocase;Transmembrane;Transmembrane helix;Ubiquinone	23.4217	23.4491	23.4091	24.0115	23.9085	23.3593	23.4267	23.7597	0.755007	0.333092
TB	220	Q47147	YAFJ	Glutamine amidotransferase;Reference proteome;Transferase	25.5025	25.3364	25.5724	25.6261	25.6582	25.7329	25.4704	25.6724	1.23517	0.202005
TB	220	P15288	PEPD	Acetylation;Cobalt;Dipeptidase;Direct protein sequencing;Hydrolase;Metal-binding;Metalloprotease;Protease;Reference proteome;Zinc	29.0993	29.0917	28.6259	29.3393	29.1828	29.1812	28.939	29.2344	0.829684	0.295448
TB	220	P25437	FRMA	Cytoplasm;Direct protein sequencing;Metal-binding;NAD;Oxidoreductase;Reference proteome;Zinc	29.3152	29.2939	29.5175	29.4624	29.7098	29.6499	29.3755	29.6074	1.05661	0.231836
TB	220	P0A6D3	AROA	3D-structure;Amino-acid biosynthesis;Aromatic amino acid biosynthesis;Cytoplasm;Reference proteome;Transferase	26.979	26.9343	27.0616	27.1004	27.1472	27.2611	26.9916	27.1696	1.37199	0.177925
TB	220	P76004	YCGM	3D-structure;Metal-binding;Reference proteome	24.23	24.5813	24.424	25.1574	24.6062	24.5131	24.4118	24.7589	0.702968	0.347121
TB	220	P0A715	KDSA	3D-structure;Cytoplasm;Direct protein sequencing;Lipopolysaccharide biosynthesis;Reference proteome;Transferase	29.4513	29.4434	29.6514	29.6589	29.7038	29.7832	29.5154	29.7153	1.21725	0.199937
TB	220	P0ADU2	YGIN	3D-structure;Direct protein sequencing;Oxidoreductase;Reference proteome	28.1312	28.1016	28.2763	28.2918	28.3689	28.3818	28.1697	28.3475	1.36452	0.17781
TB	220	P00561	AK1H	3D-structure;Allosteric enzyme;Amino-acid biosynthesis;ATP-binding;Direct protein sequencing;Kinase;Multifunctional enzyme;NADP;Nucleotide-binding;Oxidoreductase;Reference proteome;Repeat;Threonine biosynthesis;Transferase	28.571	28.5553	28.6564	28.7025	28.7311	28.7773	28.5942	28.737	1.6932	0.142719
TB	220	P09373	PFLB	3D-structure;Acetylation;Acyltransferase;Carbohydrate metabolism;Cytoplasm;Direct protein sequencing;Glucose metabolism;Organic radical;Reference proteome;Transferase	32.4481	32.4048	32.4064	32.5217	32.5238	32.6087	32.4198	32.5514	1.83418	0.131599
TB	220	P39410	YJJJ	DNA-binding;Kinase;Reference proteome;Toxin;Transferase	23.9175	23.8802	23.7411	24.2411	24.1576	23.8857	23.8463	24.0948	0.970426	0.248513
TB	220	P33362	YEHZ	3D-structure;Amino-acid transport;Periplasm;Reference proteome;Signal;Transport	21.6195	21.1552	21.5189	22.5226	22.1828	21.0932	21.4312	21.9329	0.480454	0.501682
TB	220	P10100	RLPA	Cell membrane;Cell wall biogenesis/degradation;Lipoprotein;Lyase;Membrane;Palmitate;Reference proteome;Signal	26.8372	26.7584	27.1655	27.0102	27.2267	27.4245	26.9204	27.2205	0.802878	0.300089
TB	220	P0AC51	ZUR	3D-structure;DNA-binding;Reference proteome;Repressor;Transcription;Transcription regulation;Zinc	23.6643	23.63	23.6438	23.7333	23.865	23.7748	23.646	23.791	1.64729	0.144984
TB	220	P0A812	RUVB	ATP-binding;Cytoplasm;DNA damage;DNA recombination;DNA repair;Helicase;Hydrolase;Nucleotide-binding;Reference proteome;SOS response	25.3452	25.4329	25.468	25.6195	25.7097	25.4912	25.4154	25.6068	1.22874	0.191389
TB	220	P0AA25	THIO	3D-structure;Acetylation;Direct protein sequencing;Disulfide bond;Electron transport;Host-virus interaction;Redox-active center;Reference proteome;Transport	31.4243	31.3686	31.475	31.5487	31.5353	31.5804	31.4226	31.5548	1.77184	0.132168
TB	220	P75958	LOLE	Cell inner membrane;Cell membrane;Direct protein sequencing;Membrane;Reference proteome;Transmembrane;Transmembrane helix;Transport	25.0751	25.2333	25.2638	25.5368	25.4438	25.261	25.1908	25.4138	1.04887	0.223075
TB	220	P00934	THRC	3D-structure;Amino-acid biosynthesis;Direct protein sequencing;Lyase;Pyridoxal phosphate;Reference proteome;Threonine biosynthesis	27.6415	27.6292	27.6215	27.8591	27.7206	27.752	27.6307	27.7772	1.58897	0.146517
TB	220	P77318	YDEN	Calcium;Hydrolase;Metal-binding;Reference proteome;Signal	25.4493	25.4385	25.5545	25.5785	25.6503	25.671	25.4808	25.6333	1.51733	0.152486
TB	220	P46125	YEDI	Cell inner membrane;Cell membrane;Membrane;Reference proteome;Transmembrane;Transmembrane helix	22.717	22.6969	22.9352	22.9422	23.0761	22.9529	22.783	22.9904	1.11354	0.207396
TB	220	P0AAV4	YBGJ	3D-structure;ATP-binding;Hydrolase;Nucleotide-binding;Reference proteome	23.7102	23.84	23.5713	23.9782	23.8065	23.9949	23.7072	23.9265	1.04923	0.219351
TB	220	P08337	MUTT	3D-structure;Direct protein sequencing;DNA damage;DNA repair;DNA replication;Hydrolase;Magnesium;Metal-binding;Mutator protein;Reference proteome	24.4735	25.0473	25.0541	25.5291	25.1184	24.9954	24.8583	25.2143	0.639703	0.35601
TB	220	P0AB18	TUSE	Cytoplasm;Reference proteome;Transferase;tRNA processing	24.0524	23.9698	24.3117	24.2542	24.3473	24.4462	24.1113	24.3492	0.952014	0.237931
TB	220	P28305	PABC	3D-structure;Direct protein sequencing;Folate biosynthesis;Lyase;Pyridoxal phosphate;Reference proteome	22.137	22.0003	22.3733	22.247	22.4469	22.6595	22.1702	22.4511	0.804847	0.280919
TB	220	P39310	YTFB	Cell cycle;Cell division;Cell inner membrane;Cell membrane;Membrane;Reference proteome;Transmembrane;Transmembrane helix	23.894	24.0944	24.5261	24.4218	24.4824	24.5203	24.1715	24.4749	0.737167	0.30336
TB	220	P33913	YEJA	Reference proteome;Signal	23.6698	23.5562	23.2886	23.7688	23.7728	23.6816	23.5049	23.7411	0.945934	0.236212
TB	220	P32664	NUDC	3D-structure;Hydrolase;Magnesium;Manganese;Metal-binding;NAD;Reference proteome;Zinc	25.4989	25.4017	25.2595	25.6105	25.594	25.5204	25.3867	25.575	1.18335	0.1883
TB	220	P0A881	TRPR	3D-structure;Cytoplasm;DNA-binding;Reference proteome;Repressor;Transcription;Transcription regulation	24.5042	24.5711	24.0461	24.6418	24.6702	24.6472	24.3738	24.6531	0.779243	0.279271
TB	220	P64536	YEIS	Membrane;Reference proteome;Transmembrane;Transmembrane helix	22.4308	22.5532	22.2393	22.6988	22.683	22.5146	22.4078	22.6322	0.966631	0.224363
TB	220	P76561	YPFH	Hydrolase;Reference proteome;Serine esterase	24.1826	24.2339	24.3323	24.4481	24.3576	24.4047	24.2496	24.4034	1.4031	0.153847
TB	220	P0ADX7	YHHA	Reference proteome;Signal	23.5894	23.8458	23.7457	23.8325	23.9869	23.9679	23.727	23.9291	1.06674	0.202095
TB	220	P39285	MSCM	Cell inner membrane;Cell membrane;Ion channel;Ion transport;Membrane;Reference proteome;Signal;Transmembrane;Transmembrane helix;Transport	25.1778	25.3055	24.964	25.5595	24.939	26.2872	25.1491	25.5953	0.482186	0.446129
TB	220	P32674	PFLD	Lyase;Organic radical;Reference proteome	21.4697	21.3226	20.3501	21.5257	21.4127	21.4487	21.0474	21.4624	0.515968	0.414942
TB	220	P31130	YDEI	Reference proteome;Signal	23.6348	23.2806	23.7537	23.7451	23.7316	24.0486	23.5564	23.8418	0.745254	0.285397
TB	220	P52097	TILS	3D-structure;ATP-binding;Cytoplasm;Ligase;Nucleotide-binding;Reference proteome;tRNA processing	25.0534	24.8482	25.0977	25.0835	25.2577	25.3026	24.9998	25.2146	0.989391	0.214855
TB	220	P60720	LIPB	Acyltransferase;Cytoplasm;Reference proteome;Transferase	26.593	26.5883	26.5474	26.6738	26.6524	26.6811	26.5763	26.6691	2.27646	0.0928275
TB	220	P69786	PTGCB	3D-structure;Cell inner membrane;Cell membrane;Direct protein sequencing;Kinase;Membrane;Phosphoprotein;Phosphotransferase system;Reference proteome;Sugar transport;Transferase;Transmembrane;Transmembrane helix;Transport	30.0519	29.6853	30.0779	30.287	30.0056	30.347	29.9384	30.2132	0.768124	0.274837
TB	220	P69801	PTNC	Cell inner membrane;Cell membrane;Formylation;Membrane;Phosphotransferase system;Reference proteome;Sugar transport;Transmembrane;Transmembrane helix;Transport	26.1103	26.098	26.4849	26.2064	26.5899	26.8868	26.2311	26.5611	0.634842	0.329992
TB	220	P0ADV7	MLAC	3D-structure;Periplasm;Reference proteome;Signal	27.0277	27.046	27.0393	27.3763	27.2668	27.069	27.0376	27.2374	1.04167	0.199734
TB	220	P0A9D8	DAPD	Acyltransferase;Amino-acid biosynthesis;Cytoplasm;Diaminopimelate biosynthesis;Direct protein sequencing;Lysine biosynthesis;Reference proteome;Repeat;Transferase	31.0479	31.0175	31.0338	31.177	31.1707	31.0942	31.0331	31.1473	1.82039	0.114233
TB	220	P00888	AROF	3D-structure;Amino-acid biosynthesis;Aromatic amino acid biosynthesis;Direct protein sequencing;Reference proteome;Transferase	25.3828	25.3071	24.8558	25.53	25.4338	25.4104	25.1819	25.458	0.752892	0.276146
TB	220	P69811	PTFAH	Cytoplasm;Kinase;Phosphoprotein;Phosphotransferase system;Reference proteome;Sugar transport;Transferase;Transport	29.7815	29.6847	29.8873	29.9066	29.9435	30.0233	29.7845	29.9578	1.19936	0.173274
TB	220	P64624	YHEO	Reference proteome	25.4345	25.4702	25.3826	25.6796	25.7161	25.4643	25.4291	25.62	1.08683	0.190922
TB	220	P50456	MLC	3D-structure;Carbohydrate metabolism;DNA-binding;Metal-binding;Reference proteome;Transcription;Transcription regulation;Zinc	23.7149	21.7898	21.414	24.1565	22.1241	22.7081	22.3062	22.9962	0.300027	0.690019
TB	220	P0AES2	GUDD	3D-structure;Direct protein sequencing;Lyase;Magnesium;Metal-binding;Reference proteome	23.3805	23.4939	23.1159	24.0514	23.3119	23.6277	23.3301	23.6636	0.620224	0.333542
TB	220	P0AF12	MTNN	3D-structure;Amino-acid biosynthesis;Hydrolase;Methionine biosynthesis;Reference proteome	28.6715	28.7504	28.8318	28.901	28.8751	28.9129	28.7512	28.8964	1.4198	0.14514
TB	220	P0A6X1	HEM1	Direct protein sequencing;NADP;Oxidoreductase;Porphyrin biosynthesis;Reference proteome	23.3905	23.2987	23.5339	23.3451	24.0739	23.7492	23.4077	23.7227	0.641501	0.315028
TB	220	P07762	GLGB	3D-structure;Carbohydrate metabolism;Glycogen biosynthesis;Glycogen metabolism;Glycosyltransferase;Reference proteome;Transferase	25.5244	25.5844	25.7627	25.7682	25.8223	25.8137	25.6239	25.8014	1.13633	0.177587
TB	220	P36879	YADG	ATP-binding;Nucleotide-binding;Reference proteome;Transport	27.6789	27.6189	27.4349	27.8876	27.8453	27.6399	27.5776	27.7909	0.941258	0.213371
TB	220	P14175	PROV	Amino-acid transport;ATP-binding;CBS domain;Cell inner membrane;Cell membrane;Membrane;Nucleotide-binding;Reference proteome;Repeat;Transport	29.5916	29.5478	29.852	29.807	29.9079	29.8985	29.6638	29.8711	0.968694	0.207322
TB	220	P37613	PANM	3D-structure;Pantothenate biosynthesis;Reference proteome	23.7435	23.5327	23.2668	24.1327	23.9148	23.4732	23.5143	23.8402	0.614786	0.325903
TB	220	P67660	YHAJ	Activator;DNA-binding;Reference proteome;Transcription;Transcription regulation	26.1956	26.0726	25.9369	26.2729	26.2454	26.226	26.0684	26.2481	1.11274	0.179738
TB	220	P0AC28	5FCL	ATP-binding;Ligase;Nucleotide-binding;Reference proteome	21.8107	21.6476	21.402	22.0439	21.9926	21.6466	21.6201	21.8944	0.729104	0.27424
TB	220	P0AFM9	PSPB	Cell inner membrane;Cell membrane;Coiled coil;Membrane;Reference proteome;Stress response;Transmembrane;Transmembrane helix	23.8176	23.8294	23.0641	24.1272	23.6875	23.9648	23.5704	23.9265	0.556158	0.356132
TB	220	P30748	MOAD	3D-structure;Direct protein sequencing;Isopeptide bond;Molybdenum cofactor biosynthesis;Nucleotide-binding;Phosphoprotein;Reference proteome	24.55	24.418	24.5177	24.8828	24.9788	24.4375	24.4952	24.7664	0.723849	0.271166
TB	220	P0AEB2	DACA	3D-structure;Carboxypeptidase;Cell inner membrane;Cell membrane;Cell shape;Cell wall biogenesis/degradation;Direct protein sequencing;Hydrolase;Membrane;Peptidoglycan synthesis;Protease;Reference proteome;Signal	30.151	30.1194	30.1367	30.2062	30.225	30.2033	30.1357	30.2115	2.57311	0.0758006
TB	220	P00350	6PGD	3D-structure;Gluconate utilization;NADP;Oxidoreductase;Pentose shunt;Reference proteome	31.6697	31.6416	31.8255	31.8098	31.893	31.9376	31.7122	31.8801	1.15473	0.16787
TB	220	P39376	YJIE	DNA-binding;Reference proteome;Transcription;Transcription regulation	21.6177	21.7016	20.6978	21.8907	21.7128	21.5691	21.339	21.7242	0.50311	0.38516
TB	220	P0A744	MSRA	3D-structure;Direct protein sequencing;Disulfide bond;Oxidoreductase;Redox-active center;Reference proteome	26.0512	25.9529	25.7545	25.9573	26.1791	26.3666	25.9195	26.1676	0.777931	0.248119
TB	220	P30149	YABI	Cell inner membrane;Cell membrane;Membrane;Reference proteome;Transmembrane;Transmembrane helix	19.2068	15.742	19.5344	18.7196	19.2632	18.8174	18.1611	18.9334	0.249861	0.772332
TB	220	P76562	TMCA	3D-structure;Acyltransferase;ATP-binding;Cytoplasm;Nucleotide-binding;Reference proteome;RNA-binding;Transferase;tRNA processing;tRNA-binding	22.8651	22.9997	22.9341	23.0426	23.0376	23.4362	22.933	23.1721	0.803481	0.239174
TB	220	P64612	ZAPE	ATP-binding;Cell cycle;Cell division;Cytoplasm;Hydrolase;Nucleotide-binding;Reference proteome	25.231	24.9223	25.0312	25.1764	25.217	25.512	25.0615	25.3018	0.798126	0.240309
TB	220	P0A8M6	YEEX	Direct protein sequencing;Reference proteome	24.2783	24.316	23.237	24.557	24.2264	24.2573	23.9438	24.3469	0.473776	0.403145
TB	220	P39399	LGOR	Activator;DNA-binding;Reference proteome;Transcription;Transcription regulation	22.1553	21.8728	21.3428	22.2113	21.9914	22.1409	21.7903	22.1145	0.586254	0.324208
TB	220	P0AF18	NAGA	3D-structure;Carbohydrate metabolism;Hydrolase;Metal-binding;Reference proteome;Zinc	27.2586	27.2171	27.6354	27.5724	27.5799	27.6624	27.3704	27.6049	0.795766	0.23454
TB	220	P0AD57	ISPB	3D-structure;Isoprene biosynthesis;Magnesium;Metal-binding;Reference proteome;Transferase	25.5843	25.621	25.2851	25.913	25.6884	25.6034	25.4968	25.7349	0.77934	0.238143
TB	220	P26649	GLGS	3D-structure;Reference proteome	19.0638	18.5369	18.6688	19.766	19.538	18.329	18.7565	19.211	0.407682	0.454506
TB	220	P0AEG4	DSBA	3D-structure;Direct protein sequencing;Disulfide bond;Periplasm;Redox-active center;Reference proteome;Signal	26.2744	26.5166	26.7144	26.8144	26.7237	26.6623	26.5018	26.7335	0.794351	0.23166
TB	220	P45544	FRLR	DNA-binding;Reference proteome;Repressor;Transcription;Transcription regulation	25.697	24.7245	24.7018	25.152	25.5625	25.5754	25.0411	25.43	0.473147	0.388866
TB	220	P30958	MFD	3D-structure;ATP-binding;Cytoplasm;DNA damage;DNA repair;DNA-binding;Helicase;Hydrolase;Nucleotide-binding;Reference proteome	28.5134	28.4825	28.5888	28.6059	28.6829	28.6717	28.5282	28.6535	1.46498	0.125294
TB	220	P0ABH0	FTSA	Cell cycle;Cell division;Cell inner membrane;Cell membrane;Membrane;Reference proteome	27.7271	27.8038	27.5669	27.9723	27.8671	27.8039	27.6992	27.8811	0.999608	0.181856
TB	220	P76143	LSRF	3D-structure;Cytoplasm;Reference proteome;Schiff base;Transferase	23.6809	23.647	23.9027	24.0704	23.696	24.2992	23.7435	24.0219	0.651359	0.278332
TB	220	P77529	YDJN	Amino-acid transport;Cell membrane;Membrane;Reference proteome;Transmembrane;Transmembrane helix;Transport	26.6916	26.382	26.4299	26.6687	26.6546	26.7854	26.5012	26.7029	0.89812	0.201756
TB	220	P45537	YHFK	Cell membrane;Membrane;Reference proteome;Transmembrane;Transmembrane helix	22.8203	22.902	22.9352	22.9413	23.0792	23.0854	22.8858	23.0353	1.20902	0.149503
TB	220	P0AFS3	FOLM	NADP;One-carbon metabolism;Oxidoreductase;Reference proteome	22.6067	22.468	22.9238	22.6675	23.0632	23.1024	22.6662	22.9444	0.649487	0.278182
TB	220	P0C0T5	MEPA	3D-structure;Direct protein sequencing;Disulfide bond;Hydrolase;Metal-binding;Metalloprotease;Periplasm;Protease;Reference proteome;Signal;Zinc	21.6226	20.9897	20.8535	22.2925	21.5411	20.9507	21.1553	21.5948	0.410468	0.439519
TB	220	P76177	YDGH	Reference proteome;Signal	29.5902	29.5407	29.6939	29.7033	29.7509	29.7944	29.6083	29.7495	1.26868	0.141272
TB	220	P75937	FLGE	Bacterial flagellum;Reference proteome	18.2656	17.5832	19.489	18.7827	19.3976	18.6823	18.4459	18.9542	0.35156	0.508289
TB	220	P0AB98	ATP6	3D-structure;ATP synthesis;Cell inner membrane;Cell membrane;CF(0);Hydrogen ion transport;Ion transport;Membrane;Reference proteome;Transmembrane;Transmembrane helix;Transport	25.6017	25.9223	24.627	25.9928	25.5318	25.8726	25.3836	25.7991	0.429865	0.415421
TB	220	P0A9G4	CUER	3D-structure;Activator;Copper;Cytoplasm;DNA-binding;Metal-binding;Reference proteome;Transcription;Transcription regulation	22.8097	22.6525	22.0382	22.9834	22.9341	22.5693	22.5001	22.8289	0.539136	0.328794
TB	220	P15723	DGTP	3D-structure;Direct protein sequencing;Hydrolase;Magnesium;Reference proteome	24.0103	23.5928	23.4135	24.0547	24.0587	23.753	23.6722	23.9555	0.625588	0.283247
TB	220	P51024	YAIL	Reference proteome	23.8924	23.8016	24.3733	24.1027	24.3255	24.5074	24.0225	24.3119	0.61103	0.289407
TB	220	P16384	MIAA	3D-structure;ATP-binding;Magnesium;Nucleotide-binding;Reference proteome;Transferase;tRNA processing	26.4256	26.4112	26.3253	26.6119	26.5344	26.451	26.3874	26.5324	1.21664	0.145067
TB	220	P60955	LGT	3D-structure;Cell inner membrane;Cell membrane;Membrane;Reference proteome;Transferase;Transmembrane;Transmembrane helix	20.423	21.4432	20.7625	22.0957	21.3484	20.5957	20.8762	21.3466	0.374354	0.470383
TB	220	P0A6A0	UBIB	ATP-binding;Cell inner membrane;Cell membrane;Kinase;Membrane;Nucleotide-binding;Reference proteome;Transferase;Transmembrane;Transmembrane helix;Ubiquinone biosynthesis	24.7731	24.6444	24.7838	24.9378	25.0231	24.7761	24.7338	24.9124	0.982889	0.178581
TB	220	P31122	SOTB	Cell inner membrane;Cell membrane;Membrane;Reference proteome;Sugar transport;Transmembrane;Transmembrane helix;Transport	19.3342	19.0647	18.5506	19.3634	19.3402	19.1651	18.9832	19.2896	0.572332	0.30643
TB	220	P27248	GCST	3D-structure;Aminotransferase;Direct protein sequencing;Reference proteome;Transferase	28.813	28.7635	28.9121	28.8789	29.0247	29.0885	28.8295	28.9974	1.039	0.167844
TB	220	P75849	YCBL	Detoxification;Hydrolase;Metal-binding;Reference proteome;Zinc	27.0638	27.0072	27.3152	27.2376	27.3311	27.4216	27.1287	27.3301	0.862898	0.201394
TB	220	P77348	MPPA	3D-structure;Direct protein sequencing;Peptide transport;Periplasm;Protein transport;Reference proteome;Signal;Transport	26.4706	26.4501	26.3162	26.7076	26.6277	26.4501	26.4123	26.5951	0.948578	0.182831
TB	220	P12996	BIOB	2Fe-2S;3D-structure;4Fe-4S;Biotin biosynthesis;Direct protein sequencing;Iron;Iron-sulfur;Metal-binding;Reference proteome;S-adenosyl-L-methionine;Transferase	22.4072	22.6104	22.1741	22.5808	22.6216	22.6444	22.3972	22.6156	0.79129	0.218344
TB	220	P23845	CYSN	ATP-binding;Direct protein sequencing;GTP-binding;Nucleotide-binding;Nucleotidyltransferase;Reference proteome;Transferase	24.8697	24.4511	24.6089	25.0182	24.7883	24.8121	24.6433	24.8729	0.740587	0.229616
TB	220	P64451	YDCL	Cell membrane;Lipoprotein;Membrane;Palmitate;Reference proteome;Signal	24.2626	24.1788	24.4889	24.4115	24.4733	24.6802	24.3101	24.5217	0.792811	0.211567
TB	220	P0A9R7	FTSE	ATP-binding;Cell cycle;Cell division;Cell inner membrane;Cell membrane;Membrane;Nucleotide-binding;Reference proteome	24.8527	25.0616	24.6067	25.3153	24.9691	24.9896	24.8403	25.0913	0.657657	0.251019
TB	220	P0AF48	YJBQ	Reference proteome	23.4058	23.405	23.158	23.4365	23.5514	23.513	23.3229	23.5003	0.930392	0.177384
TB	220	P0A6C8	ARGB	3D-structure;Amino-acid biosynthesis;Arginine biosynthesis;ATP-binding;Cytoplasm;Direct protein sequencing;Kinase;Nucleotide-binding;Reference proteome;Transferase	22.3471	22.4356	22.1647	22.5225	22.5772	22.3986	22.3158	22.4994	0.894825	0.183589
TB	220	P0AFR4	YCIO	3D-structure;Reference proteome	26.7351	26.7828	26.5986	27.0292	26.9203	26.7357	26.7055	26.8951	0.865385	0.189573
TB	220	P67910	HLDD	3D-structure;Acetylation;Carbohydrate metabolism;Direct protein sequencing;Isomerase;Lipopolysaccharide biosynthesis;NAD;NADP;Reference proteome;Stress response	30.2825	30.2168	30.4255	30.4443	30.5061	30.4284	30.3083	30.4596	1.07818	0.151327
TB	220	P0ABB0	ATPA	3D-structure;ATP synthesis;ATP-binding;Cell inner membrane;Cell membrane;CF(1);Direct protein sequencing;Hydrogen ion transport;Ion transport;Membrane;Nucleotide-binding;Reference proteome;Translocase;Transport	32.8373	32.7379	32.941	32.9533	32.9902	33.008	32.8387	32.9839	1.1228	0.145125
TB	220	P13029	KATG	3D-structure;Direct protein sequencing;Heme;Hydrogen peroxide;Iron;Metal-binding;Oxidoreductase;Peroxidase;Reference proteome	29.384	29.3152	29.3288	29.5022	29.5505	29.3841	29.3427	29.4789	1.19178	0.136234
TB	220	P0AAB6	GALF	Lipopolysaccharide biosynthesis;Nucleotidyltransferase;Reference proteome;Transferase	29.5639	29.4936	29.6646	29.6875	29.7414	29.6951	29.5741	29.708	1.20186	0.133949
TB	220	P0A6Y1	IHFB	3D-structure;Conjugation;Cytoplasm;Direct protein sequencing;DNA recombination;DNA-binding;Reference proteome;Transcription;Transcription regulation;Translation regulation	27.6491	27.5087	27.62	27.6881	28.1712	27.6583	27.5926	27.8392	0.64947	0.246589
TB	220	P0ABZ4	KDSC	Hydrolase;Lipopolysaccharide biosynthesis;Magnesium;Metal-binding;Reference proteome	27	26.9764	26.9683	27.141	27.1528	27.0184	26.9816	27.104	1.30427	0.122465
TB	220	P0AEE3	DEGS	3D-structure;Cell inner membrane;Cell membrane;Hydrolase;Membrane;Protease;Reference proteome;Serine protease;Transmembrane;Transmembrane helix	25.1434	25.04	25.081	25.2357	25.309	25.1391	25.0882	25.2279	1.13994	0.139768
TB	220	P77735	YAJO	Oxidoreductase;Reference proteome	25.0066	24.987	24.7057	25.3359	25.141	24.92	24.8998	25.1323	0.684277	0.232488
TB	220	P77756	QUEC	ATP-binding;Ligase;Metal-binding;Nucleotide-binding;Queuosine biosynthesis;Reference proteome;Zinc	25.0862	25.3241	25.397	25.3099	25.639	25.5032	25.2691	25.484	0.735987	0.21492
TB	220	P10121	FTSY	3D-structure;Cell inner membrane;Cell membrane;Cytoplasm;Direct protein sequencing;GTP-binding;Membrane;Nucleotide-binding;Receptor;Reference proteome	27.8753	27.9205	27.8099	28.1527	28.0748	27.8853	27.8686	28.0376	0.922009	0.169017
TB	220	P13001	BIOH	3D-structure;Biotin biosynthesis;Cytoplasm;Hydrolase;Reference proteome;Serine esterase	24.029	24.064	24.0329	24.2593	24.1933	24.0756	24.042	24.1761	1.14926	0.134106
TB	220	P17802	MUTY	3D-structure;4Fe-4S;DNA damage;DNA repair;Glycosidase;Hydrolase;Iron;Iron-sulfur;Metal-binding;Reference proteome	23.5966	23.6522	22.9943	23.9007	23.7077	23.5034	23.4143	23.7039	0.531995	0.289598
TB	220	P76578	YFHM	3D-structure;Cell inner membrane;Cell membrane;Coiled coil;Lipoprotein;Membrane;Palmitate;Protease inhibitor;Reference proteome;Signal;Thioester bond	26.6275	26.5416	26.5266	26.6447	26.6668	26.7347	26.5653	26.6821	1.31834	0.116828
TB	220	P24186	FOLD	3D-structure;Amino-acid biosynthesis;Direct protein sequencing;Histidine biosynthesis;Hydrolase;Methionine biosynthesis;Multifunctional enzyme;NADP;One-carbon metabolism;Oxidoreductase;Purine biosynthesis;Reference proteome	27.5884	27.6418	27.5455	27.7729	27.6324	27.7656	27.5919	27.7236	1.15854	0.131739
TB	220	P0AEU7	SKP	3D-structure;Chaperone;Direct protein sequencing;Periplasm;Reference proteome;Signal	29.0953	29.0229	29.3088	29.258	29.3619	29.3241	29.1423	29.3147	0.881988	0.172355
TB	220	P0A9M5	XGPT	3D-structure;Cell inner membrane;Cell membrane;Direct protein sequencing;Glycosyltransferase;Magnesium;Membrane;Metal-binding;Purine salvage;Reference proteome;Transferase	29.0458	29.1362	28.9557	29.3845	29.2854	29.0421	29.0459	29.2373	0.771376	0.19143
TB	220	P0AG14	SOHB	Cell inner membrane;Cell membrane;Hydrolase;Membrane;Protease;Reference proteome;Serine protease;Transmembrane;Transmembrane helix	26.0871	25.985	25.5848	26.1581	26.0792	26.0943	25.8856	26.1105	0.655854	0.224901
TB	220	P42597	YGJP	Hydrolase;Nucleotide metabolism;Nucleotide-binding;Reference proteome	21.9056	22.0311	22.4663	22.2352	22.4399	22.4673	22.1343	22.3808	0.595892	0.2465
TB	220	P64534	RCNB	Direct protein sequencing;Periplasm;Reference proteome;Signal	25.2376	25.2096	25.0259	25.3405	25.3022	25.2722	25.1577	25.305	0.99711	0.14726
TB	220	P0AFF2	NUPC	Cell inner membrane;Cell membrane;Membrane;Reference proteome;Transmembrane;Transmembrane helix;Transport	25.2232	25.3683	25.4861	25.4906	25.6186	25.4684	25.3592	25.5258	0.868403	0.166655
TB	220	Q46893	ISPD	3D-structure;Cobalt;Direct protein sequencing;Isoprene biosynthesis;Magnesium;Manganese;Nucleotidyltransferase;Reference proteome;Transferase	26.6141	26.7138	26.6545	26.8087	26.6998	26.8822	26.6608	26.7969	1.05951	0.13612
TB	220	P61320	LOLB	3D-structure;Cell outer membrane;Chaperone;Direct protein sequencing;Lipoprotein;Membrane;Palmitate;Protein transport;Reference proteome;Signal;Transport	27.2056	27.1585	27.2334	27.3446	27.3819	27.2366	27.1991	27.321	1.1758	0.121867
TB	220	P76469	RHMA	3D-structure;Lyase;Magnesium;Metal-binding;Nickel;Reference proteome	19.642	20.0771	22.1664	19.9788	22.2433	21.4963	20.6285	21.2395	0.234151	0.611004
TB	220	P30749	MOAE	3D-structure;Direct protein sequencing;Isopeptide bond;Molybdenum cofactor biosynthesis;Reference proteome;Transferase	25.4054	25.4046	25.4501	25.6093	25.604	25.4417	25.42	25.5516	1.08511	0.131596
TB	220	P30139	THIG	Cytoplasm;Direct protein sequencing;Reference proteome;Schiff base;Thiamine biosynthesis;Transferase	20.6091	20.5789	20.5199	20.7191	20.6997	20.6201	20.5693	20.6796	1.29172	0.110322
TB	220	P77717	YBAY	Cell membrane;Lipoprotein;Membrane;Palmitate;Reference proteome;Signal	25.7308	25.531	25.8883	25.8149	25.9233	25.9709	25.7167	25.903	0.75655	0.186334
TB	220	P37689	GPMI	Glycolysis;Isomerase;Manganese;Metal-binding;Reference proteome	30.5598	30.5813	30.7959	30.779	30.7786	30.8399	30.6457	30.7992	0.918351	0.153484
TB	220	P64490	YOAC	Reference proteome	21.4164	21.2303	21.1965	21.3588	21.5047	21.4458	21.281	21.4364	0.901246	0.155405
TB	220	P0AD44	YFHG	Reference proteome;Signal	22.5386	22.2029	22.0886	22.5285	22.4104	22.5111	22.2767	22.4833	0.669721	0.206631
TB	220	P37661	EPTB	Cell inner membrane;Cell membrane;Direct protein sequencing;Lipid A biosynthesis;Lipid biosynthesis;Lipid metabolism;Lipopolysaccharide biosynthesis;Membrane;Reference proteome;Transferase;Transmembrane;Transmembrane helix	24.0024	23.8839	23.9826	24.1658	23.9971	24.1088	23.9563	24.0906	1.02325	0.134311
TB	220	P04825	AMPN	3D-structure;Aminopeptidase;Cell inner membrane;Cell membrane;Direct protein sequencing;Hydrolase;Membrane;Metal-binding;Metalloprotease;Protease;Reference proteome;Zinc	29.6038	29.6511	29.4804	29.8144	29.6831	29.6634	29.5785	29.7203	0.95467	0.141825
TB	220	P0ABB4	ATPB	3D-structure;ATP synthesis;ATP-binding;Cell inner membrane;Cell membrane;CF(1);Direct protein sequencing;Hydrogen ion transport;Ion transport;Membrane;Nucleotide-binding;Reference proteome;Translocase;Transport	32.707	32.6912	32.8241	32.8455	32.8732	32.8382	32.7408	32.8523	1.21155	0.111501
TB	220	P15639	PUR9	Acetylation;Direct protein sequencing;Hydrolase;Multifunctional enzyme;Purine biosynthesis;Reference proteome;Transferase	27.3153	27.2758	27.4714	27.435	27.5971	27.4764	27.3542	27.5028	0.900692	0.148659
TB	220	P0AE88	CPXR	3D-structure;Activator;Cell adhesion;Cytoplasm;DNA-binding;Phosphoprotein;Reference proteome;Stress response;Transcription;Transcription regulation;Two-component regulatory system	27.3557	27.3641	26.9976	27.537	27.3872	27.381	27.2391	27.4351	0.679119	0.195938
TB	220	P09996	YIDB	Reference proteome	20.6158	20.5791	20.7222	20.891	20.6188	20.938	20.639	20.8159	0.750061	0.176916
TB	220	P46068	DSDC	Activator;DNA-binding;Reference proteome;Transcription;Transcription regulation	22.2455	22.5283	19.9375	22.5537	22.0056	21.7565	21.5704	22.1053	0.247981	0.534836
TB	220	P64636	YRFG	Hydrolase;Magnesium;Manganese;Metal-binding;Reference proteome	25.9301	26.0159	25.8574	26.0898	25.9734	26.1752	25.9345	26.0794	0.911104	0.14499
TB	220	P42624	YHAK	3D-structure;Cytoplasm;Reference proteome	20.6723	20.784	20.2404	21.1519	20.9972	20.4214	20.5656	20.8568	0.452637	0.291292
TB	220	P0AFL3	PPIA	3D-structure;Direct protein sequencing;Isomerase;Periplasm;Reference proteome;Rotamase;Signal	27.1917	27.1165	26.8406	27.3818	27.1481	27.1957	27.0496	27.2419	0.680909	0.192284
TB	220	P0A9E0	ARAC	3D-structure;Activator;Arabinose catabolism;Carbohydrate metabolism;Cytoplasm;DNA-binding;Reference proteome;Repressor;Transcription;Transcription regulation	23.5275	23.7685	23.1556	23.9979	23.8175	23.4437	23.4839	23.753	0.484233	0.269111
TB	220	P25906	YDBC	NAD;NADP;Oxidoreductase;Reference proteome	24.6054	24.5152	24.4019	24.57	24.6311	24.7954	24.5075	24.6655	0.818164	0.158002
TB	220	P0A9M2	HPRT	3D-structure;Cytoplasm;Glycosyltransferase;Magnesium;Metal-binding;Nucleotide-binding;Purine salvage;Reference proteome;Transferase	28.9825	29.1425	28.5139	29.3639	29.036	29.0049	28.8797	29.1349	0.505861	0.255284
TB	220	P75822	YBJT	Cell inner membrane;Cell membrane;Membrane;Reference proteome;Transmembrane;Transmembrane helix	22.9663	21.7464	23.4051	23.2144	22.9981	23.094	22.7059	23.1021	0.325546	0.396231
TB	220	P07913	TDH	Cobalt;Cytoplasm;Direct protein sequencing;Metal-binding;NAD;Oxidoreductase;Reference proteome;Zinc	28.8217	28.9254	28.9444	28.9866	28.9696	29.1358	28.8972	29.0307	0.959764	0.133504
TB	220	P09126	HEM4	Lyase;Porphyrin biosynthesis;Reference proteome	24.9479	24.8552	25.0148	25.0458	25.0108	25.1526	24.9393	25.0698	0.971197	0.130451
TB	220	P0AGG2	TESB	3D-structure;Direct protein sequencing;Hydrolase;Reference proteome	26.3522	26.3732	26.476	26.4471	26.5376	26.5832	26.4005	26.5226	1.03697	0.122172
TB	220	P0A7L3	RL20	3D-structure;Direct protein sequencing;Reference proteome;Ribonucleoprotein;Ribosomal protein;RNA-binding;rRNA-binding	26.8019	27.1885	26.6123	27.5322	27.2978	26.677	26.8676	27.169	0.419325	0.301458
TB	220	P0A7B1	PPK	3D-structure;ATP-binding;Cell membrane;Direct protein sequencing;Kinase;Magnesium;Membrane;Metal-binding;Nucleotide-binding;Phosphoprotein;Reference proteome;Transferase	26.6982	26.5502	26.6949	26.8217	26.8032	26.7027	26.6477	26.7758	0.98064	0.128098
TB	220	P76446	RTN	c-di-GMP;Cell inner membrane;Cell membrane;Hydrolase;Membrane;Reference proteome;Transmembrane;Transmembrane helix	24.0958	24.2427	23.7232	24.4315	24.2858	24.0439	24.0206	24.2537	0.537149	0.233164
TB	220	P76245	YEAP	GTP-binding;Magnesium;Metal-binding;Nucleotide-binding;Reference proteome;Transferase	22.3159	22.3946	21.4267	22.1766	22.4506	22.4324	22.0457	22.3532	0.40383	0.307483
TB	220	P0AB55	YCII	Direct protein sequencing;Reference proteome	27.5765	27.5706	27.1757	27.703	27.6273	27.5764	27.4409	27.6356	0.637916	0.194623
TB	220	P75746	YBGL	3D-structure;ATP-binding;Hydrolase;Nucleotide-binding;Reference proteome	22.5013	24.0488	23.9859	23.9624	23.3164	24.5602	23.512	23.9463	0.282043	0.434331
TB	220	P0ADP9	YIHD	Direct protein sequencing;Reference proteome	26.9098	26.8767	26.7083	27.1294	26.8699	26.9786	26.8316	26.9926	0.757573	0.161024
TB	220	P23917	MAK	ATP-binding;Carbohydrate metabolism;Kinase;Nucleotide-binding;Reference proteome;Transferase	26.1935	26.3457	26.4576	26.3581	26.5295	26.6147	26.3323	26.5008	0.716851	0.168535
TB	220	P0ACE3	HHA	3D-structure;Reference proteome;Repressor;Transcription;Transcription regulation	25.5431	25.6256	25.5824	25.8644	25.6803	25.626	25.5837	25.7235	0.855603	0.139853
TB	220	P0ADA1	TESA	3D-structure;Direct protein sequencing;Hydrolase;Periplasm;Protease;Reference proteome;Signal	25.4427	25.3366	25.559	25.5473	25.6105	25.5699	25.4461	25.5759	0.906473	0.129794
TB	220	P76569	YFGD	Oxidoreductase;Reference proteome	28.0102	27.9068	28.1404	28.0894	28.1745	28.2113	28.0191	28.1584	0.843696	0.139257
TB	220	P75915	YCDY	Chaperone;Reference proteome	27.048	27.0605	27.5113	27.3037	27.4664	27.4652	27.2066	27.4118	0.563465	0.20518
TB	220	P76658	HLDE	Acetylation;ATP-binding;Carbohydrate metabolism;Kinase;Lipopolysaccharide biosynthesis;Multifunctional enzyme;Nucleotide-binding;Nucleotidyltransferase;Reference proteome;Transferase	30.0958	30.0295	30.2138	30.1563	30.2789	30.299	30.113	30.2447	0.876642	0.131693
TB	220	P76121	YDDH	Flavoprotein;FMN;Reference proteome	19.8858	19.333	20.2775	20.0571	20.1384	20.1174	19.8321	20.1043	0.422022	0.272191
TB	220	P0AC92	GNSA	3D-structure;Reference proteome	26.614	26.4971	26.4842	26.7201	26.747	26.5411	26.5317	26.6694	0.832341	0.137637
TB	220	P75728	UBIF	Cytoplasm;FAD;Flavoprotein;Monooxygenase;Oxidoreductase;Reference proteome;Ubiquinone biosynthesis	25.0445	25.1215	25.3242	25.1946	25.4533	25.3468	25.1634	25.3315	0.681082	0.168132
TB	220	P0AA16	OMPR	3D-structure;Activator;Cytoplasm;DNA-binding;Phosphoprotein;Reference proteome;Repressor;Transcription;Transcription regulation;Two-component regulatory system	28.9243	28.8884	29.15	29.0087	29.2177	29.2332	28.9876	29.1532	0.689712	0.165596
TB	220	P21189	DPO2	3D-structure;Direct protein sequencing;DNA damage;DNA repair;DNA-binding;DNA-directed DNA polymerase;Nucleotidyltransferase;Reference proteome;SOS response;Transferase	20.3313	20.0029	20.2065	20.4638	20.1199	20.5828	20.1802	20.3888	0.547257	0.208603
TB	220	P37692	RFAF	3D-structure;Glycosyltransferase;Lipopolysaccharide biosynthesis;Reference proteome;Transferase	26.3426	26.3065	26.331	26.5038	26.3902	26.3834	26.3267	26.4258	1.15193	0.0990995
TB	220	P37313	DPPF	ATP-binding;Cell inner membrane;Cell membrane;Membrane;Nucleotide-binding;Peptide transport;Protein transport;Reference proteome;Transport	24.4536	24.2759	23.614	24.6738	24.4615	24.0749	24.1145	24.4034	0.393842	0.288956
TB	220	P0ADC3	LOLC	3D-structure;Cell inner membrane;Cell membrane;Direct protein sequencing;Membrane;Reference proteome;Transmembrane;Transmembrane helix;Transport	26.3359	26.3805	26.5821	26.529	26.5688	26.6214	26.4328	26.573	0.807347	0.140196
TB	220	P21829	YBHA	Hydrolase;Magnesium;Metal-binding;Reference proteome	26.2074	26.1265	26.4203	26.3465	26.3936	26.4708	26.2514	26.4036	0.735963	0.15223
TB	220	P37641	YHJC	DNA-binding;Reference proteome;Transcription;Transcription regulation	23.1024	22.9474	22.9398	23.0666	23.1693	23.1154	22.9965	23.1171	0.928618	0.120612
TB	220	P0AFD4	NUOH	Cell inner membrane;Cell membrane;Membrane;NAD;Quinone;Reference proteome;Translocase;Transmembrane;Transmembrane helix;Ubiquinone	24.7067	24.7436	24.5544	24.9901	24.8237	24.6766	24.6682	24.8301	0.685179	0.161892
TB	220	P45524	YHET	Hydrolase;Reference proteome;Serine esterase	23.1279	23.5262	22.2342	23.7148	23.0503	23.1477	22.9628	23.3043	0.322451	0.341485
TB	220	P77695	GNSB	Reference proteome	27.3587	27.3063	27.4217	27.4433	27.5326	27.425	27.3622	27.467	1.04524	0.104773
TB	220	P0AG76	SBCD	DNA recombination;DNA replication;Endonuclease;Exonuclease;Hydrolase;Nuclease;Reference proteome	24.5762	24.6444	24.8877	24.9906	24.6539	25.0519	24.7028	24.8988	0.558236	0.196013
TB	220	P62615	ISPE	3D-structure;ATP-binding;Isoprene biosynthesis;Kinase;Nucleotide-binding;Reference proteome;Transferase	24.1154	23.8019	23.9367	24.1839	24.2544	23.9475	23.9513	24.1286	0.612726	0.177261
TB	220	P0A8V0	RBN	3D-structure;Endonuclease;Exonuclease;Hydrolase;Metal-binding;Nuclease;Reference proteome;tRNA processing;Zinc	26.0837	25.9886	25.8714	26.084	26.0572	26.2028	25.9812	26.1147	0.812819	0.13342
TB	220	P30859	ARTI	Amino-acid transport;Direct protein sequencing;Periplasm;Reference proteome;Signal;Transport	28.4654	28.4359	28.5647	28.5725	28.5604	28.646	28.4886	28.593	1.03682	0.104302
TB	220	P0AGJ7	TRML	3D-structure;Cytoplasm;Methyltransferase;Reference proteome;S-adenosyl-L-methionine;Transferase;tRNA processing	27.2956	27.2126	27.3758	27.4256	27.3825	27.3923	27.2947	27.4001	1.01245	0.105476
TB	220	P16703	CYSM	3D-structure;Amino-acid biosynthesis;Cysteine biosynthesis;Pyridoxal phosphate;Reference proteome;Transferase	26.279	26.1434	26.3002	26.2444	26.4361	26.4606	26.2409	26.3804	0.762346	0.139494
TB	220	P0ABZ6	SURA	3D-structure;Chaperone;Direct protein sequencing;Isomerase;Periplasm;Reference proteome;Repeat;Rotamase;Signal	29.8716	29.8303	29.8902	29.983	29.983	29.891	29.864	29.9523	1.17213	0.0883109
TB	220	P27296	DING	3D-structure;4Fe-4S;ATP-binding;DNA damage;DNA recombination;DNA repair;DNA-binding;Helicase;Hydrolase;Iron;Iron-sulfur;Metal-binding;Nucleotide-binding;Reference proteome	23.7334	23.2393	23.2891	23.7969	23.8039	23.3459	23.4206	23.6489	0.450382	0.228318
TB	220	P45578	LUXS	Autoinducer synthesis;Direct protein sequencing;Iron;Lyase;Metal-binding;Quorum sensing;Reference proteome	29.9308	29.9298	30.1323	30.0116	30.1662	30.2665	29.9976	30.1481	0.683256	0.15048
TB	220	P17444	BETA	Cell membrane;FAD;Flavoprotein;Membrane;NAD;Oxidoreductase;Reference proteome;Stress response	24.8704	24.7839	24.3475	24.8753	24.9524	24.7727	24.6672	24.8668	0.514911	0.199553
TB	220	Q46864	MQSA	3D-structure;DNA-binding;Metal-binding;Reference proteome;Repressor;Stress response;Toxin-antitoxin system;Transcription;Transcription regulation;Zinc	23.5661	23.5578	23.282	24.0904	23.4374	23.5656	23.4686	23.6978	0.446893	0.229172
TB	220	P23839	YICC	Reference proteome	28.7463	28.6986	28.8742	28.8464	28.8881	28.9138	28.7731	28.8828	0.915048	0.109728
TB	220	P76272	YEBT	Cell inner membrane;Cell membrane;Membrane;Reference proteome;Repeat;Transmembrane;Transmembrane helix	26.0322	25.9105	25.9649	26.0596	26.0445	26.0656	25.9692	26.0566	1.14791	0.0873292
TB	220	P0AFU4	GLRR	ATP-binding;Cytoplasm;DNA-binding;Nucleotide-binding;Phosphoprotein;Reference proteome;Transcription;Transcription regulation;Two-component regulatory system	23.3733	23.4027	23.5412	23.5068	23.5341	23.6255	23.4391	23.5555	0.858794	0.116411
TB	220	P32157	YIIM	3D-structure;Reference proteome	25.8101	25.749	25.8537	25.851	25.9049	25.9233	25.8043	25.8931	1.12007	0.0888119
TB	220	P14081	SELB	3D-structure;Cytoplasm;GTP-binding;Nucleotide-binding;Protein biosynthesis;Reference proteome	26.774	26.7625	26.6992	26.8279	26.8663	26.7887	26.7452	26.8276	1.19921	0.0823905
TB	220	P33920	NDPA	Cytoplasm;Direct protein sequencing;Reference proteome	27.7169	27.6703	27.68	27.8679	27.7391	27.748	27.689	27.785	1.02612	0.0959606
TB	220	P0A8L7	YCIU	Reference proteome	24.5442	24.7189	24.6178	24.7293	24.7164	24.7453	24.627	24.7303	0.942139	0.103396
TB	220	P64455	YDCY	Reference proteome	25.7026	25.7618	24.7624	26.1152	25.6756	25.35	25.4089	25.7136	0.318047	0.304699
TB	220	P0A6N8	EFPL	Reference proteome	29.0368	28.9634	29.0237	29.0484	29.0948	29.1178	29.008	29.087	1.21881	0.0790176
TB	220	Q2M7X4	YICS	Reference proteome	19.3345	19.4825	18.0002	19.5143	19.4902	18.8679	18.9391	19.2908	0.272933	0.351714
TB	220	P77781	MENI	3D-structure;Hydrolase;Menaquinone biosynthesis;Reference proteome	24.4468	24.4674	23.97	24.6154	24.5832	24.3022	24.2947	24.5003	0.466859	0.205565
TB	220	P75798	GSIC	Cell inner membrane;Cell membrane;Membrane;Reference proteome;Transmembrane;Transmembrane helix;Transport	20.1475	19.7409	20.3325	20.133	20.4796	20.2445	20.0736	20.2857	0.451103	0.212054
TB	220	P75862	ZAPC	3D-structure;Cell cycle;Cell division;Cytoplasm;Reference proteome;Septation	21.0677	21.4034	19.3063	20.7545	21.6747	20.6158	20.5925	21.015	0.226266	0.422495
TB	220	P25746	HFLD	3D-structure;Cell inner membrane;Cell membrane;Coiled coil;Cytoplasm;Membrane;Reference proteome	25.5522	25.6546	25.5029	25.8249	25.7072	25.5764	25.5699	25.7029	0.718859	0.132932
TB	220	P61517	CAN	3D-structure;Lyase;Metal-binding;Reference proteome;Zinc	29.7783	29.7714	29.736	29.7941	29.8427	29.8499	29.7619	29.8289	1.42502	0.0669893
TB	220	P42620	YQJG	3D-structure;Oxidoreductase;Reference proteome	24.3353	23.9926	23.9238	23.9651	24.423	24.5101	24.0839	24.2994	0.436465	0.215499
TB	220	P0ADN2	YIFE	Acetylation;Direct protein sequencing;Reference proteome	29.4812	29.5699	29.5352	29.6012	29.5789	29.6492	29.5287	29.6098	1.15071	0.0810286
TB	220	P77737	OPPF	ATP-binding;Cell inner membrane;Cell membrane;Membrane;Nucleotide-binding;Peptide transport;Protein transport;Reference proteome;Transport	28.4909	28.4632	28.6068	28.5659	28.6406	28.6618	28.5203	28.6228	0.907084	0.102461
TB	220	P0A8G0	UVRC	3D-structure;Cytoplasm;DNA damage;DNA excision;DNA repair;Excision nuclease;Reference proteome;SOS response	25.3243	25.2812	25.2222	25.359	25.4016	25.3239	25.2759	25.3615	1.08292	0.0855796
TB	220	P0AEH3	ELAA	3D-structure;Reference proteome	25.4765	25.1638	25.7381	25.4427	25.6533	25.9279	25.4595	25.6746	0.421963	0.215157
TB	220	P0AFH0	OGT	Cytoplasm;Direct protein sequencing;DNA damage;DNA repair;Methyltransferase;Reference proteome;Transferase	21.1335	21.7484	21.2929	21.6778	21.6694	21.4418	21.3916	21.5963	0.439544	0.204735
TB	220	P0A9L5	PPIC	3D-structure;Cytoplasm;Direct protein sequencing;Isomerase;Reference proteome;Rotamase	26.3468	26.2603	26.2841	26.4686	26.4145	26.3088	26.2971	26.3973	0.870948	0.100204
TB	220	P23908	ARGE	Amino-acid biosynthesis;Arginine biosynthesis;Cobalt;Cytoplasm;Hydrolase;Metal-binding;Reference proteome;Zinc	23.6763	23.6488	23.3911	23.7407	23.6447	23.7388	23.5721	23.7081	0.637744	0.136023
TB	220	P19768	INSJ	Reference proteome;Transposable element	18.5941	15.7953	19.8464	18.3226	18.8447	18.6505	18.0786	18.6059	0.164451	0.527327
TB	220	P28632	HOLD	3D-structure;DNA replication;DNA-directed DNA polymerase;Nucleotidyltransferase;Reference proteome;Transferase	24.2209	24.1554	24.3179	24.3624	24.2895	24.336	24.2314	24.3293	0.880689	0.0978921
TB	220	P31475	YIEP	DNA-binding;Reference proteome;Transcription;Transcription regulation	23.1491	23.2178	23.1963	23.3768	23.152	23.4134	23.1877	23.3141	0.682065	0.126346
TB	220	P09151	LEU1	Amino-acid biosynthesis;Branched-chain amino acid biosynthesis;Direct protein sequencing;Leucine biosynthesis;Reference proteome;Transferase	21.4547	21.5049	21.767	22.1706	22.2409	21.1486	21.5755	21.8533	0.309701	0.277807
TB	220	P15067	GLGX	3D-structure;Carbohydrate metabolism;Glycogen metabolism;Glycosidase;Hydrolase;Reference proteome	21.9981	21.289	22.1668	22.3016	21.5887	22.4024	21.8179	22.0976	0.30683	0.279636
TB	220	P0A6P7	ENGB	3D-structure;Cell cycle;Cell division;GTP-binding;Magnesium;Metal-binding;Nucleotide-binding;Reference proteome;Septation	27.7554	27.7295	27.636	27.8102	27.7564	27.8129	27.707	27.7931	0.99432	0.0861727
TB	220	P15043	RECQ	3D-structure;ATP-binding;Direct protein sequencing;DNA damage;DNA recombination;DNA repair;DNA-binding;Helicase;Hydrolase;Nucleotide-binding;Reference proteome;SOS response	23.4146	23.3976	23.2707	23.4334	23.5875	23.4091	23.361	23.4767	0.737266	0.115713
TB	220	P0A8P3	FETP	3D-structure;Direct protein sequencing;Iron;Reference proteome;Stress response	29.0357	28.9962	28.8485	29.0603	29.0689	29.0583	28.9601	29.0625	0.831961	0.102388
TB	220	P39187	YTFJ	Direct protein sequencing;Periplasm;Reference proteome;Signal	23.5491	23.3973	22.8903	23.3829	23.66	23.4203	23.2789	23.4877	0.407875	0.208816
TB	220	P0AD12	YEEZ	ATP-binding;Nucleotide-binding;Reference proteome;Signal	27.5992	27.5354	27.4418	27.5769	27.6298	27.6598	27.5255	27.6221	0.869423	0.0966752
TB	220	P52067	FSR	Antibiotic resistance;Cell inner membrane;Cell membrane;Membrane;Reference proteome;Transmembrane;Transmembrane helix	22.6872	22.9306	22.7658	22.8417	22.9621	22.9461	22.7946	22.9166	0.685104	0.122058
TB	220	P0A6S7	GPDA	Cytoplasm;Lipid biosynthesis;Lipid metabolism;NAD;Oxidoreductase;Phospholipid biosynthesis;Phospholipid metabolism;Reference proteome	26.0656	26.0935	25.9692	26.3477	26.2286	25.9876	26.0428	26.188	0.575006	0.145225
TB	220	P36672	PTTBC	Cell inner membrane;Cell membrane;Kinase;Membrane;Phosphoprotein;Phosphotransferase system;Reference proteome;Sugar transport;Transferase;Transmembrane;Transmembrane helix;Transport	29.3156	29.2369	29.5084	29.4177	29.4944	29.5291	29.3536	29.4804	0.658688	0.126752
TB	220	P27247	PLSX	Cytoplasm;Lipid biosynthesis;Lipid metabolism;Phospholipid biosynthesis;Phospholipid metabolism;Reference proteome;Transferase	25.3068	25.2293	25.4174	25.3749	25.4755	25.4201	25.3178	25.4235	0.788557	0.105694
TB	220	P33018	SFGH2	Hydrolase;Reference proteome;Serine esterase	24.2401	24.3766	24.2893	24.2882	24.4799	24.4952	24.302	24.4211	0.699334	0.119106
TB	220	P76185	YDHJ	Membrane;Reference proteome;Transmembrane;Transmembrane helix	24.7924	24.8045	24.365	24.8683	25.0524	24.6199	24.654	24.8468	0.431419	0.19287
TB	220	P77766	RNAAM	Exonuclease;Hydrolase;Manganese;Metal-binding;Nuclease;Nucleotide-binding;Reference proteome	21.2076	20.7688	19.8336	20.841	20.7814	21.0634	20.6033	20.8952	0.284177	0.291929
TB	220	P02925	RBSB	3D-structure;Chemotaxis;Direct protein sequencing;Periplasm;Reference proteome;Signal;Sugar transport;Transport	32.0901	32.01	32.1625	32.101	32.2011	32.3054	32.0875	32.2025	0.713523	0.114978
TB	220	P0AEN8	FUCM	3D-structure;Carbohydrate metabolism;Cytoplasm;Fucose metabolism;Isomerase;Reference proteome	23.8152	23.7445	23.8556	23.9956	24.0993	23.7456	23.8051	23.9469	0.574237	0.141774
TB	220	P0ADS6	YGGE	Reference proteome	28.993	28.9256	28.9946	29.0148	29.198	29.0201	28.971	29.0777	0.762134	0.106611
TB	220	P67080	YGGS	3D-structure;Pyridoxal phosphate;Reference proteome	26.7644	26.7532	26.5403	26.9169	26.8333	26.7019	26.6859	26.8174	0.613954	0.131425
TB	220	P37177	PT1P	3D-structure;Cytoplasm;Kinase;Magnesium;Metal-binding;Phosphotransferase system;Reference proteome;Sugar transport;Transferase;Transport	27.1088	27.179	27.2962	27.3427	27.3705	27.2093	27.1947	27.3075	0.695466	0.112808
TB	220	Q47690	MMUM	3D-structure;Amino-acid biosynthesis;Metal-binding;Methionine biosynthesis;Methyltransferase;Reference proteome;S-adenosyl-L-methionine;Transferase;Zinc	23.9986	24.0705	24.326	24.1754	24.2171	24.4625	24.1317	24.285	0.500774	0.153276
TB	220	P67762	YHBP	Reference proteome	22.9978	22.919	22.9307	22.9456	23.0616	23.1526	22.9492	23.0532	0.736834	0.104077
TB	220	P41407	AZOR	3D-structure;Direct protein sequencing;Flavoprotein;FMN;NAD;Oxidoreductase;Reference proteome	25.6323	25.5931	25.9179	25.7445	25.9069	25.916	25.7144	25.8558	0.534919	0.141364
TB	220	P0A9K3	PHOL	ATP-binding;Cytoplasm;Nucleotide-binding;Reference proteome	29.2042	29.1393	29.1825	29.2746	29.2918	29.1903	29.1753	29.2522	0.982241	0.0768935
TB	220	P0A894	RAPZ	3D-structure;Acetylation;ATP-binding;GTP-binding;Nucleotide-binding;Reference proteome;RNA-binding	26.665	26.7664	26.5749	26.8276	26.7294	26.7539	26.6688	26.7703	0.742994	0.101504
TB	220	P32685	YJBD	Reference proteome	23.524	23.5065	23.484	23.5119	23.5539	23.8589	23.5049	23.6415	0.550204	0.136687
TB	220	P0A6Z1	HSCA	3D-structure;ATP-binding;Chaperone;Nucleotide-binding;Reference proteome;Stress response	29.3674	29.402	29.3624	29.4119	29.4263	29.5562	29.3773	29.4648	0.855896	0.0875422
TB	220	P77360	YPHC	Metal-binding;Oxidoreductase;Reference proteome;Zinc	21.448	20.1837	22.0481	21.1864	21.709	21.7853	21.2266	21.5602	0.224424	0.333605
TB	220	P27242	WAAU	Glycosyltransferase;Lipopolysaccharide biosynthesis;Membrane;Reference proteome;Transferase	26.5536	26.5134	26.7324	26.2008	26.9505	27.4238	26.5998	26.8584	0.288279	0.258569
TB	220	P0AB67	PNTB	3D-structure;Cell inner membrane;Cell membrane;Direct protein sequencing;Membrane;NAD;NADP;Reference proteome;Translocase;Transmembrane;Transmembrane helix	27.8	27.6884	27.5199	27.803	27.82	27.7406	27.6694	27.7879	0.628001	0.118453
TB	220	P0A8D0	NRDR	ATP-binding;DNA-binding;Metal-binding;Nucleotide-binding;Reference proteome;Repressor;Transcription;Transcription regulation;Zinc;Zinc-finger	26.148	26.1956	26.0769	26.381	26.2922	26.1075	26.1402	26.2602	0.615222	0.120064
TB	220	P21169	DCOR	Decarboxylase;Lyase;Pyridoxal phosphate;Reference proteome;Spermidine biosynthesis	24.7971	24.9258	24.9399	24.955	24.9727	24.9937	24.8876	24.9738	0.85626	0.0862128
TB	220	P39838	RCSD	3D-structure;ATP-binding;Cell inner membrane;Cell membrane;Kinase;Membrane;Nucleotide-binding;Phosphoprotein;Reference proteome;Transferase;Transmembrane;Transmembrane helix;Two-component regulatory system	25.9204	25.9293	25.8151	26.0819	25.8783	26.0265	25.8883	25.9956	0.687909	0.107293
TB	220	P0ACG8	HSLR	3D-structure;Direct protein sequencing;DNA-binding;Reference proteome;RNA-binding;Stress response	24.7264	24.6596	23.8499	24.9426	24.2809	24.7583	24.412	24.6606	0.292748	0.248642
TB	220	P69228	BAER	3D-structure;Activator;Cytoplasm;DNA-binding;Phosphoprotein;Reference proteome;Stress response;Transcription;Transcription regulation;Two-component regulatory system	26.253	26.3056	26.4088	26.4151	26.4875	26.356	26.3224	26.4195	0.74926	0.0970936
TB	220	P05458	PTRA	3D-structure;Hydrolase;Magnesium;Metal-binding;Metalloprotease;Periplasm;Protease;Reference proteome;Signal;Zinc	26.7384	26.6621	26.7373	26.7341	26.8401	26.8	26.7126	26.7914	0.922703	0.0788047
TB	220	P0AB77	KBL	3D-structure;Acyltransferase;Direct protein sequencing;Pyridoxal phosphate;Reference proteome;Transferase	29.7463	29.7084	29.7751	29.7683	29.8148	29.8594	29.7433	29.8142	1.01955	0.0708663
TB	220	P0A6A6	LEUC	4Fe-4S;Amino-acid biosynthesis;Branched-chain amino acid biosynthesis;Direct protein sequencing;Iron;Iron-sulfur;Leucine biosynthesis;Lyase;Metal-binding;Reference proteome	23.1729	22.9859	23.6122	23.2463	23.4891	23.6121	23.257	23.4491	0.375679	0.192126
TB	220	P00954	SYW	3D-structure;Aminoacyl-tRNA synthetase;ATP-binding;Cytoplasm;Ligase;Nucleotide-binding;Protein biosynthesis;Reference proteome	28.8393	28.7593	28.8846	28.8825	28.9028	28.9311	28.8277	28.9055	0.926014	0.0777454
TB	220	P02930	TOLC	3D-structure;Antibiotic resistance;Cell outer membrane;Direct protein sequencing;Membrane;Reference proteome;Repeat;Signal;Transmembrane;Transmembrane beta strand;Transport	29.9897	29.946	30.1359	30.1105	30.1717	30.0873	30.0238	30.1231	0.724822	0.099301
TB	220	P06846	EBGR	DNA-binding;Reference proteome;Repressor;Transcription;Transcription regulation	24.3884	24.1174	24.35	24.4573	24.3513	24.4081	24.2853	24.4056	0.5978	0.120286
TB	220	P0ACP5	GNTR	DNA-binding;Reference proteome;Repressor;Transcription;Transcription regulation	25.7082	25.6975	25.461	25.874	25.7973	25.6043	25.6222	25.7585	0.527156	0.136323
TB	220	P0AC53	G6PD	Carbohydrate metabolism;Glucose metabolism;NADP;Oxidoreductase;Quorum sensing;Reference proteome	30.0319	30.0115	30.1086	30.0748	30.1417	30.1758	30.0507	30.1308	0.890848	0.0800877
TB	220	Q46855	YQHC	DNA-binding;Reference proteome;Transcription;Transcription regulation	25.0381	25.0502	25.0033	25.1496	25.0255	25.1722	25.0305	25.1158	0.827452	0.0852242
TB	220	P0A780	NUSB	3D-structure;Direct protein sequencing;Reference proteome;RNA-binding;Transcription;Transcription antitermination;Transcription regulation	24.9609	25.0736	24.7271	25.4274	25.2381	24.7002	24.9205	25.1219	0.34715	0.201371
TB	220	P11557	DAMX	3D-structure;Cell cycle;Cell division;Cell inner membrane;Cell membrane;Coiled coil;Membrane;Reference proteome;Transmembrane;Transmembrane helix	27.818	27.791	28.012	27.9527	27.9616	28.0241	27.8737	27.9795	0.654398	0.105798
TB	220	P09391	GLPG	3D-structure;Cell inner membrane;Cell membrane;Direct protein sequencing;Hydrolase;Membrane;Protease;Reference proteome;Serine protease;Transmembrane;Transmembrane helix	24.1092	24.1152	24.3013	24.2249	24.3757	24.2537	24.1752	24.2848	0.631266	0.109531
TB	220	P03007	DPO3E	3D-structure;DNA replication;DNA-directed DNA polymerase;Exonuclease;Hydrolase;Magnesium;Manganese;Metal-binding;Nuclease;Nucleotidyltransferase;Reference proteome;Transferase	25.3075	25.278	25.4491	25.4372	25.4002	25.4734	25.3448	25.437	0.74306	0.0921141
TB	220	P0ACP1	CRA	3D-structure;Activator;DNA-binding;Reference proteome;Repressor;Transcription;Transcription regulation	26.9	26.8474	26.8149	27.0107	26.9351	26.8688	26.8541	26.9382	0.812404	0.0840836
TB	220	P0ADA5	YAJG	Cell membrane;Lipoprotein;Membrane;Palmitate;Reference proteome;Signal	27.8166	27.7548	27.7428	28.0485	28.0277	27.6599	27.7714	27.912	0.47556	0.140599
TB	220	P75736	YBFF	3D-structure;Hydrolase;Reference proteome;Serine esterase	24.3001	24.2889	23.9458	24.4268	24.5609	24.0622	24.1783	24.35	0.381957	0.171703
TB	220	P00547	KHSE	Amino-acid biosynthesis;ATP-binding;Cytoplasm;Kinase;Nucleotide-binding;Reference proteome;Threonine biosynthesis;Transferase	26.2773	26.3153	26.4304	26.3243	26.4505	26.5953	26.341	26.4567	0.566109	0.115719
TB	220	P68767	AMPA	3D-structure;Aminopeptidase;Direct protein sequencing;Hydrolase;Manganese;Metal-binding;Protease;Reference proteome	28.915	28.9592	29.0729	29.0668	29.084	29.0448	28.9824	29.0652	0.790664	0.0828247
TB	220	P0A9D4	CYSE	3D-structure;Acyltransferase;Amino-acid biosynthesis;Cysteine biosynthesis;Cytoplasm;Reference proteome;Repeat;Transferase	27.2489	27.2066	27.6335	27.3786	27.5241	27.6521	27.363	27.5183	0.421424	0.155253
TB	220	P12281	MOEA	3D-structure;Magnesium;Metal-binding;Molybdenum;Molybdenum cofactor biosynthesis;Reference proteome;Transferase	27.9652	27.9223	28.1963	28.0887	28.1095	28.2458	28.0279	28.148	0.539038	0.120068
TB	220	P46837	YHGF	Reference proteome;RNA-binding	29.9409	29.9082	30.1241	30.0444	30.0712	30.1745	29.991	30.0967	0.60716	0.105671
TB	220	P22255	CYSQ	Cell inner membrane;Cell membrane;Hydrolase;Magnesium;Membrane;Metal-binding;Reference proteome	27.119	27.0689	27.2174	27.1583	27.1885	27.3883	27.1351	27.245	0.581034	0.109912
TB	220	P0A7J3	RL10	3D-structure;Acetylation;Direct protein sequencing;Reference proteome;Repressor;Ribonucleoprotein;Ribosomal protein;RNA-binding;rRNA-binding;Translation regulation	33.1142	33.236	33.1453	33.3694	33.2976	33.1415	33.1651	33.2695	0.611629	0.104356
TB	220	P0A903	BAMC	3D-structure;Cell outer membrane;Lipoprotein;Membrane;Palmitate;Reference proteome;Signal	28.9561	28.9473	29.1315	29.042	29.1108	29.1878	29.0116	29.1136	0.625934	0.101943
TB	220	P0C037	YAIE	Glycosyltransferase;Reference proteome;Transferase	26.703	26.5876	27.0849	26.7667	26.9449	27.1752	26.7918	26.9623	0.373559	0.170444
TB	220	P0A6Z6	NIKR	3D-structure;Direct protein sequencing;DNA-binding;Metal-binding;Nickel;Reference proteome;Repressor;Transcription;Transcription regulation	24.5029	24.656	23.9549	24.7172	24.3903	24.5746	24.3713	24.5607	0.335658	0.189423
TB	220	P0A8J4	YBED	3D-structure;Reference proteome	28.748	28.6681	28.3427	28.9221	28.7937	28.5233	28.5863	28.7464	0.396218	0.160125
TB	220	P0ADS9	YGGN	Reference proteome	26.8532	26.9318	26.8527	26.9672	26.9706	26.9039	26.8792	26.9472	0.932276	0.0679976
TB	220	P76316	DCYD	Direct protein sequencing;Lyase;Pyridoxal phosphate;Reference proteome;Stress response	26.305	26.1152	26.3222	26.5263	26.5657	26.1119	26.2475	26.4013	0.409369	0.153845
TB	220	P0AFA2	NARX	3D-structure;ATP-binding;Cell inner membrane;Cell membrane;Kinase;Membrane;Nitrate assimilation;Nucleotide-binding;Phosphoprotein;Reference proteome;Transferase;Transmembrane;Transmembrane helix;Two-component regulatory system	22.3414	22.2491	22.7449	22.101	22.9133	22.9962	22.4451	22.6702	0.279746	0.225034
TB	220	P0ABC3	HFLC	Cell inner membrane;Cell membrane;Membrane;Reference proteome;Signal-anchor;Transmembrane;Transmembrane helix	29.3719	29.4021	29.3818	29.4377	29.4337	29.4088	29.3853	29.4267	1.51194	0.0414397
TB	220	P31433	YICH	Reference proteome	26.1804	26.1507	26.2869	26.2404	26.3671	26.2728	26.206	26.2934	0.711058	0.0874526
TB	220	P37051	PURU	Direct protein sequencing;Hydrolase;One-carbon metabolism;Purine biosynthesis;Reference proteome	27.9855	27.9606	27.7219	28.0877	28.0076	27.9227	27.8893	28.006	0.532358	0.116661
TB	220	P75797	GSIB	3D-structure;Periplasm;Reference proteome;Signal;Transport	25.3415	26.1242	25.1889	25.8385	26.2764	25.2919	25.5515	25.8023	0.24374	0.250727
TB	220	P0A825	GLYA	3D-structure;Acetylation;Amino-acid biosynthesis;Cytoplasm;Direct protein sequencing;One-carbon metabolism;Pyridoxal phosphate;Reference proteome;Transferase	30.7477	30.7196	30.8428	30.7756	30.8574	30.9529	30.77	30.862	0.656712	0.0919609
TB	220	P37013	NORR	ATP-binding;DNA-binding;Nucleotide-binding;Phosphoprotein;Reference proteome;Transcription;Transcription regulation	23.1379	22.5991	22.2635	23.1373	22.7272	22.755	22.6668	22.8732	0.290778	0.206332
TB	220	P37024	HRPB	3D-structure;ATP-binding;Helicase;Hydrolase;Nucleotide-binding;Reference proteome	26.4185	25.9834	26.7841	26.3563	26.7323	26.6832	26.3953	26.5906	0.306337	0.195326
TB	220	P52108	RSTA	Cytoplasm;DNA-binding;Phosphoprotein;Reference proteome;Transcription;Transcription regulation;Two-component regulatory system	23.6002	23.5315	22.5285	23.8833	23.015	23.5264	23.22	23.4749	0.233691	0.254848
TB	220	P0AEK0	EXOX	3D-structure;DNA damage;DNA repair;Exonuclease;Hydrolase;Magnesium;Nuclease;Reference proteome	23.5022	23.5574	23.7354	23.7871	23.5286	23.8739	23.5983	23.7299	0.45219	0.131561
TB	220	P15034	AMPP	3D-structure;Aminopeptidase;Cytoplasm;Direct protein sequencing;Hydrolase;Manganese;Metal-binding;Metalloprotease;Protease;Reference proteome	27.9011	27.9763	27.7729	27.9813	27.9205	28.0301	27.8834	27.9773	0.627758	0.0938676
TB	220	P0AGK4	YHBY	3D-structure;Cytoplasm;Reference proteome;RNA-binding	29.5471	29.5696	29.308	29.7718	29.7128	29.3705	29.4749	29.6184	0.404054	0.143485
TB	220	P18133	PNCB	Direct protein sequencing;Ligase;Phosphoprotein;Pyridine nucleotide biosynthesis;Reference proteome	26.0401	26.0804	26.0715	26.1561	26.1668	26.0651	26.064	26.1293	0.882912	0.0653629
TB	220	P52697	6PGL	3D-structure;Acetylation;Carbohydrate metabolism;Glucose metabolism;Hydrolase;Reference proteome	28.6516	28.5465	28.6605	28.5577	28.7604	28.8916	28.6195	28.7366	0.491282	0.117018
TB	220	P27278	NADR	ATP-binding;Cell membrane;Cytoplasm;DNA-binding;Kinase;Membrane;Multifunctional enzyme;NAD;Nucleotide-binding;Pyridine nucleotide biosynthesis;Reference proteome;Repressor;Transcription;Transcription regulation;Transferase	22.5483	22.663	22.108	22.6611	22.7536	22.3979	22.4398	22.6042	0.340113	0.164452
TB	220	P11880	MURF	3D-structure;ATP-binding;Cell cycle;Cell division;Cell shape;Cell wall biogenesis/degradation;Cytoplasm;Direct protein sequencing;Ligase;Nucleotide-binding;Peptidoglycan synthesis;Reference proteome	26.5454	26.6355	26.6018	26.7346	26.649	26.6176	26.5942	26.6671	0.766696	0.0728556
TB	220	P27302	TKT1	3D-structure;Acetylation;Calcium;Magnesium;Metal-binding;Reference proteome;Thiamine pyrophosphate;Transferase	31.6436	31.5484	31.87	31.7253	31.7877	31.8976	31.6874	31.8035	0.465875	0.116164
TB	220	P30178	YBIC	3D-structure;NAD;NADP;Oxidoreductase;Reference proteome	24.0297	23.9266	23.3477	24.0411	23.911	23.8608	23.768	23.9376	0.317206	0.169632
TB	220	P28905	HOLC	3D-structure;Direct protein sequencing;DNA replication;DNA-directed DNA polymerase;Nucleotidyltransferase;Reference proteome;Transferase	25.0286	24.9358	25.2328	25.2255	25.0625	25.2532	25.0657	25.1804	0.468392	0.114684
TB	220	P76243	YEAO	Reference proteome	24.4512	24.459	23.848	24.6152	24.2823	24.3771	24.2528	24.4249	0.312007	0.172097
TB	220	P08178	PUR5	3D-structure;ATP-binding;Cytoplasm;Direct protein sequencing;Ligase;Nucleotide-binding;Purine biosynthesis;Reference proteome	24.0166	23.9995	24.0534	24.1853	23.9701	24.2027	24.0232	24.1194	0.557798	0.0962098
TB	220	P17854	CYSH	3D-structure;Cytoplasm;Direct protein sequencing;Oxidoreductase;Reference proteome	23.0764	21.7698	22.284	21.9731	22.9101	23.0434	22.3768	22.6422	0.201528	0.265451
TB	220	P0AGF2	CSDE	3D-structure;Reference proteome	24.4713	24.6365	24.0901	24.535	24.5898	24.503	24.3993	24.5426	0.365617	0.143306
TB	220	P16700	CYSP	Direct protein sequencing;Periplasm;Reference proteome;Signal;Sulfate transport;Transport	25.3041	25.2229	25.2909	25.3696	25.2729	25.3859	25.2726	25.3428	0.742858	0.070137
TB	220	Q46919	YQCC	3D-structure;Reference proteome	22.5705	22.6696	22.517	22.9744	22.7143	22.4774	22.5857	22.722	0.38125	0.136353
TB	220	P0ABR1	DINI	3D-structure;DNA damage;DNA repair;Reference proteome;SOS response	26.1068	25.9718	26.0124	26.1333	26.0601	26.1131	26.0303	26.1022	0.721714	0.0718505
TB	220	P0ACF0	DBHA	3D-structure;Cytoplasm;Direct protein sequencing;DNA condensation;DNA-binding;Reference proteome	31.3569	31.3231	31.4803	31.4036	31.4677	31.544	31.3867	31.4718	0.608076	0.0850004
TB	220	P76002	PLIG	3D-structure;Periplasm;Reference proteome;Signal	24.7379	24.5759	24.9681	24.7848	24.8736	24.9955	24.7607	24.8846	0.407296	0.123967
TB	220	P39408	YJJV	3D-structure;Hydrolase;Metal-binding;Reference proteome	23.2092	23.0033	23.5682	23.2654	23.568	23.4007	23.2602	23.4114	0.333513	0.151124
TB	220	P17993	UBIG	3D-structure;Cytoplasm;Methyltransferase;Reference proteome;S-adenosyl-L-methionine;Transferase;Ubiquinone biosynthesis	27.0456	27.1486	26.8559	27.2057	27.0523	27.1084	27.0167	27.1221	0.472551	0.105472
TB	220	P0AFC7	NUOB	4Fe-4S;Cell inner membrane;Cell membrane;Direct protein sequencing;Iron;Iron-sulfur;Membrane;Metal-binding;NAD;Quinone;Reference proteome;Translocase;Transport;Ubiquinone	29.3555	29.3103	29.4432	29.4179	29.4364	29.452	29.3696	29.4355	0.751471	0.0658251
TB	220	P07004	PROA	Amino-acid biosynthesis;Cytoplasm;Direct protein sequencing;NADP;Oxidoreductase;Proline biosynthesis;Reference proteome	28.6862	28.6941	28.8493	28.742	28.8686	28.8825	28.7432	28.831	0.561421	0.087787
TB	220	P13458	SBCC	ATP-binding;Coiled coil;DNA recombination;DNA replication;Endonuclease;Exonuclease;Hydrolase;Nuclease;Nucleotide-binding;Reference proteome	24.6471	24.7879	24.5873	24.8438	24.5354	25.0601	24.6741	24.8131	0.353603	0.139005
TB	220	P75959	NAGK	ATP-binding;Carbohydrate metabolism;Direct protein sequencing;Kinase;Metal-binding;Nucleotide-binding;Reference proteome;Transferase;Zinc	24.0434	24.3219	23.9289	24.5533	24.1937	24.0088	24.0981	24.252	0.318516	0.153898
TB	220	P75830	MACA	3D-structure;Antibiotic resistance;Cell inner membrane;Cell membrane;Coiled coil;Direct protein sequencing;Membrane;Reference proteome;Transmembrane;Transmembrane helix;Transport	25.2402	25.1262	25.0033	25.3717	25.337	25.0273	25.1232	25.2453	0.400365	0.122092
TB	220	P69380	FIEF	3D-structure;Cell inner membrane;Cell membrane;Ion transport;Iron;Iron transport;Membrane;Reference proteome;Transmembrane;Transmembrane helix;Transport	22.2863	22.4381	21.0553	22.28	21.9027	22.306	21.9266	22.1629	0.199103	0.236294
TB	220	P52007	YECM	3D-structure;Reference proteome	25.4873	25.4448	25.5145	25.6103	25.4602	25.5958	25.4822	25.5554	0.636054	0.0732206
TB	220	P64423	ZNTB	3D-structure;Cell inner membrane;Cell membrane;Ion transport;Membrane;Reference proteome;Transmembrane;Transmembrane helix;Transport;Zinc	22.5311	22.4632	22.9862	22.7738	22.6823	22.9561	22.6601	22.8041	0.323093	0.143917
TB	220	P52061	RDGB	3D-structure;Hydrolase;Magnesium;Manganese;Metal-binding;Nickel;Nucleotide metabolism;Nucleotide-binding;Reference proteome	26.9041	26.8127	26.9056	27.1541	26.9392	26.8373	26.8741	26.9769	0.449934	0.102762
TB	220	P25740	RFAG	3D-structure;Glycosyltransferase;Lipopolysaccharide biosynthesis;Reference proteome;Transferase	25.9843	25.9767	25.735	25.939	26.1073	25.9558	25.8987	26.0007	0.448862	0.102041
TB	220	P0A921	PA1	3D-structure;Calcium;Cell outer membrane;Direct protein sequencing;Hydrolase;Lipid degradation;Lipid metabolism;Membrane;Metal-binding;Reference proteome;Signal;Transmembrane;Transmembrane beta strand	25.8041	25.771	25.824	25.9	25.8952	25.7899	25.7997	25.8617	0.725049	0.0619532
TB	220	P25741	RFAP	ATP-binding;Kinase;Lipopolysaccharide biosynthesis;Magnesium;Nucleotide-binding;Reference proteome;Transferase	23.2088	23.5441	23.7073	23.4272	23.6418	23.8185	23.4867	23.6292	0.314318	0.142445
TB	220	P05637	APAH	Hydrolase;Reference proteome	24.2677	24.5497	24.51	24.5326	24.5456	24.5355	24.4425	24.5379	0.468339	0.095431
TB	220	P06611	BTUD	3D-structure;ATP-binding;Cell inner membrane;Cell membrane;Membrane;Nucleotide-binding;Reference proteome;Translocase;Transport	22.4167	21.7591	23.3897	22.145	22.9541	23.2474	22.5218	22.7822	0.170545	0.260358
TB	220	P0A8W5	YQGE	Reference proteome	27.2343	27.2227	26.9046	27.3216	27.1752	27.1974	27.1205	27.2314	0.400233	0.11086
TB	220	P13000	BIOD1	3D-structure;ATP-binding;Biotin biosynthesis;Cytoplasm;Direct protein sequencing;Ligase;Magnesium;Metal-binding;Nucleotide-binding;Reference proteome	22.2545	22.3826	21.2589	22.2295	22.3363	21.9472	21.9653	22.171	0.213698	0.205631
TB	220	Q47679	YAFV	Hydrolase;Reference proteome	24.3172	24.2665	24.4329	24.367	24.5249	24.3773	24.3389	24.4231	0.521826	0.0841732
TB	220	P00959	SYM	3D-structure;Aminoacyl-tRNA synthetase;ATP-binding;Cytoplasm;Direct protein sequencing;Ligase;Metal-binding;Nucleotide-binding;Protein biosynthesis;Reference proteome;RNA-binding;tRNA-binding;Zinc	30.8352	30.8003	30.864	30.8836	30.8875	30.8595	30.8332	30.8768	1.00501	0.0436554
TB	220	P18196	MINC	Cell cycle;Cell division;Reference proteome;Septation	26.621	26.5938	26.731	26.7016	26.6629	26.8151	26.6486	26.7265	0.556705	0.0778879
TB	220	P08244	PYRF	3D-structure;Decarboxylase;Lyase;Pyrimidine biosynthesis;Reference proteome	27.528	27.5301	27.5563	27.6343	27.5963	27.5396	27.5381	27.5901	0.830728	0.0519479
TB	220	P69910	DCEB	3D-structure;Acetylation;Cytoplasm;Decarboxylase;Direct protein sequencing;Lyase;Membrane;Pyridoxal phosphate;Reference proteome	22.7237	22.8292	23.4139	22.4933	23.4388	23.6876	22.9889	23.2066	0.198252	0.217674
TB	220	P0AF03	MOG	3D-structure;ATP-binding;Molybdenum cofactor biosynthesis;Nucleotide-binding;Reference proteome;Transferase	27.9798	27.9619	28.0969	28.0242	28.0602	28.1978	28.0129	28.0941	0.527341	0.0812168
TB	220	P0ACV8	YMJA	Reference proteome	22.4862	22.5778	22.4709	22.7597	22.7192	22.39	22.5117	22.6229	0.384687	0.111267
TB	220	P0AA86	DSBE	3D-structure;Cell inner membrane;Cell membrane;Cytochrome c-type biogenesis;Direct protein sequencing;Disulfide bond;Membrane;Redox-active center;Reference proteome;Transmembrane;Transmembrane helix	20.5988	20.9597	19.2169	20.7342	20.7028	20.1003	20.2585	20.5124	0.168212	0.253938
TB	220	P0AE76	COBU	ATP-binding;Cobalamin biosynthesis;GTP-binding;Kinase;Nucleotide-binding;Porphyrin biosynthesis;Reference proteome;Transferase	21.4463	21.676	21.8136	21.7341	21.8223	21.6999	21.6453	21.7521	0.399111	0.106763
TB	220	P0ACY9	YEBG	Reference proteome	20.7763	20.472	20.6724	20.78	20.9558	20.5532	20.6402	20.763	0.346759	0.122789
TB	220	P0AEZ9	MOAB	3D-structure;Direct protein sequencing;GTP-binding;Molybdenum cofactor biosynthesis;Nucleotide-binding;Reference proteome	28.723	28.6525	29.0333	28.7112	28.985	29.1024	28.8029	28.9329	0.32413	0.129962
TB	220	P25524	CODA	3D-structure;Cytosine metabolism;Direct protein sequencing;Hydrolase;Iron;Metal-binding;Reference proteome;Zinc	27.0152	27.0461	27.1485	27.1145	27.0781	27.2602	27.0699	27.151	0.517747	0.0810159
TB	220	P76535	MURQ	Carbohydrate metabolism;Lyase;Reference proteome	27.2878	26.7886	27.3977	27.2164	27.2633	27.4227	27.158	27.3008	0.292536	0.142766
TB	220	P69411	RCSF	3D-structure;Capsule biogenesis/degradation;Cell outer membrane;Disulfide bond;Lipoprotein;Membrane;Palmitate;Reference proteome;Signal	27.6578	27.7169	28.0114	27.8527	27.8846	27.9683	27.7954	27.9019	0.39195	0.106504
TB	220	P0ACS7	RPIR	DNA-binding;Reference proteome;Repressor;Transcription;Transcription regulation	24.3552	24.3393	24.5058	24.5294	24.4393	24.4567	24.4001	24.4751	0.556021	0.0750237
TB	220	P0AE48	YTFP	3D-structure;Reference proteome	26.7384	26.7129	26.8145	26.7514	26.8549	26.8534	26.7553	26.8199	0.634672	0.0646159
TB	220	P0AAR3	YBAK	3D-structure;Cytoplasm;Lyase;Protein biosynthesis;Reference proteome	26.5554	26.5082	26.6104	26.6494	26.5418	26.6943	26.558	26.6285	0.581473	0.0704842
TB	220	P76046	YCJX	Acetylation;ATP-binding;Nucleotide-binding;Reference proteome	25.2291	25.1201	25.0444	25.3001	25.4368	25.0056	25.1312	25.2475	0.34978	0.116315
TB	220	P0A7E9	PYRH	3D-structure;Allosteric enzyme;ATP-binding;Cytoplasm;Direct protein sequencing;Kinase;Nucleotide-binding;Pyrimidine biosynthesis;Reference proteome;Transferase	28.5184	28.4162	28.5589	28.6532	28.6284	28.4608	28.4978	28.5808	0.489143	0.0829449
TB	220	P0AF93	RIDA	3D-structure;Amino-acid biosynthesis;Branched-chain amino acid biosynthesis;Cytoplasm;Detoxification;Direct protein sequencing;Hydrolase;Isoleucine biosynthesis;Reference proteome	30.3237	30.2904	30.4357	30.8433	30.3048	30.3071	30.3499	30.4851	0.297276	0.135136
TB	220	P0A858	TPIS	3D-structure;Cytoplasm;Direct protein sequencing;Gluconeogenesis;Glycolysis;Isomerase;Reference proteome	29.5169	29.4707	29.6132	29.5761	29.6129	29.5979	29.5336	29.5956	0.647157	0.0620174
TB	220	P41052	MLTB	3D-structure;Cell outer membrane;Cell wall biogenesis/degradation;Lipoprotein;Lyase;Membrane;Palmitate;Reference proteome;Signal	23.3239	23.2137	23.4677	23.8216	23.8022	22.9146	23.3351	23.5128	0.225458	0.17766
TB	220	P31142	THTM	3D-structure;Cytoplasm;Direct protein sequencing;Reference proteome;Repeat;Transferase	28.0792	28.0765	28.1662	28.1404	28.137	28.2257	28.1073	28.1677	0.662175	0.060428
TB	220	P76594	PKA	Acetylation;Acyltransferase;Reference proteome;Transferase	24.2454	24.1925	24.1295	24.3046	24.2216	24.226	24.1891	24.2507	0.647487	0.0616048
TB	220	P33136	OPGG	3D-structure;Direct protein sequencing;Periplasm;Reference proteome;Signal	29.7003	29.7037	29.7835	29.8013	29.7965	29.7478	29.7292	29.7819	0.754943	0.0527026
TB	220	P23830	PSS	Cell inner membrane;Cell membrane;Cytoplasm;Direct protein sequencing;Lipid biosynthesis;Lipid metabolism;Membrane;Phospholipid biosynthesis;Phospholipid metabolism;Reference proteome;Repeat;Transferase	26.8933	26.9771	26.6123	27.0625	26.9502	26.8075	26.8276	26.9401	0.352279	0.11249
TB	220	P0AGM5	SIRB1	Reference proteome	23.1379	23.313	23.2177	23.3347	23.454	23.1655	23.2229	23.3181	0.413993	0.0951964
TB	220	P55135	RLMD	3D-structure;4Fe-4S;Direct protein sequencing;Iron;Iron-sulfur;Metal-binding;Methyltransferase;Reference proteome;rRNA processing;S-adenosyl-L-methionine;Transferase	25.4726	25.4303	25.1272	25.5565	25.4782	25.3215	25.3434	25.4521	0.350436	0.108727
TB	220	P0AFH6	OPPC	Cell inner membrane;Cell membrane;Membrane;Peptide transport;Protein transport;Reference proteome;Transmembrane;Transmembrane helix;Transport	24.5751	24.1654	23.6436	24.2501	24.6184	24.0444	24.128	24.3043	0.215762	0.176251
TB	220	P0AC02	BAMD	3D-structure;Cell outer membrane;Lipoprotein;Membrane;Palmitate;Reference proteome;Signal	28.0346	27.9494	28.2783	28.1341	28.2101	28.203	28.0874	28.1824	0.395352	0.0949726
TB	220	P0ACV4	LAPA	Cell inner membrane;Cell membrane;Coiled coil;Membrane;Reference proteome;Stress response;Transmembrane;Transmembrane helix	25.0381	24.8692	24.7973	24.934	24.9189	25.1328	24.9015	24.9952	0.399666	0.0937074
TB	220	P25737	LYSP	Amino-acid transport;Cell inner membrane;Cell membrane;Direct protein sequencing;Membrane;Reference proteome;Transmembrane;Transmembrane helix;Transport	25.2348	25.215	25.3187	25.3183	25.3931	25.2539	25.2562	25.3218	0.569023	0.0656083
TB	220	P77570	ANMK	ATP-binding;Carbohydrate metabolism;Kinase;Nucleotide-binding;Reference proteome;Transferase	24.9823	25.3591	24.8386	25.2962	25.0916	25.163	25.06	25.1836	0.301943	0.123559
TB	220	P0A6I9	COAE	3D-structure;ATP-binding;Coenzyme A biosynthesis;Cytoplasm;Direct protein sequencing;Kinase;Nucleotide-binding;Reference proteome;Transferase	24.4721	24.1476	24.2968	24.5342	24.1146	24.6668	24.3055	24.4385	0.280256	0.133051
TB	220	P0AD05	YECA	Reference proteome	26.2149	26.1922	26.0668	26.3522	26.3403	26.068	26.158	26.2535	0.388731	0.095548
TB	220	P05041	PABB	3D-structure;Direct protein sequencing;Folate biosynthesis;Magnesium;Reference proteome;Transferase	25.2703	25.251	24.9683	25.3449	25.1988	25.2373	25.1632	25.2603	0.381964	0.0971699
TB	220	P31550	THIB	3D-structure;Direct protein sequencing;Periplasm;Reference proteome;Signal;Transport	26.0586	26.1242	26.2821	26.1945	26.2247	26.2775	26.155	26.2322	0.474187	0.077233
TB	220	P17117	NFSA	3D-structure;Flavoprotein;FMN;NADP;Oxidoreductase;Reference proteome	29.4343	29.412	29.3586	29.5548	29.4827	29.3729	29.4016	29.4701	0.524347	0.0685272
TB	220	P0AEW9	K1PF	ATP-binding;Kinase;Nucleotide-binding;Reference proteome;Transferase	28.9765	28.9136	28.8398	28.9949	28.9359	28.9755	28.91	28.9688	0.610691	0.0587406
TB	220	P0ACQ0	RBSR	Direct protein sequencing;DNA-binding;Reference proteome;Repressor;Transcription;Transcription regulation	23.9213	23.7531	23.7127	23.9834	23.8031	23.8515	23.7957	23.8794	0.427702	0.0836455
TB	220	P76419	YEGV	Kinase;Reference proteome;Transferase	22.937	22.8165	22.6538	23.185	22.8801	22.7013	22.8024	22.9221	0.297359	0.119696
TB	220	P00914	PHR	3D-structure;Chromophore;DNA damage;DNA repair;DNA-binding;FAD;Flavoprotein;Lyase;Nucleotide-binding;Reference proteome	20.0138	20.1191	19.5209	20.823	19.9779	19.4607	19.8846	20.0872	0.175474	0.202571
TB	220	P23886	CYDC	ATP-binding;Cell inner membrane;Cell membrane;Membrane;Nucleotide-binding;Reference proteome;Transmembrane;Transmembrane helix;Transport	26.0588	26.1601	26.0171	26.0901	26.2583	26.1111	26.0787	26.1532	0.476543	0.0744966
TB	220	P46889	FTSK	3D-structure;ATP-binding;Cell cycle;Cell division;Cell inner membrane;Cell membrane;Chromosome partition;DNA-binding;Membrane;Nucleotide-binding;Reference proteome;Transmembrane;Transmembrane helix	27.9698	27.8857	27.9536	27.9958	27.9634	27.9874	27.9363	27.9822	0.766681	0.0458431
TB	220	P0AFV4	MEPS	3D-structure;Cell outer membrane;Cell wall biogenesis/degradation;Hydrolase;Lipoprotein;Membrane;Palmitate;Protease;Reference proteome;Signal;Thiol protease	18.5309	18.1672	18.9392	18.4944	18.4563	19.2075	18.5458	18.7194	0.20241	0.173581
TB	220	P0AB20	HSPQ	3D-structure;Cytoplasm;Direct protein sequencing;Reference proteome;Stress response	24.2119	24.0577	24.2094	24.1382	24.2447	24.3303	24.1597	24.2377	0.44488	0.0780703
TB	220	P75946	YCFL	Reference proteome	23.21	23.5398	22.7554	23.5038	23.1529	23.2934	23.1684	23.3167	0.233695	0.14829
TB	220	P0AGG0	THIL	ATP-binding;Kinase;Magnesium;Metal-binding;Nucleotide-binding;Reference proteome;Thiamine biosynthesis;Transferase	26.3093	26.1598	25.8666	26.2752	26.4497	25.991	26.1119	26.2386	0.272452	0.126741
TB	220	P39161	UXUR	DNA-binding;Reference proteome;Repressor;Transcription;Transcription regulation	23.9965	23.7109	23.9025	23.9463	24.0012	23.9154	23.87	23.9543	0.407844	0.0842838
TB	220	P61949	FLAV	3D-structure;Direct protein sequencing;Electron transport;Flavoprotein;FMN;Reference proteome;Transport	29.3199	29.3668	29.0062	29.4522	29.1736	29.3935	29.231	29.3398	0.314524	0.108786
TB	220	P33594	NIKE	ATP-binding;Cell inner membrane;Cell membrane;Ion transport;Membrane;Nickel;Nickel transport;Nucleotide-binding;Reference proteome;Translocase;Transport	20.98	22.4048	22.0679	22.1141	21.6838	22.2699	21.8176	22.0226	0.16648	0.205033
TB	220	P0A9U1	YBHF	ATP-binding;Nucleotide-binding;Reference proteome;Repeat;Transport	22.3047	22.227	22.4938	22.1292	22.5505	22.7335	22.3419	22.4711	0.26347	0.129196
TB	220	P37330	MASZ	3D-structure;Cytoplasm;Direct protein sequencing;Glyoxylate bypass;Magnesium;Metal-binding;Oxidation;Reference proteome;Transferase;Tricarboxylic acid cycle	27.2311	27.1061	26.9935	27.2481	27.2274	27.0991	27.1102	27.1915	0.417326	0.081295
TB	220	P0AFZ1	SSEB	Reference proteome	26.3649	26.4183	25.6073	26.4252	26.1591	26.2663	26.1302	26.2835	0.218713	0.153343
TB	220	P63340	YQEG	Cell inner membrane;Cell membrane;Membrane;Reference proteome;Transmembrane;Transmembrane helix;Transport	23.5504	23.2838	23.3253	23.636	23.6439	23.2243	23.3865	23.5014	0.287383	0.114901
TB	220	P04079	GUAA	3D-structure;ATP-binding;Direct protein sequencing;Glutamine amidotransferase;GMP biosynthesis;Ligase;Nucleotide-binding;Purine biosynthesis;Reference proteome	30.4142	30.4588	30.5263	30.5532	30.4913	30.5106	30.4665	30.5184	0.624863	0.0519009
TB	220	P29680	DCUP	Cytoplasm;Decarboxylase;Lyase;Porphyrin biosynthesis;Reference proteome	28.1988	28.2192	28.2598	28.2277	28.2526	28.3797	28.2259	28.2867	0.531133	0.0607491
TB	220	P64610	YRBL	Reference proteome	23.4649	23.1605	22.6303	23.4547	23.1389	23.1085	23.0852	23.234	0.216068	0.148816
TB	220	P64493	YOAF	Reference proteome	24.2966	24.4491	24.5563	24.4755	24.542	24.5141	24.434	24.5105	0.419484	0.0765419
TB	220	P0AGB3	RPOH	Cytoplasm;DNA-binding;Reference proteome;Sigma factor;Stress response;Transcription;Transcription regulation	22.6905	22.5925	22.7868	22.6966	22.7679	22.8127	22.6899	22.7591	0.455282	0.0691312
TB	220	P0AES4	GYRA	3D-structure;Antibiotic resistance;ATP-binding;Cytoplasm;Direct protein sequencing;DNA-binding;Isomerase;Nucleotide-binding;Reference proteome;Topoisomerase	30.9397	30.9244	31.0258	30.9861	31.0252	31.0241	30.9633	31.0118	0.641934	0.0484873
TB	220	Q46822	IDI	3D-structure;Cytoplasm;Isomerase;Isoprene biosynthesis;Magnesium;Manganese;Metal-binding;Reference proteome	23.5713	23.6566	23.3128	23.6514	23.5424	23.611	23.5136	23.6016	0.335929	0.0880299
TB	220	Q46948	YAJL	3D-structure;Chaperone;DNA damage;DNA repair;Hydrolase;Oxidation;Reference proteome;Stress response	25.8605	25.9293	26.0963	25.9492	26.0656	26.101	25.962	26.0386	0.384843	0.0765419
TB	220	P39411	NCPP	3D-structure;Antibiotic resistance;Hydrolase;Magnesium;Manganese;Metal-binding;Nucleotide metabolism;Nucleotide-binding;Reference proteome	26.1159	25.9781	26.2701	26.135	26.2231	26.2459	26.1214	26.2014	0.368115	0.0799993
TB	220	P0AA95	YACC	Reference proteome;Signal	24.0488	23.9781	24.0443	24.1457	24.1893	23.9518	24.0238	24.0956	0.396738	0.0717913
TB	220	P0A879	TRPB	3D-structure;Amino-acid biosynthesis;Aromatic amino acid biosynthesis;Direct protein sequencing;Lyase;Pyridoxal phosphate;Reference proteome;Tryptophan biosynthesis	25.3275	25.2633	25.022	25.3917	25.3953	25.1134	25.2043	25.3001	0.294731	0.0958608
TB	220	P0ACI6	ASNC	3D-structure;Activator;DNA-binding;Reference proteome;Transcription;Transcription regulation	21.9871	22.106	21.5333	22.1461	22.1584	21.7061	21.8755	22.0035	0.217353	0.128084
TB	220	P0AAG0	DPPD	ATP-binding;Cell inner membrane;Cell membrane;Membrane;Nucleotide-binding;Peptide transport;Protein transport;Reference proteome;Transport	23.5611	23.5577	22.6247	23.403	23.703	23.1213	23.2478	23.4091	0.172442	0.161263
TB	220	P10423	IAP	Aminopeptidase;Hydrolase;Metal-binding;Protease;Reference proteome;Signal;Zinc	22.3132	21.9759	22.3959	22.1628	22.4344	22.3978	22.2283	22.3316	0.268322	0.103345
TB	220	P0A6J8	DDLA	ATP-binding;Cell shape;Cell wall biogenesis/degradation;Cytoplasm;Ligase;Magnesium;Manganese;Metal-binding;Nucleotide-binding;Peptidoglycan synthesis;Reference proteome	28.653	28.585	28.7876	28.684	28.7725	28.7646	28.6752	28.7404	0.421692	0.0651722
TB	220	P0AFX7	RSEA	3D-structure;Cell inner membrane;Cell membrane;Coiled coil;Direct protein sequencing;Membrane;Reference proteome;Signal-anchor;Transcription;Transcription regulation;Transmembrane;Transmembrane helix	25.3642	25.2365	24.9632	25.4228	25.0759	25.3804	25.188	25.293	0.259861	0.105043
TB	220	P69931	HDA	Cell inner membrane;Cell membrane;Direct protein sequencing;DNA replication;DNA replication inhibitor;Membrane;Nucleotide-binding;Reference proteome	24.3967	24.1654	24.1366	24.5289	24.4501	24.0449	24.2329	24.3413	0.251309	0.108402
TB	220	P0ABG4	FTSW	Cell cycle;Cell division;Cell inner membrane;Cell membrane;Cell shape;Cell wall biogenesis/degradation;Glycosyltransferase;Membrane;Peptidoglycan synthesis;Reference proteome;Transferase;Transmembrane;Transmembrane helix	20.9139	20.339	19.7048	20.6734	20.5737	20.2057	20.3192	20.4843	0.164843	0.165057
TB	220	P12295	UNG	3D-structure;Cytoplasm;Direct protein sequencing;DNA damage;DNA repair;Hydrolase;Reference proteome	26.7579	26.7043	26.9705	26.8316	26.9	26.925	26.8109	26.8855	0.362113	0.0746034
TB	220	P0AFK0	PMBA	3D-structure;Cytoplasm;Hydrolase;Metalloprotease;Protease;Reference proteome	29.4354	29.4145	29.6404	29.4698	29.5828	29.6699	29.4967	29.5742	0.347224	0.0774078
TB	220	P64554	QUEE	4Fe-4S;Iron;Iron-sulfur;Lyase;Magnesium;Metal-binding;Queuosine biosynthesis;Reference proteome;S-adenosyl-L-methionine	26.8927	27.0266	27.1414	27.0998	27.1284	27.0411	27.0202	27.0897	0.383103	0.0695108
TB	220	P30137	THIE	Magnesium;Metal-binding;Reference proteome;Thiamine biosynthesis;Transferase	25.2358	25.1998	25.8163	25.2943	25.7618	25.5814	25.4173	25.5458	0.205397	0.1285
TB	220	P76540	EUTK	3D-structure;Reference proteome;Signal	22.7217	22.4535	23.0843	22.8589	22.7902	22.9477	22.7532	22.8656	0.234488	0.11241
TB	220	P77559	YNFL	DNA-binding;Reference proteome;Transcription;Transcription regulation	21.6488	21.1009	21.895	21.6897	21.6888	21.6418	21.5482	21.6735	0.205776	0.125244
TB	220	P76268	KDGR	3D-structure;DNA-binding;Reference proteome;Transcription;Transcription regulation	27.6302	27.5179	27.8147	27.6805	27.7313	27.7736	27.6542	27.7285	0.338643	0.074255
TB	220	P0A786	PYRB	3D-structure;Direct protein sequencing;Pyrimidine biosynthesis;Reference proteome;Transferase	25.7562	25.7543	25.5103	25.885	25.7421	25.6356	25.6736	25.7543	0.300561	0.0806478
TB	220	P0A884	TYSY	3D-structure;Cytoplasm;Direct protein sequencing;Formylation;Methyltransferase;Nucleotide biosynthesis;Reference proteome;Repressor;RNA-binding;Transferase;Translation regulation	27.5763	26.9444	26.7569	27.1506	27.6929	26.8777	27.0925	27.2404	0.16109	0.14784
TB	220	P0AF70	YJEI	Reference proteome;Signal	25.9085	25.8373	26.004	25.951	25.8924	26.109	25.9166	25.9841	0.346878	0.0675252
TB	220	P04995	EX1	3D-structure;Direct protein sequencing;DNA damage;DNA repair;DNA-binding;Exonuclease;Hydrolase;Magnesium;Metal-binding;Nuclease;Reference proteome;Zinc	26.0491	26.185	26.4302	26.1914	26.3461	26.3842	26.2214	26.3072	0.272655	0.0857817
TB	220	P0AD68	FTSI	Carboxypeptidase;Cell cycle;Cell division;Cell inner membrane;Cell membrane;Cell shape;Cell wall biogenesis/degradation;Hydrolase;Membrane;Peptidoglycan synthesis;Protease;Reference proteome;Septation;Transmembrane;Transmembrane helix	27.2358	27.1694	27.0497	27.2888	27.2075	27.1432	27.1516	27.2132	0.374941	0.0615457
TB	220	P0A809	RUVA	3D-structure;ATP-binding;Cytoplasm;DNA damage;DNA recombination;DNA repair;DNA-binding;Helicase;Hydrolase;Nucleotide-binding;Reference proteome;SOS response	24.1845	24.0293	24.1351	24.1496	24.1332	24.2264	24.1163	24.1697	0.421357	0.0534153
TB	220	P39836	YFEH	Reference proteome;Symport;Transport	20.9441	20.8076	20.3193	20.9219	20.8335	20.6442	20.6903	20.7999	0.204752	0.109522
TB	220	P03819	KEFC	3D-structure;Antiport;Cell inner membrane;Cell membrane;Ion transport;Membrane;Nucleotide-binding;Potassium;Potassium transport;Reference proteome;Transmembrane;Transmembrane helix;Transport	23.3216	21.9158	23.4481	23.2993	22.6824	23.2411	22.8952	23.0743	0.123819	0.179101
TB	220	P0ADZ7	YAJC	3D-structure;Cell inner membrane;Cell membrane;Membrane;Protein transport;Reference proteome;Translocation;Transmembrane;Transmembrane helix;Transport	29.1895	29.2148	29.1152	29.2958	29.3091	29.1015	29.1732	29.2355	0.352462	0.0622756
TB	220	P39315	QOR2	3D-structure;NADP;Oxidoreductase;Reference proteome	24.7852	24.7735	24.7559	24.8174	24.9043	24.7413	24.7715	24.821	0.443814	0.0494385
TB	220	P61316	LOLA	3D-structure;Chaperone;Direct protein sequencing;Periplasm;Protein transport;Reference proteome;Signal;Transport	27.4117	27.3067	27.4969	27.4136	27.4505	27.5222	27.4051	27.4621	0.375834	0.0569731
TB	220	P75957	LOLD	ATP-binding;Cell inner membrane;Cell membrane;Direct protein sequencing;Membrane;Nucleotide-binding;Reference proteome;Translocase;Transport	26.0228	26.0363	26.3066	26.0673	26.2201	26.3143	26.1219	26.2006	0.268639	0.0786559
TB	220	P0AD01	DCUR	Activator;Cytoplasm;DNA-binding;Phosphoprotein;Reference proteome;Transcription;Transcription regulation;Two-component regulatory system	23.841	23.7102	23.7902	23.8491	23.755	23.8964	23.7805	23.8335	0.397786	0.0530357
TB	220	P27833	WECE	3D-structure;Pyridoxal phosphate;Reference proteome;Transferase	26.2949	26.4395	26.001	26.553	26.2418	26.2258	26.2451	26.3402	0.22171	0.0950718
TB	220	P37679	SGBU	Carbohydrate metabolism;Isomerase;Reference proteome	19.0296	17.7035	18.158	18.3106	18.3493	18.6804	18.297	18.4468	0.135975	0.149744
TB	220	P75820	AMID	3D-structure;Cell outer membrane;Cell wall biogenesis/degradation;Hydrolase;Lipoprotein;Membrane;Metal-binding;Palmitate;Reference proteome;Signal;Zinc	23.0249	21.7051	22.3834	22.7799	22.3481	22.4324	22.3711	22.5201	0.136361	0.148996
TB	220	P30014	RNT	3D-structure;Exonuclease;Hydrolase;Magnesium;Metal-binding;Nuclease;Reference proteome;tRNA processing	26.3339	26.349	26.3477	26.4428	26.4157	26.3042	26.3435	26.3876	0.443509	0.044061
TB	220	P0A8P8	XERD	3D-structure;Cell cycle;Cell division;Chromosome partition;Cytoplasm;Direct protein sequencing;DNA integration;DNA recombination;DNA-binding;Reference proteome	23.5073	22.96	23.1931	23.6522	23.0919	23.2387	23.2202	23.3276	0.176664	0.107456
TB	220	P43674	YCAL	Cell inner membrane;Cell membrane;Hydrolase;Lipoprotein;Membrane;Metal-binding;Metalloprotease;Palmitate;Protease;Reference proteome;Signal;Zinc	20.9038	21.319	19.6811	21.1279	21.2224	20.0903	20.6346	20.8135	0.105567	0.178889
TB	220	P36548	AMIA	Cell wall biogenesis/degradation;Hydrolase;Periplasm;Reference proteome;Signal	26.3536	26.3741	25.9684	26.3459	26.2387	26.3552	26.232	26.3132	0.232413	0.08122
TB	220	P21888	SYC	3D-structure;Aminoacyl-tRNA synthetase;ATP-binding;Cytoplasm;Direct protein sequencing;Ligase;Metal-binding;Nucleotide-binding;Protein biosynthesis;Reference proteome;Zinc	29.5039	29.5084	29.4942	29.5349	29.4897	29.5849	29.5022	29.5365	0.544756	0.0342986
TB	220	Q46920	QUEF	Cytoplasm;NADP;Oxidoreductase;Queuosine biosynthesis;Reference proteome	27.2536	27.2178	27.192	27.2902	27.2216	27.2516	27.2211	27.2545	0.552654	0.0333303
TB	220	P0AAJ1	YNFG	4Fe-4S;Electron transport;Iron;Iron-sulfur;Metal-binding;Reference proteome;Repeat;Transport	20.1765	17.5182	20.5076	19.8528	20.8664	18.2361	19.4008	19.6517	0.0722561	0.250966
TB	220	P0ABV6	TOLR	3D-structure;Cell cycle;Cell division;Cell inner membrane;Cell membrane;Membrane;Reference proteome;Transmembrane;Transmembrane helix	25.6531	26.2486	25.6483	25.9351	25.7269	26.2128	25.85	25.9583	0.167421	0.108285
TB	220	P75792	SUPH	3D-structure;Hydrolase;Magnesium;Metal-binding;Reference proteome	24.6397	24.5515	24.8951	24.7503	24.901	24.6614	24.6954	24.7709	0.238501	0.075428
TB	220	P0A9L3	FKBB	Cytoplasm;Direct protein sequencing;Isomerase;Periplasm;Reference proteome;Rotamase	30.4195	30.3518	30.5579	30.4367	30.5063	30.5504	30.4431	30.4978	0.325261	0.0547028
TB	220	P18956	GGT	3D-structure;Acyltransferase;Direct protein sequencing;Glutathione biosynthesis;Hydrolase;Periplasm;Protease;Reference proteome;Signal;Transferase;Zymogen	19.5426	19.484	18.863	19.4632	19.2056	19.5373	19.2965	19.402	0.165955	0.105489
TB	220	P25536	YHDE	3D-structure;Cytoplasm;Hydrolase;Nucleotide metabolism;Reference proteome	25.4661	25.6077	25.5802	25.5096	25.5929	25.7202	25.5513	25.6076	0.305302	0.0562375
TB	220	P36938	PGM	Carbohydrate metabolism;Cytoplasm;Glucose metabolism;Isomerase;Magnesium;Metal-binding;Phosphoprotein;Reference proteome	29.7421	29.7919	29.8898	29.9248	29.8733	29.777	29.8079	29.8584	0.340307	0.0504481
TB	220	P77625	YFBT	Carbohydrate metabolism;Cobalt;Hydrolase;Magnesium;Manganese;Metal-binding;Reference proteome	25.8538	25.6889	26.0311	25.8758	25.9085	25.9911	25.8579	25.9251	0.255389	0.067222
TB	220	P52037	YGFF	Oxidoreductase;Reference proteome	18.6158	17.7239	20.4676	17.2373	19.7687	20.5545	18.9358	19.1869	0.0681654	0.251101
TB	220	P05100	3MG1	3D-structure;Direct protein sequencing;DNA damage;DNA repair;Hydrolase;Metal-binding;Reference proteome;Zinc	23.108	23.2308	23.07	23.1965	23.3877	23.0343	23.1363	23.2062	0.244175	0.0698916
TB	220	P42589	YGJH	3D-structure;Reference proteome;RNA-binding;tRNA-binding	23.9663	24.1799	24.4198	24.1272	24.379	24.3041	24.1887	24.2701	0.209187	0.0814273
TB	220	P76001	YCGJ	Reference proteome;Signal	22.7885	23.1286	23.6427	23.0544	23.2478	23.6066	23.1866	23.3029	0.145864	0.116302
TB	220	P69441	KAD	3D-structure;Acetylation;ATP-binding;Cytoplasm;Direct protein sequencing;Kinase;Nucleotide biosynthesis;Nucleotide-binding;Reference proteome;Transferase	30.961	30.981	31.1213	31.0107	31.1012	31.0974	31.0211	31.0698	0.344684	0.0486437
TB	220	P00887	AROH	Amino-acid biosynthesis;Aromatic amino acid biosynthesis;Reference proteome;Transferase	26.7152	26.6549	26.9515	26.8543	26.8297	26.8224	26.7739	26.8355	0.271331	0.0616334
TB	220	P39099	DEGQ	3D-structure;Direct protein sequencing;Hydrolase;Periplasm;Protease;Reference proteome;Repeat;Serine protease;Signal;Stress response	27.4407	27.3916	27.5157	27.4627	27.4806	27.5232	27.4493	27.4889	0.418071	0.0395654
TB	220	P13016	AMPD	Cell wall biogenesis/degradation;Cytoplasm;Hydrolase;Metal-binding;Reference proteome;Zinc	25.9925	26.0701	26.1045	26.0673	26.077	26.1411	26.0557	26.0951	0.415592	0.039451
TB	220	P06961	CCA	ATP-binding;Hydrolase;Magnesium;Metal-binding;Multifunctional enzyme;Nickel;Nucleotide-binding;Nucleotidyltransferase;Reference proteome;RNA repair;RNA-binding;Transferase;tRNA processing	26.2117	26.0889	25.8262	26.2313	25.9769	26.1457	26.0423	26.118	0.21635	0.0757001
TB	220	P17445	BETB	Direct protein sequencing;Metal-binding;NAD;NADP;Oxidation;Oxidoreductase;Potassium;Reference proteome;Stress response	27.076	27.1288	27.1818	27.2348	27.1764	27.1048	27.1289	27.172	0.373176	0.0431334
TB	220	P24173	RFAC	3D-structure;Direct protein sequencing;Glycosyltransferase;Lipopolysaccharide biosynthesis;Reference proteome;Transferase	24.3022	24.0244	24.2721	24.4975	24.6138	23.8068	24.1996	24.3061	0.148608	0.106476
TB	220	P77581	ASTC	3D-structure;Aminotransferase;Arginine metabolism;Direct protein sequencing;Pyridoxal phosphate;Reference proteome;Transferase	23.1652	23.2165	23.4907	23.2861	23.4446	23.3418	23.2908	23.3575	0.236052	0.0667439
TB	220	P09127	HEMX	Cell inner membrane;Cell membrane;Direct protein sequencing;Membrane;Reference proteome;Transmembrane;Transmembrane helix	27.6637	27.674	27.8183	27.7046	27.7961	27.7972	27.7187	27.766	0.332815	0.0472984
TB	220	P67087	RSMI	3D-structure;Cytoplasm;Methyltransferase;Reference proteome;rRNA processing;S-adenosyl-L-methionine;Transferase	25.619	25.5943	25.6972	25.766	25.7604	25.5491	25.6369	25.6919	0.284818	0.054973
TB	220	P37348	YECE	Reference proteome	22.7374	22.0845	22.4232	22.586	22.3317	22.6058	22.4151	22.5079	0.168289	0.0928116
TB	220	P0A6W9	GSH1	3D-structure;ATP-binding;Glutathione biosynthesis;Ligase;Nucleotide-binding;Reference proteome	28.1094	28.0642	28.2435	28.1228	28.1833	28.2618	28.139	28.1893	0.304154	0.0502396
TB	220	P0ACZ8	CUSR	Activator;Copper;Cytoplasm;DNA-binding;Phosphoprotein;Reference proteome;Transcription;Transcription regulation;Two-component regulatory system	21.8862	21.9673	22.4929	22.0784	22.2755	22.2609	22.1154	22.205	0.16858	0.0895201
TB	220	P27830	RMLB2	3D-structure;Lyase;NAD;Reference proteome	26.9534	26.952	26.134	26.9648	26.4509	26.967	26.6798	26.7942	0.130478	0.114463
TB	220	P43329	HRPA	ATP-binding;Helicase;Hydrolase;Nucleotide-binding;Reference proteome	28.5218	28.4312	28.6417	28.5555	28.572	28.6111	28.5316	28.5795	0.309817	0.0479507
TB	220	P39288	QUEG	4Fe-4S;Cytoplasm;Iron;Iron-sulfur;Metal-binding;Oxidoreductase;Queuosine biosynthesis;Reference proteome;tRNA processing	22.0567	22.1397	21.7466	22.3155	21.9333	21.9405	21.981	22.0631	0.179524	0.082112
TB	220	P25748	GALS	Direct protein sequencing;DNA-binding;Reference proteome;Repressor;Transcription;Transcription regulation	23.0121	23.0876	23.0626	22.6238	23.4298	23.4156	23.0541	23.1564	0.141806	0.102271
TB	220	P16659	SYP	Aminoacyl-tRNA synthetase;ATP-binding;Cytoplasm;Direct protein sequencing;Ligase;Nucleotide-binding;Protein biosynthesis;Reference proteome	30.5616	30.5205	30.6407	30.6771	30.6244	30.5482	30.5742	30.6166	0.340356	0.0423203
TB	220	P0A8Z3	YBGC	3D-structure;Cell inner membrane;Cell membrane;Hydrolase;Lipid metabolism;Membrane;Reference proteome	25.1542	25.1712	25.3077	25.1733	25.2974	25.306	25.211	25.2589	0.300313	0.0478929
TB	220	P0AEY3	MAZG	3D-structure;ATP-binding;Hydrolase;Magnesium;Metal-binding;Nucleotide-binding;Reference proteome	25.4453	25.3029	25.5061	25.3982	25.5142	25.491	25.4181	25.4678	0.287111	0.0496845
TB	220	P0A8A2	YEEN	Cytoplasm;DNA-binding;Reference proteome;Transcription;Transcription regulation	28.5445	28.4722	28.584	28.5598	28.6426	28.5207	28.5336	28.5744	0.348155	0.0408039
TB	220	P0A9Q9	DHAS	3D-structure;Amino-acid biosynthesis;Diaminopimelate biosynthesis;Direct protein sequencing;Lysine biosynthesis;Methionine biosynthesis;NADP;Oxidoreductase;Reference proteome;Threonine biosynthesis	29.0437	28.9876	29.036	29.0214	29.0325	29.1087	29.0224	29.0542	0.41446	0.0317389
TB	220	P77580	ACDH	Aromatic hydrocarbons catabolism;NAD;Oxidoreductase;Reference proteome	24.9954	24.9607	25.283	25.1455	25.2703	25.0174	25.0797	25.1444	0.198208	0.0646877
TB	220	P37595	IAAA	3D-structure;Autocatalytic cleavage;Direct protein sequencing;Hydrolase;Protease;Reference proteome	23.969	23.8966	23.8037	24.0113	24.0011	23.8093	23.8898	23.9406	0.24729	0.050787
TB	220	P60782	PLSY	Cell inner membrane;Cell membrane;Lipid biosynthesis;Lipid metabolism;Membrane;Phospholipid biosynthesis;Phospholipid metabolism;Reference proteome;Transferase;Transmembrane;Transmembrane helix	23.2166	23.1391	22.9202	23.1502	23.1006	23.188	23.092	23.1463	0.230862	0.0543175
TB	220	P0ACF8	HNS	3D-structure;Coiled coil;Cytoplasm;Direct protein sequencing;DNA-binding;Reference proteome;Repressor;RNA-binding;Stress response;Transcription;Transcription regulation;Translation regulation	31.7581	31.7705	31.7023	31.9123	31.825	31.6448	31.7437	31.794	0.244246	0.0503972
TB	220	P36562	COBT	Cobalamin biosynthesis;Glycosyltransferase;Reference proteome;Transferase	24.2156	24.4828	24.0402	24.4475	24.2243	24.2722	24.2462	24.3147	0.178791	0.0684414
TB	220	P67603	YQFB	3D-structure;Reference proteome	27.5405	27.4891	27.4768	27.5454	27.4834	27.5688	27.5021	27.5325	0.400774	0.0303822
TB	220	P0ABT5	DUSB	3D-structure;Flavoprotein;FMN;NADP;Oxidoreductase;Reference proteome;RNA-binding;tRNA processing;tRNA-binding	24.1414	23.8896	23.9068	23.81	23.698	24.7386	23.9793	24.0822	0.109604	0.102931
TB	220	P0A6A8	ACP	3D-structure;Cytoplasm;Direct protein sequencing;Fatty acid biosynthesis;Fatty acid metabolism;Lipid biosynthesis;Lipid metabolism;Phosphopantetheine;Phosphoprotein;Reference proteome	32.6852	32.6587	32.8378	32.7892	32.748	32.7643	32.7272	32.7672	0.281989	0.0399628
TB	220	P0A7D1	PTH	3D-structure;Cytoplasm;Direct protein sequencing;Hydrolase;Reference proteome	27.9384	27.892	28.116	27.9873	28.0746	28.0208	27.9822	28.0276	0.246622	0.0454222
TB	220	P0ADS2	ZAPA	3D-structure;Cell cycle;Cell division;Coiled coil;Cytoplasm;Reference proteome;Septation	27.4408	27.3765	27.5888	27.4309	27.5244	27.5918	27.4687	27.5157	0.236332	0.0470231
TB	220	P69913	CSRA	3D-structure;Activator;Cytoplasm;Reference proteome;Repressor;RNA-binding;Translation regulation	28.4363	28.3571	27.9461	28.4051	28.2496	28.2897	28.2465	28.3148	0.161418	0.0682716
TB	220	P00894	ILVH	3D-structure;Amino-acid biosynthesis;Branched-chain amino acid biosynthesis;Reference proteome;Transferase	21.3629	21.5481	21.3208	21.2129	21.8533	21.3972	21.4106	21.4878	0.140995	0.0771866
TB	220	P0A8C4	YGFB	Reference proteome	26.6746	26.6112	26.6063	26.6428	26.6013	26.7584	26.6307	26.6675	0.286152	0.036815
TB	220	P77434	ALAC	Aminotransferase;Cytoplasm;Pyridoxal phosphate;Reference proteome;Transferase	26.3611	26.3877	26.2026	26.447	26.3952	26.2494	26.3171	26.3639	0.220249	0.0467269
TB	220	P76187	YDHF	3D-structure;NADP;Oxidoreductase;Reference proteome	25.8001	26.0094	26.3979	25.9197	26.2255	26.2908	26.0691	26.1453	0.134277	0.0762049
TB	220	P22525	YCBB	3D-structure;Cell shape;Cell wall biogenesis/degradation;Glycosyltransferase;Hydrolase;Membrane;Peptidoglycan synthesis;Reference proteome;Transferase;Transmembrane;Transmembrane helix	24.365	24.0413	23.8886	24.166	24.3537	23.984	24.0983	24.1679	0.146651	0.0695724
TB	220	P00893	ILVI	Amino-acid biosynthesis;Branched-chain amino acid biosynthesis;Direct protein sequencing;FAD;Flavoprotein;Magnesium;Metal-binding;Reference proteome;Thiamine pyrophosphate;Transferase	22.5676	22.1847	21.4261	22.4561	21.9548	22.0722	22.0595	22.1611	0.0990068	0.101604
TB	220	P0AC84	GLO2	Detoxification;Hydrolase;Metal-binding;Reference proteome;Zinc	25.236	25.2618	25.3619	25.2876	25.3805	25.2954	25.2866	25.3212	0.287503	0.0345828
TB	220	P29018	CYDD	ATP-binding;Cell inner membrane;Cell membrane;Membrane;Nucleotide-binding;Reference proteome;Transmembrane;Transmembrane helix;Transport	26.5896	26.5893	26.9271	26.7259	26.7925	26.7514	26.702	26.7566	0.18205	0.0545909
TB	220	P0A6X7	IHFA	3D-structure;Conjugation;Cytoplasm;Direct protein sequencing;DNA recombination;DNA-binding;Reference proteome;Transcription;Transcription regulation;Translation regulation	27.7091	27.6641	28.0584	27.7096	27.848	28.0713	27.8105	27.8763	0.150243	0.0657743
TB	220	P37344	PSPF	3D-structure;Activator;ATP-binding;Cytoplasm;DNA-binding;Nucleotide-binding;Reference proteome;Transcription;Transcription regulation;Two-component regulatory system	23.9434	23.9278	24.0388	23.9756	24.0277	23.996	23.97	23.9998	0.32307	0.0297909
TB	220	P00961	SYGB	Aminoacyl-tRNA synthetase;ATP-binding;Cytoplasm;Direct protein sequencing;Ligase;Nucleotide-binding;Protein biosynthesis;Reference proteome	31.4545	31.4245	31.4345	31.5356	31.4539	31.4124	31.4378	31.4673	0.325346	0.029494
TB	220	Q59385	COPA	ATP-binding;Cell inner membrane;Cell membrane;Chaperone;Copper;Copper transport;Cytoplasm;Direct protein sequencing;Ion transport;Magnesium;Membrane;Metal-binding;Nucleotide-binding;Phosphoprotein;Reference proteome;Repeat;Ribosomal frameshifting;Translocase;Transmembrane;Transmembrane helix;Transport	26.0146	25.9599	26.0465	26.0021	26.027	26.0747	26.007	26.0346	0.346419	0.0276101
TB	220	P0C0K3	SRKA	3D-structure;ATP-binding;Cytoplasm;Kinase;Magnesium;Metal-binding;Nucleotide-binding;Phosphoprotein;Reference proteome;Serine/threonine-protein kinase;Stress response;Transferase	25.3969	25.4605	25.5585	25.4115	25.5743	25.5525	25.472	25.5128	0.230651	0.0408122
TB	220	P43340	YCAK	Oxidoreductase;Reference proteome	22.2187	21.6494	21.9965	22.4083	22.1602	21.5577	21.9549	22.0421	0.103935	0.0871983
TB	220	P04994	EX7L	Cytoplasm;Direct protein sequencing;Exonuclease;Hydrolase;Nuclease;Reference proteome	26.4823	26.3681	26.5305	26.419	26.5054	26.5729	26.4603	26.4991	0.232075	0.0387821
TB	220	P0AC81	LGUL	3D-structure;Detoxification;Direct protein sequencing;Lyase;Metal-binding;Nickel;Reference proteome	25.9376	26.0472	25.8129	26.3972	25.6016	26.0277	25.9326	26.0088	0.115649	0.0762539
TB	220	P23305	YIGA	Reference proteome	25.8802	25.8378	25.5347	25.8038	25.7221	25.8844	25.7509	25.8034	0.167217	0.0525233
TB	220	P77181	PAAY	Reference proteome;Repeat;Transferase	23.7121	23.1489	24.3517	23.5558	23.0481	24.992	23.7376	23.8653	0.0656357	0.127721
TB	220	P0A7H0	RECF	ATP-binding;Cytoplasm;Direct protein sequencing;DNA damage;DNA repair;DNA replication;DNA-binding;Nucleotide-binding;Reference proteome;SOS response	22.765	23.1399	21.7301	22.6727	22.7249	22.538	22.545	22.6452	0.083409	0.100217
TB	220	P0AF63	NSRR	2Fe-2S;DNA-binding;Iron;Iron-sulfur;Metal-binding;Reference proteome;Repressor;Transcription;Transcription regulation	24.9407	24.8746	25.2675	24.9836	25.1605	25.1	25.0276	25.0814	0.151998	0.0537872
TB	220	P0A8K8	YIHY	Cell inner membrane;Cell membrane;Membrane;Reference proteome;Transmembrane;Transmembrane helix	17.1611	17.1853	15.7628	15.8092	17.2252	17.4569	16.7031	16.8304	0.0635013	0.127358
TB	220	P0AC73	EBGC	Reference proteome	22.9575	22.4963	20.137	20.8563	22.8516	22.3543	21.8636	22.0208	0.0509756	0.157172
TB	220	P45795	YRDB	Reference proteome	23.3996	23.0756	22.571	23.0192	23.246	23.0044	23.0154	23.0899	0.105956	0.0744692
TB	220	P0AFL6	PPX	3D-structure;Cell membrane;Direct protein sequencing;Hydrolase;Magnesium;Membrane;Reference proteome	26.6816	26.6617	26.6354	26.7826	26.78	26.5389	26.6596	26.7005	0.191367	0.0409203
TB	220	P0AFD1	NUOE	2Fe-2S;Direct protein sequencing;Iron;Iron-sulfur;Metal-binding;NAD;Quinone;Reference proteome;Translocase;Ubiquinone	27.4354	27.5052	27.5384	27.5234	27.4975	27.5323	27.493	27.5178	0.315811	0.0247803
TB	220	P76539	YPEA	3D-structure;Acyltransferase;Reference proteome;Transferase	24.3736	24.2859	24.392	24.4252	24.507	24.2439	24.3505	24.392	0.187963	0.0414791
TB	220	P0ACY1	YDJA	3D-structure;Flavoprotein;FMN;NAD;NADP;Oxidoreductase;Reference proteome	28.4749	28.4561	28.5957	28.4808	28.4986	28.6595	28.5089	28.5463	0.200744	0.0373745
TB	220	P0AGK1	UBIA	Cell inner membrane;Cell membrane;Magnesium;Membrane;Reference proteome;Transferase;Transmembrane;Transmembrane helix;Ubiquinone biosynthesis	19.4126	23.3028	23.6667	19.9555	23.4593	23.5645	22.1274	22.3265	0.0373952	0.199111
TB	220	P75863	YCBX	Reference proteome	27.3215	27.2018	27.3522	27.3504	27.2218	27.4155	27.2918	27.3292	0.196702	0.0373999
TB	220	P0A7D4	PURA	3D-structure;Cytoplasm;Direct protein sequencing;GTP-binding;Ligase;Magnesium;Metal-binding;Nucleotide-binding;Purine biosynthesis;Reference proteome	30.9131	30.9265	31.1264	30.9948	31.0788	31.0051	30.9887	31.0263	0.195271	0.0375684
TB	220	P21514	YAHA	3D-structure;c-di-GMP;DNA-binding;Hydrolase;Magnesium;Manganese;Metal-binding;Reference proteome;Transcription;Transcription regulation	20.9479	21.0786	21.3043	21.0062	23.6157	19.1982	21.1102	21.2734	0.0432486	0.163122
TB	220	P09833	MODC	ATP-binding;Cell inner membrane;Cell membrane;Membrane;Molybdenum;Nucleotide-binding;Reference proteome;Translocase;Transport	20.9826	20.9692	20.6945	20.7271	21.0134	21.0601	20.8821	20.9335	0.135347	0.0514304
TB	220	P60584	CAIA	Cytoplasm;Direct protein sequencing;FAD;Flavoprotein;Oxidoreductase;Reference proteome	21.8291	20.6796	20.8105	22.148	20.9119	20.5844	21.1064	21.2148	0.0629011	0.108399
TB	220	P76053	SMRA	3D-structure;Direct protein sequencing;DNA-binding;Endonuclease;Hydrolase;Nuclease;Reference proteome	19.9906	20.7085	19.3548	19.7423	20.2413	20.3453	20.018	20.1096	0.0743436	0.0916882
TB	220	P0A9V1	LPTB	3D-structure;ATP-binding;Cell inner membrane;Cell membrane;Cytoplasm;Direct protein sequencing;Membrane;Nucleotide-binding;Reference proteome;Translocase;Transport	28.3379	28.3558	28.2826	28.3447	28.2978	28.4118	28.3254	28.3515	0.260937	0.0260309
TB	220	P0AGM7	URAA	3D-structure;Cell inner membrane;Cell membrane;Membrane;Reference proteome;Transmembrane;Transmembrane helix;Transport	23.2273	23.3728	22.3234	23.2815	23.0685	22.8202	22.9745	23.0567	0.0820286	0.0822131
TB	220	P77567	NHOA	Acetylation;Acyltransferase;Cytoplasm;Reference proteome;Transferase	20.1899	19.7671	18.5281	20.2448	19.9832	18.6048	19.495	19.6109	0.056191	0.115907
TB	220	P00963	ASNA	3D-structure;Amino-acid biosynthesis;Asparagine biosynthesis;ATP-binding;Cytoplasm;Direct protein sequencing;Ligase;Nucleotide-binding;Reference proteome	28.465	28.3044	28.4743	28.3885	28.5034	28.4494	28.4146	28.4471	0.193649	0.0324879
TB	220	P67701	HIGA	3D-structure;DNA-binding;Reference proteome;Repressor;Toxin-antitoxin system;Transcription;Transcription regulation	20.0689	19.8155	19.7885	19.5303	20.3954	19.9519	19.891	19.9592	0.0916481	0.068203
TB	220	P28635	METQ	3D-structure;Amino-acid transport;Cell membrane;Lipoprotein;Membrane;Palmitate;Reference proteome;Signal;Transport	28.7205	28.6767	28.8786	28.7678	28.8084	28.7952	28.7586	28.7905	0.196017	0.0318731
TB	220	P33355	YEHS	Reference proteome	25.807	25.7856	25.6139	25.7433	25.852	25.715	25.7355	25.7701	0.177447	0.0345955
TB	220	P06989	HIS2	Amino-acid biosynthesis;ATP-binding;Cytoplasm;Histidine biosynthesis;Hydrolase;Multifunctional enzyme;Nucleotide-binding;Reference proteome	18.8448	19.9825	20.5286	18.6993	20.2028	20.8112	19.7853	19.9044	0.0511673	0.119091
TB	220	P26616	MAO1	Metal-binding;NAD;Oxidoreductase;Reference proteome	28.1609	28.1926	28.182	28.2694	28.2222	28.1219	28.1785	28.2045	0.229119	0.0260105
TB	220	P0AF90	RRAB	Cytoplasm;Reference proteome	28.5727	28.5712	28.5585	28.6052	28.5421	28.6086	28.5675	28.5853	0.333398	0.0178547
TB	220	P77293	GTRB	Cell inner membrane;Cell membrane;Glycosyltransferase;Membrane;Reference proteome;Transferase;Transmembrane;Transmembrane helix	24.1818	24.2732	24.4037	24.2946	24.4116	24.2583	24.2862	24.3215	0.167719	0.0352472
TB	220	P0AFY8	SEQA	3D-structure;Cytoplasm;DNA replication inhibitor;DNA-binding;Reference proteome	27.4132	27.3683	27.3584	27.4607	27.327	27.4285	27.38	27.4054	0.228365	0.0254656
TB	220	P09832	GLTD	4Fe-4S;Amino-acid biosynthesis;Direct protein sequencing;Glutamate biosynthesis;Iron;Iron-sulfur;Metal-binding;NADP;Oxidoreductase;Reference proteome	26.9815	26.9466	27.1408	26.9674	27.0725	27.1317	27.0229	27.0572	0.168577	0.034242
TB	220	P0AEZ3	MIND	3D-structure;ATP-binding;Cell cycle;Cell division;Cell inner membrane;Cell membrane;Direct protein sequencing;Membrane;Nucleotide-binding;Reference proteome;Septation	30.4032	30.3641	30.424	30.3875	30.4104	30.4497	30.3971	30.4159	0.302181	0.0187721
TB	220	P0A6L0	DEOC	3D-structure;Acetylation;Cytoplasm;Direct protein sequencing;Lyase;Reference proteome;Schiff base	30.8793	30.845	30.9821	30.8963	30.9429	30.9426	30.9022	30.9273	0.222458	0.0250854
TB	220	P14375	ZRAR	Activator;ATP-binding;Cytoplasm;Direct protein sequencing;DNA-binding;Nucleotide-binding;Phosphoprotein;Reference proteome;Transcription;Transcription regulation;Two-component regulatory system	23.1778	22.6626	23.0454	23.2346	23.1885	22.6464	22.9619	23.0231	0.0892549	0.0612221
TB	220	P15030	FECC	Cell inner membrane;Cell membrane;Ion transport;Iron;Iron transport;Membrane;Reference proteome;Transmembrane;Transmembrane helix;Transport	21.0594	21.3912	21.39	22.4384	21.3858	20.3135	21.2802	21.3792	0.0547996	0.099034
TB	220	P0ADN6	YIFL	Cell membrane;Lipoprotein;Membrane;Palmitate;Reference proteome;Signal	26.441	26.3352	26.136	26.5264	26.3343	26.1845	26.3041	26.3484	0.121388	0.0443484
TB	220	P24251	CRL	Activator;Coiled coil;Cytoplasm;Direct protein sequencing;Reference proteome;Transcription;Transcription regulation	26.0886	26.1737	25.8199	26.2311	26.1704	25.8248	26.0274	26.0755	0.104644	0.0480652
TB	220	P0AB43	YCGL	Reference proteome	27.8586	27.8277	27.9534	27.8751	27.9129	27.9192	27.8799	27.9024	0.217761	0.0225207
TB	220	P0ACA1	YIBF	3D-structure;Reference proteome	24.057	24.3429	23.87	24.272	24.1136	24.0213	24.09	24.1357	0.105797	0.0457128
TB	220	P00722	BGAL	3D-structure;Direct protein sequencing;Glycosidase;Hydrolase;Magnesium;Manganese;Metal-binding;Reference proteome;Sodium	25.5413	25.6429	25.3875	25.5387	25.5872	25.537	25.5239	25.5543	0.148981	0.0304095
TB	220	P76226	YNJF	Cell inner membrane;Cell membrane;Membrane;Reference proteome;Transferase;Transmembrane;Transmembrane helix	21.6622	21.504	19.1434	21.7294	20.6052	20.3036	20.7699	20.8794	0.04035	0.109491
TB	220	P0ACL0	GLPR	Direct protein sequencing;DNA-binding;Glycerol metabolism;Reference proteome;Repressor;Transcription;Transcription regulation	26.6103	26.7061	26.6081	26.6157	26.668	26.7047	26.6415	26.6628	0.198127	0.0213019
TB	220	P23256	MALY	3D-structure;Amino-acid biosynthesis;Lyase;Methionine biosynthesis;Pyridoxal phosphate;Reference proteome;Repressor;Transcription;Transcription regulation	24.7375	24.666	25.0073	24.6868	24.8249	25.018	24.8036	24.8432	0.100576	0.0396417
TB	220	P0AFI2	PARC	3D-structure;Cell membrane;Direct protein sequencing;DNA-binding;Isomerase;Membrane;Reference proteome;Topoisomerase	29.3478	29.3184	29.3619	29.3415	29.362	29.3597	29.3427	29.3544	0.336973	0.0117308
TB	220	P30847	BAES	ATP-binding;Cell inner membrane;Cell membrane;Kinase;Membrane;Nucleotide-binding;Phosphoprotein;Reference proteome;Stress response;Transferase;Transmembrane;Transmembrane helix;Two-component regulatory system	22.6674	22.7471	22.5847	22.7574	22.8255	22.5173	22.6664	22.7001	0.117145	0.0336679
TB	220	P0A6F1	CARA	3D-structure;Amino-acid biosynthesis;Arginine biosynthesis;ATP-binding;Direct protein sequencing;Glutamine amidotransferase;Ligase;Nucleotide-binding;Pyrimidine biosynthesis;Reference proteome	26.459	26.3686	26.4598	26.4024	26.4761	26.4668	26.4291	26.4484	0.194744	0.0193291
TB	220	P77245	MURR	Carbohydrate metabolism;DNA-binding;Reference proteome;Repressor;Transcription;Transcription regulation	22.5206	22.4978	21.7181	22.1984	22.4487	22.2502	22.2455	22.2991	0.0681408	0.053587
TB	220	P0AG63	RS17	3D-structure;Antibiotic resistance;Direct protein sequencing;Reference proteome;Ribonucleoprotein;Ribosomal protein;RNA-binding;rRNA-binding	30.8347	31.0147	29.9547	30.7858	30.4391	30.7595	30.6013	30.6615	0.0602462	0.0601203
TB	220	Q57261	TRUD	3D-structure;Direct protein sequencing;Isomerase;Reference proteome;tRNA processing	27.8527	27.9371	28.0374	27.9953	27.9552	27.9459	27.9424	27.9655	0.155824	0.023105
TB	220	P0A8J8	RHLB	ATP-binding;Cytoplasm;Direct protein sequencing;Helicase;Hydrolase;Nucleotide-binding;Reference proteome;RNA-binding	29.4595	29.4166	29.5776	29.4962	29.5163	29.5051	29.4845	29.5059	0.165708	0.0213229
TB	220	P0A855	TOLB	3D-structure;Cell cycle;Cell division;Direct protein sequencing;Periplasm;Reference proteome;Signal	28.9922	28.946	29.2292	29.0012	29.0977	29.161	29.0558	29.0866	0.11253	0.0308164
TB	220	P0AFW8	ROF	3D-structure;Reference proteome	25.6231	25.5081	25.9534	25.5993	25.7605	25.837	25.6949	25.7323	0.0881281	0.0373809
TB	220	P07023	TYRA	Amino-acid biosynthesis;Aromatic amino acid biosynthesis;Cytoplasm;Isomerase;Multifunctional enzyme;NAD;Oxidoreductase;Reference proteome;Tyrosine biosynthesis	25.3414	25.4774	25.2079	25.344	25.3461	25.4167	25.3422	25.369	0.119753	0.0267359
TB	220	P0A821	SELA	Cytoplasm;Protein biosynthesis;Pyridoxal phosphate;Reference proteome;Selenium;Transferase	25.9293	25.8914	26.1069	25.9282	25.9934	26.0853	25.9759	26.0023	0.119586	0.0264339
TB	220	P46187	RSEC	Cell inner membrane;Cell membrane;Membrane;Reference proteome;Transmembrane;Transmembrane helix	22.2621	22.264	22.1551	22.3137	22.2209	22.2076	22.2271	22.2474	0.154779	0.0203152
TB	220	P0AD07	YECF	Reference proteome	25.9093	25.827	26.2476	26.0495	26.1211	25.9193	25.9946	26.03	0.0887494	0.0353444
TB	220	P0A9B6	E4PD	3D-structure;Cytoplasm;Direct protein sequencing;NAD;Oxidoreductase;Pyridoxine biosynthesis;Reference proteome	26.8601	26.7938	26.9848	26.82	26.8742	27.0241	26.8796	26.9061	0.11659	0.0265547
TB	220	P0A9A9	FUR	3D-structure;Cytoplasm;Direct protein sequencing;DNA-binding;Iron;Metal-binding;Reference proteome;Repressor;Transcription;Transcription regulation;Zinc	27.8354	27.9247	28.1336	28.0151	27.9829	27.978	27.9646	27.992	0.111512	0.0274404
TB	220	P39177	USPG	Direct protein sequencing;Phosphoprotein;Reference proteome;Stress response	27.0596	27.0816	27.0243	27.1643	27.0453	27.0156	27.0552	27.0751	0.153589	0.0198924
TB	220	P0ABY4	FLAW	3D-structure;Electron transport;Flavoprotein;FMN;Reference proteome;Transport	21.234	21.1698	20.8914	21.2593	21.1619	20.975	21.0984	21.1321	0.0892736	0.033687
TB	220	P38104	RSPA	Reference proteome	21.1714	21.1728	21.3463	21.1891	21.2648	21.3071	21.2302	21.2537	0.127706	0.0235189
TB	220	P56256	YSAA	4Fe-4S;Electron transport;Iron;Iron-sulfur;Metal-binding;Reference proteome;Repeat;Transport	19.7599	20.1795	20.8637	19.7882	20.282	20.9232	20.2677	20.3311	0.04723	0.0634232
TB	220	P65870	QUED	3D-structure;Lyase;Metal-binding;Queuosine biosynthesis;Reference proteome;Zinc	26.7135	26.7219	26.2903	26.7024	26.6337	26.4979	26.5752	26.6113	0.0825279	0.0360839
TB	220	P0AGL7	RSME	3D-structure;Cytoplasm;Methyltransferase;Reference proteome;rRNA processing;S-adenosyl-L-methionine;Transferase	27.3753	27.3798	27.4414	27.3629	27.4101	27.476	27.3988	27.4163	0.169069	0.0175114
TB	220	P0A6N4	EFP	3D-structure;Cytoplasm;Direct protein sequencing;Elongation factor;Hydroxylation;Protein biosynthesis;Reference proteome	29.9766	29.9537	30.1808	30.0883	30.1038	29.9946	30.037	30.0622	0.114472	0.0251706
TB	220	P45848	YCIQ	Reference proteome	22.5546	21.6819	22.3786	22.838	20.7534	23.2715	22.205	22.2876	0.033974	0.0826117
TB	220	P75974	COHE	DNA-binding;Reference proteome;Repressor;Transcription;Transcription regulation	24.7898	24.7943	24.7369	24.6378	24.9183	24.8419	24.7737	24.7993	0.108188	0.0256761
TB	220	P0A6F5	CH60	3D-structure;Acetylation;ATP-binding;Cell cycle;Cell division;Chaperone;Cytoplasm;Direct protein sequencing;Nucleotide-binding;Phosphoprotein;Reference proteome	34.3935	34.343	34.4782	34.35	34.4538	34.4715	34.4049	34.4251	0.136134	0.0201772
TB	220	P00936	CYAA	ATP-binding;cAMP biosynthesis;Cytoplasm;Lyase;Nucleotide-binding;Phosphoprotein;Reference proteome	24.6101	24.6182	24.7529	24.6176	24.6548	24.7725	24.6604	24.6816	0.117586	0.0212466
TB	220	P0A749	MURA	3D-structure;Cell cycle;Cell division;Cell shape;Cell wall biogenesis/degradation;Cytoplasm;Direct protein sequencing;Peptidoglycan synthesis;Pyruvate;Reference proteome;Transferase	30.0233	30.441	30.1298	30.4925	29.9669	30.2471	30.198	30.2355	0.066312	0.037447
TB	220	P0A9K9	SLYD	3D-structure;Chaperone;Cobalt;Copper;Cytoplasm;Direct protein sequencing;Isomerase;Metal-binding;Nickel;Reference proteome;Rotamase;Zinc	30.6515	30.6162	30.767	30.6718	30.7452	30.6727	30.6782	30.6966	0.130515	0.0183315
TB	220	P24230	RECG	ATP-binding;DNA damage;DNA recombination;DNA repair;DNA-binding;Helicase;Hydrolase;Nucleotide-binding;Reference proteome	24.7835	24.6045	24.707	24.8339	24.6395	24.6886	24.6983	24.7206	0.102813	0.0223166
TB	220	P0A8R4	SLYX	Reference proteome	24.2011	23.4357	24.4609	23.862	24.0045	24.375	24.0325	24.0805	0.0477994	0.0479406
TB	220	P77775	YFCH	Reference proteome	25.0037	24.8166	25.1597	24.8355	25.1173	25.1164	24.9933	25.0231	0.0766514	0.0297343
TB	220	P0AEV9	HYCI	3D-structure;Aspartyl protease;Direct protein sequencing;Hydrolase;Metal-binding;Nickel;Protease;Reference proteome	23.0613	23.1622	23.1984	23.0771	23.1787	23.224	23.1407	23.16	0.117575	0.0192998
TB	220	P0A7G6	RECA	3D-structure;ATP-binding;Cytoplasm;Direct protein sequencing;DNA damage;DNA recombination;DNA repair;DNA-binding;Nucleotide-binding;Reference proteome;SOS response;Stress response	30.3008	30.2968	30.4583	30.2718	30.3738	30.4748	30.352	30.3735	0.0972485	0.0214901
TB	220	P0AC65	NRDH	3D-structure;Disulfide bond;Electron transport;Redox-active center;Reference proteome;Transport	19.2271	19.4583	19.943	20.5183	20.051	18.2584	19.5428	19.6092	0.0310647	0.066419
TB	220	P05852	TSAD	3D-structure;Acyltransferase;Cytoplasm;Iron;Metal-binding;Reference proteome;Transferase;tRNA processing	27.7427	27.8846	27.9699	27.8777	27.9361	27.8442	27.8658	27.886	0.101792	0.0202516
TB	220	P37649	YHJK	c-di-GMP;Cell membrane;Hydrolase;Membrane;Reference proteome;Transmembrane;Transmembrane helix	25.5195	25.4388	25.704	25.5102	25.5689	25.6505	25.5541	25.5765	0.0904171	0.0224482
TB	220	P0AAL3	NAPG	4Fe-4S;Electron transport;Iron;Iron-sulfur;Metal-binding;Periplasm;Reference proteome;Repeat;Signal;Transport	20.0257	19.4288	19.3962	20.5112	21.6002	17.0141	19.6169	19.7085	0.0218601	0.0916138
TB	220	P0A7E5	PYRG	3D-structure;ATP-binding;Direct protein sequencing;Glutamine amidotransferase;Ligase;Magnesium;Metal-binding;Nucleotide-binding;Pyrimidine biosynthesis;Reference proteome	31.5326	31.5183	31.6169	31.5906	31.5713	31.5455	31.5559	31.5691	0.146538	0.0131791
TB	220	P15770	AROE	3D-structure;Amino-acid biosynthesis;Aromatic amino acid biosynthesis;Direct protein sequencing;NADP;Oxidoreductase;Reference proteome	26.9036	26.9127	26.852	26.9915	26.8356	26.8893	26.8894	26.9055	0.118004	0.0160408
TB	220	P76407	YEGS	3D-structure;ATP-binding;Cytoplasm;Kinase;Lipid biosynthesis;Lipid metabolism;Magnesium;Metal-binding;Nucleotide-binding;Phospholipid biosynthesis;Phospholipid metabolism;Reference proteome;Transferase	18.8306	21.2489	18.1471	19.4371	19.5693	19.4354	19.4089	19.4806	0.0255167	0.0717532
TB	220	P77182	MNMC	3D-structure;Cytoplasm;FAD;Flavoprotein;Methyltransferase;Multifunctional enzyme;Oxidoreductase;Reference proteome;S-adenosyl-L-methionine;Transferase;tRNA processing	24.4863	24.6387	24.7352	24.8601	24.2778	24.8192	24.6201	24.6524	0.0553313	0.0322564
TB	220	P76076	YDBL	Reference proteome;Signal	20.6579	20.5822	19.257	20.3678	20.7284	19.5645	20.1657	20.2203	0.0322646	0.0545489
TB	220	P0A843	TATE	Cell inner membrane;Cell membrane;Membrane;Protein transport;Reference proteome;Translocation;Transmembrane;Transmembrane helix;Transport	23.2345	23.2301	23.6829	23.3896	23.3981	23.4413	23.3825	23.4097	0.0625372	0.027195
TB	220	P0A9X4	MREB	ATP-binding;Cell shape;Cytoplasm;Direct protein sequencing;Nucleotide-binding;Reference proteome	31.3368	31.3047	31.4451	31.3543	31.3559	31.4206	31.3622	31.3769	0.111734	0.0147343
TB	220	P0AEE8	DMA	3D-structure;DNA replication;Methyltransferase;Reference proteome;S-adenosyl-L-methionine;Transferase	21.9932	21.9762	21.8572	22.1841	21.9462	21.7663	21.9422	21.9655	0.0632597	0.0233561
TB	220	P0A908	MIPA	Cell outer membrane;Direct protein sequencing;Membrane;Reference proteome;Signal	27.8379	28.0046	28.2605	28.0145	28.0498	28.1081	28.0344	28.0575	0.0638129	0.0230999
TB	220	P0AFA7	NHAB	Antiport;Cell inner membrane;Cell membrane;Ion transport;Membrane;Reference proteome;Sodium;Sodium transport;Transmembrane;Transmembrane helix;Transport	23.6799	23.4875	23.6336	23.6828	23.6193	23.5493	23.6004	23.6171	0.0853956	0.016772
TB	220	P06992	RSMA	3D-structure;Antibiotic resistance;Cytoplasm;Direct protein sequencing;Methyltransferase;Reference proteome;RNA-binding;rRNA processing;S-adenosyl-L-methionine;Transferase	27.7165	27.6622	27.4125	27.6916	27.6172	27.5437	27.5971	27.6175	0.0693224	0.0204055
TB	220	P52645	YDBH	Reference proteome	23.509	23.0697	23.3021	23.166	23.63	23.1703	23.2936	23.3221	0.0489342	0.0284634
TB	220	P14900	MURD	3D-structure;ATP-binding;Cell cycle;Cell division;Cell shape;Cell wall biogenesis/degradation;Cytoplasm;Direct protein sequencing;Ligase;Nucleotide-binding;Peptidoglycan synthesis;Reference proteome	27.8114	27.7857	27.8503	27.8079	27.8143	27.8531	27.8158	27.8251	0.147384	0.00931168
TB	220	P77649	YDIU	ATP-binding;Disulfide bond;Magnesium;Metal-binding;Nucleotide-binding;Nucleotidyltransferase;Reference proteome;Transferase	26.017	26.0025	25.9869	26.0617	25.8219	26.1842	26.0022	26.0226	0.0668934	0.0204716
TB	220	P27838	CYAY	3D-structure;Iron;Metal-binding;Reference proteome	26.468	26.514	26.2966	26.5049	26.4693	26.3562	26.4262	26.4434	0.0758819	0.0172469
TB	220	P37690	ENVC	3D-structure;Cell cycle;Cell division;Coiled coil;Periplasm;Reference proteome;Signal	25.3665	25.1748	25.0469	25.1038	25.2686	25.2745	25.1961	25.2156	0.0626782	0.0195573
TB	220	P31473	RAVA	3D-structure;ATP-binding;Cytoplasm;Hydrolase;Nucleotide-binding;Reference proteome	23.9194	23.901	24.1459	24.1217	24.2175	23.7013	23.9888	24.0135	0.0479029	0.0247478
TB	220	P0AAS7	YBCJ	3D-structure;Reference proteome;RNA-binding	26.9803	26.9398	27.219	26.9692	27.0501	27.1766	27.0464	27.0653	0.0620424	0.0189323
TB	220	P13035	GLPD	3D-structure;Cytoplasm;FAD;Flavoprotein;Glycerol metabolism;Oxidoreductase;Reference proteome	30.1427	30.182	30.1235	30.2557	30.1949	30.0406	30.1494	30.1637	0.0760207	0.0143356
TB	220	P75821	YBJS	Reference proteome	25.3122	25.3471	25.3687	25.367	25.2773	25.4182	25.3427	25.3542	0.0922658	0.0114714
TB	220	P0A917	OMPX	3D-structure;Cell outer membrane;Direct protein sequencing;Membrane;Reference proteome;Signal;Transmembrane;Transmembrane beta strand	30.9275	31.2821	31.4469	31.2693	31.107	31.3452	31.2188	31.2405	0.0439568	0.0217094
TB	220	P32125	MOBB	3D-structure;Direct protein sequencing;GTP-binding;Molybdenum cofactor biosynthesis;Nucleotide-binding;Reference proteome	22.8011	22.5685	22.2003	22.6142	22.5223	22.4984	22.5233	22.5449	0.0412976	0.0216465
TB	220	P0A7T3	RS16	3D-structure;Direct protein sequencing;Endonuclease;Hydrolase;Nuclease;Reference proteome;Ribonucleoprotein;Ribosomal protein	30.3147	30.5025	29.4571	30.3709	29.8937	30.1011	30.0914	30.1219	0.0292947	0.0305023
TB	220	P63386	MLAF	ATP-binding;Cell inner membrane;Cell membrane;Membrane;Nucleotide-binding;Reference proteome;Translocase;Transport	27.1098	27.0541	27.1595	27.1625	27.0912	27.0987	27.1078	27.1175	0.0907886	0.00966962
TB	220	P0A7B5	PROB	3D-structure;Amino-acid biosynthesis;ATP-binding;Cytoplasm;Direct protein sequencing;Kinase;Nucleotide-binding;Proline biosynthesis;Reference proteome;Transferase	28.0695	27.9869	28.1686	28.0827	28.1269	28.0511	28.075	28.0869	0.0734782	0.0119235
TB	220	P36655	DSBD	3D-structure;Cell inner membrane;Cell membrane;Cytochrome c-type biogenesis;Direct protein sequencing;Disulfide bond;Electron transport;Membrane;NAD;Oxidoreductase;Redox-active center;Reference proteome;Signal;Transmembrane;Transmembrane helix;Transport	25.6793	25.7272	25.8361	25.6764	25.8339	25.7697	25.7475	25.76	0.0667221	0.0124645
TB	220	P09030	EX3	3D-structure;DNA damage;DNA repair;Exonuclease;Hydrolase;Magnesium;Metal-binding;Nuclease;Reference proteome	28.6339	28.7073	28.4734	28.7078	28.5824	28.5655	28.6049	28.6186	0.0575377	0.0137088
TB	220	P76330	YEDQ	Cell inner membrane;Cell membrane;Cellulose biosynthesis;GTP-binding;Magnesium;Membrane;Metal-binding;Nucleotide-binding;Reference proteome;Transferase;Transmembrane;Transmembrane helix	22.7184	22.7308	22.4882	22.3761	22.7583	22.8617	22.6458	22.6654	0.0397868	0.0195993
TB	220	P0ADE8	YGFZ	3D-structure;Cytoplasm;Direct protein sequencing;Folate-binding;Reference proteome;tRNA processing	30.1991	30.1528	30.2389	30.1945	30.2051	30.2132	30.1969	30.2043	0.103768	0.00733376
TB	220	P77808	CINAL	Reference proteome	27.1353	27.1628	27.359	27.271	27.2742	27.1517	27.219	27.2323	0.0565613	0.0132904
TB	220	P11458	NADA	4Fe-4S;Cytoplasm;Direct protein sequencing;Disulfide bond;Iron;Iron-sulfur;Metal-binding;Pyridine nucleotide biosynthesis;Redox-active center;Reference proteome;Transferase	22.0331	21.671	22.2246	22.3018	21.9871	21.7065	21.9762	21.9985	0.0317151	0.0222435
TB	220	P39165	YCHO	Periplasm;Reference proteome;Signal	21.25	20.8469	20.9775	20.8029	21.0002	21.3278	21.0248	21.0436	0.0327403	0.0187944
TB	220	P24255	RP54	3D-structure;Arginine metabolism;DNA-binding;DNA-directed RNA polymerase;Nucleotidyltransferase;Reference proteome;Sigma factor;Transcription;Transcription regulation;Transferase	25.7015	25.749	25.5177	25.6765	25.7352	25.5924	25.6561	25.668	0.0501429	0.0119457
TB	220	P0AAY6	YBJN	Reference proteome	23.1005	23.0854	23.2732	23.1752	23.1824	23.1286	23.153	23.162	0.0493274	0.00899633
TB	220	P0DMC5	RCSC	3D-structure;ATP-binding;Capsule biogenesis/degradation;Cell inner membrane;Cell membrane;Kinase;Membrane;Nucleotide-binding;Phosphoprotein;Reference proteome;Transferase;Transmembrane;Transmembrane helix;Two-component regulatory system	24.3938	24.4081	24.5535	24.3527	24.4989	24.5322	24.4518	24.4613	0.0429816	0.00947126
TB	220	P0ABD5	ACCA	3D-structure;ATP-binding;Cytoplasm;Direct protein sequencing;Fatty acid biosynthesis;Fatty acid metabolism;Lipid biosynthesis;Lipid metabolism;Nucleotide-binding;Reference proteome;Transferase	30.8043	30.8605	30.6524	30.8736	30.7163	30.7558	30.7724	30.7819	0.041325	0.00947889
TB	220	P0AED7	DAPE	Amino-acid biosynthesis;Cobalt;Diaminopimelate biosynthesis;Hydrolase;Lysine biosynthesis;Metal-binding;Reference proteome;Zinc	25.9563	25.9886	25.9566	26.0877	26.0618	25.7834	25.9672	25.9776	0.036108	0.0104459
TB	220	P24554	RADA	ATP-binding;DNA damage;DNA repair;DNA-binding;Hydrolase;Metal-binding;Nucleotide-binding;Reference proteome;Stress response;Zinc;Zinc-finger	26.9915	27.0546	27.0433	27.0547	27.1163	26.9413	27.0298	27.0374	0.0478102	0.00764847
TB	220	P0AA10	RL13	3D-structure;Direct protein sequencing;Reference proteome;Ribonucleoprotein;Ribosomal protein	32.6938	32.7176	32.889	32.7565	32.7743	32.7934	32.7668	32.7747	0.0432748	0.00791677
TB	220	P0AE16	AMPG	Cell inner membrane;Cell membrane;Cell wall biogenesis/degradation;Membrane;Reference proteome;Symport;Transmembrane;Transmembrane helix;Transport	23.2211	23.2986	23.5062	23.4141	23.3776	23.2632	23.342	23.3516	0.0337538	0.00964038
TB	220	P0A734	MINE	3D-structure;Cell cycle;Cell division;Reference proteome	27.4956	27.5813	27.2889	27.6723	27.432	27.2961	27.4553	27.4668	0.0277462	0.0115782
TB	220	P09029	PURK	3D-structure;ATP-binding;Direct protein sequencing;Ligase;Nucleotide-binding;Purine biosynthesis;Reference proteome	21.1834	21.6876	21.2354	21.7345	20.8034	21.6201	21.3688	21.386	0.0171238	0.0172284
TB	220	P77554	YAHJ	Reference proteome;Signal	24.4922	24.39	24.2714	24.3656	24.5147	24.2994	24.3845	24.3932	0.032538	0.00869052
TB	220	P0AG03	UBIX	Flavoprotein;FMN;Prenyltransferase;Reference proteome;Transferase	25.1643	25.0488	25.429	25.1306	25.1712	25.3722	25.214	25.2247	0.026372	0.0106246
TB	220	P19934	TOLA	3D-structure;Cell cycle;Cell division;Cell inner membrane;Cell membrane;Disulfide bond;Membrane;Reference proteome;Repeat;Transmembrane;Transmembrane helix	25.358	25.3548	25.3251	25.3797	25.326	25.3438	25.346	25.3498	0.0710479	0.00384649
TB	220	P63389	YHES	ATP-binding;Nucleotide-binding;Reference proteome;Repeat;Transport	27.9663	27.9276	27.8542	28.0002	27.936	27.8313	27.916	27.9225	0.0369672	0.00645701
TB	220	P0AA53	QMCA	Cell inner membrane;Cell membrane;Membrane;Reference proteome;Transmembrane;Transmembrane helix	25.5534	25.4584	25.8243	25.6622	25.5404	25.6606	25.6121	25.6211	0.0258211	0.00899951
TB	220	P16525	TUS	3D-structure;Cytoplasm;Direct protein sequencing;DNA replication;DNA-binding;Reference proteome	24.5705	24.9341	24.1643	24.5463	24.5705	24.5885	24.5563	24.5684	0.0180587	0.0120996
TB	220	P0A850	TIG	3D-structure;ADP-ribosylation;Cell cycle;Cell division;Chaperone;Cytoplasm;Direct protein sequencing;Isomerase;Reference proteome;Rotamase	34.2508	34.2517	34.2893	34.2136	34.1851	34.4123	34.264	34.2704	0.0296904	0.00640488
TB	220	P0A9G2	NHAR	Activator;Cytoplasm;DNA-binding;Reference proteome;Transcription;Transcription regulation	23.4478	23.5021	23.5288	23.3391	23.4513	23.7116	23.4929	23.5006	0.0230145	0.00777499
TB	220	P0ADF8	ILVN	3D-structure;Amino-acid biosynthesis;Branched-chain amino acid biosynthesis;Reference proteome;Transferase	26.4018	26.5016	25.8431	26.4488	26.06	26.2694	26.2488	26.2594	0.014995	0.0105788
TB	220	P75801	YLIF	Cell membrane;GTP-binding;Lipoprotein;Magnesium;Membrane;Metal-binding;Nucleotide-binding;Palmitate;Reference proteome;Signal;Transferase;Transmembrane;Transmembrane helix	21.9724	21.3458	21.5846	22.0538	21.3228	21.561	21.6343	21.6459	0.0135493	0.0115643
TB	220	P75828	YBJD	ATP-binding;Nucleotide-binding;Reference proteome	25.406	24.8952	25.0018	24.9775	25.2421	25.1098	25.101	25.1098	0.0169131	0.00883166
TB	220	P0A8U2	YAFD	Cytoplasm;Reference proteome	24.4916	24.6364	24.4595	24.5227	24.6473	24.4351	24.5292	24.535	0.0238533	0.00586001
TB	220	P0AAT4	YBDG	Cell inner membrane;Cell membrane;Ion channel;Ion transport;Membrane;Reference proteome;Transmembrane;Transmembrane helix;Transport	26.4846	26.2886	26.4669	26.4303	26.5527	26.2754	26.4134	26.4195	0.0198876	0.00607745
TB	220	P08331	CPDB	Direct protein sequencing;Hydrolase;Metal-binding;Multifunctional enzyme;Nucleotide-binding;Periplasm;Reference proteome;Signal	27.4415	27.3838	27.2774	27.4008	27.3634	27.3511	27.3676	27.3718	0.0280316	0.00419998
TB	220	P29217	YCEH	Acetylation;Reference proteome	27.2104	27.1636	27.4872	27.1681	27.3352	27.3749	27.287	27.2927	0.0158324	0.0056928
TB	220	P0A6I0	KCY	3D-structure;ATP-binding;Cytoplasm;Kinase;Nucleotide-binding;Reference proteome;Transferase	28.8527	28.8577	29.1501	28.8659	28.9738	29.0367	28.9535	28.9588	0.0157901	0.0052503
TB	220	P0ABG7	RODA	Cell inner membrane;Cell membrane;Cell shape;Cell wall biogenesis/degradation;Glycosyltransferase;Membrane;Peptidoglycan synthesis;Reference proteome;Transferase;Transmembrane;Transmembrane helix	25.2357	25.2274	24.9039	25.2633	25.145	24.9754	25.1223	25.1279	0.0133937	0.00557137
TB	220	P0ACL2	EXUR	DNA-binding;Reference proteome;Repressor;Transcription;Transcription regulation	26.1297	26.1579	26.4151	26.1515	26.2013	26.3649	26.2343	26.2392	0.014717	0.0049483
TB	220	P31666	YADE	Reference proteome;Signal	22.1802	22.4012	22.0788	22.2476	22.2487	22.1739	22.2201	22.2234	0.011229	0.00334803
TB	220	P0AA93	YPDA	ATP-binding;Cell inner membrane;Cell membrane;Kinase;Membrane;Nucleotide-binding;Phosphoprotein;Reference proteome;Transferase;Transmembrane;Transmembrane helix;Two-component regulatory system	24.5609	24.3269	24.2934	25.4865	24.634	23.0858	24.3937	24.4021	0.00386121	0.00835228
TB	220	P30871	3PASE	3D-structure;Hydrolase;Reference proteome	27.2333	27.1749	27.2182	27.0295	27.2819	27.3237	27.2088	27.2117	0.0101476	0.00288073
TB	220	P69908	DCEA	3D-structure;Decarboxylase;Direct protein sequencing;Lyase;Pyridoxal phosphate;Reference proteome	23.7223	23.8849	25.2905	23.1127	24.6657	25.1437	24.2993	24.3073	0.0033482	0.00808716
TB	220	P23876	FEPD	Cell inner membrane;Cell membrane;Ion transport;Iron;Iron transport;Membrane;Reference proteome;Transmembrane;Transmembrane helix;Transport	20.7059	20.9513	20.0496	20.7673	20.62	20.3339	20.5689	20.5737	0.00529667	0.00481224
TB	220	P26281	HPPK	3D-structure;ATP-binding;Direct protein sequencing;Folate biosynthesis;Kinase;Nucleotide-binding;Reference proteome;Transferase	22.4002	22.1996	22.4515	22.164	22.5811	22.3154	22.3504	22.3535	0.00692999	0.00304222
TB	220	P76086	PAAX	DNA-binding;Reference proteome;Repressor;Transcription;Transcription regulation	23.8004	23.5736	23.8815	23.8137	23.6159	23.8337	23.7518	23.7545	0.00746971	0.00262451
TB	220	P0AEI6	NUDJ	Hydrolase;Magnesium;Reference proteome	26.2831	26.2609	26.4496	26.2731	26.323	26.4032	26.3312	26.3331	0.00898998	0.00192833
TB	220	P0A8L5	YCGN	Reference proteome	21.997	21.9608	22.1332	21.8733	22.0598	22.1641	22.0304	22.0324	0.0067186	0.00204531
TB	220	P0A776	RPPH	3D-structure;Hydrolase;Magnesium;Manganese;Reference proteome;tRNA processing;Zinc	25.3913	25.3878	25.3228	25.3394	25.4196	25.3461	25.3673	25.3684	0.0103	0.00106239
TB	220	P76213	CHO	DNA damage;DNA excision;DNA repair;Excision nuclease;Hydrolase;Reference proteome;SOS response	21.0755	20.7782	21.3718	21.2139	20.7762	21.2424	21.0752	21.0775	0.0033206	0.0023187
TB	220	P76251	DMLA	Cytoplasm;Magnesium;Manganese;NAD;Oxidoreductase;Reference proteome	21.6449	21.6049	20.8186	21.2421	21.9941	20.841	21.3561	21.359	0.00220612	0.00291824
TB	220	P0A9F3	CYSB	Activator;Amino-acid biosynthesis;Cysteine biosynthesis;Cytoplasm;DNA-binding;Reference proteome;Transcription;Transcription regulation	27.4294	27.3017	27.3256	27.3548	27.379	27.3247	27.3522	27.3528	0.00458304	0.000591278
TB	220	P0ACS2	SOXR	2Fe-2S;3D-structure;Activator;DNA-binding;Iron;Iron-sulfur;Metal-binding;Reference proteome;Transcription;Transcription regulation	22.5159	22.5153	22.4537	22.5596	22.7524	22.1763	22.495	22.4961	0.00221425	0.00115649
TB	220	P0AD37	YFEC	Reference proteome	23.3725	23.2402	23.2982	23.4919	23.4772	22.9444	23.3037	23.3045	0.00152549	0.00086085
TB	220	P0A8C1	YBJQ	Reference proteome	24.8757	24.8025	25.3142	24.8133	25.0042	25.1753	24.9975	24.9976	0.000222399	0.000130335
TB	220	P63020	NFUA	4Fe-4S;Iron;Iron-sulfur;Metal-binding;Reference proteome;Stress response	29.3102	29.2232	29.3664	29.2176	29.2829	29.3997	29.3	29.3	0.00034009	7.05719e-05
TB	220	P0AEN1	FRE	3D-structure;Direct protein sequencing;FAD;Flavoprotein;FMN;Ion transport;Iron;Iron transport;NAD;NADP;Oxidoreductase;Reference proteome;Transport	27.8586	27.8126	27.779	27.8563	27.835	27.759	27.8167	27.8168	0.000381454	4.3869e-05
TB	220	P60651	SPEB	Hydrolase;Manganese;Metal-binding;Polyamine biosynthesis;Putrescine biosynthesis;Reference proteome;Spermidine biosynthesis	28.3213	28.3122	28.3145	28.3296	28.235	28.3833	28.316	28.316	0.000238455	-3.17891e-05
TB	220	P0ACK2	AGAR	DNA-binding;Reference proteome;Repressor;Transcription;Transcription regulation	26.0395	26.0515	26.1299	26.0321	26.0687	26.1199	26.0737	26.0736	0.000837738	-9.79106e-05
TB	220	P15640	PUR2	3D-structure;ATP-binding;Ligase;Magnesium;Manganese;Metal-binding;Nucleotide-binding;Purine biosynthesis;Reference proteome	26.5246	26.4314	26.5092	26.5052	26.4406	26.5185	26.4884	26.4881	0.0025716	-0.000295639
TB	220	P0AFK6	POTC	Cell inner membrane;Cell membrane;Membrane;Reference proteome;Transmembrane;Transmembrane helix;Transport	22.3151	22.0252	22.0187	22.3274	22.173	21.8558	22.1197	22.1187	0.00181126	-0.00094223
TB	220	P38135	FADK	ATP-binding;Cell membrane;Fatty acid metabolism;Ligase;Lipid metabolism;Magnesium;Membrane;Nucleotide-binding;Reference proteome	18.512	18.0287	15.9459	19.1588	15.0516	18.2655	17.4955	17.492	0.000780418	-0.0035305
TB	220	P0A9J4	PANE	3D-structure;Cytoplasm;Direct protein sequencing;NADP;Oxidoreductase;Pantothenate biosynthesis;Reference proteome	25.3697	26.3865	25.4285	26.3645	25.3711	25.4402	25.7283	25.7253	0.00212409	-0.00298945
TB	220	P0A7I0	RF1	3D-structure;Cytoplasm;Methylation;Protein biosynthesis;Reference proteome	27.3141	27.3464	27.4644	27.3239	27.3774	27.4204	27.375	27.3739	0.00643898	-0.00105031
TB	220	P45771	YRDD	Reference proteome	25.6917	25.706	25.3354	25.5177	25.5207	25.6881	25.5777	25.5755	0.00534571	-0.0021801
TB	220	P75777	YBHG	Coiled coil;Periplasm;Reference proteome;Signal	26.3517	26.3872	26.4212	26.4343	26.2887	26.4328	26.3867	26.3853	0.00901931	-0.00143305
TB	220	P06721	METC	3D-structure;Amino-acid biosynthesis;Cytoplasm;Direct protein sequencing;Lyase;Methionine biosynthesis;Pyridoxal phosphate;Reference proteome	23.5765	23.6178	23.2248	23.6594	23.483	23.2689	23.473	23.4704	0.00503315	-0.00258446
TB	220	P28249	ASMA	Periplasm;Reference proteome;Signal	25.7986	25.9044	25.9702	25.6901	26.0358	25.9406	25.891	25.8888	0.00628556	-0.00219536
TB	220	P0A7U3	RS19	3D-structure;Direct protein sequencing;Reference proteome;Ribonucleoprotein;Ribosomal protein;RNA-binding;rRNA-binding;tRNA-binding	31.8617	32.0041	32.0726	31.9594	31.6856	32.2836	31.9795	31.9762	0.00578806	-0.00324186
TB	220	P0AG71	RMUC	Coiled coil;DNA recombination;Reference proteome	25.5846	25.6625	25.2226	25.7183	25.3505	25.3904	25.4899	25.4864	0.00646478	-0.00352097
TB	220	P09053	AVTA	Aminotransferase;Cytoplasm;Pyridoxal phosphate;Reference proteome;Transferase	26.603	26.548	26.714	26.6178	26.5292	26.7112	26.6216	26.6194	0.0103377	-0.0022494
TB	220	P0AC62	GLRX3	3D-structure;Deoxyribonucleotide synthesis;Direct protein sequencing;Disulfide bond;Electron transport;Redox-active center;Reference proteome;Transport	29.2882	29.2443	29.3903	29.2544	29.2796	29.3824	29.3076	29.3055	0.0119238	-0.00210698
TB	220	P0AAQ2	YAJD	Hydrolase;Nuclease;Reference proteome	25.2291	24.95	25.5156	25.0862	25.183	25.4108	25.2316	25.2267	0.00851494	-0.00490697
TB	220	P0ADK8	YIBL	Cytoplasm;Reference proteome	27.6131	27.6016	27.4406	27.5977	27.4946	27.5538	27.5518	27.5487	0.0160687	-0.00306066
TB	220	P0A8M3	SYT	3D-structure;Acetylation;Aminoacyl-tRNA synthetase;Antibiotic resistance;ATP-binding;Cytoplasm;Ligase;Metal-binding;Nucleotide-binding;Protein biosynthesis;Reference proteome;Repressor;RNA-binding;Translation regulation;tRNA-binding;Zinc	30.6604	30.7218	30.7977	30.7019	30.6842	30.7856	30.7266	30.7239	0.0179972	-0.00273768
TB	220	P67826	CUTC	Copper;Cytoplasm;Reference proteome	25.7832	25.7468	25.6607	25.8372	25.6027	25.7401	25.7302	25.7267	0.0151818	-0.00353368
TB	220	P0A877	TRPA	3D-structure;Amino-acid biosynthesis;Aromatic amino acid biosynthesis;Direct protein sequencing;Lyase;Reference proteome;Tryptophan biosynthesis	26.1602	25.2997	26.3377	25.5573	26.1452	26.0669	25.9325	25.9231	0.00836653	-0.00940768
TB	220	P75966	RLUE	3D-structure;Isomerase;Reference proteome;rRNA processing	24.5272	24.5355	24.8418	24.5862	24.6163	24.6856	24.6348	24.6293	0.0169028	-0.00548108
TB	220	P0A935	MLTA	3D-structure;Cell outer membrane;Cell wall biogenesis/degradation;Direct protein sequencing;Lipoprotein;Lyase;Membrane;Palmitate;Reference proteome;Signal	26.9236	26.9688	26.7493	26.9338	26.8592	26.8351	26.8806	26.876	0.0207625	-0.00456047
TB	220	P23893	GSA	Cytoplasm;Isomerase;Porphyrin biosynthesis;Pyridoxal phosphate;Reference proteome	29.1895	29.1442	29.462	29.1485	29.2628	29.3604	29.2652	29.2572	0.0228499	-0.0079778
TB	220	P0AES6	GYRB	3D-structure;Antibiotic resistance;ATP-binding;Cytoplasm;Direct protein sequencing;DNA-binding;Isomerase;Magnesium;Metal-binding;Nucleotide-binding;Potassium;Reference proteome;Sodium;Topoisomerase	30.2929	30.2839	30.3281	30.3132	30.2505	30.3291	30.3016	30.2976	0.0501887	-0.00402069
TB	220	P76042	YCJN	Periplasm;Reference proteome;Signal;Transport	22.0659	21.8285	21.2014	21.7937	21.5526	21.711	21.6986	21.6858	0.0159254	-0.0128441
TB	220	P26648	FTSP	3D-structure;Cell cycle;Cell division;Direct protein sequencing;Periplasm;Reference proteome;Signal	26.8598	26.8487	26.8635	26.8664	26.7204	26.9653	26.8573	26.8507	0.0312758	-0.00661469
TB	220	P69346	YEFM	3D-structure;DNA-binding;Reference proteome;Repressor;Toxin-antitoxin system;Transcription;Transcription regulation	23.5787	23.4223	24.1119	23.6568	23.5879	23.8326	23.7043	23.6924	0.017777	-0.01183
TB	220	P0AD27	YEJM	3D-structure;Cell inner membrane;Cell membrane;Membrane;Reference proteome;Transmembrane;Transmembrane helix	25.4877	25.5975	25.7696	25.4243	25.8556	25.5452	25.6183	25.6084	0.0216081	-0.00987244
TB	220	P37615	YHHM	Reference proteome	28.388	27.0852	27.8974	27.7387	27.7692	27.8139	27.7902	27.7739	0.0141901	-0.0163161
TB	220	P0A7M2	RL28	3D-structure;Direct protein sequencing;Reference proteome;Ribonucleoprotein;Ribosomal protein;RNA-binding;rRNA-binding	32.0992	31.9699	31.9807	32.1527	31.9889	31.8849	32.0166	32.0088	0.029721	-0.00779661
TB	220	P24228	DACB	3D-structure;Antibiotic resistance;Cell cycle;Cell division;Cell shape;Cell wall biogenesis/degradation;Direct protein sequencing;Hydrolase;Peptidoglycan synthesis;Periplasm;Reference proteome;Signal	26.2492	26.2516	26.4586	26.3583	26.3803	26.1942	26.3198	26.3109	0.0328846	-0.00885582
TB	220	P22939	ISPA	3D-structure;Cytoplasm;Isoprene biosynthesis;Magnesium;Metal-binding;Reference proteome;Transferase	27.1948	27.06	27.006	27.1608	27.0327	27.0427	27.0869	27.0787	0.0399913	-0.00818761
TB	220	P0AG18	PURE	3D-structure;Direct protein sequencing;Isomerase;Purine biosynthesis;Reference proteome	24.0955	24.1621	24.2621	24.1381	24.1816	24.1782	24.1733	24.166	0.0494953	-0.00726954
TB	220	P69791	PTQA	3D-structure;Cytoplasm;Phosphoprotein;Phosphotransferase system;Reference proteome;Sugar transport;Transferase;Transport	20.656	20.6096	20.3566	20.7316	20.6361	20.2121	20.5407	20.5266	0.025621	-0.0141322
TB	220	P09831	GLTB	3Fe-4S;Amino-acid biosynthesis;Direct protein sequencing;FAD;Flavoprotein;FMN;Glutamate biosynthesis;Glutamine amidotransferase;Iron;Iron-sulfur;Metal-binding;NADP;Oxidoreductase;Reference proteome;Zymogen	28.363	28.2386	28.1695	28.295	28.2402	28.2107	28.257	28.2486	0.0467175	-0.00843048
TB	220	P76397	MDTA	Cell inner membrane;Cell membrane;Membrane;Reference proteome;Signal;Transport	24.4504	24.4442	24.5683	24.2481	24.5583	24.6159	24.4876	24.4741	0.0378214	-0.0135053
TB	220	P77488	DXS	3D-structure;Direct protein sequencing;Isoprene biosynthesis;Magnesium;Metal-binding;Reference proteome;Thiamine biosynthesis;Thiamine pyrophosphate;Transferase	28.7806	28.7708	28.9608	28.7685	28.8	28.9119	28.8374	28.8268	0.0481685	-0.010622
TB	220	P37329	MODA	3D-structure;Chromate resistance;Direct protein sequencing;Metal-binding;Molybdenum;Periplasm;Reference proteome;Signal;Transport;Tungsten	28.0924	27.9001	28.1625	27.9941	28.0764	28.0506	28.0517	28.0404	0.0470192	-0.0112807
TB	220	P0A940	BAMA	3D-structure;Cell adhesion;Cell outer membrane;Direct protein sequencing;Membrane;Reference proteome;Repeat;Signal;Transmembrane;Transmembrane beta strand	30.9703	30.9085	31.0136	30.9507	30.958	30.9632	30.9641	30.9573	0.0786645	-0.00685374
TB	220	P0AEC5	BARA	ATP-binding;Cell inner membrane;Cell membrane;Kinase;Membrane;Nucleotide-binding;Phosphoprotein;Reference proteome;Transcription;Transcription regulation;Transferase;Transmembrane;Transmembrane helix;Two-component regulatory system	24.4972	24.5318	24.7065	24.798	24.5514	24.3401	24.5785	24.5632	0.0352634	-0.0153522
TB	220	P0A6Q6	FABZ	3D-structure;Cytoplasm;Direct protein sequencing;Lipid A biosynthesis;Lipid biosynthesis;Lipid metabolism;Lyase;Reference proteome	29.7194	29.8493	29.7483	29.8782	29.7526	29.6532	29.7723	29.7613	0.0494937	-0.0109736
TB	220	P07639	AROB	Amino-acid biosynthesis;Aromatic amino acid biosynthesis;Cobalt;Cytoplasm;Lyase;Metal-binding;NAD;Nucleotide-binding;Reference proteome;Zinc	27.2695	27.1938	27.3395	27.2252	27.2541	27.2976	27.2676	27.259	0.0637706	-0.00862567
TB	220	P00960	SYGA	Aminoacyl-tRNA synthetase;ATP-binding;Cytoplasm;Ligase;Nucleotide-binding;Protein biosynthesis;Reference proteome	29.4076	29.347	29.4672	29.4259	29.4265	29.344	29.4073	29.3988	0.0666117	-0.00844574
TB	220	P30131	HYPF	3D-structure;Ligase;Metal-binding;Reference proteome;Zinc;Zinc-finger	21.0517	21.1393	20.4468	20.8309	20.7938	20.9516	20.8793	20.8587	0.0310335	-0.0205269
TB	220	P76938	EPMC	Monooxygenase;Oxidoreductase;Reference proteome	23.1535	22.8484	23.4518	22.9677	23.1599	23.2677	23.1513	23.1318	0.0337589	-0.019488
TB	220	P36767	RDGC	3D-structure;Cytoplasm;Direct protein sequencing;DNA recombination;Reference proteome	28.3695	28.3523	28.4161	28.3478	28.3526	28.4154	28.3793	28.3719	0.0905492	-0.00735919
TB	220	P39280	EPMB	4Fe-4S;Iron;Iron-sulfur;Isomerase;Metal-binding;Pyridoxal phosphate;Reference proteome;S-adenosyl-L-methionine	25.3269	25.2599	25.2539	25.2535	25.2646	25.3007	25.2803	25.2729	0.0954324	-0.00731341
TB	220	P0A7V0	RS2	3D-structure;Direct protein sequencing;Reference proteome;Ribonucleoprotein;Ribosomal protein	33.5537	33.6232	33.5693	33.67	33.5385	33.5063	33.5821	33.5716	0.0675626	-0.0105133
TB	220	P0AFJ7	PITA	Cell inner membrane;Cell membrane;Membrane;Phosphate transport;Reference proteome;Transmembrane;Transmembrane helix;Transport	26.9937	27.0543	26.6955	27.0236	26.9001	26.7652	26.9145	26.8963	0.0464491	-0.0181465
TB	220	Q47319	YFIP	Reference proteome	24.3173	24.3035	24.3069	24.4147	24.2963	24.1773	24.3093	24.2961	0.0669649	-0.0131798
TB	220	P60293	MUKF	3D-structure;Calcium;Cell cycle;Cell division;Chromosome partition;Cytoplasm;Direct protein sequencing;DNA condensation;Reference proteome	27.3719	27.4148	27.2628	27.4761	27.3723	27.1507	27.3498	27.333	0.0545951	-0.0167961
TB	220	P32053	INTA	DNA integration;DNA recombination;DNA-binding;Reference proteome;Viral genome integration;Virus entry into host cell	25.0349	25.0213	25.0384	24.7958	24.9347	25.3029	25.0315	25.0112	0.0460245	-0.0203737
TB	220	P75989	BLUR	DNA-binding;Reference proteome;Repressor;Transcription;Transcription regulation	24.1961	24.2924	21.6611	23.1195	24.4415	22.4243	23.3832	23.3284	0.0174017	-0.0547606
TB	220	P31120	GLMM	Direct protein sequencing;Isomerase;Magnesium;Metal-binding;Phosphoprotein;Reference proteome	29.9119	29.8385	29.9584	29.8675	29.936	29.8731	29.9029	29.8922	0.0925187	-0.0106996
TB	220	P0AEV1	RSSB	3D-structure;Phosphoprotein;Reference proteome;Stress response	23.5246	23.5575	24.1034	23.6131	23.7272	23.7729	23.7285	23.7044	0.0424877	-0.0241381
TB	220	P23909	MUTS	3D-structure;ATP-binding;DNA damage;DNA repair;DNA-binding;Nucleotide-binding;Reference proteome	28.7664	28.7115	28.9638	28.7472	28.8014	28.8442	28.8139	28.7976	0.0698997	-0.0163085
TB	220	P67430	NEMR	3D-structure;Disulfide bond;DNA-binding;Reference proteome;Repressor;Stress response;Transcription;Transcription regulation	22.9675	23.0298	23.0014	23.0354	22.9453	22.9878	22.9996	22.9895	0.115368	-0.0100549
TB	220	P0ACN4	ALLR	3D-structure;DNA-binding;Reference proteome;Repressor;Transcription;Transcription regulation	26.4262	26.3848	26.7447	26.3511	26.4908	26.6476	26.5185	26.4965	0.0533731	-0.0220547
TB	220	P37769	KDUD	NAD;Oxidoreductase;Reference proteome	21.812	22.2155	21.9851	21.989	21.8847	22.0747	22.0042	21.9828	0.0573218	-0.0214119
TB	220	P0A847	TGT	Direct protein sequencing;Glycosyltransferase;Metal-binding;Queuosine biosynthesis;Reference proteome;Transferase;tRNA processing;Zinc	29.4249	29.4096	29.4333	29.3668	29.3421	29.5172	29.4226	29.4087	0.0897612	-0.0139109
TB	220	P27829	WECC	NAD;Oxidoreductase;Reference proteome	27.966	28.0337	28.0669	28.0264	28.0233	27.985	28.0222	28.0115	0.119542	-0.0106716
TB	220	P31551	CAID	Direct protein sequencing;Lyase;Reference proteome	22.5068	22.2755	20.7177	22.6612	20.4892	22.1746	21.8333	21.775	0.022507	-0.058321
TB	220	P51025	SFGH1	Hydrolase;Reference proteome;Serine esterase	26.2203	26.156	26.3946	26.1907	26.2598	26.27	26.2569	26.2401	0.0784166	-0.0167999
TB	220	P30138	THIF	3D-structure;ATP-binding;Metal-binding;Nucleotide-binding;Nucleotidyltransferase;Reference proteome;Thiamine biosynthesis;Thioester bond;Transferase;Zinc	21.0312	21.2166	20.7129	20.942	21.2232	20.7032	20.9869	20.9561	0.0502389	-0.0307624
TB	220	P15993	AROP	Amino-acid transport;Cell inner membrane;Cell membrane;Membrane;Reference proteome;Transmembrane;Transmembrane helix;Transport	22.8908	22.7523	23.0017	22.7654	22.9228	22.8964	22.8816	22.8616	0.0813039	-0.0200272
TB	220	P63183	KUP	Cell inner membrane;Cell membrane;Ion transport;Membrane;Potassium;Potassium transport;Reference proteome;Symport;Transmembrane;Transmembrane helix;Transport	25.3351	25.2821	25.5716	25.4114	25.3894	25.3257	25.3963	25.3755	0.0789503	-0.0207462
TB	220	P0ABB8	ATMA	3D-structure;ATP-binding;Cell inner membrane;Cell membrane;Magnesium;Membrane;Metal-binding;Nucleotide-binding;Phosphoprotein;Reference proteome;Translocase;Transmembrane;Transmembrane helix	25.3579	25.2137	25.2677	25.2449	25.4014	25.1307	25.2798	25.259	0.0823642	-0.0207373
TB	220	P27434	RODZ	Cell inner membrane;Cell membrane;Cell shape;DNA-binding;Membrane;Reference proteome;Signal-anchor;Transmembrane;Transmembrane helix	28.711	28.7512	28.7122	28.7057	28.6731	28.7607	28.7248	28.7132	0.150888	-0.0116418
TB	220	P0ABU9	TOLQ	Cell cycle;Cell division;Cell inner membrane;Cell membrane;Membrane;Reference proteome;Transmembrane;Transmembrane helix	27.3179	27.2635	27.1119	27.2653	27.2723	27.0904	27.2311	27.2093	0.0903674	-0.0217438
TB	220	P0ADG7	IMDH	Acetylation;CBS domain;Direct protein sequencing;GMP biosynthesis;Metal-binding;NAD;Oxidoreductase;Potassium;Purine biosynthesis;Reference proteome;Repeat	31.2643	31.261	31.468	31.2531	31.3033	31.3724	31.3311	31.3096	0.100675	-0.0215047
TB	220	P37774	YECC	Amino-acid transport;ATP-binding;Cell inner membrane;Cell membrane;Membrane;Nucleotide-binding;Reference proteome;Translocase;Transport	24.2702	24.2214	24.6027	24.3631	24.3599	24.2869	24.3648	24.3366	0.0812841	-0.0281537
TB	220	P32695	DUSA	Direct protein sequencing;Flavoprotein;FMN;NADP;Oxidoreductase;Reference proteome;RNA-binding;tRNA processing;tRNA-binding	27.636	27.6532	27.5435	27.6442	27.6071	27.5295	27.6109	27.5936	0.132839	-0.0173194
TB	220	P33919	YEJH	3D-structure;ATP-binding;DNA damage;DNA repair;Helicase;Hydrolase;Nucleotide-binding;Reference proteome	23.6589	23.5922	23.9888	23.6723	23.6357	23.8398	23.7467	23.7159	0.07864	-0.0307414
TB	220	P0A7A5	PIMT	3D-structure;Cytoplasm;Direct protein sequencing;Methyltransferase;Reference proteome;S-adenosyl-L-methionine;Transferase	26.0969	26.0872	26.5353	26.3782	26.1315	26.1056	26.2398	26.2051	0.0708164	-0.03468
TB	220	P0AB10	YMBA	Cell outer membrane;Lipoprotein;Membrane;Palmitate;Reference proteome;Signal	23.4126	23.4758	23.3447	23.6214	23.4399	23.0686	23.411	23.3766	0.0722714	-0.0344429
TB	220	P0A9G6	ACEA	3D-structure;Direct protein sequencing;Glyoxylate bypass;Lyase;Magnesium;Manganese;Metal-binding;Phosphoprotein;Reference proteome;Tricarboxylic acid cycle	31.1264	31.0516	31.1081	31.0747	31.1221	31.0458	31.0954	31.0808	0.173935	-0.0145302
TB	220	P0AGL5	RATA	Reference proteome;Stress response;Toxin-antitoxin system	25.5709	25.7752	25.8491	25.5726	25.6167	25.9113	25.7317	25.7002	0.0825265	-0.0315018
TB	220	P0AFK4	POTB	Cell inner membrane;Cell membrane;Membrane;Reference proteome;Transmembrane;Transmembrane helix;Transport	22.7737	22.5856	22.0679	22.6802	22.4571	22.1571	22.4757	22.4315	0.0589283	-0.0442206
TB	220	P0A898	YBEY	3D-structure;Cytoplasm;Endonuclease;Hydrolase;Metal-binding;Nuclease;Reference proteome;Ribosome biogenesis;rRNA processing;Zinc	24.6124	24.5944	25.2122	24.4455	24.8013	25.036	24.8063	24.7609	0.0591338	-0.0453936
TB	220	P60390	RSMH	3D-structure;Cytoplasm;Direct protein sequencing;Methyltransferase;Reference proteome;rRNA processing;S-adenosyl-L-methionine;Transferase	28.0778	28.0702	28.2333	28.0543	28.1136	28.1498	28.1271	28.1059	0.129833	-0.0212008
TB	220	P37746	RFBX	Cell inner membrane;Cell membrane;Lipopolysaccharide biosynthesis;Membrane;Reference proteome;Transmembrane;Transmembrane helix;Transport	21.068	20.8547	20.8513	20.5978	21.1197	20.9463	20.9247	20.8879	0.0763738	-0.0367762
TB	220	P0ADV1	LPTA	3D-structure;Direct protein sequencing;Periplasm;Reference proteome;Signal;Transport	26.8021	26.748	26.8987	26.7427	26.7816	26.8619	26.8163	26.7954	0.136454	-0.0208263
TB	220	P03018	UVRD	3D-structure;ATP-binding;Direct protein sequencing;DNA damage;DNA repair;DNA replication;DNA-binding;Helicase;Hydrolase;Nucleotide-binding;Reference proteome;SOS response	27.5549	27.4958	27.787	27.4902	27.5703	27.6901	27.6126	27.5835	0.098137	-0.0290756
TB	220	P0A9W0	ULAR	Cytoplasm;DNA-binding;Reference proteome;Repressor;Transcription;Transcription regulation	24.938	24.7954	24.9851	24.931	24.8336	24.8868	24.9062	24.8838	0.129205	-0.0223783
TB	220	P00909	TRPC	3D-structure;Amino-acid biosynthesis;Aromatic amino acid biosynthesis;Decarboxylase;Direct protein sequencing;Isomerase;Lyase;Multifunctional enzyme;Reference proteome;Tryptophan biosynthesis	22.511	22.5784	22.0627	22.4863	22.4749	22.0649	22.384	22.342	0.0688648	-0.041996
TB	220	P0AF67	TSAE	ATP-binding;Cytoplasm;Magnesium;Metal-binding;Nucleotide-binding;Reference proteome;tRNA processing	27.1398	27.065	27.3014	27.0834	27.1238	27.2209	27.1687	27.1427	0.1172	-0.0260391
TB	220	P0AE52	BCP	Antioxidant;Direct protein sequencing;Disulfide bond;Oxidoreductase;Peroxidase;Redox-active center;Reference proteome	29.4654	29.4555	29.6868	29.4083	29.5071	29.6072	29.5359	29.5076	0.10791	-0.0283432
TB	220	P08179	PUR3	3D-structure;Direct protein sequencing;Purine biosynthesis;Reference proteome;Transferase	25.0206	24.9332	25.0457	24.9177	24.9098	25.0985	24.9998	24.9754	0.127292	-0.0244522
TB	220	P65556	YFCD	3D-structure;Hydrolase;Magnesium;Metal-binding;Reference proteome	27.1554	27.3476	27.3866	27.2901	27.3218	27.1985	27.2966	27.2701	0.119651	-0.0264161
TB	220	P0A8R0	RRAA	3D-structure;Cytoplasm;Reference proteome	27.9661	27.8627	28.3064	27.8815	28.0302	28.1083	28.0451	28.0067	0.0914729	-0.038407
TB	220	P77619	YFEW	Carboxypeptidase;Cell inner membrane;Cell membrane;Hydrolase;Membrane;Protease;Reference proteome;Transmembrane;Transmembrane helix	22.9907	22.4814	22.2378	22.8845	22.343	22.3202	22.57	22.5159	0.0652952	-0.054086
TB	220	P23871	HEMH	Cytoplasm;Direct protein sequencing;Heme biosynthesis;Iron;Lyase;Metal-binding;Porphyrin biosynthesis;Reference proteome	24.8176	24.8546	24.6776	24.5189	24.8701	24.8536	24.7833	24.7475	0.101559	-0.0357494
TB	220	P0AC19	FOLX	3D-structure;Direct protein sequencing;Isomerase;Reference proteome	27.103	27.183	27.5349	27.0421	27.288	27.3666	27.2736	27.2323	0.0893216	-0.0413755
TB	220	P0ABP8	DEOD	3D-structure;Acetylation;Direct protein sequencing;Glycosyltransferase;Reference proteome;Transferase	32.1387	32.1324	32.3115	32.0925	32.1675	32.2405	32.1942	32.1669	0.139301	-0.027331
TB	220	P25519	HFLX	3D-structure;ATP-binding;Cytoplasm;GTP-binding;Magnesium;Metal-binding;Nucleotide-binding;Reference proteome	27.4483	27.3983	27.3982	27.3471	27.4215	27.424	27.4149	27.3975	0.225324	-0.0174357
TB	220	P0A8Z0	YCIA	3D-structure;Hydrolase;Reference proteome	27.2306	27.1857	27.0965	27.206	27.1274	27.1112	27.1709	27.1482	0.175329	-0.0226936
TB	220	P0AC13	DHPS	3D-structure;Direct protein sequencing;Folate biosynthesis;Magnesium;Metal-binding;Reference proteome;Transferase	27.294	27.2202	27.3326	27.2821	27.2126	27.289	27.2823	27.2612	0.19729	-0.0210406
TB	220	P0ACB7	HEMY	Cell inner membrane;Cell membrane;Membrane;Porphyrin biosynthesis;Reference proteome;Repeat;TPR repeat;Transmembrane;Transmembrane helix	27.7717	27.7288	27.924	27.6381	27.8203	27.8687	27.8082	27.7757	0.129708	-0.0324408
TB	220	P23538	PPSA	ATP-binding;Direct protein sequencing;Kinase;Magnesium;Metal-binding;Nucleotide-binding;Reference proteome;Transferase	27.419	27.4278	27.6107	27.4211	27.4934	27.4607	27.4859	27.4584	0.155884	-0.0274448
TB	220	P0A9F1	MNTR	3D-structure;Activator;Cytoplasm;DNA-binding;Manganese;Reference proteome;Repressor;Transcription;Transcription regulation	23.9581	23.8451	22.9443	23.7266	23.81	22.9945	23.5825	23.5103	0.0606578	-0.0721194
TB	220	P37749	WBBI	Cytoplasm;Lipopolysaccharide biosynthesis;Reference proteome;Transferase	29.3596	29.4005	28.7696	29.2334	28.9251	29.2121	29.1766	29.1235	0.0827773	-0.0530663
TB	220	P0ACR4	YEIE	DNA-binding;Reference proteome;Transcription;Transcription regulation	24.6885	24.7069	24.5441	24.6521	24.5997	24.6106	24.6465	24.6208	0.18144	-0.0256856
TB	220	Q46798	YGER	Cell inner membrane;Cell membrane;Lipoprotein;Membrane;Palmitate;Reference proteome;Signal	26.1965	26.226	26.4387	26.1778	26.2894	26.2957	26.2871	26.2543	0.142302	-0.0327632
TB	220	P76538	YFEZ	Cell inner membrane;Cell membrane;Membrane;Reference proteome;Transmembrane;Transmembrane helix	19.4261	20.2681	19.8527	20.2788	19.2719	19.7814	19.849	19.7774	0.065835	-0.0715892
TB	220	P0AEK2	FABG	3D-structure;Calcium;Fatty acid biosynthesis;Fatty acid metabolism;Lipid biosynthesis;Lipid metabolism;Metal-binding;NADP;Oxidoreductase;Reference proteome	31.0864	31.0486	31.2719	31.1253	31.1414	31.0479	31.1357	31.1049	0.153894	-0.0307961
TB	220	P0CG19	RNPH	Reference proteome;RNA-binding;rRNA processing;tRNA processing;tRNA-binding	27.2217	27.2425	27.5567	27.2027	27.3157	27.3824	27.3403	27.3003	0.121211	-0.0399933
TB	220	P0A6X3	HFQ	3D-structure;Direct protein sequencing;DNA-binding;Reference proteome;RNA-binding;Stress response	29.1239	29.3084	28.367	28.918	28.5925	29.085	28.9331	28.8652	0.0739974	-0.067941
TB	220	P00956	SYI	Acetylation;Aminoacyl-tRNA synthetase;Antibiotic resistance;ATP-binding;Cytoplasm;Direct protein sequencing;Ligase;Metal-binding;Nucleotide-binding;Protein biosynthesis;Reference proteome;Zinc	31.0974	31.0962	31.201	31.1196	31.1251	31.0847	31.1316	31.1098	0.23107	-0.0217851
TB	220	P08401	CREC	ATP-binding;Cell inner membrane;Cell membrane;Kinase;Membrane;Nucleotide-binding;Phosphoprotein;Reference proteome;Transferase;Transmembrane;Transmembrane helix;Two-component regulatory system	21.4479	21.6105	21.1941	21.8044	21.2662	20.9967	21.4175	21.3558	0.0818908	-0.0617574
TB	220	P0ACC1	PRMC	3D-structure;Methyltransferase;Reference proteome;S-adenosyl-L-methionine;Transferase	22.3938	22.1463	22.763	22.3207	22.3397	22.4876	22.4344	22.3827	0.0992599	-0.0516942
TB	220	P02919	PBPB	3D-structure;Alternative initiation;Antibiotic resistance;Carboxypeptidase;Cell inner membrane;Cell membrane;Cell shape;Cell wall biogenesis/degradation;Direct protein sequencing;Glycosyltransferase;Hydrolase;Membrane;Multifunctional enzyme;Peptidoglycan synthesis;Protease;Reference proteome;Signal-anchor;Transferase;Transmembrane;Transmembrane helix	27.7042	27.6795	27.9789	27.651	27.7501	27.8427	27.7875	27.7479	0.131452	-0.0395896
TB	220	P76573	YFGI	Reference proteome	17.4515	17.6188	16.6295	17.2981	16.7511	17.4278	17.2333	17.159	0.0703349	-0.0742671
TB	220	P0ACV0	LPXL	Acyltransferase;Cell inner membrane;Cell membrane;Lipopolysaccharide biosynthesis;Membrane;Reference proteome;Transferase;Transmembrane;Transmembrane helix	26.8285	26.7443	26.9655	26.7934	26.8283	26.8258	26.8461	26.8159	0.1751	-0.0302169
TB	220	P21369	PNCA	Hydrolase;Metal-binding;Pyridine nucleotide biosynthesis;Reference proteome;Zinc	25.1145	24.9961	25.6245	25.0826	25.3782	25.1048	25.245	25.1885	0.0938251	-0.0564861
TB	220	P0C066	MLTC	3D-structure;Cell outer membrane;Cell wall biogenesis/degradation;Lipoprotein;Lyase;Membrane;Palmitate;Reference proteome;Signal	22.9189	23.2512	22.4313	23.2808	22.2869	22.8061	22.8671	22.7913	0.0712203	-0.0758502
TB	220	P37339	LHGO	Cell inner membrane;Cell membrane;Electron transport;FAD;Flavoprotein;Membrane;Oxidoreductase;Reference proteome;Transport	24.4978	24.4629	22.8984	24.514	23.1852	23.8538	23.953	23.851	0.0538953	-0.101999
TB	220	P23878	FEPC	ATP-binding;Cell inner membrane;Cell membrane;Ion transport;Iron;Iron transport;Membrane;Nucleotide-binding;Reference proteome;Transport	24.4972	24.5121	23.3857	24.1818	24.2108	23.763	24.1317	24.0519	0.0697526	-0.0798028
TB	220	P08390	USG	Direct protein sequencing;Reference proteome	27.4485	27.4069	27.6601	27.3633	27.5018	27.5366	27.5052	27.4672	0.149289	-0.037906
TB	220	P0AGE4	SSTT	Amino-acid transport;Cell inner membrane;Cell membrane;Direct protein sequencing;Membrane;Reference proteome;Symport;Transmembrane;Transmembrane helix;Transport	22.8467	22.8662	22.5963	22.8047	22.7562	22.6293	22.7698	22.73	0.145489	-0.039718
TB	220	P37773	MPL	ATP-binding;Cell cycle;Cell division;Cell shape;Cell wall biogenesis/degradation;Ligase;Magnesium;Nucleotide-binding;Peptidoglycan synthesis;Reference proteome;Secreted	29.0782	29.1213	29.2559	29.0866	29.053	29.2153	29.1518	29.1183	0.174355	-0.0335204
TB	220	P0ACS5	ZNTR	3D-structure;DNA-binding;Metal-binding;Reference proteome;Transcription;Transcription regulation;Zinc	24.62	24.5839	24.7535	24.5939	24.5906	24.6822	24.6525	24.6222	0.19465	-0.0302582
TB	220	P20966	PTFBC	Cell inner membrane;Cell membrane;Direct protein sequencing;Kinase;Membrane;Phosphoprotein;Phosphotransferase system;Reference proteome;Repeat;Sugar transport;Transferase;Transmembrane;Transmembrane helix;Transport	29.6497	29.5931	29.7219	29.5468	29.5972	29.7255	29.6549	29.6231	0.186767	-0.0317605
TB	220	P15286	FLK	Cell inner membrane;Cell membrane;Membrane;Reference proteome;Transmembrane;Transmembrane helix	22.4727	22.281	21.477	22.5084	22.1031	21.3546	22.0769	21.9887	0.0676518	-0.0882378
TB	220	P0A738	MOAC	3D-structure;Direct protein sequencing;Lyase;Molybdenum cofactor biosynthesis;Reference proteome	27.6257	27.5754	27.7326	27.5447	27.5822	27.7087	27.6446	27.6119	0.183308	-0.032657
TB	220	P24202	MRR	Direct protein sequencing;Reference proteome;Restriction system	26.6006	26.3409	26.5951	26.3014	26.6384	26.4583	26.5122	26.4661	0.130807	-0.046147
TB	220	P0ADK6	YIBA	3D-structure;Reference proteome	22.4995	22.7171	22.2927	22.3664	22.1726	22.7856	22.5031	22.4415	0.101185	-0.0615431
TB	220	P0A9Q5	ACCD	3D-structure;ATP-binding;Cytoplasm;Fatty acid biosynthesis;Fatty acid metabolism;Lipid biosynthesis;Lipid metabolism;Metal-binding;Nucleotide-binding;Reference proteome;RNA-binding;Transferase;Translation regulation;Zinc;Zinc-finger	30.02	29.9732	30.1062	30.0026	30.0035	30.0186	30.0331	30.0082	0.251408	-0.0249023
TB	220	P0ACC3	ERPA	Iron;Iron-sulfur;Metal-binding;Reference proteome	28.3261	28.247	28.5795	28.1712	28.3274	28.5074	28.3842	28.3353	0.128359	-0.0488415
TB	220	P75809	YBJI	Hydrolase;Magnesium;Metal-binding;Reference proteome	25.8503	25.873	25.973	25.8543	25.8689	25.8967	25.8988	25.8733	0.255156	-0.0254962
TB	220	P65367	YQCA	Electron transport;Flavoprotein;FMN;Reference proteome;Transport	24.3005	24.2796	24.2938	24.2303	24.2954	24.2923	24.2913	24.2727	0.350793	-0.0186431
TB	220	P06983	HEM3	3D-structure;Direct protein sequencing;Porphyrin biosynthesis;Reference proteome;Transferase	28.0684	28.0466	28.1593	28.0798	28.047	28.0735	28.0914	28.0668	0.275794	-0.0246722
TB	220	P0A8X2	YCEI	3D-structure;Direct protein sequencing;Periplasm;Reference proteome;Signal	25.4742	25.3181	25.3475	25.1246	25.4055	25.4706	25.3799	25.3336	0.148171	-0.0463492
TB	220	P23827	ECOT	3D-structure;Direct protein sequencing;Disulfide bond;Periplasm;Protease inhibitor;Reference proteome;Serine protease inhibitor;Signal	29.2245	29.2169	29.3961	29.1509	29.2062	29.3608	29.2791	29.2393	0.175946	-0.0398121
TB	220	P27111	CYNR	3D-structure;Activator;Cytoplasm;DNA-binding;Reference proteome;Repressor;Transcription;Transcription regulation	24.1123	23.9899	24.25	24.0967	24.1936	23.924	24.1174	24.0714	0.158279	-0.045976
TB	220	P0ADM4	YIDQ	Reference proteome;Signal	23.0672	23.188	23.969	22.8451	23.3476	23.7628	23.4081	23.3185	0.081654	-0.0895748
TB	220	P0A6C1	END4	3D-structure;DNA damage;DNA repair;Endonuclease;Hydrolase;Manganese;Metal-binding;Nuclease;Reference proteome;Zinc	26.8434	26.9668	26.973	26.8043	26.9225	26.9539	26.9278	26.8936	0.214025	-0.0342102
TB	220	P0A9M0	LON	3D-structure;ATP-binding;Cytoplasm;Direct protein sequencing;Hydrolase;Nucleotide-binding;Protease;Reference proteome;Serine protease;Stress response	31.1628	31.1569	31.1374	31.1291	31.0849	31.1765	31.1524	31.1301	0.332307	-0.022213
TB	220	P07822	FHUD	3D-structure;Direct protein sequencing;Ion transport;Iron;Iron transport;Periplasm;Reference proteome;Signal;Transport	24.5518	24.87	23.8507	24.8658	24.2171	23.9104	24.4242	24.3311	0.0796235	-0.0930614
TB	220	P0AB01	ELYC	Cell inner membrane;Cell membrane;Cell wall biogenesis/degradation;Membrane;Reference proteome;Transmembrane;Transmembrane helix	24.5579	24.4479	24.2511	24.5056	24.4824	24.0972	24.419	24.3617	0.131644	-0.0572516
TB	220	P13857	RIML	Acyltransferase;Cytoplasm;Reference proteome;Transferase	23.682	23.6264	23.4727	23.5946	23.571	23.5044	23.5937	23.5567	0.21032	-0.0370013
TB	220	P69423	TATC	Cell inner membrane;Cell membrane;Direct protein sequencing;Membrane;Protein transport;Reference proteome;Translocation;Transmembrane;Transmembrane helix;Transport	23.2413	23.2301	22.7627	23.1192	23.0405	22.8939	23.078	23.0178	0.129303	-0.0602042
TB	220	P36929	RSMB	3D-structure;Cytoplasm;Direct protein sequencing;Methyltransferase;Reference proteome;RNA-binding;rRNA processing;S-adenosyl-L-methionine;Transferase	27.4785	27.492	27.6335	27.455	27.482	27.5631	27.5346	27.5	0.228646	-0.0346076
TB	220	P76418	YEGU	Hydrolase;Reference proteome	24.3439	24.2809	23.7518	24.2397	23.9596	23.9731	24.1255	24.0575	0.118752	-0.0680497
TB	220	P0A7F9	QUEA	Cytoplasm;Queuosine biosynthesis;Reference proteome;S-adenosyl-L-methionine;Transferase	27.264	27.2267	27.3538	27.2192	27.2506	27.2856	27.2815	27.2518	0.283535	-0.0297661
TB	220	P06722	MUTH	3D-structure;Cytoplasm;Direct protein sequencing;DNA damage;DNA repair;Endonuclease;Hydrolase;Nuclease;Reference proteome	24.0948	23.953	23.9487	23.9311	23.7698	24.1397	23.9988	23.9469	0.167109	-0.0519969
TB	220	P0A8H8	YACG	3D-structure;Metal-binding;Reference proteome;Zinc	26.8271	26.8021	27.1844	26.797	26.8668	26.982	26.9379	26.8819	0.155344	-0.0559489
TB	220	P0A8R7	YCJF	Cell inner membrane;Cell membrane;Membrane;Reference proteome;Transmembrane;Transmembrane helix	24.2239	24.3641	24.5906	24.0651	24.3685	24.5503	24.3929	24.328	0.135019	-0.0649287
TB	220	P32680	YJAG	Reference proteome	27.087	27.0936	27.2402	27.0135	27.1171	27.1721	27.1403	27.1009	0.225179	-0.0393442
TB	220	P03030	LYSR	Activator;Cytoplasm;DNA-binding;Reference proteome;Repressor;Transcription;Transcription regulation	20.3116	19.8488	19.5784	20.3565	20.0681	18.9845	19.9129	19.803	0.0828507	-0.109915
TB	220	P0A8I5	TRMB	3D-structure;Methyltransferase;Reference proteome;S-adenosyl-L-methionine;Transferase;tRNA processing	27.3475	27.3557	27.2563	27.3676	27.2272	27.2597	27.3198	27.2848	0.262938	-0.0349776
TB	220	P0AEC0	YOAE	CBS domain;Cell inner membrane;Cell membrane;Membrane;Reference proteome;Repeat;Transmembrane;Transmembrane helix	22.8853	23.6429	22.9341	22.4107	23.4063	23.3371	23.1541	23.0514	0.0906661	-0.102774
TB	220	P64596	YRAP	Periplasm;Reference proteome;Repeat;Signal	28.4286	28.3906	28.7095	28.3207	28.4573	28.5819	28.5096	28.4533	0.169016	-0.0562604
TB	220	P04805	SYE	Aminoacyl-tRNA synthetase;ATP-binding;Cytoplasm;Direct protein sequencing;Ligase;Metal-binding;Nucleotide-binding;Phosphoprotein;Protein biosynthesis;Reference proteome;Zinc	30.4044	30.3935	30.4462	30.4303	30.3843	30.3548	30.4147	30.3898	0.384427	-0.0248795
TB	220	P0A7N1	RL31B	3D-structure;Reference proteome;Ribonucleoprotein;Ribosomal protein	22.8977	22.2583	21.1301	22.3897	21.9943	21.522	22.0954	21.9687	0.0776872	-0.126707
TB	220	Q93K97	ADPP	3D-structure;Direct protein sequencing;Hydrolase;Magnesium;Manganese;Metal-binding;Reference proteome	25.4859	25.4675	25.3682	25.5685	25.3564	25.2425	25.4405	25.3891	0.192754	-0.0514234
TB	220	P0ACM5	YEGW	DNA-binding;Reference proteome;Transcription;Transcription regulation	23.9557	23.9743	23.8881	23.7492	24.0521	23.8708	23.9394	23.8907	0.204723	-0.0486635
TB	220	P0ADX9	RSMD	3D-structure;Methyltransferase;Reference proteome;rRNA processing;S-adenosyl-L-methionine;Transferase	25.3581	25.5741	25.0608	25.4058	25.359	25.0098	25.331	25.2582	0.138498	-0.0727832
TB	220	P10442	RNH2	Cytoplasm;Direct protein sequencing;Endonuclease;Hydrolase;Manganese;Metal-binding;Nuclease;Reference proteome	25.6025	25.4746	25.2891	25.3426	25.465	25.4065	25.4554	25.4047	0.199919	-0.050677
TB	220	Q46802	YGEV	ATP-binding;DNA-binding;Nucleotide-binding;Reference proteome;Transcription;Transcription regulation;Two-component regulatory system	22.8908	22.8577	22.8194	22.6129	22.9368	22.8621	22.8559	22.8039	0.200201	-0.0520064
TB	220	P04993	RECD	3D-structure;ATP-binding;Direct protein sequencing;DNA damage;DNA repair;DNA-binding;Exonuclease;Helicase;Hydrolase;Nuclease;Nucleotide-binding;Reference proteome	24.85	24.5857	24.8675	24.7393	24.8635	24.5154	24.7677	24.7061	0.170579	-0.0616849
TB	220	P0ADN0	VIAA	Reference proteome	16.61	16.4299	18.7296	17.2776	16.3297	17.6766	17.2565	17.0946	0.0672724	-0.161861
TB	220	P0A6Y8	DNAK	3D-structure;Acetylation;ATP-binding;Cell inner membrane;Cell membrane;Chaperone;Cytoplasm;Direct protein sequencing;DNA replication;Membrane;Nucleotide-binding;Phosphoprotein;Reference proteome;Stress response	33.8834	33.8121	33.8169	33.7781	33.8241	33.8294	33.8375	33.8105	0.40562	-0.0269547
TB	220	P36553	HEM6	Cytoplasm;Direct protein sequencing;Heme biosynthesis;Manganese;Metal-binding;Oxidoreductase;Porphyrin biosynthesis;Reference proteome	24.8547	24.7598	24.726	24.8523	24.6782	24.6764	24.7802	24.7356	0.252846	-0.0445404
TB	220	P0ABI4	CORA	3D-structure;Cell inner membrane;Cell membrane;Cobalt;Ion transport;Magnesium;Manganese;Membrane;Reference proteome;Transmembrane;Transmembrane helix;Transport	27.8341	27.7757	28.0752	27.7559	27.8255	27.9362	27.895	27.8392	0.203946	-0.0557912
TB	220	P0A951	ATDA	3D-structure;Acyltransferase;Cytoplasm;Direct protein sequencing;Magnesium;Metal-binding;Reference proteome;Transferase	26.658	26.7038	26.5559	26.6537	26.5612	26.5873	26.6392	26.6007	0.303265	-0.03851
TB	220	P0A6K1	DAPF	3D-structure;Amino-acid biosynthesis;Cytoplasm;Isomerase;Lysine biosynthesis;Reference proteome	26.641	26.5168	26.9227	26.4804	26.6528	26.7471	26.6935	26.6268	0.17684	-0.066726
TB	220	P64448	YNBE	Reference proteome	22.7315	22.2809	21.6729	22.1898	22.3572	21.8185	22.2284	22.1218	0.111736	-0.106575
TB	220	P31064	YEDE	Cell inner membrane;Cell membrane;Membrane;Reference proteome;Transmembrane;Transmembrane helix	21.9279	21.7752	21.3719	21.9536	21.5309	21.3206	21.6917	21.6017	0.132867	-0.0899684
TB	220	P0AAG5	MDLB	ATP-binding;Cell inner membrane;Cell membrane;Membrane;Nucleotide-binding;Reference proteome;Translocase;Transmembrane;Transmembrane helix;Transport	22.9995	23.073	22.8272	22.9451	22.9446	22.8647	22.9666	22.9181	0.246888	-0.0484301
TB	220	P37759	RMLB1	Lipopolysaccharide biosynthesis;Lyase;NAD;Reference proteome	29.0482	29.1641	29.0908	29.1304	29.0156	29.0441	29.101	29.0634	0.319158	-0.0376333
TB	220	P12008	AROC	Amino-acid biosynthesis;Aromatic amino acid biosynthesis;Direct protein sequencing;FAD;Flavoprotein;FMN;Lyase;NADP;Reference proteome	26.259	26.1737	26.387	26.1433	26.2511	26.2817	26.2732	26.2254	0.253786	-0.0478528
TB	220	P0ABU0	MENB	3D-structure;Lyase;Menaquinone biosynthesis;Reference proteome	28.6694	28.6359	28.7709	28.6355	28.6184	28.7079	28.6921	28.6539	0.319058	-0.0381578
TB	220	P64426	YDDW	Cell membrane;Lipoprotein;Membrane;Palmitate;Reference proteome;Signal	22.7985	23.004	22.7003	22.8309	22.945	22.511	22.8343	22.7623	0.17268	-0.0719579
TB	220	P0ABS1	DKSA	3D-structure;Coiled coil;Cytoplasm;Direct protein sequencing;Metal-binding;Reference proteome;Zinc;Zinc-finger	30.3911	30.3573	30.5097	30.2812	30.3633	30.4712	30.4193	30.3719	0.263434	-0.0474288
TB	220	P08245	YCIH	3D-structure;Protein biosynthesis;Reference proteome;Translation regulation	25.9084	25.9247	26.0378	25.9299	25.8878	25.9432	25.957	25.9203	0.345808	-0.0366796
TB	220	P0AAI9	FABD	3D-structure;Acyltransferase;Direct protein sequencing;Fatty acid biosynthesis;Fatty acid metabolism;Lipid biosynthesis;Lipid metabolism;Reference proteome;Transferase	29.7366	29.7643	29.8598	29.7534	29.7415	29.7635	29.7869	29.7528	0.378218	-0.0340977
TB	220	P0AG24	SPOT	Cytoplasm;Hydrolase;Kinase;Manganese;Reference proteome;Transferase	26.9801	27.0358	29.2439	28.9667	26.8569	26.8482	27.7533	27.5573	0.0666197	-0.195993
TB	220	P28861	FENR	3D-structure;Cytoplasm;Direct protein sequencing;FAD;Flavoprotein;NADP;Nucleotide-binding;Oxidoreductase;Reference proteome	25.9182	25.8182	26.2059	25.8146	25.9577	25.9718	25.9807	25.9147	0.200972	-0.0660197
TB	220	P38051	MENF	3D-structure;Isomerase;Magnesium;Menaquinone biosynthesis;Metal-binding;Reference proteome	24.6267	24.7467	24.943	24.8578	24.5556	24.7031	24.7721	24.7055	0.202525	-0.0666498
TB	220	P52129	RNLA	3D-structure;Antiviral defense;Cytoplasm;Endonuclease;Hydrolase;Nuclease;Reference proteome;Toxin-antitoxin system	22.9647	22.7366	22.8805	23.347	23.2913	21.4829	22.8606	22.7071	0.0886217	-0.153536
TB	220	P07813	SYL	3D-structure;Aminoacyl-tRNA synthetase;ATP-binding;Cytoplasm;Ligase;Nucleotide-binding;Protein biosynthesis;Reference proteome	31.2965	31.2627	31.4488	31.2197	31.2987	31.3452	31.336	31.2879	0.285686	-0.0481091
TB	220	P0A8W2	SLYA	Activator;DNA-binding;Reference proteome;Repressor;Transcription;Transcription regulation;Virulence	26.5541	26.3453	26.9964	26.5014	26.3413	26.7759	26.6319	26.5395	0.149633	-0.0923951
TB	220	P0A8V6	FADR	3D-structure;Activator;Cytoplasm;Direct protein sequencing;DNA-binding;Fatty acid metabolism;Lipid metabolism;Reference proteome;Repressor;Transcription;Transcription regulation	26.6974	25.995	26.9658	26.0368	26.2794	26.9664	26.5528	26.4275	0.11308	-0.125219
TB	220	P0AAD8	TDCC	Amino-acid transport;Cell inner membrane;Cell membrane;Membrane;Reference proteome;Symport;Transmembrane;Transmembrane helix;Transport	21.4	21.4398	22.0478	21.3628	21.3857	21.8388	21.6292	21.5291	0.1424	-0.100139
TB	220	P0ACE7	HINT	3D-structure;Hydrolase;Nucleotide-binding;Reference proteome	27.909	27.8727	28.2255	27.6764	27.9998	28.0904	28.0024	27.9222	0.181352	-0.0802027
TB	220	P15078	CSTA	Cell inner membrane;Cell membrane;Membrane;Peptide transport;Protein transport;Reference proteome;Stress response;Transmembrane;Transmembrane helix;Transport	24.2731	24.1484	23.8437	24.3251	23.8466	23.8225	24.0884	23.9981	0.163821	-0.0903314
TB	220	P23367	MUTL	3D-structure;ATP-binding;DNA damage;DNA repair;Nucleotide-binding;Reference proteome	26.7461	26.6534	26.9071	26.7464	26.7226	26.6781	26.7689	26.7157	0.278432	-0.0531686
TB	220	P25539	RIBD	3D-structure;Hydrolase;Metal-binding;Multifunctional enzyme;NADP;Oxidoreductase;Reference proteome;Riboflavin biosynthesis;Zinc	28.0466	28.0146	28.2804	27.9032	28.0263	28.2043	28.1139	28.0446	0.223347	-0.0692565
TB	220	P0AD42	PGPC	Cell inner membrane;Cell membrane;Hydrolase;Lipid degradation;Lipid metabolism;Magnesium;Membrane;Metal-binding;Phospholipid degradation;Phospholipid metabolism;Reference proteome;Transmembrane;Transmembrane helix	22.2739	21.7399	21.6755	21.8925	21.5636	21.9423	21.8964	21.7995	0.1629	-0.0969416
TB	220	P0AF98	LPTF	3D-structure;Cell inner membrane;Cell membrane;Membrane;Reference proteome;Transmembrane;Transmembrane helix;Transport	26.0551	26.0512	26.0497	26.0732	26.0162	25.9652	26.052	26.0182	0.468497	-0.0338008
TB	220	P0A8G9	EX7S	Cytoplasm;Direct protein sequencing;Exonuclease;Hydrolase;Nuclease;Reference proteome	26.3392	26.1964	26.8363	26.1799	26.3816	26.522	26.4573	26.3612	0.166353	-0.0961526
TB	220	P0AB58	LAPB	Cell inner membrane;Cell membrane;Iron;Membrane;Metal-binding;Reference proteome;Repeat;Stress response;TPR repeat;Transmembrane;Transmembrane helix	23.5455	23.4712	23.4481	23.5006	23.6282	23.0848	23.4883	23.4045	0.19263	-0.083739
TB	220	P0AEW6	INGK	ATP-binding;Direct protein sequencing;Kinase;Nucleotide-binding;Reference proteome;Transferase	27.9523	27.9304	27.7838	27.9571	27.7871	27.7493	27.8888	27.8311	0.279925	-0.0577094
TB	220	P0AE18	MAP1	3D-structure;Aminopeptidase;Direct protein sequencing;Hydrolase;Metal-binding;Protease;Reference proteome	29.897	29.9904	29.6379	29.8599	29.6661	29.7882	29.8418	29.7714	0.230541	-0.07035
TB	220	P26647	PLSC	Acyltransferase;Cell inner membrane;Cell membrane;Direct protein sequencing;Formylation;Lipid biosynthesis;Lipid metabolism;Membrane;Phospholipid biosynthesis;Phospholipid metabolism;Reference proteome;Transferase	26.05	25.9224	26.1394	26.0634	25.9865	25.8914	26.0373	25.9804	0.285805	-0.0568326
TB	220	P28306	YCEG	3D-structure;Cell inner membrane;Cell membrane;Cell wall biogenesis/degradation;Lyase;Membrane;Reference proteome;Transmembrane;Transmembrane helix	25.7373	25.0001	25.9163	25.7207	25.7308	24.7853	25.5512	25.4123	0.12049	-0.138942
TB	220	P0A6B4	ALR1	3D-structure;Cell shape;Cell wall biogenesis/degradation;Isomerase;Peptidoglycan synthesis;Pyridoxal phosphate;Reference proteome	27.1762	27.1714	27.3497	27.1428	27.208	27.1958	27.2324	27.1822	0.334301	-0.0502122
TB	220	P0AG67	RS1	3D-structure;Acetylation;Chaperone;Cytoplasm;Direct protein sequencing;Phosphoprotein;Reference proteome;Repeat;Repressor;Ribonucleoprotein;Ribosomal protein;RNA-binding	34.2827	34.3333	34.3278	34.3353	34.1983	34.2858	34.3146	34.2731	0.407562	-0.0414619
TB	220	P16456	SELD	3D-structure;ATP-binding;Kinase;Magnesium;Nucleotide-binding;Reference proteome;Selenium;Transferase	29.7114	29.6879	29.8897	29.5901	29.7023	29.8106	29.763	29.701	0.276529	-0.0619926
TB	220	P0A953	FABB	3D-structure;Acyltransferase;Cytoplasm;Direct protein sequencing;Fatty acid biosynthesis;Fatty acid metabolism;Lipid biosynthesis;Lipid metabolism;Reference proteome;Transferase	32.5724	32.5548	32.8026	32.4876	32.5585	32.6875	32.6433	32.5779	0.263719	-0.0654081
TB	220	P23865	PRC	3D-structure;Cell inner membrane;Cell membrane;Hydrolase;Membrane;Protease;Reference proteome;Serine protease;Signal	27.9676	27.9416	28.0704	27.8899	27.9178	28.0254	27.9932	27.9444	0.356206	-0.0488129
TB	220	P69853	DMSD	3D-structure;Cell inner membrane;Cell membrane;Chaperone;Cytoplasm;Direct protein sequencing;Membrane;Reference proteome	22.1905	22.3508	22.294	22.08	22.4358	22.0957	22.2784	22.2039	0.233934	-0.0745602
TB	220	P06968	DUT	3D-structure;Cytoplasm;Direct protein sequencing;Hydrolase;Magnesium;Metal-binding;Nucleotide metabolism;Reference proteome	27.7162	27.5822	27.9878	27.498	27.7033	27.8347	27.7621	27.6787	0.209279	-0.083423
TB	220	P12282	MOEB	3D-structure;ATP-binding;Metal-binding;Molybdenum cofactor biosynthesis;Nucleotide-binding;Nucleotidyltransferase;Reference proteome;Transferase;Zinc	25.3286	25.3172	25.7822	25.12	25.4451	25.5726	25.476	25.3792	0.18052	-0.0967731
TB	220	P41409	RIHA	3D-structure;Glycosidase;Hydrolase;Reference proteome	23.9947	24.2161	24.7728	23.4316	24.5029	24.6118	24.3279	24.1821	0.120238	-0.145741
TB	220	P0AFU0	YEJB	Cell inner membrane;Cell membrane;Membrane;Reference proteome;Transmembrane;Transmembrane helix;Transport	22.2303	21.0926	20.6163	21.5211	20.8758	21.0612	21.3131	21.1527	0.112729	-0.160375
TB	220	P0AGH5	SAPC	Cell inner membrane;Cell membrane;Membrane;Reference proteome;Transmembrane;Transmembrane helix;Transport	22.5199	23.0301	23.0693	22.8887	22.7502	22.6977	22.8731	22.7789	0.194497	-0.0942033
TB	220	P06134	ADA	3D-structure;Activator;Direct protein sequencing;DNA damage;DNA repair;DNA-binding;Metal-binding;Methyltransferase;Multifunctional enzyme;Reference proteome;Transcription;Transcription regulation;Transferase;Zinc	17.625	17.4202	16.7857	16.9568	17.3406	17.1842	17.277	17.1605	0.158026	-0.116427
TB	220	P64540	YFCL	Reference proteome	27.5714	27.5354	27.7492	27.5253	27.5375	27.6203	27.6187	27.5611	0.326712	-0.057614
TB	220	P06965	DICC	Cell cycle;Cell division;DNA-binding;Reference proteome;Repressor;Transcription;Transcription regulation	18.666	18.6605	18.7222	18.3331	18.5135	18.9229	18.6829	18.5898	0.204627	-0.0930379
TB	220	P07024	USHA	3D-structure;Direct protein sequencing;Disulfide bond;Hydrolase;Metal-binding;Nucleotide-binding;Periplasm;Reference proteome;Signal;Zinc	27.4235	27.416	27.5195	27.3565	27.3936	27.4699	27.453	27.4067	0.418472	-0.0463359
TB	220	P0AF36	ZAPB	3D-structure;Acetylation;Cell cycle;Cell division;Coiled coil;Cytoplasm;Reference proteome;Septation	30.5355	30.4399	30.5534	30.3109	30.3959	30.6148	30.5096	30.4405	0.287174	-0.0690753
TB	220	P60624	RL24	3D-structure;Direct protein sequencing;Reference proteome;Ribonucleoprotein;Ribosomal protein;RNA-binding;rRNA-binding	32.1307	32.1827	31.7225	32.0543	31.8737	31.8348	32.012	31.9209	0.22128	-0.0910346
TB	220	P45552	YHFZ	Reference proteome	25.2532	24.9285	25.2142	24.867	24.9763	25.2776	25.132	25.0403	0.224003	-0.0916589
TB	220	P09169	OMPT	3D-structure;Aspartyl protease;Cell outer membrane;Direct protein sequencing;Hydrolase;Membrane;Protease;Reference proteome;Signal;Transmembrane;Transmembrane beta strand	29.3014	29.2068	29.6006	29.1277	29.2598	29.452	29.3696	29.2798	0.232643	-0.0897808
TB	220	P31460	DGOR	DNA-binding;Reference proteome;Repressor;Transcription;Transcription regulation	24.2721	24.3105	24.5028	24.4853	24.1186	24.2333	24.3618	24.2791	0.253135	-0.0827357
TB	220	P31455	YIDR	Reference proteome	25.9327	25.9258	25.8936	25.944	25.7609	25.8893	25.9174	25.8647	0.400945	-0.0526326
TB	220	P64585	YQJE	Cell inner membrane;Cell membrane;Membrane;Reference proteome;Transmembrane;Transmembrane helix	23.3434	23.1567	23.3306	23.1847	23.1342	23.3177	23.2769	23.2122	0.326597	-0.0646534
TB	220	P32681	YJAH	Reference proteome	23.017	22.603	23.1321	21.9154	22.8838	23.4514	22.9174	22.7502	0.128842	-0.167185
TB	220	P25745	MNMA	3D-structure;ATP-binding;Cytoplasm;Disulfide bond;Nucleotide-binding;Reference proteome;RNA-binding;Transferase;tRNA processing;tRNA-binding	27.7009	27.7474	27.7621	27.6967	27.6114	27.7578	27.7368	27.6886	0.44774	-0.0481853
TB	220	P0AFM6	PSPA	3D-structure;Cell inner membrane;Cell membrane;Coiled coil;Cytoplasm;Direct protein sequencing;Membrane;Reference proteome;Stress response	27.7786	27.7547	28.0617	27.6586	27.6274	28.0257	27.865	27.7706	0.22906	-0.0944252
TB	220	P0A8F0	UPP	3D-structure;Allosteric enzyme;Direct protein sequencing;Glycosyltransferase;GTP-binding;Magnesium;Nucleotide-binding;Reference proteome;Transferase	30.6818	30.6468	30.8813	30.6614	30.6824	30.6805	30.7366	30.6748	0.350131	-0.061849
TB	220	P0A720	KTHY	3D-structure;ATP-binding;Kinase;Nucleotide biosynthesis;Nucleotide-binding;Reference proteome;Transferase	25.3429	25.4326	25.3909	25.4453	25.2128	25.3244	25.3888	25.3275	0.354581	-0.0613378
TB	220	P0AA91	YEAY	Cell membrane;Lipoprotein;Membrane;Palmitate;Reference proteome;Signal	26.2484	26.2077	26.3684	26.1843	26.1858	26.2881	26.2748	26.2194	0.395272	-0.0554104
TB	220	P46130	YBHC	3D-structure;Aspartyl esterase;Cell outer membrane;Disulfide bond;Hydrolase;Lipoprotein;Membrane;Palmitate;Reference proteome;Signal	28.4171	28.3367	28.7807	28.3126	28.3702	28.5698	28.5115	28.4175	0.234906	-0.0939833
TB	220	P64506	YEBY	Reference proteome;Signal	26.6192	26.5156	26.7698	26.4402	26.5601	26.6809	26.6348	26.5604	0.298196	-0.0744546
TB	220	P0A9G8	MODE	3D-structure;Activator;Cytoplasm;Direct protein sequencing;DNA-binding;Metal-binding;Molybdenum;Reference proteome;Repeat;Repressor;Transcription;Transcription regulation;Transport	27.4786	27.3826	27.3025	27.2475	27.2368	27.4676	27.3879	27.3173	0.318291	-0.0705802
TB	220	P21889	SYD	3D-structure;Aminoacyl-tRNA synthetase;ATP-binding;Cytoplasm;Ligase;Nucleotide-binding;Protein biosynthesis;Reference proteome	31.2211	31.2087	31.2297	31.1939	31.2148	31.1762	31.2198	31.195	0.913707	-0.0248661
TB	220	P0AA97	YAEQ	3D-structure;Reference proteome	25.3765	25.3062	25.4847	25.2413	25.3819	25.3609	25.3891	25.328	0.377692	-0.0610962
TB	220	P76372	WZZB	Cell inner membrane;Cell membrane;Lipopolysaccharide biosynthesis;Membrane;Reference proteome;Transmembrane;Transmembrane helix	28.9575	29.0293	28.8499	28.9661	28.7562	28.9116	28.9456	28.878	0.342517	-0.0675863
TB	220	P0A993	F16PA	3D-structure;Allosteric enzyme;Carbohydrate metabolism;Cytoplasm;Direct protein sequencing;Hydrolase;Magnesium;Metal-binding;Nucleotide-binding;Reference proteome	28.1249	28.1132	28.0236	28.0457	27.9699	28.0934	28.0873	28.0363	0.456381	-0.050944
TB	220	P04949	FLIC	Bacterial flagellum;Direct protein sequencing;Reference proteome;Secreted	20.4817	20.3501	21.1228	20.6606	20.5062	20.4179	20.6515	20.5282	0.189453	-0.123289
TB	220	P0AF56	YJCO	Reference proteome;Repeat;Signal	22.1894	22.3013	22.3322	22.3517	22.2258	22.0061	22.2743	22.1946	0.293851	-0.079731
TB	220	P05824	RECN	ATP-binding;Cytoplasm;DNA damage;DNA repair;Nucleotide-binding;Reference proteome	24.4515	24.5416	23.3182	24.3195	24.0363	23.4331	24.1038	23.9296	0.136013	-0.174165
TB	220	P39286	RSGA	3D-structure;Cytoplasm;Direct protein sequencing;GTP-binding;Hydrolase;Metal-binding;Nucleotide-binding;Reference proteome;Ribosome biogenesis;RNA-binding;rRNA-binding;Zinc	26.9652	27.0093	26.7261	26.858	26.7807	26.8441	26.9002	26.8276	0.327814	-0.0726471
TB	220	P0A7X3	RS9	3D-structure;Direct protein sequencing;Reference proteome;Ribonucleoprotein;Ribosomal protein;RNA-binding;tRNA-binding	31.7477	31.8734	32.0695	31.8207	31.822	31.8253	31.8969	31.8227	0.325655	-0.0742048
TB	220	P0A805	RRF	3D-structure;Acetylation;Cytoplasm;Direct protein sequencing;Protein biosynthesis;Reference proteome	30.6375	30.6121	30.7558	30.6396	30.6212	30.5918	30.6685	30.6175	0.476187	-0.0509307
TB	220	P0ADE4	TAMA	3D-structure;Cell outer membrane;Direct protein sequencing;Membrane;Protein transport;Reference proteome;Signal;Translocation;Transmembrane;Transmembrane beta strand;Transport	26.3731	26.3018	26.6192	26.2713	26.3511	26.4301	26.4314	26.3508	0.308383	-0.0805397
TB	220	P45568	DXR	3D-structure;Cobalt;Isoprene biosynthesis;Magnesium;Manganese;Metal-binding;NADP;Oxidoreductase;Reference proteome	26.3525	26.4086	26.532	26.2114	26.4173	26.443	26.4311	26.3572	0.336894	-0.0738106
TB	220	P0A8A4	PSRP	Kinase;Nucleotide-binding;Reference proteome;Serine/threonine-protein kinase;Transferase	25.0106	25.0387	25.1597	24.8557	25.0229	25.1114	25.0697	24.9967	0.344149	-0.0729911
TB	220	P0ADY3	RL14	3D-structure;Direct protein sequencing;Reference proteome;Ribonucleoprotein;Ribosomal protein;RNA-binding;rRNA-binding	31.7645	31.7298	32.1427	31.6773	31.7998	31.8712	31.879	31.7828	0.267597	-0.0962543
TB	220	P75745	YBGK	3D-structure;ATP-binding;Hydrolase;Nucleotide-binding;Reference proteome	25.2407	25.0273	25.1831	24.8654	24.941	25.338	25.1504	25.0482	0.253913	-0.1022
TB	220	P0A6F9	CH10	3D-structure;Cell cycle;Cell division;Chaperone;Cytoplasm;Direct protein sequencing;Reference proteome	32.5775	32.5318	32.6813	32.4035	32.5443	32.6315	32.5969	32.5265	0.369056	-0.0704104
TB	220	P60872	YIDE	Cell membrane;Membrane;Reference proteome;Repeat;Transmembrane;Transmembrane helix;Transport	22.5183	22.5724	22.8067	22.2156	22.6485	22.7059	22.6325	22.5233	0.241453	-0.10914
TB	220	P0A944	RIMI	Acyltransferase;Cytoplasm;Reference proteome;Transferase	24.6214	24.9624	24.4678	24.8123	24.4176	24.4793	24.6839	24.5697	0.235234	-0.114159
TB	220	P00968	CARB	3D-structure;Amino-acid biosynthesis;Arginine biosynthesis;ATP-binding;Direct protein sequencing;Ligase;Manganese;Metal-binding;Nucleotide-binding;Pyrimidine biosynthesis;Reference proteome;Repeat	28.6171	28.5875	28.7616	28.5751	28.5862	28.6273	28.6554	28.5962	0.455293	-0.0591971
TB	220	P33363	BGLX	Glycosidase;Hydrolase;Periplasm;Reference proteome;Signal	28.428	28.3324	28.0196	28.1839	28.2506	28.0596	28.26	28.1647	0.283679	-0.0953019
TB	220	P33644	YFIH	3D-structure;Copper;Metal-binding;Oxidoreductase;Reference proteome	25.8473	25.6131	25.5761	25.6742	25.0661	25.8888	25.6788	25.543	0.200758	-0.135788
TB	220	P0A6Z3	HTPG	3D-structure;ATP-binding;Cell inner membrane;Cell membrane;Chaperone;Cytoplasm;Direct protein sequencing;Membrane;Nucleotide-binding;Phosphoprotein;Reference proteome;Stress response	31.9962	31.9807	31.8961	31.9231	31.9074	31.9104	31.9577	31.9136	0.630424	-0.0440426
TB	220	Q46925	CSDA	3D-structure;Direct protein sequencing;Lyase;Pyridoxal phosphate;Reference proteome;Transferase	26.2322	26.0732	26.2202	26.2165	25.9603	26.1155	26.1752	26.0974	0.358668	-0.0777766
TB	220	P37634	RLMJ	3D-structure;Methyltransferase;Reference proteome;RNA-binding;rRNA processing;S-adenosyl-L-methionine;Transferase	27.1008	27.115	27.2785	27.0597	27.0334	27.1897	27.1648	27.0943	0.399188	-0.0705083
TB	220	P09549	DEDD	Cell cycle;Cell division;Cell inner membrane;Cell membrane;Membrane;Reference proteome;Transmembrane;Transmembrane helix	25.6925	25.6107	25.5208	25.5643	25.5831	25.4935	25.608	25.5469	0.466562	-0.0610326
TB	220	P24205	LPXM	Acyltransferase;Cell inner membrane;Cell membrane;Lipopolysaccharide biosynthesis;Membrane;Reference proteome;Transferase;Transmembrane;Transmembrane helix	26.3954	26.3363	26.544	26.3878	26.3241	26.3668	26.4252	26.3596	0.435887	-0.0656853
TB	220	P75952	COMR	Copper;DNA-binding;Reference proteome;Repressor;Transcription;Transcription regulation	22.2531	22.4763	22.3016	21.9304	22.4782	22.2858	22.3437	22.2315	0.256138	-0.112235
TB	220	P0AGB0	SERB	Amino-acid biosynthesis;Hydrolase;Magnesium;Metal-binding;Reference proteome;Serine biosynthesis	27.0245	26.9817	27.0726	26.9196	26.9894	27.0184	27.0263	26.9758	0.570612	-0.0504964
TB	220	P0A6E1	AROL	Amino-acid biosynthesis;Aromatic amino acid biosynthesis;ATP-binding;Cytoplasm;Direct protein sequencing;Kinase;Magnesium;Metal-binding;Nucleotide-binding;Reference proteome;Transferase	24.9361	25.149	24.829	24.942	24.8616	24.8626	24.9714	24.8887	0.35132	-0.0826619
TB	220	P22333	ADD	Hydrolase;Metal-binding;Nucleotide metabolism;Reference proteome;Zinc	29.045	29.1159	29.1161	29.0982	28.9965	29.0322	29.0923	29.0423	0.586458	-0.0500151
TB	220	P0AB89	PUR8	3D-structure;Acetylation;Direct protein sequencing;Lyase;Purine biosynthesis;Reference proteome	29.4613	29.4716	29.6785	29.4098	29.471	29.5112	29.5371	29.464	0.404394	-0.0731246
TB	220	P21893	RECJ	Direct protein sequencing;Exonuclease;Hydrolase;Nuclease;Reference proteome	26.3711	26.2861	26.2016	26.2866	26.0869	26.2608	26.2863	26.2114	0.39781	-0.0748151
TB	220	P31133	POTF	3D-structure;Direct protein sequencing;Disulfide bond;Periplasm;Reference proteome;Signal;Transport	22.3733	22.5212	22.729	22.0524	22.7743	22.3968	22.5412	22.4078	0.223932	-0.133341
TB	220	P23331	KITH	Allosteric enzyme;ATP-binding;Cytoplasm;DNA synthesis;Kinase;Metal-binding;Nucleotide-binding;Reference proteome;Transferase;Zinc	28.1022	28.0841	28.3684	28.0014	28.1064	28.1844	28.1849	28.0974	0.341349	-0.0875352
TB	220	P0AG16	PUR1	3D-structure;Direct protein sequencing;Glutamine amidotransferase;Glycosyltransferase;Magnesium;Metal-binding;Purine biosynthesis;Reference proteome;Transferase	26.1518	26.0816	26.1326	26.1202	26.093	25.9838	26.122	26.0657	0.532035	-0.0563126
TB	220	P56258	WECF	Cell inner membrane;Cell membrane;Glycosyltransferase;Membrane;Reference proteome;Transferase	25.061	25.0291	24.8569	24.9862	24.9542	24.758	24.9823	24.8995	0.362188	-0.0828546
TB	220	P76341	HIUH	3D-structure;Direct protein sequencing;Hydrolase;Periplasm;Purine metabolism;Reference proteome;Signal	20.3854	20.3436	20.3392	20.3977	20.3207	20.1147	20.3561	20.2777	0.384532	-0.0783628
TB	220	P05804	BGLR	3D-structure;Direct protein sequencing;Glycosidase;Hydrolase;Reference proteome	24.096	23.9915	24.3661	23.7674	24.0507	24.2784	24.1512	24.0322	0.255441	-0.119047
TB	220	P36566	SMTA	Methyltransferase;Reference proteome;S-adenosyl-L-methionine;Transferase;tRNA processing	25.4293	25.435	24.9005	25.557	24.973	24.7762	25.2549	25.1021	0.200366	-0.152879
TB	220	P0A7N9	RL33	3D-structure;Direct protein sequencing;Methylation;Reference proteome;Ribonucleoprotein;Ribosomal protein;RNA-binding;tRNA-binding	28.6656	28.644	29.2682	28.3605	28.7098	29.0548	28.8593	28.7084	0.203351	-0.150907
TB	220	P0A9P4	TRXB	3D-structure;Cytoplasm;Direct protein sequencing;Disulfide bond;FAD;Flavoprotein;NADP;Oxidoreductase;Redox-active center;Reference proteome	30.012	29.9922	30.2714	29.9482	30.0074	30.0661	30.0919	30.0072	0.368014	-0.0846411
TB	220	P08555	DSDX	Amino-acid transport;Cell inner membrane;Cell membrane;Membrane;Reference proteome;Transmembrane;Transmembrane helix;Transport	21.2946	21.1272	19.347	18.8561	21.3964	20.6444	20.5896	20.299	0.107311	-0.290641
TB	220	P0ABD8	BCCP	3D-structure;Biotin;Direct protein sequencing;Fatty acid biosynthesis;Fatty acid metabolism;Lipid biosynthesis;Lipid metabolism;Reference proteome	30.8405	30.7823	31.2309	30.6663	30.8483	30.9937	30.9512	30.8361	0.271709	-0.115095
TB	220	P0AE01	TRMJ	3D-structure;Cytoplasm;Methyltransferase;Reference proteome;S-adenosyl-L-methionine;Transferase;tRNA processing	28.9452	28.8832	29.2184	28.8477	28.9121	29.0071	29.0156	28.9223	0.342057	-0.093317
TB	220	P0AFC0	NUDB	3D-structure;Folate biosynthesis;Hydrolase;Magnesium;Metal-binding;Reference proteome	23.2037	23.7556	23.482	23.5544	22.8668	23.5639	23.4804	23.3284	0.210133	-0.152074
TB	220	P0A8E1	YCFP	Reference proteome	27.9083	27.8791	28.1039	27.8795	27.8614	27.9277	27.9638	27.8896	0.433457	-0.0742137
TB	220	P75876	RLMI	3D-structure;Cytoplasm;Methyltransferase;Reference proteome;RNA-binding;rRNA processing;S-adenosyl-L-methionine;Transferase	27.0812	27.0715	27.1426	27.1649	26.7973	27.0534	27.0984	27.0052	0.348129	-0.0932096
TB	220	P0AC75	KDTA	Cell inner membrane;Cell membrane;Lipopolysaccharide biosynthesis;Membrane;Reference proteome;Signal-anchor;Transferase;Transmembrane;Transmembrane helix	26.2162	26.0897	26.1473	26.1686	26.1665	25.8275	26.151	26.0542	0.335574	-0.0968564
TB	220	P04036	DAPB	3D-structure;Amino-acid biosynthesis;Cytoplasm;Diaminopimelate biosynthesis;Direct protein sequencing;Lysine biosynthesis;NAD;NADP;Oxidoreductase;Reference proteome	28.1621	28.1904	28.3449	28.0739	28.0993	28.2798	28.2324	28.151	0.399919	-0.0814374
TB	220	P0AFF0	NUON	Cell inner membrane;Cell membrane;Membrane;NAD;Quinone;Reference proteome;Translocase;Transmembrane;Transmembrane helix;Transport;Ubiquinone	21.5564	21.3962	20.9563	21.6959	21.1522	20.5154	21.3029	21.1211	0.179306	-0.181794
TB	220	P0AGD7	SRP54	3D-structure;Cytoplasm;GTP-binding;Nucleotide-binding;Reference proteome;Ribonucleoprotein;RNA-binding;Signal recognition particle	29.5729	29.4957	29.73	29.4692	29.5159	29.5824	29.5995	29.5225	0.431501	-0.077013
TB	220	P39385	YJIN	Cell membrane;Membrane;Reference proteome;Transmembrane;Transmembrane helix	21.0874	20.7833	20.8531	21.0019	20.6577	20.7451	20.9079	20.8016	0.314357	-0.106344
TB	220	P0A9Z1	GLNB	3D-structure;Nucleotide-binding;Phosphoprotein;Reference proteome;Transcription;Transcription regulation	28.434	28.357	28.6056	28.3311	28.3575	28.463	28.4655	28.3839	0.414386	-0.0816345
TB	220	P27238	YFED	Reference proteome	22.1647	22.324	22.0189	22.2105	22.018	21.992	22.1692	22.0735	0.356054	-0.0956999
TB	220	P0A6T9	GCSH	3D-structure;Direct protein sequencing;Lipoyl;Reference proteome	27.2731	27.3203	27.723	26.8696	27.343	27.6457	27.4388	27.2861	0.223165	-0.15271
TB	220	P0AEM0	FKBX	3D-structure;Isomerase;Reference proteome;Rotamase	25.9968	26.009	25.496	25.8898	25.6704	25.5521	25.8339	25.7041	0.264752	-0.129841
TB	220	P17169	GLMS	3D-structure;Aminotransferase;Cytoplasm;Direct protein sequencing;Glutamine amidotransferase;Reference proteome;Repeat;Transferase	29.294	29.3236	29.3712	29.3396	29.2571	29.2227	29.3296	29.2731	0.613281	-0.0564779
TB	220	P69776	LPP	3D-structure;Cell outer membrane;Cell wall;Coiled coil;Direct protein sequencing;Formylation;Lipoprotein;Membrane;Palmitate;Peptidoglycan-anchor;Reference proteome;Repeat;Secreted;Signal	29.8246	29.653	30.1455	29.6494	29.7642	29.8616	29.8744	29.7584	0.300402	-0.115959
TB	220	P0AAX8	YBIS	Cell shape;Cell wall biogenesis/degradation;Direct protein sequencing;Glycosyltransferase;Hydrolase;Peptidoglycan synthesis;Periplasm;Reference proteome;Signal;Transferase	27.4683	27.4473	27.7323	27.4	27.441	27.534	27.5493	27.4583	0.383049	-0.0909945
TB	220	P24182	ACCC	3D-structure;ATP-binding;Biotin;Direct protein sequencing;Fatty acid biosynthesis;Fatty acid metabolism;Ligase;Lipid biosynthesis;Lipid metabolism;Nucleotide-binding;Reference proteome	31.2532	31.2378	31.4509	31.1962	31.1974	31.3089	31.314	31.2342	0.437725	-0.0797819
TB	220	P00962	SYQ	3D-structure;Aminoacyl-tRNA synthetase;ATP-binding;Cytoplasm;Direct protein sequencing;Ligase;Nucleotide-binding;Protein biosynthesis;Reference proteome	30.3192	30.2985	30.5181	30.2284	30.2773	30.3816	30.3786	30.2958	0.424127	-0.082805
TB	220	P07001	PNTA	3D-structure;Cell inner membrane;Cell membrane;Direct protein sequencing;Membrane;NAD;NADP;Nucleotide-binding;Reference proteome;Translocase;Transmembrane;Transmembrane helix	27.9703	27.9423	28.1786	27.8169	27.9567	28.0427	28.0304	27.9388	0.38842	-0.0916341
TB	220	P0AEQ1	GLCG	Reference proteome	24.3848	24.3607	24.3644	24.2655	24.3725	24.3222	24.37	24.3201	0.7182	-0.0499191
TB	220	P0AB87	FUCA	3D-structure;Arabinose catabolism;Carbohydrate metabolism;Fucose metabolism;Lyase;Metal-binding;Reference proteome;Zinc	21.9489	21.7633	22.0593	21.8774	21.7386	21.8795	21.9238	21.8318	0.396086	-0.0919768
TB	220	P08142	ILVB	Amino-acid biosynthesis;Branched-chain amino acid biosynthesis;FAD;Flavoprotein;Magnesium;Metal-binding;Reference proteome;Thiamine pyrophosphate;Transferase	28.48	28.5036	28.2903	28.3826	28.2616	28.3843	28.4246	28.3428	0.446302	-0.0817763
TB	220	P0A8Y3	YIHX	3D-structure;Hydrolase;Magnesium;Manganese;Metal-binding;Reference proteome	26.2536	26.267	26.1331	26.1328	26.1505	26.1874	26.2179	26.1569	0.599882	-0.061011
TB	220	P0A890	TUSA	3D-structure;Cytoplasm;Reference proteome;tRNA processing	27.154	27.0984	27.3582	27.0674	27.0475	27.221	27.2035	27.112	0.403685	-0.0915871
TB	220	P0AA43	RSUA	3D-structure;Direct protein sequencing;Isomerase;Reference proteome;RNA-binding;rRNA processing	27.3942	27.3448	27.5321	27.3212	27.2908	27.4272	27.4237	27.3464	0.482464	-0.0773087
TB	220	P0AAC8	ISCA	3D-structure;Iron;Metal-binding;Reference proteome	28.3398	28.2382	28.4829	28.2291	28.2987	28.2922	28.3536	28.2734	0.46701	-0.0802638
TB	220	P33221	PURT	3D-structure;Acetylation;ATP-binding;Direct protein sequencing;Magnesium;Metal-binding;Nucleotide-binding;Purine biosynthesis;Reference proteome;Transferase	25.0774	24.9368	25.1525	24.8845	24.9162	25.0963	25.0556	24.9657	0.419241	-0.0899048
TB	220	P0A7I4	RF3	3D-structure;Cytoplasm;Direct protein sequencing;GTP-binding;Nucleotide-binding;Protein biosynthesis;Reference proteome	29.5683	29.6203	29.6476	29.5789	29.5629	29.562	29.6121	29.5679	0.859323	-0.0441634
TB	220	P00811	AMPC	3D-structure;Antibiotic resistance;Direct protein sequencing;Hydrolase;Periplasm;Reference proteome;Signal	25.6307	25.6599	25.6001	25.6521	25.3914	25.5939	25.6302	25.5458	0.449456	-0.0844498
TB	220	P21645	LPXD	3D-structure;Acyltransferase;Antibiotic resistance;Direct protein sequencing;Lipid A biosynthesis;Lipid biosynthesis;Lipid metabolism;Reference proteome;Repeat;Transferase	27.8189	27.7351	28.1052	27.7674	27.7153	27.8621	27.8864	27.7816	0.364987	-0.104855
TB	220	P0A790	PAND	3D-structure;Autocatalytic cleavage;Cytoplasm;Decarboxylase;Direct protein sequencing;Lyase;Pantothenate biosynthesis;Pyruvate;Reference proteome;Schiff base;Zymogen	28.0714	27.9844	27.9793	27.8671	27.8338	28.0776	28.0117	27.9262	0.448774	-0.085509
TB	220	P08394	RECB	3D-structure;ATP-binding;Direct protein sequencing;DNA damage;DNA repair;DNA-binding;Exonuclease;Helicase;Hydrolase;Magnesium;Metal-binding;Nuclease;Nucleotide-binding;Reference proteome	24.5803	24.5562	24.4908	24.4489	24.5442	24.4567	24.5424	24.4833	0.659834	-0.0591602
TB	220	P0A6M2	DSBB	3D-structure;Cell inner membrane;Cell membrane;Chaperone;Disulfide bond;Electron transport;Membrane;Oxidoreductase;Redox-active center;Reference proteome;Transmembrane;Transmembrane helix;Transport	22.0321	22.5239	22.5023	21.8473	22.4717	22.2739	22.3528	22.1977	0.251799	-0.155116
TB	220	P0A8N3	SYK1	3D-structure;Aminoacyl-tRNA synthetase;ATP-binding;Cytoplasm;Direct protein sequencing;Ligase;Magnesium;Metal-binding;Nucleotide-binding;Protein biosynthesis;Reference proteome	30.4842	30.4405	30.5251	30.4539	30.4176	30.4361	30.4833	30.4359	0.826582	-0.047411
TB	220	P37440	UCPA	Oxidoreductase;Reference proteome	28.9885	28.9944	29.1518	29.01	28.9775	28.9318	29.0449	28.9731	0.546843	-0.0718231
TB	220	P0DMC7	RCSB	3D-structure;Activator;Capsule biogenesis/degradation;DNA-binding;Phosphoprotein;Reference proteome;Transcription;Transcription regulation;Two-component regulatory system	27.7435	27.7914	27.3695	27.6528	27.4497	27.4393	27.6348	27.5139	0.331134	-0.120897
TB	220	Q2MB16	YOBH	Reference proteome;Signal	24.9781	24.9722	25.113	24.9291	24.9381	24.9941	25.0211	24.9538	0.599562	-0.0673288
TB	220	P15005	MCRB	3D-structure;Alternative initiation;Direct protein sequencing;DNA-binding;Endonuclease;GTP-binding;Hydrolase;Nuclease;Nucleotide-binding;Reference proteome;Restriction system	24.055	23.9319	24.005	23.9325	23.974	23.9035	23.9973	23.9367	0.666822	-0.0606009
TB	220	P37902	GLTI	Amino-acid transport;Direct protein sequencing;Periplasm;Reference proteome;Signal;Transport	27.2401	27.208	27.3403	27.215	27.2618	27.0677	27.2628	27.1815	0.502228	-0.081288
TB	220	P0AEJ0	EMRB	Antibiotic resistance;Cell inner membrane;Cell membrane;Membrane;Reference proteome;Transmembrane;Transmembrane helix;Transport	21.6954	21.3186	22.0975	21.4014	21.6059	21.6371	21.7039	21.5481	0.262418	-0.155762
TB	220	P0A9N8	NRDG	4Fe-4S;Cytoplasm;Iron;Iron-sulfur;Metal-binding;Oxidoreductase;Reference proteome;S-adenosyl-L-methionine	20.9064	20.5798	20.3914	20.7132	20.4355	20.31	20.6259	20.4862	0.295025	-0.139686
TB	220	P0A832	SSRP	3D-structure;Cytoplasm;Direct protein sequencing;Reference proteome;RNA-binding	27.0473	26.9956	27.2421	26.9431	27.0071	27.0675	27.095	27.0059	0.462756	-0.0890992
TB	220	P06966	DICA	Cell cycle;Cell division;DNA-binding;Reference proteome;Repressor;Transcription;Transcription regulation	24.1887	24.1198	23.7857	24.0937	23.9226	23.6796	24.0314	23.8986	0.313819	-0.132794
TB	220	P37751	WBBK	Cell inner membrane;Cell membrane;Lipopolysaccharide biosynthesis;Membrane;Reference proteome;Transferase	26.3876	26.3837	26.3852	26.3782	26.3656	26.1726	26.3855	26.3055	0.529647	-0.0800133
TB	220	P37047	CDAR	Reference proteome;Transcription;Transcription regulation	20.7371	20.3431	20.2536	20.4055	20.1651	20.3699	20.4446	20.3135	0.32355	-0.131079
TB	220	P0AAH4	SAPD	ATP-binding;Cell inner membrane;Cell membrane;Ion transport;Membrane;Nucleotide-binding;Potassium;Potassium transport;Reference proteome;Transport	23.9632	24.3274	24.302	24.0443	24.1176	24.1015	24.1975	24.0878	0.386819	-0.109735
TB	220	P77398	ARNA	3D-structure;Antibiotic resistance;Lipid A biosynthesis;Lipid biosynthesis;Lipid metabolism;Lipopolysaccharide biosynthesis;Multifunctional enzyme;NAD;Oxidoreductase;Reference proteome;Transferase	20.086	20.8688	15.5285	19.6577	18.2747	17.1556	18.8278	18.3627	0.0912775	-0.465104
TB	220	P29131	FTSN	3D-structure;Cell cycle;Cell division;Cell inner membrane;Cell membrane;Disulfide bond;Membrane;Reference proteome;Repeat;Septation;Transmembrane;Transmembrane helix	27.532	27.5014	27.8291	27.2949	27.5452	27.6517	27.6208	27.4973	0.344113	-0.123524
TB	220	P11875	SYR	3D-structure;Aminoacyl-tRNA synthetase;ATP-binding;Cytoplasm;Direct protein sequencing;Ligase;Nucleotide-binding;Protein biosynthesis;Reference proteome	29.8331	29.7902	30.0057	29.7786	29.8401	29.762	29.8763	29.7936	0.519148	-0.0827522
TB	220	P0A800	RPOZ	3D-structure;Direct protein sequencing;DNA-directed RNA polymerase;Nucleotidyltransferase;Reference proteome;Transcription;Transferase	29.6001	29.574	29.5746	29.5175	29.464	29.5889	29.5829	29.5235	0.731965	-0.0594247
TB	220	P31680	DJLA	Cell inner membrane;Cell membrane;Chaperone;Membrane;Reference proteome;Transmembrane;Transmembrane helix	25.5328	25.5822	25.3968	25.4892	25.3705	25.4109	25.5039	25.4235	0.542559	-0.080424
TB	220	P27245	MARR	3D-structure;Antibiotic resistance;DNA-binding;Reference proteome;Repressor;Transcription;Transcription regulation	20.189	20.1797	19.4965	19.799	20.4214	18.9349	19.9551	19.7184	0.184965	-0.236673
TB	220	P0ACZ4	EVGA	3D-structure;Activator;Cytoplasm;DNA-binding;Phosphoprotein;Reference proteome;Transcription;Transcription regulation;Two-component regulatory system	25.8588	25.8528	25.871	25.8484	25.8181	25.8175	25.8609	25.828	1.33441	-0.0328712
TB	220	P45955	YBGF	3D-structure;Cell cycle;Cell division;Coiled coil;Periplasm;Reference proteome;Repeat;Signal;TPR repeat	26.9298	26.868	26.0371	26.6191	26.5407	26.0946	26.6116	26.4181	0.229064	-0.193509
TB	220	P10443	DPO3A	3D-structure;Cytoplasm;DNA replication;DNA-binding;DNA-directed DNA polymerase;Nucleotidyltransferase;Reference proteome;Transferase	26.9418	27.0181	27.1095	26.821	26.854	27.0918	27.0232	26.9223	0.441335	-0.100889
TB	220	P0AFW0	RFAH	3D-structure;DNA-binding;Reference proteome;Transcription;Transcription antitermination;Transcription regulation	24.6281	24.8508	24.4836	24.8014	24.3958	24.3456	24.6542	24.5143	0.319321	-0.139883
TB	220	P0AEP1	GALP	Cell inner membrane;Cell membrane;Membrane;Reference proteome;Sugar transport;Symport;Transmembrane;Transmembrane helix;Transport	26.9613	24.1969	28.0058	26.7213	23.3966	27.6545	26.388	25.9241	0.0964704	-0.463888
TB	220	P0A7N4	RL32	3D-structure;Direct protein sequencing;Reference proteome;Ribonucleoprotein;Ribosomal protein	30.9686	31.0566	30.6387	30.8574	30.6863	30.7573	30.888	30.767	0.370826	-0.120946
TB	220	P30864	YAFC	DNA-binding;Reference proteome;Transcription;Transcription regulation	24.9424	24.8836	24.8337	24.9158	24.4086	24.9226	24.8866	24.749	0.326807	-0.137579
TB	220	P04982	RBSD	Carbohydrate metabolism;Cytoplasm;Direct protein sequencing;Isomerase;Reference proteome	27.1769	27.1308	27.4748	26.8305	27.181	27.3413	27.2608	27.1176	0.316206	-0.143248
TB	220	P69829	PTSN	3D-structure;Cytoplasm;Kinase;Reference proteome;Transferase	26.017	26.1037	26.076	25.8945	26.0196	26.0575	26.0656	25.9905	0.606395	-0.0750599
TB	220	P00957	SYA	3D-structure;Acetylation;Aminoacyl-tRNA synthetase;ATP-binding;Cytoplasm;Direct protein sequencing;Ligase;Metal-binding;Nucleotide-binding;Protein biosynthesis;Reference proteome;RNA-binding;tRNA-binding;Zinc	31.4253	31.3766	31.5783	31.3243	31.3584	31.4418	31.4601	31.3748	0.53657	-0.085254
TB	220	P77338	MSCK	Cell inner membrane;Cell membrane;Coiled coil;Ion transport;Membrane;Potassium;Potassium transport;Reference proteome;Signal;Transmembrane;Transmembrane helix;Transport	26.9466	26.8467	26.956	26.881	26.8856	26.7607	26.9164	26.8424	0.618122	-0.0740223
TB	220	P39406	RSMC	3D-structure;Cytoplasm;Direct protein sequencing;Magnesium;Methyltransferase;Reference proteome;rRNA processing;S-adenosyl-L-methionine;Transferase	28.8271	28.7495	29.0456	28.6818	28.7105	28.8984	28.8741	28.7636	0.421879	-0.11048
TB	220	P28630	HOLA	3D-structure;Direct protein sequencing;DNA replication;DNA-directed DNA polymerase;Nucleotidyltransferase;Reference proteome;Transferase	24.7684	24.7367	24.9979	24.6738	24.7522	24.7843	24.8343	24.7368	0.478056	-0.0975501
TB	220	P0A7K6	RL19	3D-structure;Direct protein sequencing;Reference proteome;Ribonucleoprotein;Ribosomal protein;RNA-binding;rRNA-binding	32.4135	32.3523	32.4218	32.3903	32.3319	32.2707	32.3959	32.331	0.726482	-0.0649045
TB	220	P0ACD4	ISCU	3D-structure;Reference proteome	30.7746	30.7871	31.0623	30.5902	30.7814	30.8924	30.8746	30.7546	0.393148	-0.12001
TB	220	P20083	PARE	3D-structure;Antibiotic resistance;ATP-binding;DNA-binding;Isomerase;Magnesium;Metal-binding;Nucleotide-binding;Reference proteome;Topoisomerase	28.7754	28.7461	29.12	28.6642	28.7355	28.8727	28.8805	28.7575	0.384248	-0.123028
TB	220	P0ABV2	EXBD	3D-structure;Bacteriocin transport;Cell inner membrane;Cell membrane;Membrane;Protein transport;Reference proteome;Signal-anchor;Transmembrane;Transmembrane helix;Transport	25.8907	25.6983	25.6107	25.7773	25.7302	25.2481	25.7332	25.5852	0.322888	-0.148062
TB	220	P07118	SYV	Aminoacyl-tRNA synthetase;ATP-binding;Coiled coil;Cytoplasm;Direct protein sequencing;Ligase;Nucleotide-binding;Protein biosynthesis;Reference proteome	31.2935	31.3338	31.3803	31.2796	31.2127	31.3205	31.3359	31.2709	0.740584	-0.0649281
TB	220	P39321	TAMB	3D-structure;Cell inner membrane;Cell membrane;Direct protein sequencing;Formylation;Membrane;Reference proteome;Signal-anchor;Transmembrane;Transmembrane helix	27.3099	27.2358	27.4685	27.2155	27.3219	27.1971	27.3381	27.2448	0.518841	-0.0932185
TB	220	P30850	RNB	3D-structure;Acetylation;Cytoplasm;Exonuclease;Hydrolase;Nuclease;Reference proteome;RNA-binding	30.3291	30.3268	30.4219	30.2861	30.2753	30.3321	30.3593	30.2978	0.791718	-0.0614535
TB	220	P46122	YAJI	3D-structure;Cell membrane;Lipoprotein;Membrane;Palmitate;Reference proteome;Signal	22.7613	22.6686	22.7911	22.615	23.0442	21.9703	22.7403	22.5432	0.248389	-0.197166
TB	220	P06282	CDH	Cell inner membrane;Cell membrane;Hydrolase;Lipid biosynthesis;Lipid metabolism;Membrane;Phospholipid biosynthesis;Phospholipid metabolism;Reference proteome;Transmembrane;Transmembrane helix	26.8888	26.7882	27.0253	26.758	26.8289	26.8427	26.9007	26.8098	0.546458	-0.0909042
TB	220	P76170	YNFB	Reference proteome;Signal	25.8919	25.8369	25.9613	25.8278	25.8399	25.8354	25.8967	25.8343	0.796563	-0.0623735
TB	220	P76049	YCJY	3D-structure;Reference proteome	22.3778	21.8644	21.9033	21.6513	22.1589	21.8402	22.0485	21.8835	0.302685	-0.165016
TB	220	P0AAH8	SAPF	ATP-binding;Cell inner membrane;Cell membrane;Membrane;Nucleotide-binding;Reference proteome;Transport	24.8532	24.8084	25.0755	24.7474	24.7906	24.8894	24.9123	24.8091	0.484282	-0.103191
TB	220	P0A8W0	NANR	DNA-binding;Reference proteome;Repressor;Transcription;Transcription regulation	27.3945	27.3425	26.9234	27.1039	27.111	27.0421	27.2201	27.0857	0.37394	-0.134472
TB	220	P31802	NARP	Activator;ATP-binding;DNA-binding;Nitrate assimilation;Nucleotide-binding;Phosphoprotein;Reference proteome;Repressor;Transcription;Transcription regulation;Two-component regulatory system	25.6355	25.7478	25.5686	25.6716	25.4536	25.534	25.6506	25.5531	0.52048	-0.0975939
TB	220	P52062	YGGW	4Fe-4S;Chaperone;Cytoplasm;Heme;Iron;Iron-sulfur;Metal-binding;Reference proteome;S-adenosyl-L-methionine	25.133	25.1167	25.6137	24.9223	25.5837	24.7655	25.2878	25.0905	0.263266	-0.19732
TB	220	P0A7Z4	RPOA	3D-structure;Acetylation;ADP-ribosylation;Direct protein sequencing;DNA-directed RNA polymerase;Nucleotidyltransferase;Reference proteome;Transcription;Transferase	32.878	32.9615	33.1568	32.8056	32.8714	32.9922	32.9987	32.8898	0.477652	-0.108994
TB	220	P52102	YFHL	3D-structure;4Fe-4S;Electron transport;Iron;Iron-sulfur;Metal-binding;Reference proteome;Repeat;Transport	22.1605	22.2842	21.952	22.147	21.9307	21.959	22.1322	22.0122	0.434164	-0.119972
TB	220	P0ACW6	YDCH	Reference proteome	23.607	23.4817	23.8003	23.1763	23.5556	23.7019	23.6297	23.4779	0.345554	-0.151726
TB	220	P02358	RS6	3D-structure;Acetylation;Direct protein sequencing;Reference proteome;Ribonucleoprotein;Ribosomal protein;RNA-binding;rRNA-binding	32.9128	32.9503	33.0187	32.9436	32.8721	32.8632	32.9606	32.893	0.776957	-0.0676308
TB	220	P31554	LPTD	3D-structure;Cell outer membrane;Direct protein sequencing;Disulfide bond;Membrane;Reference proteome;Signal	29.8673	29.8504	30.0149	29.7474	29.8337	29.8863	29.9109	29.8225	0.598549	-0.0884247
TB	220	P0A9F9	METR	3D-structure;Activator;Amino-acid biosynthesis;Cytoplasm;DNA-binding;Methionine biosynthesis;Reference proteome;Repressor;Transcription;Transcription regulation	24.8764	24.8421	25.3204	24.7346	24.8368	25.0189	25.013	24.8634	0.355349	-0.149511
TB	220	P36680	ZAPD	3D-structure;Cell cycle;Cell division;Cytoplasm;Reference proteome;Septation	26.3909	26.3537	26.433	26.348	26.2662	26.3645	26.3925	26.3262	0.805675	-0.0663319
TB	220	P0AE06	ACRA	3D-structure;Antibiotic resistance;Cell inner membrane;Cell membrane;Coiled coil;Lipoprotein;Membrane;Palmitate;Reference proteome;Signal;Transport	30.2103	30.2088	30.2998	30.1098	30.1131	30.2523	30.2396	30.1584	0.659674	-0.0812442
TB	220	P0AEP3	GALU	3D-structure;Direct protein sequencing;Magnesium;Nucleotidyltransferase;Reference proteome;Transferase	30.5241	30.2346	30.3586	30.2241	30.2404	30.3357	30.3724	30.2667	0.510111	-0.105724
TB	220	P68398	TADA	3D-structure;Hydrolase;Metal-binding;Reference proteome;tRNA processing;Zinc	24.1137	24.1433	23.3682	23.8652	23.6106	23.5784	23.875	23.6847	0.285012	-0.190308
TB	220	P31063	YEDD	Cell membrane;Lipoprotein;Membrane;Palmitate;Reference proteome;Signal	27.9781	27.9001	28.2032	27.8252	27.9356	27.982	28.0271	27.9142	0.480495	-0.112899
TB	220	P64606	MLAE	Cell inner membrane;Cell membrane;Membrane;Reference proteome;Transmembrane;Transmembrane helix;Transport	24.6804	24.4253	24.5986	24.4767	24.4187	24.5103	24.5681	24.4685	0.552246	-0.0995585
TB	220	P39304	ULAD	3D-structure;Carbohydrate metabolism;Decarboxylase;Lyase;Magnesium;Metal-binding;Reference proteome	18.9159	19.5053	20.4051	19.8545	18.9806	19.1821	19.6088	19.3391	0.205465	-0.269719
TB	220	P77260	YDFI	NAD;Oxidoreductase;Reference proteome	22.2176	22.4938	22.7013	22.2551	22.2708	22.4566	22.4709	22.3275	0.392154	-0.143412
TB	220	P0A962	ASPG1	3D-structure;Allosteric enzyme;Cytoplasm;Hydrolase;Reference proteome	26.6173	26.6189	26.8536	26.6135	26.5172	26.6425	26.6966	26.5911	0.533713	-0.105524
TB	220	P77726	YAJR	Cell inner membrane;Cell membrane;Membrane;Reference proteome;Transmembrane;Transmembrane helix;Transport	25.8585	25.6968	23.2339	25.3231	25.3259	22.8467	24.9297	24.4985	0.134125	-0.431167
TB	220	P37903	USPF	Direct protein sequencing;Reference proteome	26.5906	26.4419	26.8371	26.3834	26.5173	26.574	26.6232	26.4915	0.440087	-0.131658
TB	220	P0A968	CSPD	Cytoplasm;Direct protein sequencing;DNA replication inhibitor;DNA-binding;Reference proteome;RNA-binding;Toxin	26.8612	26.731	26.8537	26.5148	26.7205	26.8517	26.8153	26.6957	0.488046	-0.11967
TB	220	P37691	YIBQ	Reference proteome;Signal	24.787	24.2438	24.7996	24.2165	24.4635	24.6218	24.6101	24.4339	0.333383	-0.17616
TB	220	P0A9X1	ZNUC	ATP-binding;Cell inner membrane;Cell membrane;Ion transport;Membrane;Nucleotide-binding;Reference proteome;Translocase;Transport;Zinc;Zinc transport	24.2562	24.1217	24.5464	24.1341	24.2455	24.1437	24.3081	24.1745	0.44017	-0.133657
TB	220	P76234	YEAE	Reference proteome	21.6479	21.716	21.824	21.6509	21.6264	21.6622	21.7293	21.6465	0.72364	-0.0827955
TB	220	P0ADK0	YIAF	Reference proteome	27.4794	27.4377	27.5036	27.1938	27.4367	27.4629	27.4736	27.3645	0.54991	-0.109119
TB	220	P23874	HIPA	3D-structure;Antibiotic resistance;ATP-binding;Direct protein sequencing;DNA-binding;Kinase;Nucleotide-binding;Phosphoprotein;Reference proteome;Repressor;Serine/threonine-protein kinase;Toxin-antitoxin system;Transferase	23.3766	23.4467	23.0286	22.8747	23.4106	23.0476	23.2839	23.111	0.352314	-0.172998
TB	220	P39297	BSMA	Cell membrane;Lipoprotein;Membrane;Palmitate;Reference proteome;Signal;Stress response	22.103	21.9519	22.3465	21.7924	21.9738	22.179	22.1338	21.9817	0.401868	-0.152079
TB	220	P0A9A6	FTSZ	3D-structure;ADP-ribosylation;Cell cycle;Cell division;Cytoplasm;Direct protein sequencing;GTP-binding;Nucleotide-binding;Reference proteome;Septation	30.6886	30.6623	30.7387	30.6227	30.6492	30.6491	30.6965	30.6403	1.09615	-0.056179
TB	220	P27303	EMRA	Antibiotic resistance;Cell inner membrane;Cell membrane;Coiled coil;Membrane;Reference proteome;Transmembrane;Transmembrane helix;Transport	28.1369	28.1445	28.2817	28.0937	28.1377	28.0818	28.1877	28.1044	0.766232	-0.0832876
TB	220	P0A6R0	FABH	3D-structure;Acyltransferase;Cytoplasm;Direct protein sequencing;Fatty acid biosynthesis;Fatty acid metabolism;Lipid biosynthesis;Lipid metabolism;Multifunctional enzyme;Reference proteome;Transferase	29.0935	29.102	29.2123	29.0933	29.0386	29.0458	29.1359	29.0593	0.848869	-0.0766818
TB	220	P27298	OPDA	Hydrolase;Metal-binding;Metalloprotease;Protease;Reference proteome;Zinc	29.8976	29.8381	29.8016	29.7779	29.789	29.7823	29.8458	29.7831	1.04575	-0.0626825
TB	220	P0A988	DPO3B	3D-structure;Alternative promoter usage;Cytoplasm;DNA replication;DNA-binding;DNA-directed DNA polymerase;Nucleotidyltransferase;Reference proteome;Transferase	28.5541	28.3909	28.6093	28.4259	28.3986	28.4354	28.5181	28.42	0.669375	-0.0981293
TB	220	P0AAT6	IOJAP	Cytoplasm;Reference proteome;Repressor;Translation regulation	28.094	28.2275	27.8574	28.0036	27.8475	27.9291	28.0596	27.9267	0.494462	-0.132886
TB	220	P0A927	TSX	3D-structure;Cell outer membrane;Ion transport;Membrane;Porin;Reference proteome;Signal;Transmembrane;Transmembrane beta strand;Transport	28.2996	28.4678	28.1382	28.3082	27.9817	28.1862	28.3019	28.1587	0.459033	-0.143193
TB	220	P0ACG1	STPA	3D-structure;Chaperone;Cytoplasm;DNA-binding;Reference proteome;RNA-binding;Transcription;Transcription regulation	30.3271	30.2332	30.4832	30.1962	30.2552	30.2733	30.3478	30.2416	0.624899	-0.106288
TB	220	P45748	TSAC	3D-structure;ATP-binding;Cytoplasm;Nucleotide-binding;Nucleotidyltransferase;Reference proteome;Ribosome biogenesis;RNA-binding;rRNA processing;Transferase;tRNA processing;tRNA-binding	27.724	27.7067	27.8125	27.6064	27.6241	27.7453	27.7477	27.6586	0.749973	-0.0891158
TB	220	P77265	MDLA	ATP-binding;Cell inner membrane;Cell membrane;Membrane;Nucleotide-binding;Reference proteome;Translocase;Transmembrane;Transmembrane helix;Transport	22.8882	23.114	22.4909	22.7686	22.6819	22.5103	22.831	22.6536	0.377477	-0.177465
TB	220	P45532	TUSD	3D-structure;Cytoplasm;Reference proteome;Transferase;tRNA processing	22.5071	22.5464	23.0386	22.1094	22.6371	22.7297	22.6974	22.4921	0.327316	-0.205335
TB	220	P0A7Y4	RNH	3D-structure;Cytoplasm;Direct protein sequencing;Endonuclease;Hydrolase;Magnesium;Metal-binding;Nuclease;Reference proteome	24.6034	24.6211	25.0344	24.4528	24.6589	24.6739	24.753	24.5952	0.426987	-0.157775
TB	220	P18811	MALI	DNA-binding;Reference proteome;Repressor;Transcription;Transcription regulation	23.8255	23.6154	23.9648	23.5846	23.7467	23.6791	23.8019	23.6702	0.516639	-0.131755
TB	220	P0A6B7	ISCS	2Fe-2S;3D-structure;Cytoplasm;Direct protein sequencing;Iron;Iron-sulfur;Metal-binding;Pyridoxal phosphate;Reference proteome;Transferase;tRNA processing	31.4488	31.3938	31.4679	31.3558	31.3908	31.3844	31.4368	31.377	1.14153	-0.059859
TB	220	P40711	ARFB	3D-structure;Cytoplasm;Hydrolase;Reference proteome;Translation regulation	22.1003	22.5579	20.5984	21.0519	21.3531	21.8435	21.7522	21.4162	0.20426	-0.336023
TB	220	P0A6P1	EFTS	3D-structure;Cytoplasm;Direct protein sequencing;Elongation factor;Protein biosynthesis;Reference proteome	33.8614	33.7942	34.0978	33.6724	33.7747	33.9044	33.9178	33.7838	0.515963	-0.133991
TB	220	P06972	FHUB	Cell inner membrane;Cell membrane;Ion transport;Iron;Iron transport;Membrane;Reference proteome;Transmembrane;Transmembrane helix;Transport	22.3733	22.5982	22.8301	22.6355	22.3995	22.2667	22.6005	22.4339	0.416324	-0.166606
TB	220	Q46906	YGCP	Reference proteome	18.9207	18.0902	17.9347	18.031	18.1013	18.1232	18.3152	18.0852	0.304694	-0.230006
TB	220	P0ABC9	BETT	Cell inner membrane;Cell membrane;Membrane;Reference proteome;Stress response;Transmembrane;Transmembrane helix;Transport	23.7935	23.7063	23.7544	23.3927	23.9887	23.2981	23.7514	23.5598	0.368052	-0.191541
TB	220	P0AEW4	CPDA	cAMP;Direct protein sequencing;Hydrolase;Metal-binding;Nucleotide-binding;Reference proteome	24.6209	24.5299	24.8013	24.4032	24.47	24.6702	24.6507	24.5144	0.530466	-0.136255
TB	220	P0A840	SURE	Cobalt;Cytoplasm;Hydrolase;Magnesium;Manganese;Metal-binding;Nickel;Nucleotide-binding;Reference proteome;Zinc	26.0643	25.9821	26.2756	25.9354	25.9503	26.0614	26.1073	25.9824	0.579844	-0.124959
TB	220	P0A9S5	GLDA	3D-structure;Direct protein sequencing;Glycerol metabolism;Metal-binding;NAD;Oxidoreductase;Reference proteome;Zinc	24.3384	24.09	24.7739	24.1804	24.3173	24.1358	24.4008	24.2111	0.385146	-0.189613
TB	220	P0AG44	RL17	3D-structure;Direct protein sequencing;Reference proteome;Ribonucleoprotein;Ribosomal protein	32.6644	32.605	32.9193	32.5842	32.5924	32.6324	32.7296	32.603	0.578179	-0.126587
TB	220	P05791	ILVD	4Fe-4S;Amino-acid biosynthesis;Branched-chain amino acid biosynthesis;Direct protein sequencing;Iron;Iron-sulfur;Lyase;Metal-binding;Reference proteome	27.7751	27.7669	27.9393	27.699	27.73	27.7608	27.8271	27.7299	0.75815	-0.0971718
TB	220	P0AAI5	FABF	3D-structure;Acyltransferase;Direct protein sequencing;Fatty acid biosynthesis;Fatty acid metabolism;Lipid biosynthesis;Lipid metabolism;Reference proteome;Transferase	30.2875	30.2113	30.4626	30.1828	30.1798	30.2584	30.3205	30.207	0.652115	-0.113459
TB	220	P58094	YCIX	Reference proteome	20.5166	20.5815	20.3406	20.6493	19.3603	20.5843	20.4796	20.198	0.264278	-0.281612
TB	220	P27305	GLUQ	3D-structure;Aminoacyl-tRNA synthetase;ATP-binding;Ligase;Metal-binding;Nucleotide-binding;Reference proteome;Zinc	24.3019	24.4658	24.8186	24.3393	24.3819	24.3775	24.5288	24.3662	0.458213	-0.162511
TB	220	P0A7E3	PYRE	3D-structure;Direct protein sequencing;Glycosyltransferase;Magnesium;Pyrimidine biosynthesis;Reference proteome;Transferase	23.9703	23.784	24.3311	23.8921	24.0619	23.5312	24.0285	23.8284	0.373951	-0.20006
TB	220	P0AE70	MAZF	3D-structure;ADP-ribosylation;Antiviral defense;DNA-binding;Endonuclease;Hydrolase;Nuclease;Quorum sensing;Reference proteome;Repressor;RNA-binding;Stress response;Toxin-antitoxin system;Transcription;Transcription regulation;Translation regulation	24.0779	24.0495	24.2777	23.8911	24.0146	24.1166	24.135	24.0074	0.587392	-0.127624
TB	220	P17952	MURC	3D-structure;ATP-binding;Cell cycle;Cell division;Cell shape;Cell wall biogenesis/degradation;Cytoplasm;Direct protein sequencing;Ligase;Nucleotide-binding;Peptidoglycan synthesis;Reference proteome	28.4765	28.4511	28.5651	28.401	28.4345	28.4286	28.4976	28.4214	0.990928	-0.0761935
TB	220	P11553	FUCK	ATP-binding;Carbohydrate metabolism;Fucose metabolism;Kinase;Nucleotide-binding;Reference proteome;Transferase	23.1471	22.5652	23.2053	22.3784	22.7427	23.1002	22.9725	22.7405	0.326913	-0.232063
TB	220	P0AEQ6	GLNP	Amino-acid transport;Cell inner membrane;Cell membrane;Membrane;Reference proteome;Transmembrane;Transmembrane helix;Transport	16.4871	23.6493	21.6392	16.8609	23.2293	19.3531	20.5919	19.8144	0.0986426	-0.777412
TB	220	P24232	HMP	3D-structure;Cytoplasm;Detoxification;Direct protein sequencing;FAD;Flavoprotein;Heme;Iron;Metal-binding;NAD;NADP;Oxidoreductase;Oxygen transport;Reference proteome;Transport	26.6027	26.5013	26.3036	26.369	26.3939	26.2562	26.4692	26.3397	0.593677	-0.129471
TB	220	P0AFJ1	PHNA	Reference proteome	26.7709	26.7692	26.8937	26.6137	26.7134	26.79	26.8113	26.7057	0.737967	-0.105577
TB	220	P0AE91	CREA	Reference proteome;Signal	27.9458	27.9383	28.3381	27.7668	27.8791	28.0674	28.074	27.9044	0.462401	-0.169628
TB	220	P0A8F4	URK	ATP-binding;Cytoplasm;Kinase;Nucleotide-binding;Reference proteome;Transferase	27.6057	27.8572	27.7494	27.6912	27.4632	27.6563	27.7374	27.6036	0.588077	-0.133879
TB	220	P37052	YCHJ	Reference proteome	25.6784	25.6572	25.7837	25.6247	25.6239	25.6259	25.7065	25.6249	0.977375	-0.0815741
TB	220	P21338	RNI	3D-structure;Cytoplasm;Direct protein sequencing;Disulfide bond;Endonuclease;Hydrolase;Lyase;Nuclease;Periplasm;Reference proteome;Signal	27.0521	27.108	27.2682	27.03	26.9432	27.1008	27.1428	27.0247	0.677563	-0.118104
TB	220	P0AGI8	TRKA	Cell inner membrane;Cell membrane;Direct protein sequencing;Ion transport;Membrane;NAD;Potassium;Potassium transport;Reference proteome;Repeat;Transport	26.7439	26.6678	26.8445	26.6523	26.652	26.669	26.7521	26.6578	0.850946	-0.0943152
TB	220	P0ADW3	YHCB	Cell inner membrane;Cell membrane;Membrane;Reference proteome;Transmembrane;Transmembrane helix	29.6886	29.5954	29.8792	29.5013	29.5432	29.7068	29.7211	29.5838	0.587011	-0.137319
TB	220	P07862	DDLB	3D-structure;ATP-binding;Cell shape;Cell wall biogenesis/degradation;Cytoplasm;Direct protein sequencing;Ligase;Magnesium;Manganese;Metal-binding;Nucleotide-binding;Peptidoglycan synthesis;Reference proteome	27.6609	27.6512	27.8148	27.6152	27.5976	27.624	27.709	27.6123	0.83791	-0.0966886
TB	220	Q46927	TCDA	3D-structure;ATP-binding;Ligase;Membrane;Nucleotide-binding;Reference proteome;Transmembrane;Transmembrane helix	26.0149	26.106	26.361	25.9627	26.0075	26.0873	26.1607	26.0191	0.573469	-0.141506
TB	220	P19642	PTOCB	Cell inner membrane;Cell membrane;Kinase;Membrane;Phosphotransferase system;Reference proteome;Sugar transport;Transferase;Transmembrane;Transmembrane helix;Transport	22.3864	22.041	21.9379	21.9931	22.16	21.6048	22.1218	21.9193	0.402294	-0.202459
TB	220	P0ABQ4	DYR	3D-structure;Antibiotic resistance;Direct protein sequencing;Methotrexate resistance;NADP;One-carbon metabolism;Oxidoreductase;Reference proteome;Trimethoprim resistance	27.009	27.0032	27.0191	26.9949	26.8781	26.9269	27.0104	26.9333	1.05951	-0.0770976
TB	220	P07648	RECC	3D-structure;ATP-binding;Direct protein sequencing;DNA damage;DNA repair;DNA-binding;Exonuclease;Helicase;Hydrolase;Nuclease;Nucleotide-binding;Reference proteome	25.177	25.2161	25.4521	25.1735	25.2001	25.0768	25.2817	25.1501	0.632803	-0.131636
TB	220	P27832	WECD	Acyltransferase;Reference proteome;Transferase	22.9379	23.0777	23.2785	22.9207	22.9425	23.0143	23.098	22.9592	0.605454	-0.138874
TB	220	P24242	ASCG	3D-structure;DNA-binding;Reference proteome;Repressor;Transcription;Transcription regulation	23.6291	24.1029	23.8689	23.8412	23.4542	23.7431	23.867	23.6795	0.449647	-0.187494
TB	220	P37626	YHII	Reference proteome;Signal	26.8598	26.7393	27.0112	26.5026	26.8116	26.8213	26.8701	26.7118	0.532809	-0.158302
TB	220	P0A7E1	PYRD	3D-structure;Cell membrane;Direct protein sequencing;Flavoprotein;FMN;Membrane;Oxidoreductase;Pyrimidine biosynthesis;Reference proteome	27.1412	27.0443	27.1231	27.0585	27.0284	26.9665	27.1029	27.0178	0.991711	-0.0850856
TB	220	P0AGE0	SSB	3D-structure;Direct protein sequencing;DNA damage;DNA recombination;DNA repair;DNA replication;DNA-binding;Phosphoprotein;Reference proteome	29.3282	29.2143	29.6867	29.0973	29.1895	29.3991	29.4097	29.2286	0.46617	-0.181091
TB	220	P02943	LAMB	3D-structure;Cell outer membrane;Disulfide bond;Host cell receptor for virus entry;Host-virus interaction;Ion transport;Membrane;Porin;Receptor;Reference proteome;Signal;Sugar transport;Transmembrane;Transmembrane beta strand;Transport	27.5754	27.8462	29.349	27.9817	27.904	27.8529	28.2569	27.9129	0.246007	-0.343997
TB	220	P37652	BCSB	c-di-GMP;Cell inner membrane;Cell membrane;Cellulose biosynthesis;Membrane;Reference proteome;Signal;Transmembrane;Transmembrane helix	23.6649	24.0669	23.8321	23.7525	23.4897	23.8037	23.8546	23.682	0.496193	-0.172649
TB	220	P46474	YHDP	Reference proteome;Signal	26.0775	26.2231	26.6234	26.1177	26.1773	26.0855	26.308	26.1268	0.474988	-0.181141
TB	220	P0ADC6	LPTG	3D-structure;Cell inner membrane;Cell membrane;Membrane;Reference proteome;Transmembrane;Transmembrane helix;Transport	26.2749	26.2151	26.1493	26.0871	26.1286	26.1601	26.2131	26.1253	0.980952	-0.0878506
TB	220	P0AF20	NAGC	Activator;Carbohydrate metabolism;DNA-binding;Reference proteome;Repressor;Transcription;Transcription regulation	27.4045	27.5445	27.5971	27.3702	27.4002	27.4517	27.5154	27.4074	0.802052	-0.107969
TB	220	P0A7J7	RL11	3D-structure;Direct protein sequencing;Methylation;Reference proteome;Ribonucleoprotein;Ribosomal protein;RNA-binding;rRNA-binding	33.6447	33.5974	33.789	33.5932	33.5707	33.5512	33.677	33.5717	0.829408	-0.105345
TB	220	P0ABM9	CCMH	Cell inner membrane;Cell membrane;Cytochrome c-type biogenesis;Heme;Iron;Membrane;Metal-binding;Reference proteome;Repeat;Signal;TPR repeat;Transmembrane;Transmembrane helix	24.2337	24.2036	24.4629	24.059	23.9788	24.3584	24.3001	24.1321	0.521391	-0.168011
TB	220	P10441	LPXB	3D-structure;Glycosyltransferase;Lipid A biosynthesis;Lipid biosynthesis;Lipid metabolism;Reference proteome;Transferase	26.4503	26.392	26.5481	26.4349	26.2568	26.3543	26.4635	26.3486	0.76948	-0.114836
TB	220	P0ABU2	YCHF	ATP-binding;Direct protein sequencing;Magnesium;Metal-binding;Nucleotide-binding;Reference proteome	31.0186	30.9499	31.1886	30.8665	30.9627	30.9591	31.0524	30.9294	0.724916	-0.122961
TB	220	P00895	TRPE	Allosteric enzyme;Amino-acid biosynthesis;Aromatic amino acid biosynthesis;Direct protein sequencing;Lyase;Magnesium;Metal-binding;Reference proteome;Tryptophan biosynthesis	21.6152	21.6462	20.6635	20.2488	21.5772	21.0911	21.3083	20.9724	0.266023	-0.33594
TB	220	P0AFZ3	SSPB	3D-structure;Direct protein sequencing;Reference proteome;Stress response	28.0066	27.9931	28.144	27.9225	27.9281	27.9907	28.0479	27.9471	0.887676	-0.100845
TB	220	P60785	LEPA	3D-structure;Cell inner membrane;Cell membrane;GTP-binding;Hydrolase;Membrane;Nucleotide-binding;Protein biosynthesis;Reference proteome	30.6124	30.598	30.7344	30.6059	30.5471	30.4737	30.6483	30.5422	0.853175	-0.106051
TB	220	P0ADY1	PPID	3D-structure;Cell inner membrane;Cell membrane;Isomerase;Membrane;Reference proteome;Rotamase;Stress response;Transmembrane;Transmembrane helix	30.1701	30.1678	30.2874	30.0418	30.1162	30.1618	30.2084	30.1066	0.900568	-0.101847
TB	220	P33599	NUOCD	Cell inner membrane;Cell membrane;Cytoplasm;Direct protein sequencing;Membrane;Multifunctional enzyme;NAD;Quinone;Reference proteome;Translocase;Transport;Ubiquinone	29.7213	29.7045	29.6965	29.6548	29.5882	29.6652	29.7074	29.6361	1.32486	-0.0713584
TB	220	P0A9R4	FER	2Fe-2S;3D-structure;Direct protein sequencing;Electron transport;Iron;Iron-sulfur;Metal-binding;Reference proteome;Transport	28.299	28.2418	28.4607	28.1125	28.2122	28.2849	28.3338	28.2032	0.725559	-0.130651
TB	220	P76055	TTCA	4Fe-4S;ATP-binding;Cytoplasm;Iron;Iron-sulfur;Magnesium;Metal-binding;Nucleotide-binding;Reference proteome;RNA-binding;Transferase;tRNA processing;tRNA-binding	27.4024	27.4572	27.4284	27.4246	27.2827	27.2754	27.4293	27.3276	0.931592	-0.101762
TB	220	P0C0L9	ISCX	3D-structure;Reference proteome	26.4776	26.3717	26.7651	26.1711	26.3599	26.529	26.5381	26.3533	0.518279	-0.184779
TB	220	P21165	PEPQ	3D-structure;Dipeptidase;Direct protein sequencing;Hydrolase;Manganese;Metal-binding;Metalloprotease;Protease;Reference proteome	29.577	29.5732	29.5477	29.5032	29.5212	29.5242	29.566	29.5162	1.93087	-0.0497271
TB	220	P0AFB5	NTRB	3D-structure;ATP-binding;Cytoplasm;Hydrolase;Kinase;Nitrogen fixation;Nucleotide-binding;Phosphoprotein;Reference proteome;Transferase;Two-component regulatory system	23.9537	23.9219	23.5473	23.673	23.6971	23.5254	23.8076	23.6318	0.551693	-0.175813
TB	220	P28634	TRMO	Methyltransferase;Reference proteome;RNA-binding;S-adenosyl-L-methionine;Transferase;tRNA processing	24.5709	24.5718	24.9048	24.4307	24.5142	24.6123	24.6825	24.519	0.594566	-0.163439
TB	220	P0AFZ7	TRKH	Cell inner membrane;Cell membrane;Ion channel;Ion transport;Membrane;Metal-binding;Potassium;Potassium transport;Reference proteome;Transmembrane;Transmembrane helix;Transport	23.2421	23.0013	22.8687	22.8357	22.8893	22.9197	23.0374	22.8816	0.625832	-0.155802
TB	220	P24240	ASCB	Glycosidase;Hydrolase;Reference proteome	21.0182	21.8291	21.8186	21.1339	21.1272	21.5957	21.5553	21.2856	0.363002	-0.269727
TB	220	P04951	KDSB	3D-structure;Cytoplasm;Direct protein sequencing;Lipopolysaccharide biosynthesis;Magnesium;Nucleotidyltransferase;Reference proteome;Transferase	28.3584	28.329	28.5411	28.2795	28.2962	28.2943	28.4095	28.29	0.832295	-0.119488
TB	220	P23840	DIND	Reference proteome	20.9468	21.4366	20.4554	20.7332	20.7102	20.6153	20.9463	20.6862	0.38298	-0.260026
TB	220	P62623	ISPH	3D-structure;4Fe-4S;Iron;Iron-sulfur;Isoprene biosynthesis;Metal-binding;Oxidoreductase;Reference proteome	27.7641	27.7647	28.1032	27.5909	27.7143	27.8148	27.8773	27.7067	0.584873	-0.170678
TB	220	P0ABF6	CDD	3D-structure;Direct protein sequencing;Hydrolase;Metal-binding;Reference proteome;Zinc	29.0735	29.0234	29.3347	28.8608	28.9968	29.0891	29.1439	28.9823	0.620405	-0.161603
TB	220	P0AG30	RHO	3D-structure;ATP-binding;Direct protein sequencing;Helicase;Hydrolase;Nucleotide-binding;Reference proteome;RNA-binding;Transcription;Transcription regulation;Transcription termination	32.1101	32.057	32.2157	31.969	31.982	32.0898	32.1276	32.0136	0.880073	-0.113993
TB	220	P13656	CHIA	Carbohydrate metabolism;Chitin degradation;Chitin-binding;Disulfide bond;Glycosidase;Hydrolase;Multifunctional enzyme;Periplasm;Polysaccharide degradation;Reference proteome;Repeat;Signal	24.5443	24.6095	24.41	24.2298	24.481	24.4168	24.5213	24.3759	0.69306	-0.145377
TB	220	P0ADC1	LPTE	3D-structure;Cell outer membrane;Lipoprotein;Membrane;Palmitate;Reference proteome;Signal	27.0872	27.0491	27.1925	27.0025	26.9883	27.0404	27.1096	27.0104	1.02101	-0.0992018
TB	220	P0AD24	YEJL	3D-structure;Reference proteome	27.3891	27.3673	27.6952	27.1976	27.3023	27.4416	27.4839	27.3138	0.59774	-0.17004
TB	220	P75870	YCCS	Cell inner membrane;Cell membrane;Membrane;Reference proteome;Transmembrane;Transmembrane helix	24.5104	24.471	23.4383	24.0794	23.7398	23.6908	24.1399	23.8367	0.336933	-0.303243
TB	220	P64545	YFGG	Cell inner membrane;Cell membrane;Direct protein sequencing;Membrane;Reference proteome;Stress response;Transmembrane;Transmembrane helix	23.5651	23.4762	23.4733	23.3767	23.443	23.427	23.5049	23.4155	1.16172	-0.089337
TB	220	P0AEN4	FTSL	Cell cycle;Cell division;Cell inner membrane;Cell membrane;Coiled coil;Membrane;Reference proteome;Transmembrane;Transmembrane helix	25.411	25.3713	25.4657	25.3649	25.3324	25.2762	25.416	25.3245	1.14213	-0.0914917
TB	220	P26602	UBIC	3D-structure;Cytoplasm;Direct protein sequencing;Lyase;Reference proteome;Ubiquinone biosynthesis	24.6347	24.4645	24.8979	24.3731	24.3882	24.6586	24.6657	24.4733	0.543171	-0.192386
TB	220	P0A814	RUVC	3D-structure;Cytoplasm;Direct protein sequencing;DNA damage;DNA recombination;DNA repair;Hydrolase;Magnesium;Metal-binding;Nuclease;Reference proteome	24.7234	24.7703	24.9944	24.6979	24.7728	24.5464	24.8293	24.6723	0.665877	-0.156985
TB	220	P0A6M4	DTD	3D-structure;Cytoplasm;Direct protein sequencing;Hydrolase;Reference proteome;RNA-binding;tRNA-binding	25.9481	25.8918	25.9667	25.8149	25.8005	25.9072	25.9355	25.8409	1.10489	-0.0946598
TB	220	P45800	IGAA	3D-structure;Cell inner membrane;Cell membrane;Membrane;Reference proteome;Transmembrane;Transmembrane helix	25.6214	25.5338	25.7162	25.3849	25.5662	25.5263	25.6238	25.4925	0.796644	-0.131309
TB	220	P60546	KGUA	3D-structure;ATP-binding;Cytoplasm;Kinase;Nucleotide-binding;Reference proteome;Transferase	27.8764	27.8102	28.0105	27.7662	27.8218	27.7501	27.899	27.7794	0.887806	-0.119631
TB	220	P11446	ARGC	Amino-acid biosynthesis;Arginine biosynthesis;Cytoplasm;NADP;Oxidoreductase;Reference proteome	24.7269	23.7889	24.8198	24.5405	22.6225	24.809	24.4452	23.9907	0.233958	-0.454537
TB	220	P12758	UDP	3D-structure;Cytoplasm;Direct protein sequencing;Glycosyltransferase;Reference proteome;Transferase	31.0877	31.0456	31.3048	30.9159	31.0405	31.0457	31.146	31.0007	0.733251	-0.145336
TB	220	P32151	YIIG	Reference proteome	21.7172	21.638	20.5657	20.9413	21.2959	20.7063	21.307	20.9812	0.327635	-0.325799
TB	220	P0AGJ2	TRMH	Methyltransferase;Reference proteome;RNA-binding;S-adenosyl-L-methionine;Transferase;tRNA processing;tRNA-binding	26.5334	26.529	26.6816	26.4584	26.4792	26.4813	26.5813	26.4729	1.00331	-0.108394
TB	220	P14294	TOP3	3D-structure;Direct protein sequencing;DNA-binding;Isomerase;Magnesium;Metal-binding;Reference proteome;Topoisomerase	26.4442	26.5185	26.3235	26.3782	26.2908	26.2278	26.4288	26.299	0.841045	-0.129779
TB	220	P0AG38	RHTC	Cell inner membrane;Cell membrane;Membrane;Reference proteome;Transmembrane;Transmembrane helix;Transport	21.55	21.3085	21.0447	21.5146	20.1314	21.2224	21.3011	20.9561	0.317002	-0.344957
TB	220	P0A8R9	HDFR	DNA-binding;Reference proteome;Repressor;Transcription;Transcription regulation	24.8984	23.7334	24.6499	23.7803	24.7967	23.5819	24.4273	24.0529	0.293313	-0.37432
TB	220	P0A9C9	GLPX	3D-structure;Carbohydrate metabolism;Cytoplasm;Hydrolase;Manganese;Metal-binding;Reference proteome	27.8633	27.7276	27.898	27.7349	27.6968	27.7215	27.8296	27.7177	0.986908	-0.111917
TB	220	P15254	PUR4	ATP-binding;Cytoplasm;Direct protein sequencing;Glutamine amidotransferase;Ligase;Magnesium;Metal-binding;Nucleotide-binding;Purine biosynthesis;Reference proteome	27.7611	27.7516	27.7537	27.6953	27.659	27.7172	27.7554	27.6905	1.70633	-0.0649357
TB	220	P27862	YIGZ	3D-structure;Reference proteome	23.4257	23.4463	23.2611	23.0607	23.3177	23.2871	23.3777	23.2218	0.712095	-0.155897
TB	220	P0A7R1	RL9	3D-structure;Acetylation;Direct protein sequencing;Reference proteome;Ribonucleoprotein;Ribosomal protein;RNA-binding;rRNA-binding	34.4178	34.3559	34.5986	34.2728	34.3129	34.3734	34.4575	34.3197	0.812364	-0.137731
TB	220	P40710	NLPE	3D-structure;Cell adhesion;Cell outer membrane;Copper;Disulfide bond;Lipoprotein;Membrane;Palmitate;Reference proteome;Signal	25.9099	25.8636	25.9584	25.6516	25.7318	25.9197	25.9106	25.7677	0.784673	-0.142936
TB	220	P63883	AMIC	3D-structure;Cell wall biogenesis/degradation;Hydrolase;Periplasm;Reference proteome;Signal	26.1616	25.9566	26.0591	25.9778	25.829	25.9636	26.0591	25.9235	0.82946	-0.13563
TB	220	P08395	SPPA	3D-structure;Cell inner membrane;Cell membrane;Hydrolase;Membrane;Protease;Reference proteome;Serine protease;Transmembrane;Transmembrane helix	26.866	26.8765	27.0583	26.6911	26.8774	26.8048	26.9336	26.7911	0.796015	-0.14248
TB	220	P25534	UBIH	Cytoplasm;FAD;Flavoprotein;Monooxygenase;Oxidoreductase;Reference proteome;Ubiquinone biosynthesis	26.2598	26.1996	26.0414	26.0258	25.9855	26.091	26.1669	26.0341	0.857671	-0.132828
TB	220	P00562	AK2H	Amino-acid biosynthesis;ATP-binding;Direct protein sequencing;Kinase;Methionine biosynthesis;Multifunctional enzyme;NADP;Nucleotide-binding;Oxidoreductase;Reference proteome;Transferase	28.6089	28.6001	28.5624	28.5128	28.4677	28.5471	28.5905	28.5092	1.40137	-0.081316
TB	220	Q46824	CPTA	Cell inner membrane;Cell membrane;Cell shape;Membrane;Reference proteome;Transmembrane;Transmembrane helix	23.231	23.0654	23.3092	22.5442	23.2451	23.0874	23.2019	22.9589	0.469451	-0.242971
TB	220	P60869	YBJL	Cell membrane;Membrane;Reference proteome;Repeat;Transmembrane;Transmembrane helix;Transport	25.0151	24.9947	24.6551	25.052	24.4864	24.367	24.8883	24.6351	0.451802	-0.253218
TB	220	P0A7U7	RS20	3D-structure;Direct protein sequencing;Reference proteome;Ribonucleoprotein;Ribosomal protein;RNA-binding;rRNA-binding	32.1906	32.1798	32.2988	32.0762	32.1359	32.1462	32.2231	32.1194	1.11296	-0.103661
TB	220	P31119	AAS	Acyltransferase;ATP-binding;Cell inner membrane;Cell membrane;Ligase;Membrane;Multifunctional enzyme;Nucleotide-binding;Reference proteome;Transferase;Transmembrane;Transmembrane helix	27.293	27.2382	27.4562	27.13	27.118	27.2956	27.3291	27.1812	0.784197	-0.147937
TB	220	P0A8T7	RPOC	3D-structure;Acetylation;Antibiotic resistance;Direct protein sequencing;DNA-directed RNA polymerase;Magnesium;Metal-binding;Nucleotidyltransferase;Reference proteome;Transcription;Transferase;Zinc	33.7938	33.7426	33.974	33.6556	33.6846	33.7557	33.8368	33.6986	0.841142	-0.138131
TB	220	P0AG51	RL30	3D-structure;Direct protein sequencing;Reference proteome;Ribonucleoprotein;Ribosomal protein	32.2617	32.263	32.0148	32.1192	31.923	32.0184	32.1798	32.0202	0.730773	-0.159651
TB	220	P0AA82	CODB	Cell inner membrane;Cell membrane;Cytosine metabolism;Membrane;Reference proteome;Transmembrane;Transmembrane helix;Transport	21.4489	21.6592	20.9814	21.4157	21.067	20.7936	21.3632	21.0921	0.430467	-0.271053
TB	220	P0A8I1	YQGF	3D-structure;Cytoplasm;Hydrolase;Nuclease;Reference proteome;Ribosome biogenesis	26.1355	25.9523	26.264	25.9307	25.9598	26	26.1173	25.9635	0.763579	-0.153741
TB	220	P77552	YDHQ	Reference proteome	27.4437	27.3844	27.628	27.2096	27.2885	27.4634	27.4853	27.3205	0.718621	-0.164848
TB	220	P07109	HISP	Amino-acid transport;ATP-binding;Cell inner membrane;Cell membrane;Direct protein sequencing;Membrane;Nucleotide-binding;Reference proteome;Transport	22.004	21.2076	20.9103	21.5167	20.9567	20.6056	21.374	21.0263	0.342	-0.34769
TB	220	P0ACP7	PURR	3D-structure;Direct protein sequencing;DNA-binding;Purine biosynthesis;Reference proteome;Repressor;Transcription;Transcription regulation	27.5972	27.5561	27.7187	27.5218	27.4836	27.5259	27.624	27.5104	1.05365	-0.113547
TB	220	P0A7K2	RL7	3D-structure;Acetylation;Direct protein sequencing;Methylation;Reference proteome;Ribonucleoprotein;Ribosomal protein	34.0627	34.0447	34.3901	33.8499	33.9668	34.1117	34.1658	33.9761	0.631103	-0.1897
TB	220	P76007	NHAP2	Antiport;Cell inner membrane;Cell membrane;Ion transport;Membrane;Potassium;Potassium transport;Reference proteome;Transmembrane;Transmembrane helix;Transport	22.5019	22.214	21.5403	21.9704	21.8338	21.5629	22.0854	21.789	0.406814	-0.296381
TB	220	P0A8Z7	YQIA	Hydrolase;Reference proteome;Serine esterase	23.2932	23.2302	23.0919	23.1637	23.0489	22.9586	23.2051	23.0571	0.815616	-0.148014
TB	220	P0AFN2	PSPC	Activator;Cell inner membrane;Cell membrane;Membrane;Reference proteome;Stress response;Transcription;Transcription regulation;Transmembrane;Transmembrane helix	23.4182	23.1927	23.6275	23.133	23.2366	23.2967	23.4128	23.2221	0.640451	-0.190671
TB	220	P28903	NRDD	ATP-binding;Direct protein sequencing;Metal-binding;Nucleotide-binding;Organic radical;Oxidoreductase;Reference proteome;Zinc	25.9605	26.2747	26.3572	26.0125	26.0035	26.0335	26.1975	26.0165	0.678496	-0.180974
TB	220	P0AGK8	ISCR	2Fe-2S;3D-structure;Activator;DNA-binding;Iron;Iron-sulfur;Metal-binding;Reference proteome;Repressor;Stress response;Transcription;Transcription regulation	28.4935	28.4116	28.5435	28.3409	28.424	28.3531	28.4828	28.3727	1.11762	-0.110179
TB	220	P06129	BTUB	3D-structure;Calcium;Cell outer membrane;Direct protein sequencing;Ion transport;Membrane;Metal-binding;Porin;Receptor;Reference proteome;Signal;TonB box;Transmembrane;Transmembrane beta strand;Transport	28.0377	28.0732	28.1656	27.958	27.944	28.0379	28.0922	27.98	1.09869	-0.11225
TB	220	P0AFQ7	YCFH	3D-structure;Hydrolase;Metal-binding;Reference proteome	26.9618	26.9809	26.8397	26.8873	26.7772	26.7237	26.9275	26.796	0.940079	-0.131451
TB	220	P06710	DPO3X	3D-structure;ATP-binding;Direct protein sequencing;DNA replication;DNA-directed DNA polymerase;Nucleotide-binding;Nucleotidyltransferase;Reference proteome;Ribosomal frameshifting;Transferase	27.8129	27.818	28.0254	27.7108	27.7106	27.8054	27.8854	27.7423	0.867158	-0.143157
TB	220	P39334	BDCR	DNA-binding;Reference proteome;Repressor;Transcription;Transcription regulation	22.7059	22.3475	22.4222	22.2645	22.4558	22.1657	22.4919	22.2954	0.640449	-0.196491
TB	220	P37182	HYBD	3D-structure;Aspartyl protease;Hydrolase;Metal-binding;Nickel;Protease;Reference proteome	21.1619	21.4365	20.8814	20.7914	20.5688	21.283	21.1599	20.8811	0.453528	-0.278869
TB	220	P37760	RMLD	Carbohydrate metabolism;Lipopolysaccharide biosynthesis;Magnesium;Metal-binding;NAD;NADP;Oxidoreductase;Reference proteome	28.9379	28.8804	29.198	28.785	28.826	28.899	29.0055	28.8366	0.751074	-0.168804
TB	220	P69490	CCME	3D-structure;Cell inner membrane;Cell membrane;Cytochrome c-type biogenesis;Direct protein sequencing;Heme;Iron;Membrane;Metal-binding;Reference proteome;Signal-anchor;Transmembrane;Transmembrane helix	23.5934	23.9383	24.1787	23.8424	23.5282	23.6323	23.9035	23.6677	0.538182	-0.235821
TB	220	P10908	UGPQ	Cytoplasm;Glycerol metabolism;Hydrolase;Magnesium;Metal-binding;Reference proteome	25.4218	25.403	25.6242	25.2866	25.3679	25.3637	25.483	25.3394	0.885623	-0.143635
TB	220	P22634	MURI	3D-structure;Cell shape;Cell wall biogenesis/degradation;Isomerase;Peptidoglycan synthesis;Reference proteome	27.6685	27.6204	27.5433	27.599	27.4095	27.3927	27.6107	27.4671	0.886226	-0.14366
TB	220	P0AB91	AROG	3D-structure;Acetylation;Amino-acid biosynthesis;Aromatic amino acid biosynthesis;Direct protein sequencing;Reference proteome;Transferase	27.4604	27.4655	27.3657	27.351	27.3442	27.2956	27.4306	27.3303	1.27717	-0.100293
TB	220	P06612	TOP1	3D-structure;DNA-binding;Isomerase;Magnesium;Metal-binding;Reference proteome;Repeat;Topoisomerase;Zinc;Zinc-finger	30.0133	30.0116	30.0819	29.9048	29.9845	29.9316	30.0356	29.9403	1.35225	-0.0952803
TB	220	P11071	ACEK	ATP-binding;Cytoplasm;Direct protein sequencing;Glyoxylate bypass;Hydrolase;Kinase;Nucleotide-binding;Protein phosphatase;Reference proteome;Serine/threonine-protein kinase;Transferase;Tricarboxylic acid cycle	20.598	17.7175	20.2744	18.8747	16.8173	20.785	19.53	18.8257	0.18341	-0.704301
TB	220	P77504	YBBP	Cell membrane;Membrane;Reference proteome;Transmembrane;Transmembrane helix;Transport	22.6055	22.9945	23.2731	22.3274	22.7819	22.9144	22.9577	22.6746	0.465947	-0.283126
TB	220	P64602	MLAB	Cytoplasm;Reference proteome;Transport	24.9702	24.8821	25.1081	24.7514	24.8549	24.9033	24.9868	24.8366	0.879367	-0.15025
TB	220	P32134	YIHM	Reference proteome	24.0976	24.1104	24.7192	23.7378	24.4577	23.8055	24.309	24.0003	0.428777	-0.308747
TB	220	P0A910	OMPA	3D-structure;Cell outer membrane;Conjugation;Direct protein sequencing;Disulfide bond;Host-virus interaction;Hydroxylation;Ion transport;Membrane;Porin;Reference proteome;Repeat;Signal;Transmembrane;Transmembrane beta strand;Transport	34.155	34.2627	34.5676	33.9967	34.1208	34.2512	34.3284	34.1229	0.645814	-0.205509
TB	220	P40191	PDXK	3D-structure;ATP-binding;Kinase;Magnesium;Metal-binding;Nucleotide-binding;Reference proteome;Transferase;Zinc	24.3528	24.5032	24.5723	24.3429	24.3221	24.3543	24.4761	24.3397	0.976036	-0.136346
TB	220	P03817	MIOC	3D-structure;Direct protein sequencing;Electron transport;Flavoprotein;FMN;Reference proteome;Transport	27.5511	27.4702	27.5998	27.331	27.4074	27.4914	27.5404	27.4099	1.0242	-0.130442
TB	220	P0AEL0	FDOI	Cell inner membrane;Cell membrane;Electron transport;Heme;Iron;Membrane;Metal-binding;Reference proteome;Transmembrane;Transmembrane helix;Transport	22.0644	22.2581	21.5269	22.1594	21.8243	20.6415	21.9498	21.5417	0.329545	-0.408056
TB	220	P0AC00	FRLB	Hydrolase;Reference proteome;Repeat	22.98	22.9831	23.0017	22.8626	22.9645	22.6062	22.9883	22.8111	0.763248	-0.177159
TB	220	P0AFX4	RSD	3D-structure;Cytoplasm;Reference proteome;Transcription;Transcription regulation	24.4148	24.4182	24.2672	24.2762	24.2962	23.969	24.3667	24.1805	0.729086	-0.186279
TB	220	P0AGC7	SMP	Cell inner membrane;Cell membrane;Membrane;Reference proteome;Signal;Transmembrane;Transmembrane helix	23.556	23.4566	23.3267	23.2746	23.3612	23.2667	23.4465	23.3008	0.933202	-0.145643
TB	220	P0A8B5	YBAB	3D-structure;Cytoplasm;DNA-binding;Reference proteome	29.4904	29.4672	29.9112	29.2774	29.4176	29.5129	29.6229	29.4026	0.620006	-0.220297
TB	220	P08368	CREB	Cytoplasm;DNA-binding;Phosphoprotein;Reference proteome;Transcription;Transcription regulation;Two-component regulatory system	22.8727	22.5607	22.801	22.7324	22.1408	22.6072	22.7448	22.4935	0.546861	-0.251331
TB	220	P69816	PTFB2	Cytoplasm;Kinase;Phosphoprotein;Phosphotransferase system;Reference proteome;Sugar transport;Transferase;Transport	23.3203	23.2764	23.543	22.9185	23.1661	23.3912	23.3799	23.1586	0.624228	-0.221329
TB	220	P07650	TYPH	3D-structure;Glycosyltransferase;Reference proteome;Transferase	29.3232	29.2197	29.4465	29.127	29.2322	29.1914	29.3298	29.1835	0.945621	-0.146229
TB	220	P0A8N7	EPMA	3D-structure;ATP-binding;Ligase;Nucleotide-binding;Reference proteome	26.5698	26.8688	26.5045	26.6353	26.3	26.3591	26.6477	26.4314	0.639986	-0.216253
TB	220	P0AFP4	YBBO	Oxidoreductase;Reference proteome	26.7424	26.6684	26.5789	26.5934	26.5334	26.4585	26.6632	26.5284	1.03314	-0.134785
TB	220	P69425	TATB	Cell inner membrane;Cell membrane;Direct protein sequencing;Membrane;Protein transport;Reference proteome;Translocation;Transmembrane;Transmembrane helix;Transport	24.6197	24.728	24.9808	24.5053	24.6771	24.5775	24.7762	24.5866	0.736416	-0.189553
TB	220	P0A8P1	LFTR	3D-structure;Acyltransferase;Cytoplasm;Reference proteome;Transferase	22.5341	22.2307	21.7346	21.9548	21.728	21.9743	22.1665	21.8857	0.498176	-0.280773
TB	220	P0AAJ3	FDNH	3D-structure;4Fe-4S;Cell inner membrane;Cell membrane;Electron transport;Iron;Iron-sulfur;Membrane;Metal-binding;Reference proteome;Repeat;Transmembrane;Transmembrane helix;Transport	20.2195	20.388	21.2244	20.1748	20.8625	19.5792	20.6106	20.2055	0.347341	-0.405163
TB	220	P77791	MAA	3D-structure;Acyltransferase;Direct protein sequencing;Reference proteome;Repeat;Transferase	26.5284	26.5371	26.5303	26.3748	26.3503	26.5069	26.5319	26.4107	1.17074	-0.121274
TB	220	P0A7F6	SPED	Allosteric enzyme;Autocatalytic cleavage;Decarboxylase;Direct protein sequencing;Lyase;Magnesium;Polyamine biosynthesis;Pyruvate;Reference proteome;S-adenosyl-L-methionine;Schiff base;Spermidine biosynthesis;Zymogen	27.5697	27.6794	27.2818	27.4229	27.1755	27.3086	27.5103	27.3023	0.683163	-0.207987
TB	220	P42904	PTPB2	Cytoplasm;Kinase;Phosphotransferase system;Reference proteome;Sugar transport;Transferase;Transport	21.74	21.3371	22.4368	21.0255	21.7045	21.6899	21.8379	21.4733	0.393131	-0.364646
TB	220	P0AEF4	DPIA	Activator;Cytoplasm;DNA-binding;Phosphoprotein;Reference proteome;Transcription;Transcription regulation;Two-component regulatory system	22.2367	21.4358	21.1258	22.0087	21.2888	20.0493	21.5994	21.1156	0.296857	-0.483793
TB	220	P0ABS5	DNAG	3D-structure;DNA replication;DNA-binding;DNA-directed RNA polymerase;Magnesium;Metal-binding;Nucleotidyltransferase;Primosome;Reference proteome;Transcription;Transferase;Zinc;Zinc-finger	25.8572	25.7444	26.0203	25.6448	25.6904	25.7831	25.8739	25.7061	0.869164	-0.167824
TB	220	P0AEI1	MIAB	4Fe-4S;Cytoplasm;Iron;Iron-sulfur;Metal-binding;Reference proteome;S-adenosyl-L-methionine;Transferase;tRNA processing	29.755	29.816	29.9757	29.6755	29.7199	29.7168	29.8489	29.7041	1.0088	-0.144778
TB	220	P76502	SIXA	3D-structure;Hydrolase;Protein phosphatase;Reference proteome	26.2586	26.1837	26.4224	26.0013	26.1102	26.2299	26.2882	26.1138	0.838065	-0.174452
TB	220	P02924	ARAF	3D-structure;Direct protein sequencing;Periplasm;Reference proteome;Signal;Sugar transport;Transport	23.204	22.4587	23.1185	22.2506	23.0893	22.3982	22.927	22.5794	0.424397	-0.347679
TB	220	P76237	YEAJ	Cell inner membrane;Cell membrane;GTP-binding;Magnesium;Membrane;Metal-binding;Nucleotide-binding;Reference proteome;Transferase;Transmembrane;Transmembrane helix	21.2812	21.5364	21.3117	21.5873	21.1935	20.1926	21.3764	20.9911	0.383293	-0.385321
TB	220	P33643	RLUD	3D-structure;Direct protein sequencing;Isomerase;Reference proteome;RNA-binding;rRNA processing	27.5874	27.5023	27.8029	27.2701	27.6283	27.354	27.6309	27.4175	0.692586	-0.213426
TB	220	P0AAU7	YBFE	Reference proteome	23.8792	23.7966	22.8788	23.4109	23.2778	22.7832	23.5182	23.1573	0.410826	-0.360846
TB	220	P0AG99	SECG	3D-structure;Cell inner membrane;Cell membrane;Direct protein sequencing;Membrane;Protein transport;Reference proteome;Translocation;Transmembrane;Transmembrane helix;Transport	28.3588	28.3098	28.5458	28.1777	28.2332	28.3169	28.4048	28.2426	0.918057	-0.162179
TB	220	P0AG00	WZZE	Cell inner membrane;Cell membrane;Membrane;Reference proteome;Transmembrane;Transmembrane helix	27.2091	27.1475	27.3702	27.0182	27.0624	27.1667	27.2423	27.0824	0.938176	-0.159821
TB	220	P77364	GLXK2	ATP-binding;Kinase;Nucleotide-binding;Reference proteome;Transferase	17.5104	20.0712	20.1979	18.1133	18.0994	19.6859	19.2599	18.6329	0.242153	-0.62698
TB	220	P0AEJ6	EUTB	3D-structure;Cobalt;Direct protein sequencing;Lyase;Reference proteome	25.4065	25.2879	25.6272	25.0883	25.2775	25.344	25.4406	25.2366	0.745984	-0.203941
TB	220	P03004	DNAA	3D-structure;Acetylation;ATP-binding;Cytoplasm;DNA replication;DNA replication inhibitor;DNA-binding;Nucleotide-binding;Reference proteome;Repressor;Transcription;Transcription regulation	27.1845	27.0376	27.0633	27.0212	26.9675	26.8557	27.0951	26.9481	1.03718	-0.146975
TB	220	P37650	BCSC	Cellulose biosynthesis;Reference proteome;Repeat;Signal;TPR repeat	21.0557	22.6392	21.5973	21.496	22.1299	20.0409	21.7641	21.2223	0.282116	-0.541782
TB	220	P27243	RFAL	Cell inner membrane;Cell membrane;Ligase;Lipopolysaccharide biosynthesis;Membrane;Reference proteome;Transmembrane;Transmembrane helix	23.3598	22.9934	23.1733	23.0418	23.0172	22.8724	23.1755	22.9771	0.77263	-0.198333
TB	220	P0AA39	RLUC	3D-structure;Direct protein sequencing;Isomerase;Reference proteome;RNA-binding;rRNA processing	28.2418	28.1919	28.1534	28.1224	28.1003	28.0362	28.1957	28.0863	1.40084	-0.109392
TB	220	P0A8I8	RLMH	3D-structure;Cytoplasm;Methyltransferase;Reference proteome;rRNA processing;S-adenosyl-L-methionine;Transferase	26.8046	26.8552	26.8607	26.7369	26.7796	26.6386	26.8402	26.7184	1.25884	-0.121787
TB	220	P33596	RECX	3D-structure;Cytoplasm;DNA damage;DNA repair;Reference proteome;SOS response	22.3699	22.4068	22.428	21.7846	22.4377	22.212	22.4016	22.1448	0.59773	-0.256842
TB	220	P0ACB0	DNAB	3D-structure;ATP-binding;DNA replication;DNA-binding;Helicase;Hydrolase;Nucleotide-binding;Primosome;Reference proteome	28.0736	28.0194	28.0685	27.9639	27.9642	27.9887	28.0538	27.9723	1.88496	-0.081536
TB	220	P0A7L0	RL1	3D-structure;Direct protein sequencing;Reference proteome;Repressor;Ribonucleoprotein;Ribosomal protein;RNA-binding;rRNA-binding;Translation regulation;tRNA-binding	33.802	33.8083	34.158	33.5726	33.6859	33.8513	33.9228	33.7033	0.701136	-0.219514
TB	220	P40719	QSEC	3D-structure;ATP-binding;Cell inner membrane;Cell membrane;Kinase;Membrane;Nucleotide-binding;Phosphoprotein;Reference proteome;Transferase;Transmembrane;Transmembrane helix;Two-component regulatory system	23.6393	23.5994	24.3199	23.5892	23.4515	23.6468	23.8528	23.5625	0.530957	-0.290341
TB	220	P32703	YJCE	Antiport;Cell inner membrane;Cell membrane;Ion transport;Membrane;Reference proteome;Sodium;Sodium transport;Transmembrane;Transmembrane helix;Transport	23.1009	23.0506	23.5013	22.7522	22.9175	23.2044	23.2176	22.958	0.597482	-0.259595
TB	220	P23930	LNT	3D-structure;Acyltransferase;Cell inner membrane;Cell membrane;Membrane;Reference proteome;Transferase;Transmembrane;Transmembrane helix	24.9986	25.3375	25.0481	24.7612	25.0542	24.9255	25.128	24.9136	0.724341	-0.21442
TB	220	P0A912	PAL	3D-structure;Cell cycle;Cell division;Cell outer membrane;Lipoprotein;Membrane;Palmitate;Reference proteome;Signal	30.2423	30.1752	30.0399	30.0776	30.0031	29.8763	30.1525	29.9857	0.932203	-0.166816
TB	220	P24178	YFFB	Reference proteome	22.6866	22.6492	22.3589	22.5583	22.3285	22.0688	22.5649	22.3185	0.633465	-0.246361
TB	220	P0A873	TRMD	3D-structure;Cytoplasm;Direct protein sequencing;Methyltransferase;Reference proteome;S-adenosyl-L-methionine;Transferase;tRNA processing	27.5528	27.5468	27.8584	27.3953	27.4516	27.5303	27.6526	27.4591	0.813853	-0.193544
TB	220	P0A7V3	RS3	3D-structure;Direct protein sequencing;Reference proteome;Ribonucleoprotein;Ribosomal protein;RNA-binding;rRNA-binding	33.8572	33.8598	34.0681	33.6663	33.7368	33.8588	33.9283	33.754	0.90733	-0.174381
TB	220	P0AE22	APHA	3D-structure;Direct protein sequencing;Hydrolase;Magnesium;Metal-binding;Periplasm;Reference proteome;Signal	26.5284	26.489	26.6113	26.2485	26.3252	26.5274	26.5429	26.3671	0.905039	-0.17583
TB	220	P0A8M0	SYN	Aminoacyl-tRNA synthetase;ATP-binding;Cytoplasm;Direct protein sequencing;Ligase;Nucleotide-binding;Protein biosynthesis;Reference proteome	30.9923	30.9717	31.2433	30.8393	30.8676	30.9607	31.0691	30.8892	0.885265	-0.179933
TB	220	P0A6K3	DEF	3D-structure;Direct protein sequencing;Hydrolase;Iron;Metal-binding;Protein biosynthesis;Reference proteome;Zinc	29.1429	29.096	29.2908	29.0052	28.9926	29.0834	29.1766	29.0271	1.07772	-0.149492
TB	220	P76273	RSMF	3D-structure;Cytoplasm;Methyltransferase;Reference proteome;RNA-binding;rRNA processing;S-adenosyl-L-methionine;Transferase	25.9966	26.1725	26.0144	26.0251	25.8345	25.7906	26.0612	25.8834	0.910481	-0.177767
TB	220	P0AGJ9	SYY	3D-structure;Acetylation;Aminoacyl-tRNA synthetase;ATP-binding;Cytoplasm;Direct protein sequencing;Ligase;Nucleotide-binding;Protein biosynthesis;Reference proteome;RNA-binding	29.986	29.9791	30.0564	29.9055	29.8382	29.9341	30.0072	29.8926	1.41716	-0.11459
TB	220	P37747	GLF	3D-structure;Direct protein sequencing;FAD;Flavoprotein;Isomerase;Lipopolysaccharide biosynthesis;Reference proteome	28.7455	28.7512	28.8543	28.6526	28.677	28.6824	28.7836	28.6707	1.43812	-0.112972
TB	220	P77485	CUSS	3D-structure;ATP-binding;Cell inner membrane;Cell membrane;Copper;Kinase;Membrane;Nucleotide-binding;Phosphoprotein;Reference proteome;Transferase;Transmembrane;Transmembrane helix;Two-component regulatory system	20.7106	19.9483	20.2849	20.3283	19.8823	19.7667	20.3146	19.9924	0.504757	-0.322188
TB	220	P06996	OMPC	3D-structure;Cell outer membrane;Direct protein sequencing;Ion transport;Magnesium;Membrane;Metal-binding;Porin;Reference proteome;Signal;Transmembrane;Transmembrane beta strand;Transport	34.1286	34.4474	34.7785	33.9656	34.2454	34.3036	34.4515	34.1715	0.581371	-0.279959
TB	220	P0ADZ0	RL23	3D-structure;Direct protein sequencing;Reference proteome;Ribonucleoprotein;Ribosomal protein;RNA-binding;rRNA-binding	28.2753	28.1773	28.9396	27.8758	28.0212	28.4843	28.4641	28.1271	0.486092	-0.336973
TB	220	P31600	NFRA	Cell outer membrane;Membrane;Reference proteome;Repeat;Signal;TPR repeat	24.3677	24.3688	24.8991	24.0669	24.5104	24.2	24.5452	24.2591	0.578384	-0.286104
TB	220	P0A817	METK	3D-structure;Acetylation;ATP-binding;Cobalt;Cytoplasm;Magnesium;Manganese;Metal-binding;Nucleotide-binding;One-carbon metabolism;Potassium;Reference proteome;Transferase	29.5925	29.6079	29.7475	29.5114	29.5483	29.4748	29.6493	29.5115	1.20633	-0.137806
TB	220	P25742	RFAQ	Glycosyltransferase;Lipopolysaccharide biosynthesis;Reference proteome;Transferase	26.6268	26.5948	26.5771	26.529	26.522	26.5176	26.5996	26.5228	2.16882	-0.0767339
TB	220	P0AG90	SECD	3D-structure;Cell inner membrane;Cell membrane;Membrane;Protein transport;Reference proteome;Translocation;Transmembrane;Transmembrane helix;Transport	30.3218	30.4243	30.6964	30.1014	30.1538	30.4637	30.4808	30.2396	0.690736	-0.241202
TB	220	P60723	RL4	3D-structure;Antibiotic resistance;Direct protein sequencing;Reference proteome;Repressor;Ribonucleoprotein;Ribosomal protein;RNA-binding;rRNA-binding;Transcription;Transcription regulation;Transcription termination;Translation regulation	33.7068	33.6722	33.8054	33.5641	33.6249	33.6177	33.7281	33.6022	1.33058	-0.125881
TB	220	P03835	INSG	DNA recombination;DNA-binding;Reference proteome;Transposable element;Transposition	21.872	21.1276	21.5583	21.2991	21.1232	21.2662	21.5193	21.2295	0.580857	-0.28983
TB	220	P23882	FMT	3D-structure;Direct protein sequencing;Protein biosynthesis;Reference proteome;Transferase	28.6623	28.6611	28.724	28.6079	28.5897	28.5498	28.6825	28.5824	1.68667	-0.100073
TB	220	P0A870	TALB	3D-structure;Cytoplasm;Direct protein sequencing;Pentose shunt;Reference proteome;Schiff base;Transferase	31.3215	31.277	31.5085	31.1385	31.1938	31.2655	31.369	31.1993	0.996411	-0.169739
TB	220	P0A7R9	RS11	3D-structure;Direct protein sequencing;Methylation;Reference proteome;Ribonucleoprotein;Ribosomal protein;RNA-binding;rRNA-binding	33.1635	33.1137	33.2847	33.0119	33.0764	33.0541	33.1873	33.0474	1.21272	-0.139853
TB	220	P0A7A2	GPMB	Glycolysis;Isomerase;Reference proteome	28.6631	27.8442	28.7506	28.2441	27.7124	28.2068	28.4193	28.0544	0.470878	-0.364896
TB	220	P17888	PRIA	3D-structure;ATP-binding;Direct protein sequencing;DNA replication;DNA-binding;Helicase;Hydrolase;Metal-binding;Nucleotide-binding;Primosome;Reference proteome;Zinc;Zinc-finger	24.1998	24.0681	25.097	24.147	24.1091	24.0325	24.455	24.0962	0.479412	-0.358767
TB	220	P21515	ACPH	Fatty acid biosynthesis;Fatty acid metabolism;Hydrolase;Lipid biosynthesis;Lipid metabolism;Reference proteome	21.8539	21.4863	21.7504	20.7631	21.4556	21.7971	21.6968	21.3386	0.481602	-0.358245
TB	220	P17443	MURG	3D-structure;Cell cycle;Cell division;Cell inner membrane;Cell membrane;Cell shape;Cell wall biogenesis/degradation;Direct protein sequencing;Glycosyltransferase;Membrane;Peptidoglycan synthesis;Reference proteome;Transferase	27.6279	27.5558	27.7199	27.41	27.4916	27.5482	27.6345	27.4832	1.1446	-0.151286
TB	220	P0AE60	CEDA	3D-structure;Cell cycle;Cell division;DNA-binding;Reference proteome	24.8153	24.7496	24.8792	24.3703	24.719	24.7137	24.8147	24.601	0.815735	-0.213697
TB	220	P27294	INAA	Reference proteome	23.2115	23.1777	23.4962	22.549	23.1194	23.2844	23.2952	22.9843	0.564425	-0.310891
TB	220	P0AFK9	POTD	3D-structure;Direct protein sequencing;Periplasm;Reference proteome;Signal;Transport	28.3547	28.2982	28.3523	28.2773	28.2012	28.1219	28.3351	28.2002	1.30293	-0.134913
TB	220	P07012	RF2	3D-structure;Cytoplasm;Direct protein sequencing;Methylation;Protein biosynthesis;Reference proteome;Ribosomal frameshifting	30.7714	30.7079	30.9911	30.5546	30.6047	30.7285	30.8235	30.6292	0.905034	-0.194253
TB	220	P00803	LEP	3D-structure;Cell inner membrane;Cell membrane;Disulfide bond;Hydrolase;Membrane;Protease;Reference proteome;Transmembrane;Transmembrane helix	26.9985	26.9581	26.9987	26.9233	26.8748	26.8192	26.9851	26.8725	1.57063	-0.112617
TB	220	P0AE45	YTFL	CBS domain;Cell inner membrane;Cell membrane;Membrane;Reference proteome;Repeat;Transmembrane;Transmembrane helix	24.8666	24.8853	24.931	24.4048	24.7925	24.806	24.8943	24.6678	0.786351	-0.226536
TB	220	P23173	TNAB	Amino-acid transport;Cell inner membrane;Cell membrane;Membrane;Reference proteome;Transmembrane;Transmembrane helix;Transport;Tryptophan catabolism	20.3613	20.4703	19.7048	19.4118	19.7446	20.2524	20.1788	19.8029	0.477035	-0.37584
TB	220	P0A6V1	GLGC	3D-structure;Allosteric enzyme;ATP-binding;Carbohydrate metabolism;Direct protein sequencing;Glycogen biosynthesis;Glycogen metabolism;Nucleotide-binding;Nucleotidyltransferase;Reference proteome;Transferase	27.1094	26.8924	26.8132	26.7755	26.7421	26.7422	26.9383	26.7533	0.971852	-0.185067
TB	220	Q46799	XDHA	Metal-binding;Molybdenum;NAD;Oxidoreductase;Purine metabolism;Purine salvage;Reference proteome	24.2975	23.9569	24.4394	23.8425	23.944	24.1352	24.2313	23.9739	0.703538	-0.257396
TB	220	P0ACJ5	YBAO	Activator;DNA-binding;Reference proteome;Transcription;Transcription regulation	22.5056	24.3013	23.3874	23.2378	22.8848	22.6067	23.3981	22.9098	0.37213	-0.488312
TB	220	P0ACR7	YFER	DNA-binding;Reference proteome;Transcription;Transcription regulation	21.8875	21.9529	21.6377	21.7631	21.4994	21.5485	21.826	21.6037	0.819936	-0.222352
TB	220	P68919	RL25	3D-structure;Direct protein sequencing;Reference proteome;Ribonucleoprotein;Ribosomal protein;RNA-binding;rRNA-binding	33.2899	33.1813	33.1284	32.9838	32.9208	33.1519	33.1999	33.0188	1.01444	-0.181029
TB	220	P0AFY6	SBMA	Cell inner membrane;Cell membrane;Membrane;Peptide transport;Protein transport;Reference proteome;Transmembrane;Transmembrane helix;Transport	22.8049	22.6029	22.5553	22.5341	22.4041	22.4763	22.6544	22.4715	1.00614	-0.182851
TB	220	P0A8V2	RPOB	3D-structure;Acetylation;Antibiotic resistance;Direct protein sequencing;DNA-directed RNA polymerase;Nucleotidyltransferase;Reference proteome;Transcription;Transferase	33.4874	33.4268	33.6835	33.3022	33.3447	33.4069	33.5326	33.3513	1.02247	-0.181281
TB	220	P02413	RL15	3D-structure;Direct protein sequencing;Reference proteome;Ribonucleoprotein;Ribosomal protein;RNA-binding;rRNA-binding	33.5741	33.5771	33.824	33.4208	33.51	33.4874	33.6584	33.4728	1.00081	-0.185677
TB	220	P0AAB4	UBID	3D-structure;Cell membrane;Decarboxylase;Flavoprotein;FMN;Lyase;Manganese;Membrane;Metal-binding;Reference proteome;Ubiquinone biosynthesis	26.8006	26.7808	26.7735	26.7298	26.6398	26.6599	26.785	26.6765	1.72455	-0.108498
TB	220	P0A6M8	EFG	3D-structure;Acetylation;Cytoplasm;Direct protein sequencing;Elongation factor;GTP-binding;Nucleotide-binding;Protein biosynthesis;Reference proteome	34.7091	34.66	34.8608	34.5542	34.5514	34.6359	34.7433	34.5805	1.1509	-0.162774
TB	220	P0AAI3	FTSH	3D-structure;ATP-binding;Cell inner membrane;Cell membrane;Hydrolase;Membrane;Metal-binding;Metalloprotease;Nucleotide-binding;Protease;Reference proteome;Transmembrane;Transmembrane helix;Zinc	31.1307	31.0959	31.2469	30.9115	30.9753	31.0885	31.1578	30.9918	1.13149	-0.166047
TB	220	P0AAE2	PROY	Amino-acid transport;Cell inner membrane;Cell membrane;Membrane;Reference proteome;Transmembrane;Transmembrane helix;Transport	23.5887	23.4968	23.1974	23.2859	23.2512	23.0143	23.4276	23.1838	0.770517	-0.243861
TB	220	P0AEX3	KGTP	Cell inner membrane;Cell membrane;Membrane;Reference proteome;Symport;Transmembrane;Transmembrane helix;Transport	24.6568	24.6009	24.5846	24.4817	24.5423	24.3551	24.6141	24.4597	1.22271	-0.154389
TB	220	P0ADZ4	RS15	3D-structure;Direct protein sequencing;Reference proteome;Ribonucleoprotein;Ribosomal protein;RNA-binding;rRNA-binding;Translation regulation	32.3881	32.3844	32.6638	32.161	32.2617	32.3747	32.4787	32.2658	0.892685	-0.212945
TB	220	P0AB83	END3	3D-structure;4Fe-4S;Direct protein sequencing;DNA damage;DNA repair;DNA-binding;Glycosidase;Hydrolase;Iron;Iron-sulfur;Lyase;Metal-binding;Reference proteome	25.1908	25.2	25.4036	25.0411	25.0981	25.1327	25.2648	25.0907	1.10028	-0.174122
TB	220	P0A9S1	FUCO	3D-structure;Carbohydrate metabolism;Fucose metabolism;Iron;Metal-binding;NAD;Oxidoreductase;Reference proteome	23.9245	23.851	23.6532	23.5622	23.7075	23.5716	23.8096	23.6138	0.98019	-0.195821
TB	220	P22523	MUKB	3D-structure;ATP-binding;Cell cycle;Cell division;Chromosome partition;Coiled coil;Cytoplasm;Direct protein sequencing;DNA condensation;DNA-binding;Nucleotide-binding;Reference proteome	30.1695	30.1203	30.215	30.0689	30.0537	30.0556	30.1683	30.0594	1.764	-0.108838
TB	220	P09980	REP	3D-structure;ATP-binding;DNA replication;DNA-binding;Helicase;Hydrolase;Nucleotide-binding;Reference proteome	25.9423	26.1017	25.9603	25.8658	25.8685	25.8315	26.0014	25.8552	1.3217	-0.14618
TB	220	P08957	T1MK	3D-structure;Methyltransferase;Reference proteome;Restriction system;S-adenosyl-L-methionine;Transferase	28.6523	28.5766	28.797	28.4539	28.4901	28.5641	28.6753	28.5027	1.12254	-0.172604
TB	220	P0AC16	FOLB	3D-structure;Folate biosynthesis;Isomerase;Lyase;Reference proteome	26.5773	26.3385	26.1202	26.1292	26.1386	26.0511	26.3453	26.1063	0.820736	-0.239008
TB	220	P0A828	SMG	Reference proteome	22.8092	22.7989	22.4734	22.614	22.4458	22.2638	22.6938	22.4412	0.778394	-0.252645
TB	220	P0AG59	RS14	3D-structure;Direct protein sequencing;Reference proteome;Ribonucleoprotein;Ribosomal protein	30.7187	30.6791	30.8837	30.4669	30.5739	30.6709	30.7605	30.5706	1.03703	-0.189901
TB	220	P31471	YIEL	Reference proteome	20.8555	20.6493	20.6765	20.3299	20.3481	20.7442	20.7271	20.474	0.778477	-0.253061
TB	220	P0AC38	ASPA	3D-structure;Lyase;Reference proteome	29.9003	29.8349	30.0976	29.7248	29.7782	29.7774	29.9443	29.7601	1.06982	-0.184157
TB	220	P77730	YDCR	Aminotransferase;DNA-binding;Pyridoxal phosphate;Reference proteome;Transcription;Transcription regulation;Transferase	22.4028	22.4551	22.6366	22.0839	22.3017	22.425	22.4982	22.2702	0.867161	-0.227968
TB	220	P32166	MENA	Cell inner membrane;Cell membrane;Membrane;Menaquinone biosynthesis;Reference proteome;Transferase;Transmembrane;Transmembrane helix	24.6338	24.5548	24.5298	24.496	24.4253	24.3555	24.5728	24.4256	1.3432	-0.147188
TB	220	P77667	SUFA	3D-structure;Reference proteome	23.4488	23.5668	23.3957	22.9753	23.1861	23.4777	23.4704	23.213	0.768522	-0.257404
TB	220	P0AE82	CPXA	3D-structure;ATP-binding;Cell adhesion;Cell inner membrane;Cell membrane;Kinase;Membrane;Nucleotide-binding;Phosphoprotein;Reference proteome;Transferase;Transmembrane;Transmembrane helix;Two-component regulatory system	26.3146	26.2142	26.2252	26.1421	26.1212	26.1348	26.2513	26.1327	1.66754	-0.118631
TB	220	P16256	PANF	Cell inner membrane;Cell membrane;Ion transport;Membrane;Reference proteome;Sodium;Sodium transport;Symport;Transmembrane;Transmembrane helix;Transport	20.5828	19.2954	18.6722	18.7017	17.8998	20.0315	19.5168	18.8777	0.3113	-0.639163
TB	220	Q47622	SAPA	Periplasm;Reference proteome;Signal;Transport	26.9366	26.8281	27.0863	26.7101	26.785	26.8035	26.9503	26.7662	1.08043	-0.184166
TB	220	P0A9W3	ETTA	3D-structure;ATP-binding;Cytoplasm;Direct protein sequencing;Nucleotide-binding;Protein biosynthesis;Reference proteome;Repeat;RNA-binding;rRNA-binding;Translation regulation;tRNA-binding	31.1325	31.1002	31.279	30.9846	30.9953	31.0541	31.1706	31.0113	1.26462	-0.159236
TB	220	P0AGJ5	YFIF	Methyltransferase;Reference proteome;Transferase	29.0052	29.0041	29.056	28.8133	28.8359	28.969	29.0218	28.8727	1.35195	-0.149028
TB	220	P26365	AMIB	Cell wall biogenesis/degradation;Hydrolase;Periplasm;Reference proteome;Signal	25.4975	25.3613	25.3621	25.2398	25.2982	25.247	25.407	25.2617	1.38764	-0.145307
TB	220	P0A7R5	RS10	3D-structure;Direct protein sequencing;Reference proteome;Ribonucleoprotein;Ribosomal protein;RNA-binding	33.9055	33.8337	34.0987	33.6672	33.7335	33.8352	33.946	33.7453	1.01289	-0.200694
TB	220	P77285	RSXG	Cell inner membrane;Cell membrane;Electron transport;Flavoprotein;FMN;Membrane;Phosphoprotein;Reference proteome;Translocase;Transmembrane;Transmembrane helix;Transport	25.1785	24.9323	25.3253	24.8565	24.9269	24.9682	25.1454	24.9172	0.892355	-0.22819
TB	220	P77272	PTYBC	Cell inner membrane;Cell membrane;Kinase;Membrane;Phosphotransferase system;Reference proteome;Sugar transport;Transferase;Transmembrane;Transmembrane helix;Transport	22.8028	22.8641	21.4967	22.3739	21.823	21.4681	22.3879	21.8883	0.40955	-0.499534
TB	220	P52076	QSEB	Activator;Cytoplasm;DNA-binding;Phosphoprotein;Reference proteome;Transcription;Transcription regulation;Two-component regulatory system	23.4105	23.499	23.5331	23.4925	23.3355	22.4297	23.4809	23.0859	0.520681	-0.394948
TB	220	P0A7F3	PYRI	3D-structure;Direct protein sequencing;Metal-binding;Pyrimidine biosynthesis;Reference proteome;Zinc	24.2049	24.088	24.3415	23.9963	23.9844	24.0901	24.2115	24.0236	1.09704	-0.187886
TB	220	P45464	LPOA	3D-structure;Cell outer membrane;Cell shape;Lipoprotein;Membrane;Palmitate;Peptidoglycan synthesis;Reference proteome;Signal	28.9624	28.915	29.0175	28.8437	28.8699	28.7936	28.965	28.8358	1.59592	-0.1292
TB	220	P42601	ALX	Cell inner membrane;Cell membrane;Membrane;Reference proteome;Transmembrane;Transmembrane helix	20.2433	19.6091	19.9764	19.7869	19.8377	19.0413	19.9429	19.5553	0.541099	-0.387627
TB	220	P60422	RL2	3D-structure;Acetylation;Direct protein sequencing;Reference proteome;Ribonucleoprotein;Ribosomal protein;RNA-binding;rRNA-binding	34.6027	34.5691	34.6446	34.3428	34.3952	34.5563	34.6055	34.4314	1.20539	-0.174029
TB	220	P0A8H6	YIHI	GTPase activation;Reference proteome;Ribosome biogenesis	27.9062	27.8035	28.1769	27.6117	27.7553	27.8035	27.9622	27.7235	0.886923	-0.238641
TB	220	P0A8T1	PRMA	Cytoplasm;Methyltransferase;Reference proteome;Transferase	26.3987	26.3883	26.6779	26.1606	26.2383	26.3815	26.4883	26.2601	0.928646	-0.228151
TB	220	P0AA37	RLUA	3D-structure;Direct protein sequencing;Isomerase;Reference proteome;rRNA processing;tRNA processing	23.8935	23.7742	22.5731	23.7601	22.5276	22.2628	23.4136	22.8502	0.378493	-0.563412
TB	220	P0A7V8	RS4	3D-structure;Antibiotic resistance;Direct protein sequencing;Reference proteome;Repressor;Ribonucleoprotein;Ribosomal protein;RNA-binding;rRNA-binding;Transcription;Transcription regulation;Transcription termination;Translation regulation	33.7033	33.65	33.875	33.5105	33.5473	33.6176	33.7428	33.5585	1.15848	-0.184273
TB	220	P0ADT5	YGIC	ATP-binding;Ligase;Magnesium;Metal-binding;Nucleotide-binding;Reference proteome	26.8599	26.7968	27.036	26.5787	26.6894	26.7985	26.8975	26.6889	1.02436	-0.208672
TB	220	P68567	RSMJ	Cytoplasm;Methyltransferase;Reference proteome;rRNA processing;S-adenosyl-L-methionine;Transferase	25.6237	25.6233	25.8161	25.4114	25.5343	25.551	25.6877	25.4989	1.1408	-0.188845
TB	220	P45799	NUDE	3D-structure;Hydrolase;Magnesium;Metal-binding;Reference proteome	26.6355	26.6913	26.6307	26.5429	26.411	26.5505	26.6525	26.5014	1.42659	-0.151048
TB	220	P76556	EUTP	ATP-binding;Nucleotide-binding;Reference proteome	22.6884	22.5956	22.8125	22.4717	22.3718	22.6211	22.6988	22.4882	1.03152	-0.210651
TB	220	P0ACF4	DBHB	3D-structure;Direct protein sequencing;DNA condensation;DNA-binding;Reference proteome	29.6392	29.5909	30.1052	28.9176	29.4968	29.7706	29.7784	29.395	0.567627	-0.383418
TB	220	P77247	YNIC	3D-structure;Carbohydrate metabolism;Cobalt;Hydrolase;Magnesium;Manganese;Metal-binding;Reference proteome;Zinc	27.1969	27.0421	27.4159	26.8188	26.9609	27.1117	27.2183	26.9638	0.860565	-0.25447
TB	220	P0ACR9	MPRA	DNA-binding;Reference proteome;Repressor;Transcription;Transcription regulation	27.8891	27.8864	27.9537	27.767	27.7718	27.8283	27.9098	27.789	1.82343	-0.120715
TB	220	P0A7C2	LEXA	3D-structure;Autocatalytic cleavage;DNA damage;DNA repair;DNA replication;DNA-binding;Hydrolase;Reference proteome;Repressor;SOS response;Transcription;Transcription regulation	27.4141	27.3877	27.5094	27.1182	27.2124	27.379	27.4371	27.2366	1.11262	-0.200504
TB	220	P0A6S5	FTSB	3D-structure;Cell cycle;Cell division;Cell inner membrane;Cell membrane;Coiled coil;Membrane;Reference proteome;Transmembrane;Transmembrane helix	23.9256	23.9303	23.9239	23.839	23.8128	23.8606	23.9266	23.8375	2.51263	-0.0891171
TB	220	P0AFR0	RSSA	Hydrolase;Lipid degradation;Lipid metabolism;Reference proteome	24.8662	24.8221	25.0374	24.6746	24.7089	24.7827	24.9086	24.7221	1.20084	-0.186526
TB	220	P0ABC7	HFLK	Cell inner membrane;Cell membrane;Membrane;Reference proteome;Signal-anchor;Transmembrane;Transmembrane helix	30.2438	30.2362	30.3321	30.1139	30.0849	30.1824	30.2707	30.1271	1.56463	-0.143643
TB	220	P30843	BASR	Activator;Antibiotic resistance;Cytoplasm;DNA-binding;Phosphoprotein;Reference proteome;Transcription;Transcription regulation;Two-component regulatory system	20.5378	20.5105	21.1166	20.7513	20.8187	18.7356	20.7216	20.1019	0.363706	-0.619779
TB	220	P27836	WECG	Glycosyltransferase;Reference proteome;Transferase	25.3273	25.33	25.3079	25.1803	25.2508	25.1191	25.3217	25.1834	1.63369	-0.138327
TB	220	P22564	RIHC	Glycosidase;Hydrolase;Reference proteome	25.2378	25.2833	25.3587	25.1744	25.1006	25.1705	25.2933	25.1485	1.56329	-0.144779
[truncated: 561 more rows]
