# Supplementary material for: The SPFH complex HflK-HflC regulates aerobic respiration in bacteria
Source: PLoS Biol. 2025 Apr 7;23(4):e3003077. doi: 10.1371/journal.pbio.3003077 (PMC12005517; doi:10.1371/journal.pbio.3003077)
Supplement: S12 Data — (XLSX) [file pbio.3003077.s031.xlsx]

## Sheet: S8A_Fig
Medium	RPM	Strain	Gen	Replicate_1	Replicate_2	Replicate_3	Replicate_4	Replicate_5	Replicate_6	Replicate_7	Replicate_8	Replicate_9	Replicate_10	Replicate_11	Replicate_12	Mean	SD
LB	220	WT	ISPG	9.31258	9.32329	10.2466	10.3216	12.2601	12.0853	12.1531	11.8881	7.44005	7.91346	10.2704	9.49773	10.226	1.63405
LB	220	ΔhflKC	ISPG	8.69558	8.48349	10.4272	9.68152	11.2444	10.8399	11.853	11.9942	10.905	10.186	10.4306	10.7992	10.4617	1.09002

## Sheet: S8B_Fig
Medium	RPM	Strain	Protein	Time (min)	Replicate_1	Replicate_2	Replicate_3	Replicate_4	Replicate_5	Replicate_6	Replicate_7	Replicate_8	Replicate_9	Replicate_10	Replicate_11	Replicate_12	Replicate_13	Replicate_14	Replicate_15	Replicate_16	Replicate_17	Replicate_18	Mean	SD
LB	220	WT	YDHQ	0	27.3869	27.305	27.3323	27.2845	27.345	27.316	26.6254	26.6289	26.4625	26.4948	26.5748	26.3954	26.4202	26.3435	26.2778	26.2749	26.3885	26.3052	26.7312	0.4467
LB	220	WT	YDHQ	30	27.1163	27.1137	27.0998	27.1846	27.2158	27.2266	26.3674	26.4151	26.4537	26.554	26.5005	26.4797	26.2244	26.0469	26.2499	26.1122	26.141	25.9981	26.5833	0.44758
LB	220	WT	YDHQ	60	27.0714	27.0829	27.1169	27.0853	27.1496	27.0983	26.4573	26.4748	26.3775	26.4713	26.4509	26.6372	26.0299	25.964	25.9844	26.0053	26.07	26.2519	26.5433	0.449873
LB	220	ΔhflKC	YDHQ	0	27.2656	27.3017	27.2838	27.2815	27.3479	27.3312	26.6757	26.6096	26.6487	26.342	26.6243	26.53	26.1271	26.6498	26.6323	26.1852	25.979	26.2221	26.7243	0.46597
LB	220	ΔhflKC	YDHQ	30	26.7093	26.691	26.7985	26.8968	26.9462	26.9475	26.3099	26.2613	26.435	26.4648	26.4404	26.3979	26.0412	26.1994	25.9103	26.1581	25.975	25.7637	26.4081	0.365428
LB	220	ΔhflKC	YDHQ	60	26.6375	26.5962	26.6614	26.876	26.7956	26.894	26.4752	26.3011	26.1583	26.4035	26.4016	26.2844	26.0673	26.0638	25.8584	26.0296	25.8354	25.8132	26.3418	0.354306
LB	220	WT	MREC	0	27.5839	27.5659	27.5366	27.5043	27.5342	27.5308	26.3962	26.4231	26.4125	26.5247	26.4724	26.4108	26.0806	26.0537	26.0993	26.0299	26.0382	25.9824	26.6766	0.652415
LB	220	WT	MREC	30	27.5471	27.5499	27.5204	27.5388	27.6018	27.5727	26.5979	26.5367	26.5025	26.6476	26.6554	26.5371	26.0742	25.9824	25.8968	25.9086	26.0392	25.964	26.7041	0.67104
LB	220	WT	MREC	60	27.4064	27.5244	27.5266	27.5685	27.5636	27.5471	26.4694	26.5987	26.4507	26.3978	26.5307	26.5618	25.9407	25.8563	25.9255	25.8449	25.7325	25.9161	26.6312	0.704138
LB	220	ΔhflKC	MREC	0	26.8753	26.9394	27.0101	26.7723	26.9844	26.8201	25.985	25.973	26.0329	26.0877	25.7929	25.8623	25.4262	25.4607	25.0202	25.2391	25.4343	25.3266	26.0579	0.679565
LB	220	ΔhflKC	MREC	30	26.3601	26.5896	26.6126	26.4062	26.4837	26.4092	24.8895	25.3885	25.3232	25.4978	25.6002	25.6368	24.8435	24.7216	24.8813	24.8005	24.7671	25.2779	25.5827	0.711165
LB	220	ΔhflKC	MREC	60	26.1916	26.5209	26.469	26.3289	26.2026	26.3752	25.203	25.0024	24.7049	25.1844	25.2973	25.2032	24.5657	24.4724	24.697	24.6229	24.6863	24.6751	25.3557	0.763645
LB	220	WT	UBIF	0	27.1116	27.0521	27.0814	27.0435	27.161	27.0978	24.8265	24.7532	24.6659	24.6319	24.4232	24.6914	23.9982	24.0591	24.0989	24.1012	24.1337	24.0779	25.2783	1.34451
LB	220	WT	UBIF	30	27.1567	27.2658	27.1843	27.1652	27.1587	27.2198	24.6191	24.5782	24.6751	24.48	24.5873	24.6597	24.1816	24.0962	23.7621	23.7757	24.1835	24.1865	25.2742	1.42065
LB	220	WT	UBIF	60	27.199	27.3413	27.3208	27.3468	27.2915	27.1774	24.653	25.151	24.7575	24.6878	24.6846	24.404	24.1319	24.1881	24.2526	24.095	24.1118	24.2069	25.3889	1.40257
LB	220	ΔhflKC	UBIF	0	27.0932	26.9577	26.8942	26.9418	26.8603	26.9496	25.0968	24.8512	25.2264	25.7321	25.1995	25.123	24.2083	24.1767	24.1963	24.309	24.3494	24.2905	25.4698	1.16037
LB	220	ΔhflKC	UBIF	30	26.7114	26.7669	26.6054	26.8201	26.8866	26.822	23.0516	23.6644	23.1378	24.4373	24.0093	24.3034	23.3216	23.5121	23.8087	23.2788	23.6158	24.7978	24.7528	1.53242
LB	220	ΔhflKC	UBIF	60	26.4473	26.5078	26.4783	26.6952	26.7305	26.7773	22.3486	22.5525	22.6347	23.5791	23.4525	23.7855	22.5794	22.8194	23.5874	23.0708	23.4557	23.3524	24.2697	1.74752
LB	220	WT	CLPA	0	29.5447	29.3561	29.3332	29.4259	29.1745	29.3399	28.5463	28.5875	28.6058	28.5368	28.4815	28.5329	28.527	28.6041	28.462	28.516	28.435	28.4473	28.8031	0.414859
LB	220	WT	CLPA	30	28.6667	28.4023	28.4331	28.7706	28.5378	28.494	27.8748	27.8854	27.8331	27.9842	28.0966	28.1013	27.7065	27.7156	27.4634	27.65	27.7161	27.7108	28.0579	0.396964
LB	220	WT	CLPA	60	27.6858	27.6341	27.6862	28.4893	27.836	27.9604	27.4437	27.5433	27.5061	27.563	27.5938	27.6025	27.4535	27.461	27.4542	27.4221	27.4781	27.4369	27.625	0.260542
LB	220	ΔhflKC	CLPA	0	29.9531	29.9852	29.9173	29.8898	29.7806	29.9929	29.0992	29.0014	29.1218	29.0504	29.0711	29.0185	28.5031	28.6533	28.5466	28.6129	28.8944	28.4958	29.1993	0.564285
LB	220	ΔhflKC	CLPA	30	28.2032	28.2478	28.2068	28.4951	28.6245	28.2943	27.2751	27.1884	27.2938	27.5072	27.6771	27.6385	27.4982	27.34	27.5349	27.4754	27.4836	28.0841	27.7816	0.46156
LB	220	ΔhflKC	CLPA	60	27.7184	27.7134	27.7123	27.4494	27.8603	27.491	26.8484	26.9537	26.8585	26.9269	27.0429	26.9032	27.0144	27.0348	27.062	27.0031	27.064	27.1498	27.2115	0.343346
LB	220	WT	RMF	0	20.9969	19.3894	19.813	19.9855	21.5223	20.3456	18.8644	19.1622	19.5281	20.1263	21.0977	20.9928	17.1467	19.4033	17.5739	20.0019	19.6121	17.9103	19.6374	1.20765
LB	220	WT	RMF	30	21.819	21.2547	21.1013	19.4833	19.9683	20.1236	19.4782	18.1373	21.7192	20.3123	17.4289	18.7862	18.2859	18.6456	18.7031	19.3258	18.562	18.1201	19.5142	1.31775
LB	220	WT	RMF	60	20.8911	21.3261	22.1024	21.809	19.1896	19.9886	20.5954	19.2184	18.2644	20.3803	20.8937	19.2953	19.37	19.0129	19.5016	18.5984	19.5305	19.529	19.972	1.09362
LB	220	ΔhflKC	RMF	0	25.2833	26.5907	26.4117	25.0731	24.162	24.9494	24.7484	25.1104	23.977	23.2888	23.2222	24.004	22.1994	23.0379	22.8146	23.4714	22.9732	22.9991	24.1287	1.25485
LB	220	ΔhflKC	RMF	30	21.1695	20.1535	20.2018	19.0115	19.0442	18.4299	19.5082	19.152	19.439	19.2203	19.404	18.9157	19.8267	19.0907	18.951	19.4829	19.0973	18.9056	19.3891	0.628827
LB	220	ΔhflKC	RMF	60	20.3301	20.7585	20.9158	19.1767	22.2203	20.4528	18.7165	20.5257	19.2531	20.8482	21.2722	19.1304	20.1744	18.3926	20.5107	18.9242	19.3177	21.0324	20.1084	1.03649
LB	220	WT	RPOS	0	21.456	22.8472	21.2403	21.6442	23.1089	22.4673	20.9333	20.7067	21.1048	22.1409	22.5975	21.4974	22.1926	22.1743	20.6097	21.485	22.0919	20.2773	21.6986	0.80491
LB	220	WT	RPOS	30	21.4483	20.7145	21.8959	21.4248	22.5487	21.9549	21.6087	21.1549	19.8444	20.9229	19.9786	21.7416	20.8446	21.6335	20.4592	22.013	20.1671	19.9322	21.1271	0.811405
LB	220	WT	RPOS	60	22.1061	22.1203	21.2125	22.0523	22.5993	21.7989	21.1251	22.5719	21.9079	21.6659	21.4945	20.9951	19.8727	19.7573	20.7737	21.1785	20.559	19.9735	21.3202	0.878712
LB	220	ΔhflKC	RPOS	0	28.1939	28.1055	28.0426	26.8359	26.0494	26.6928	27.494	27.445	27.2361	26.2017	26.2207	26.1535	25.0794	25.7301	25.7963	25.6475	25.23	25.2335	26.5216	1.02702
LB	220	ΔhflKC	RPOS	30	23.9814	23.9138	23.8941	23.3517	23.494	23.4661	23.8239	23.2231	24.1344	23.9264	23.1214	23.2907	25.0794	25.7301	25.7963	25.6475	25.23	25.2335	24.241	0.939389
LB	220	ΔhflKC	RPOS	60	24.254	23.5289	23.5623	23.5545	23.8738	23.5994	23.8527	23.6058	23.9827	23.8744	23.8192	23.8395	22.6385	22.3282	22.3107	21.7508	22.1118	22.144	23.2573	0.795078
