# Supplementary material for: The SPFH complex HflK-HflC regulates aerobic respiration in bacteria
Source: PLoS Biol. 2025 Apr 7;23(4):e3003077. doi: 10.1371/journal.pbio.3003077 (PMC12005517; doi:10.1371/journal.pbio.3003077)
Supplement: S13 Data — (XLSX) [file pbio.3003077.s032.xlsx]

## Sheet: S9A_Fig
Medium	RPM	Strain	Time (h)	Replicate_1	Replicate_2	Replicate_3	Mean	SD
LB	220	WT	0	0.01	0.01	0.01	0.01	0
LB	220	WT	3	0.41	0.4	0.44	0.416667	0.0208167
LB	220	WT	4	1.04	1	1.01	1.01667	0.0208167
LB	220	WT	5	1.48	1.48	1.45	1.47	0.0173205
LB	220	WT	6	1.65	1.68	1.61	1.64667	0.0351188
LB	220	WT	7	1.78	1.77	1.8	1.78333	0.0152753
LB	220	WT [20 µM DFO]	0	0.01	0.01	0.01	0.01	0
LB	220	WT [20 µM DFO]	3	0.39	0.38	0.39	0.386667	0.0057735
LB	220	WT [20 µM DFO]	4	0.89	0.87	0.94	0.9	0.0360555
LB	220	WT [20 µM DFO]	5	1.43	1.42	1.47	1.44	0.0264575
LB	220	WT [20 µM DFO]	6	1.57	1.55	1.61	1.57667	0.0305505
LB	220	WT [20 µM DFO]	7	1.71	1.69	1.76	1.72	0.0360555

## Sheet: S9B_Fig
Medium	RPM	Strain	Time (h)	Replicate_1	Replicate_2	Replicate_3	Mean	SD
LB	220	∆hflKC	0	0.01	0.01	0.01	0.01	0
LB	220	∆hflKC	3	0.43	0.45	0.42	0.433333	0.0152753
LB	220	∆hflKC	4	1.04	1.1	1	1.04667	0.0503322
LB	220	∆hflKC	5	1.5	1.48	1.5	1.49333	0.011547
LB	220	∆hflKC	6	1.62	1.62	1.65	1.63	0.0173205
LB	220	∆hflKC	7	1.8	1.84	1.78	1.80667	0.0305505
LB	220	∆hflKC [20 µM DFO]	0	0.01	0.01	0.01	0.01	0
LB	220	∆hflKC [20 µM DFO]	3	0.35	0.34	0.37	0.353333	0.0152753
LB	220	∆hflKC [20 µM DFO]	4	0.8	0.84	0.82	0.82	0.02
LB	220	∆hflKC [20 µM DFO]	5	1.33	1.3	1.32	1.31667	0.0152753
LB	220	∆hflKC [20 µM DFO]	6	1.56	1.62	1.56	1.58	0.034641
LB	220	∆hflKC [20 µM DFO]	7	1.72	1.73	1.73	1.72667	0.0057735
