# Supplementary material for: The SPFH complex HflK-HflC regulates aerobic respiration in bacteria
Source: PLoS Biol. 2025 Apr 7;23(4):e3003077. doi: 10.1371/journal.pbio.3003077 (PMC12005517; doi:10.1371/journal.pbio.3003077)
Supplement: S14 Data — (XLSX) [file pbio.3003077.s033.xlsx]

## Sheet: S10A_Fig
Medium	RPM	Strain	Time (h)	Replicate_1	Replicate_2	Replicate_3	Mean	SD
TB	100	WT	0	0.01	0.01	0.01	0.01	0
TB	100	WT	2	0.26	0.24	0.31	0.27	0.0360555
TB	100	WT	4	0.47	0.44	0.57	0.493333	0.0680686
TB	100	WT	6	0.61	0.68	0.83	0.706667	0.112398
TB	100	WT	8	0.78	0.69	0.74	0.736667	0.0450925
TB	100	ΔhflKC	0	0.01	0.01	0.01	0.01	0
TB	100	ΔhflKC	2	0.21	0.21	0.28	0.233333	0.0404145
TB	100	ΔhflKC	4	0.41	0.44	0.54	0.463333	0.0680686
TB	100	ΔhflKC	6	0.74	0.66	0.83	0.743333	0.085049
TB	100	ΔhflKC	8	0.84	0.76	0.91	0.836667	0.0750555
TB	100	ΔarcB	0	0.01	0.01	0.01	0.01	0
TB	100	ΔarcB	2	0.13	0.12	0.17	0.14	0.0264575
TB	100	ΔarcB	4	0.2	0.22	0.31	0.243333	0.0585947
TB	100	ΔarcB	6	0.45	0.44	0.58	0.49	0.0781025
TB	100	ΔarcB	8	0.59	0.58	0.63	0.6	0.0264575
TB	100	ΔhflKC ΔarcB	0	0.01	0.01	0.01	0.01	0
TB	100	ΔhflKC ΔarcB	2	0.13	0.13	0.21	0.156667	0.046188
TB	100	ΔhflKC ΔarcB	4	0.22	0.22	0.3	0.246667	0.046188
TB	100	ΔhflKC ΔarcB	6	0.49	0.48	0.57	0.513333	0.0493288
TB	100	ΔhflKC ΔarcB	8	0.6	0.61	0.71	0.64	0.0608276

## Sheet: S10B_Fig
Medium	RPM	Strain	Time (h)	Replicate_1	Replicate_2	Replicate_3	Mean	SD
TB	220	WT	0	0.01	0.01	0.01	0.01	0
TB	220	WT	2	0.4	0.37	0.51	0.426667	0.0737111
TB	220	WT	4	0.84	0.86	0.93	0.876667	0.0472582
TB	220	WT	6	1.36	1.25	1.33	1.31333	0.0568624
TB	220	WT	8	1.52	1.44	1.62	1.52667	0.090185
TB	220	ΔhflKC	0	0.01	0.01	0.01	0.01	0
TB	220	ΔhflKC	2	0.19	0.2	0.28	0.223333	0.0493288
TB	220	ΔhflKC	4	0.29	0.31	0.35	0.316667	0.0305505
TB	220	ΔhflKC	6	0.48	0.48	0.55	0.503333	0.0404145
TB	220	ΔhflKC	8	0.66	0.66	0.84	0.72	0.103923
TB	220	ΔarcB	0	0.01	0.01	0.01	0.01	0
TB	220	ΔarcB	2	0.13	0.13	0.16	0.14	0.0173205
TB	220	ΔarcB	4	0.18	0.19	0.22	0.196667	0.0208167
TB	220	ΔarcB	6	0.52	0.53	0.63	0.56	0.0608276
TB	220	ΔarcB	8	0.77	0.79	0.81	0.79	0.02
TB	220	ΔhflKC ΔarcB	0	0.01	0.01	0.01	0.01	0
TB	220	ΔhflKC ΔarcB	2	0.13	0.11	0.16	0.133333	0.0251661
TB	220	ΔhflKC ΔarcB	4	0.17	0.21	0.25	0.21	0.04
TB	220	ΔhflKC ΔarcB	6	0.49	0.69	0.72	0.633333	0.125033
TB	220	ΔhflKC ΔarcB	8	0.76	0.94	0.85	0.85	0.09

## Sheet: S10C_Fig
Medium	RPM	Strain	Time (h)	Replicate_1	Replicate_2	Replicate_3	Mean	SD
TB	300	WT	0	0.01	0.01	0.01	0.01	0
TB	300	WT	2	0.39	0.41	0.55	0.45	0.087178
TB	300	WT	4	0.89	0.9	1.14	0.976667	0.141539
TB	300	WT	6	1.5	1.49	1.59	1.52667	0.0550757
TB	300	WT	8	1.58	1.58	1.66	1.60667	0.046188
TB	300	ΔhflKC	0	0.01	0.01	0.01	0.01	0
TB	300	ΔhflKC	2	0.21	0.21	0.34	0.253333	0.0750555
TB	300	ΔhflKC	4	0.36	0.34	0.44	0.38	0.052915
TB	300	ΔhflKC	6	0.68	0.65	0.7	0.676667	0.0251661
TB	300	ΔhflKC	8	0.84	0.89	0.95	0.893333	0.0550757
TB	300	ΔarcB	0	0.01	0.01	0.01	0.01	0
TB	300	ΔarcB	2	0.13	0.16	0.22	0.17	0.0458258
TB	300	ΔarcB	4	0.19	0.22	0.31	0.24	0.06245
TB	300	ΔarcB	6	0.8	0.69	0.68	0.723333	0.0665833
TB	300	ΔarcB	8	0.99	1.04	1.12	1.05	0.0655744
TB	300	ΔhflKC ΔarcB	0	0.01	0.01	0.01	0.01	0
TB	300	ΔhflKC ΔarcB	2	0.15	0.15	0.18	0.16	0.0173205
TB	300	ΔhflKC ΔarcB	4	0.23	0.26	0.24	0.243333	0.0152753
TB	300	ΔhflKC ΔarcB	6	0.84	0.9	0.99	0.91	0.0754983
TB	300	ΔhflKC ΔarcB	8	1.08	1.14	1.23	1.15	0.0754983

## Sheet: S10D_Fig
Medium	RPM	Strain	Time (h)	Replicate_1	Replicate_2	Replicate_3	Replicate_4	Replicate_5	Replicate_6	Mean	SD
TB	100	ΔarcB	8	0.59	0.58	0.63	0.59	0.58	0.48	0.575	0.0500999
TB	100	ΔhflKC ΔarcB	8	0.6	0.61	0.71	0.6	0.61	0.55	0.613333	0.0524087
TB	220	ΔarcB	8	0.77	0.79	0.81	0.77	0.79	0.83	0.793333	0.0233809
TB	220	ΔhflKC ΔarcB	8	0.76	0.94	0.85	0.76	0.94	0.72	0.828333	0.0964192
TB	300	ΔarcB	8	0.99	1.04	1.12	0.99	1.04	0.83	1.00167	0.0966264
TB	300	ΔhflKC ΔarcB	8	1.08	1.14	1.23	1.08	1.14	0.98	1.10833	0.0835264

## Sheet: S10E_Fig
Medium	RPM	Uniprot	ProteinName	ProteinDescription	WT_1	WT_2	WT_3	arcB_1	arcB_2	arcB_3	Mean WT	Mean arcB	-log10 (p-value)	Log2 (Fold change)
TB	220	P0ABC3	HFLC	Modulator of FtsH protease HflC	28.4803	28.3788	28.3533	28.0327	28.1914	28.2106	28.4041	28.1449	1.71424	-0.259192
TB	220	P0ABC7	HFLK	Modulator of FtsH protease HflK	29.5871	29.5999	29.6152	29.2828	29.2778	29.3029	29.6007	29.2878	5.01799	-0.312873
TB	220	P00350	6PGD	6-phosphogluconate dehydrogenase, decarboxylating	31.2808	31.3364	31.2069	31.1761	31.1662	31.1982	31.2747	31.1802	1.14925	-0.0945231
TB	220	P00363	FRDA	Fumarate reductase flavoprotein subunit	27.6898	27.6423	27.8307	27.966	27.9826	28.0116	27.721	27.9867	1.98975	0.265747
TB	220	P00370	DHE4	NADP-specific glutamate dehydrogenase	25.7024	25.6261	25.8532	27.7832	27.7119	27.6361	25.7272	27.7104	4.82317	1.98317
TB	220	P00393	DHNA	NADH dehydrogenase	30.2013	30.1713	29.9286	29.834	29.8239	29.8156	30.1004	29.8245	1.47818	-0.275906
TB	220	P00448	SODM	Superoxide dismutase [Mn]	28.2932	28.0936	28.0804	28.2586	28.4977	28.4248	28.1557	28.3937	1.13396	0.238032
TB	220	P00452	RIR1	Ribonucleoside-diphosphate reductase 1 subunit alpha	30.2438	30.215	30.0351	28.82	28.9299	28.9118	30.1647	28.8872	4.18814	-1.27742
TB	220	P00490	PHSM	Maltodextrin phosphorylase	29.8167	29.727	30.9998	32.9674	33.0079	32.9984	30.1812	32.9912	2.62357	2.81005
TB	220	P00509	AAT	Aspartate aminotransferase	28.2278	28.1276	28.1941	29.1099	29.1902	29.2483	28.1832	29.1828	4.44056	0.999662
TB	220	P00547	KHSE	Homoserine kinase	26.8683	26.8937	26.8565	27.0502	27.0122	27.1079	26.8728	27.0568	2.45184	0.183989
TB	220	P00550	PTM3C	PTS system mannitol-specific EIICBA component	27.4986	27.5444	27.6409	27.7374	27.7767	27.7936	27.5613	27.7692	2.0016	0.207924
TB	220	P00561	AK1H	Bifunctional aspartokinase/homoserine dehydrogenase 1	28.9729	29.0156	28.9698	29.2659	29.2079	29.256	28.9861	29.2433	3.42356	0.257155
TB	220	P00562	AK2H	Bifunctional aspartokinase/homoserine dehydrogenase 2	28.0862	28.0983	28.0714	27.3475	27.3746	27.4195	28.0853	27.3806	5.21666	-0.704754
TB	220	P00579	RPOD	RNA polymerase sigma factor RpoD	29.5804	29.675	29.528	28.626	28.693	28.7107	29.5944	28.6765	4.28007	-0.917884
TB	220	P00582	DPO1	DNA polymerase I	28.5142	28.506	28.458	28.097	28.1063	28.1504	28.4928	28.1179	4.00476	-0.374852
TB	220	P00634	PPB	Alkaline phosphatase	22.3138	21.8656	21.2414	23.6209	23.6	23.8842	21.8069	23.7017	2.36954	1.89476
TB	220	P00698	LYSC	Lysozyme C	15.5398	17.0757	18.9476	18.1882	18.3674	19.7629	17.1877	18.7728	0.649057	1.58514
TB	220	P00722	BGAL	Beta-galactosidase	23.781	23.5567	24.5377	24.2234	24.1275	24.1183	23.9584	24.1564	0.264632	0.197948
TB	220	P00803	LEP	Signal peptidase I	26.4525	26.4661	26.3601	25.9076	25.9055	25.9532	26.4262	25.9221	3.78542	-0.504101
TB	220	P00805	ASPG2	L-asparaginase 2	24.2595	23.9748	23.6135	22.5344	22.721	22.5686	23.9493	22.608	2.62631	-1.34128
TB	220	P00811	AMPC	Beta-lactamase	25.2053	25.2365	25.0217	24.2199	24.3466	24.3568	25.1545	24.3078	3.34241	-0.84675
TB	220	P00861	DCDA	Diaminopimelate decarboxylase	22.3634	22.5592	22.973	22.3849	22.3427	22.2936	22.6319	22.3404	0.735649	-0.291434
TB	220	P00864	CAPP	Phosphoenolpyruvate carboxylase	29.2694	28.8077	28.9234	29.3795	29.4491	29.4683	29.0002	29.4323	1.42343	0.432138
TB	220	P00887	AROH	Phospho-2-dehydro-3-deoxyheptonate aldolase, Trp-sensitive	26.5048	26.5997	26.2616	25.8125	25.8677	25.9035	26.4553	25.8612	2.33156	-0.594102
TB	220	P00888	AROF	Phospho-2-dehydro-3-deoxyheptonate aldolase, Tyr-sensitive	24.5367	24.5351	24.55	23.4527	23.7128	23.6313	24.5406	23.5989	3.59198	-0.941684
TB	220	P00892	ILVG	Acetolactate synthase isozyme 2 large subunit	21.8822	21.752	20.8278	19.8115	16.8707	17.4308	21.4873	18.0377	1.63932	-3.44966
TB	220	P00893	ILVI	Acetolactate synthase isozyme 3 large subunit	21.5657	21.1546	23.7988	24.3981	24.3001	24.1778	22.173	24.292	1.20848	2.11893
TB	220	P00894	ILVH	Acetolactate synthase isozyme 3 small subunit	20.3438	20.0908	20.652	21.4072	21.4826	21.358	20.3622	21.4159	2.49825	1.05374
TB	220	P00895	TRPE	Anthranilate synthase component 1	20.2937	18.4706	20.5453	18.3471	15.4015	19.087	19.7699	17.6118	0.762751	-2.15801
TB	220	P00903	PABA	Aminodeoxychorismate synthase component 2	23.3605	23.3373	23.1435	22.3873	22.6227	22.479	23.2805	22.4963	2.89421	-0.784148
TB	220	P00909	TRPC	Tryptophan biosynthesis protein TrpCF	21.5531	21.0406	22.084	22.112	22.3232	22.2659	21.5593	22.2337	1.02907	0.674438
TB	220	P00914	PHR	Deoxyribodipyrimidine photo-lyase	19.3369	18.0026	19.9338	18.9039	20.6668	18.3302	19.0911	19.3003	0.0816496	0.209249
TB	220	P00926	SDHD	D-serine dehydratase	25.0956	24.6716	26.2327	26.6405	26.6832	26.5521	25.3333	26.6253	1.29489	1.29194
TB	220	P00934	THRC	Threonine synthase	27.5877	27.615	27.6068	27.8364	27.855	27.8893	27.6032	27.8602	3.90595	0.257062
TB	220	P00935	METB	Cystathionine gamma-synthase	22.5017	22.7002	22.9192	24.2685	24.1763	24.2361	22.7071	24.227	3.6007	1.51991
TB	220	P00936	CYAA	Adenylate cyclase	23.8999	24.2102	23.8689	23.6868	23.7575	23.8658	23.993	23.77	0.858228	-0.222944
TB	220	P00946	MANA	Mannose-6-phosphate isomerase	27.361	27.4318	27.411	27.819	27.6229	27.8594	27.4012	27.7671	2.06729	0.365827
TB	220	P00954	SYW	Tryptophan--tRNA ligase	28.3294	28.4059	28.3453	28.0101	28.0015	28.0101	28.3602	28.0072	3.94358	-0.352954
TB	220	P00956	SYI	Isoleucine--tRNA ligase	30.1538	30.1151	30.043	29.8007	29.7914	29.8346	30.104	29.8089	2.9634	-0.295048
TB	220	P00957	SYA	Alanine--tRNA ligase	30.9768	31.0212	30.9616	30.5898	30.5539	30.592	30.9865	30.5786	4.323	-0.407925
TB	220	P00959	SYM	Methionine--tRNA ligase	30.3845	30.3277	30.2014	29.7275	29.736	29.7406	30.3046	29.7347	3.33305	-0.56988
TB	220	P00960	SYGA	Glycine--tRNA ligase alpha subunit	28.993	29.0333	28.9281	28.387	28.3634	28.3949	28.9848	28.3818	4.32612	-0.603007
TB	220	P00961	SYGB	Glycine--tRNA ligase beta subunit	30.8239	30.7883	30.6783	30.1625	30.1528	30.1675	30.7635	30.1609	3.78215	-0.602588
TB	220	P00962	SYQ	Glutamine--tRNA ligase	30.1175	30.1396	30.0396	29.5099	29.4851	29.5178	30.0989	29.5043	4.31364	-0.594624
TB	220	P00963	ASNA	Aspartate--ammonia ligase	27.6412	27.7104	27.7787	26.3143	26.3781	26.3177	27.7101	26.3367	5.1721	-1.37341
TB	220	P00968	CARB	Carbamoyl-phosphate synthase large chain	28.3093	28.3103	28.2019	27.1464	27.2049	27.2025	28.2739	27.1846	4.93442	-1.08926
TB	220	P02358	RS6	30S ribosomal protein S6	32.5312	32.492	32.3166	31.3805	31.4363	31.4465	32.4466	31.4211	3.92118	-1.02546
TB	220	P02359	RS7	30S ribosomal protein S7	32.746	32.7746	32.5774	31.6486	31.6403	31.6542	32.6993	31.6477	4.15907	-1.05163
TB	220	P02413	RL15	50S ribosomal protein L15	33.3054	33.2698	33.1244	32.1014	32.1459	32.1799	33.2332	32.1424	4.27378	-1.0908
TB	220	P02662	CASA1	Alpha-S1-casein	21.4933	22.1969	20.4761	19.3948	20.2131	20.0432	21.3887	19.8837	1.26502	-1.50505
TB	220	P02666	CASB	Beta-casein	22.5913	23.2159	21.8972	18.4742	20.6029	20.7773	22.5681	19.9515	1.45902	-2.61669
TB	220	P02768	ALBU	Serum albumin	18.5478	19.6007	17.6246	19.2293	16.1709	17.324	18.5911	17.5747	0.407289	-1.01631
TB	220	P02916	MALF	Maltose transport system permease protein MalF	26.1751	26.3458	27.4209	28.3358	28.333	28.2724	26.6473	28.3137	1.88683	1.66646
TB	220	P02918	PBPA	Penicillin-binding protein 1A	26.5857	26.6154	26.4709	25.928	25.9014	25.9215	26.5573	25.917	3.85724	-0.64035
TB	220	P02919	PBPB	Penicillin-binding protein 1B	26.9027	26.9324	26.8306	26.5584	26.5289	26.4679	26.8886	26.5184	3.10783	-0.370186
TB	220	P02924	ARAF	L-arabinose-binding periplasmic protein	21.9763	22.2595	22.667	24.7313	24.633	24.491	22.3009	24.6184	3.39844	2.31749
TB	220	P02925	RBSB	Ribose import binding protein RbsB	31.2354	31.2178	32.0087	31.4465	31.4303	31.4427	31.4873	31.4398	0.0632996	-0.0474892
TB	220	P02929	TONB	Protein TonB	25.9576	25.9908	25.8965	25.5609	25.4799	25.5317	25.9483	25.5241	3.50924	-0.424169
TB	220	P02930	TOLC	Outer membrane protein TolC	29.4583	29.3947	29.3074	28.8446	28.8762	28.951	29.3868	28.8906	3.11008	-0.49618
TB	220	P02931	OMPF	Outer membrane protein F	29.79	29.7723	30.083	31.9279	31.9153	31.868	29.8818	31.9037	4.4113	2.02197
TB	220	P02932	PHOE	Outer membrane pore protein E	17.3712	19.0566	16.6042	17.6136	19.2683	17.6076	17.6773	18.1632	0.206156	0.485853
TB	220	P02942	MCP1	Methyl-accepting chemotaxis protein I	30.1036	30.1101	29.9941	29.8884	29.837	29.8592	30.0692	29.8616	2.16628	-0.207671
TB	220	P02943	LAMB	Maltoporin	27.231	27.0844	27.7813	27.5104	27.6937	28.0288	27.3656	27.7443	0.657391	0.37877
TB	220	P03004	DNAA	Chromosomal replication initiator protein DnaA	26.0399	26.0517	25.8781	25.3367	25.2411	25.1804	25.9899	25.2527	3.28615	-0.737139
TB	220	P03007	DPO3E	DNA polymerase III subunit epsilon	24.6355	24.5126	24.3298	23.885	23.757	24.0679	24.4926	23.9033	2.01666	-0.589323
TB	220	P03018	UVRD	DNA helicase II	27.2507	27.3205	27.1688	26.6503	26.5621	26.604	27.2467	26.6055	3.64761	-0.641196
TB	220	P03023	LACI	Lactose operon repressor	24.1372	24.0301	24.0831	24.0664	24.0292	24.0452	24.0835	24.0469	0.485453	-0.0365493
TB	220	P03024	GALR	HTH-type transcriptional regulator GalR	25.1421	24.93	24.8679	24.0946	24.1047	24.0278	24.98	24.0757	3.326	-0.904321
TB	220	P03030	LYSR	Transcriptional activator protein LysR	19.6443	17.6139	20.5865	17.5285	19.3585	20.1528	19.2816	19.0133	0.0808555	-0.268286
TB	220	P03813	YGEA	Uncharacterized protein YgeA	22.6566	22.8984	23.1351	23.8542	23.8341	23.5185	22.8967	23.7356	2.05452	0.838912
TB	220	P03817	MIOC	Protein MioC	27.2148	27.2116	27.1451	26.9699	26.9927	27.0343	27.1905	26.999	2.53543	-0.191533
TB	220	P03819	KEFC	Glutathione-regulated potassium-efflux system protein KefC	20.5903	20.9978	21.6064	20.7894	21.2346	21.4031	21.0649	21.1424	0.0786209	0.0774937
TB	220	P03835	INSG	Transposase InsG for insertion sequence element IS4	21.3253	20.8895	21.8015	21.4897	21.4089	21.5803	21.3388	21.493	0.224911	0.15421
TB	220	P03841	MALM	Maltose operon periplasmic protein	29.0047	28.8444	29.6809	29.1149	29.4396	29.4148	29.1767	29.3231	0.204313	0.146448
TB	220	P03959	KDPA	Potassium-transporting ATPase potassium-binding subunit	24.0233	24.0986	23.811	22.2927	22.343	22.4303	23.9776	22.3553	4.16121	-1.62229
TB	220	P03960	KDPB	Potassium-transporting ATPase ATP-binding subunit	26.5142	26.4894	26.2973	24.399	24.3088	24.4216	26.4336	24.3765	4.93939	-2.05717
TB	220	P03961	KDPC	Potassium-transporting ATPase KdpC subunit	19.1182	18.2025	18.5095	18.4085	19.5328	20.6702	18.6101	19.5372	0.585905	0.927121
TB	220	P04036	DAPB	4-hydroxy-tetrahydrodipicolinate reductase	27.4441	27.5237	27.4823	27.2764	27.226	27.2884	27.4834	27.2636	2.73965	-0.219739
TB	220	P04079	GUAA	GMP synthase [glutamine-hydrolyzing]	29.97	29.9204	29.7196	28.95	29.0016	28.9604	29.87	28.9707	3.48704	-0.899305
TB	220	P04128	FIMA1	Type-1 fimbrial protein, A chain	20.7007	21.2392	21.1324	21.7317	21.5597	21.6674	21.0241	21.6529	1.66375	0.628844
TB	220	P04335	FRSA	Esterase FrsA	26.9289	27.077	26.8422	26.6986	26.7187	26.6289	26.9494	26.6821	1.65231	-0.267304
TB	220	P04391	OTC1	Ornithine carbamoyltransferase chain I	20.0667	19.703	20.3518	23.4351	23.7801	23.7284	20.0405	23.6478	4.1207	3.60734
TB	220	P04395	3MG2	DNA-3-methyladenine glycosylase 2	18.6499	19.5908	18.8092	20.5193	19.3413	19.8188	19.0166	19.8931	0.911462	0.876523
TB	220	P04425	GSHB	Glutathione synthetase	28.0649	28.1018	28.0417	27.8936	27.9246	27.9112	28.0695	27.9098	2.90411	-0.159699
TB	220	P04693	TYRB	Aromatic-amino-acid aminotransferase	26.1696	26.2229	26.4094	26.459	26.5083	26.5062	26.2673	26.4912	1.40141	0.223883
TB	220	P04805	SYE	Glutamate--tRNA ligase	30.2023	30.2043	30.0661	29.4365	29.468	29.5073	30.1576	29.4706	3.78549	-0.687026
TB	220	P04816	LIVK	Leucine-specific-binding protein	23.1308	22.1998	22.8075	23.0506	23.0098	23.1328	22.7127	23.0644	0.567823	0.351688
TB	220	P04825	AMPN	Aminopeptidase N	28.3779	28.2928	28.4076	29.0833	29.0848	29.0652	28.3594	29.0777	4.47913	0.718318
TB	220	P04846	NLPA	Lipoprotein 28	22.8021	23.043	23.4503	24.8655	24.8433	24.8926	23.0985	24.8671	3.13264	1.76864
TB	220	P04949	FLIC	Flagellin	32.7259	32.7822	32.6349	33.9528	33.8434	33.7401	32.7144	33.8454	3.9499	1.13106
TB	220	P04951	KDSB	3-deoxy-manno-octulosonate cytidylyltransferase	27.9934	27.9578	27.8951	27.41	27.3931	27.4187	27.9488	27.4073	4.27443	-0.541494
TB	220	P04968	ILVA	L-threonine dehydratase biosynthetic IlvA	25.7831	26.0062	25.7805	26.1178	26.1024	26.046	25.8566	26.0888	1.38937	0.232138
TB	220	P04982	RBSD	D-ribose pyranase	26.0329	26.0625	26.4006	24.9011	25.0844	25.3739	26.1653	25.1198	2.34832	-1.0455
TB	220	P04983	RBSA	Ribose import ATP-binding protein RbsA	27.4594	27.362	27.6284	26.8663	26.8409	26.8554	27.4833	26.8542	2.88793	-0.629054
TB	220	P04993	RECD	RecBCD enzyme subunit RecD	23.848	24.1033	23.8168	23.8698	23.8729	24.049	23.9227	23.9306	0.0242899	0.00786845
TB	220	P04994	EX7L	Exodeoxyribonuclease 7 large subunit	25.6776	25.729	25.4617	24.4135	24.7346	24.8022	25.6228	24.6501	2.58771	-0.972684
TB	220	P04995	EX1	Exodeoxyribonuclease I	25.3177	25.0595	25.316	25.2696	25.3939	25.3208	25.2311	25.3281	0.448666	0.097065
TB	220	P05020	PYRC	Dihydroorotase	27.0455	27.0182	26.9134	26.9016	27.0607	26.9878	26.9923	26.9834	0.0504101	-0.0089728
TB	220	P05041	PABB	Aminodeoxychorismate synthase component 1	24.2264	24.1508	24.0368	23.7448	23.666	23.4886	24.138	23.6331	2.24163	-0.504819
TB	220	P05042	FUMC	Fumarate hydratase class II	23.7113	23.4538	24.807	26.8712	26.8452	26.8824	23.9907	26.8663	2.6425	2.87554
TB	220	P05050	ALKB	Alpha-ketoglutarate-dependent dioxygenase AlkB	17.7689	20.3553	17.8261	17.4581	17.5045	16.2823	18.6501	17.0817	0.766543	-1.56847
TB	220	P05055	PNP	Polyribonucleotide nucleotidyltransferase	31.8185	31.8252	31.7059	30.929	30.9467	30.928	31.7832	30.9345	4.57047	-0.848647
TB	220	P05100	3MG1	DNA-3-methyladenine glycosylase 1	22.2457	22.5524	22.6354	22.1996	22.532	22.3692	22.4778	22.367	0.294692	-0.110882
TB	220	P05194	AROD	3-dehydroquinate dehydratase	24.5748	24.6601	24.8227	25.4961	25.4678	25.205	24.6859	25.3896	2.40387	0.703748
TB	220	P05458	PTRA	Protease 3	25.7879	25.7684	25.5223	25.611	25.5621	25.5429	25.6929	25.572	0.617999	-0.12081
TB	220	P05459	PDXB	Erythronate-4-phosphate dehydrogenase	28.1384	28.0249	28.0712	28.0512	28.1281	28.0891	28.0782	28.0894	0.101923	0.0112591
TB	220	P05523	FPG	Formamidopyrimidine-DNA glycosylase	24.3618	24.3008	24.5657	23.9656	23.9126	24.1071	24.4094	23.9951	1.85927	-0.414337
TB	220	P05637	APAH	Bis(5'-nucleosyl)-tetraphosphatase [symmetrical]	22.9344	23.1197	23.1044	22.9218	23.073	23.3015	23.0528	23.0988	0.13525	0.045962
TB	220	P05704	MCP3	Methyl-accepting chemotaxis protein III	25.8859	25.9122	26.3542	28.3251	28.305	28.3533	26.0507	28.3278	3.93071	2.27706
TB	220	P05706	PTHA	Glucitol/sorbitol-specific phosphotransferase enzyme IIA component	24.2805	24.0206	25.635	29.151	29.2691	29.1995	24.6454	29.2065	3.09074	4.56115
TB	220	P05707	SRLD	Sorbitol-6-phosphate 2-dehydrogenase	24.1553	23.9934	25.3972	29.6318	29.6528	29.6886	24.5153	29.6577	3.49921	5.14245
TB	220	P05719	T1SK	Type-1 restriction enzyme EcoKI specificity protein	25.2593	25.3119	25.149	24.4065	24.5319	24.1359	25.24	24.3581	2.65484	-0.881944
TB	220	P05791	ILVD	Dihydroxy-acid dehydratase	26.3353	26.242	26.2623	26.0566	26.0195	26.0589	26.2799	26.045	2.78502	-0.234886
TB	220	P05793	ILVC	Ketol-acid reductoisomerase	29.0873	28.9858	28.137	26.7412	26.7892	26.6958	28.7367	26.7421	2.56228	-1.99463
TB	220	P05804	BGLR	Beta-glucuronidase	20.9682	20.4568	21.8253	22.154	22.1444	21.8769	21.0834	22.0584	1.11981	0.974965
TB	220	P05824	RECN	DNA repair protein RecN	23.6443	23.9148	23.7306	21.0178	21.179	21.1846	23.7632	21.1271	4.96737	-2.63612
TB	220	P05825	FEPA	Ferrienterobactin receptor	25.9629	25.9963	25.8489	25.687	25.7758	25.779	25.936	25.7473	1.60633	-0.188755
TB	220	P05827	ILVY	HTH-type transcriptional regulator IlvY	22.2382	22.2408	22.2731	21.3039	21.4174	21.3286	22.2507	21.3499	4.80854	-0.90078
TB	220	P05852	TSAD	tRNA N6-adenosine threonylcarbamoyltransferase	26.7978	26.9445	26.7755	26.0021	26.0816	25.9863	26.8393	26.0234	3.75292	-0.815921
TB	220	P06129	BTUB	Vitamin B12 transporter BtuB	27.804	27.8237	27.6799	27.3558	27.4048	27.4083	27.7692	27.3896	2.85597	-0.379577
TB	220	P06136	FTSQ	Cell division protein FtsQ	22.89	23.0797	22.7745	22.7858	22.6612	22.7675	22.9147	22.7382	0.844487	-0.176556
TB	220	P06149	DLD	D-lactate dehydrogenase	26.9723	26.9764	27.0276	28.0066	27.9923	28.0491	26.9921	28.016	5.6985	1.02393
TB	220	P06282	CDH	CDP-diacylglycerol pyrophosphatase	26.8582	26.8852	26.7522	25.6592	25.8454	25.9454	26.8319	25.8166	3.39549	-1.01522
TB	220	P06610	BTUE	Vitamin B12 transport periplasmic protein BtuE	23.7862	22.1309	22.7843	24.4949	23.9945	24.4893	22.9005	24.3262	1.31168	1.42577
TB	220	P06611	BTUD	Vitamin B12 import ATP-binding protein BtuD	21.8427	22.066	21.6421	22.6884	22.4687	22.7344	21.8502	22.6305	2.21424	0.780268
TB	220	P06612	TOP1	DNA topoisomerase 1	29.5083	29.5105	29.4529	28.5544	28.5394	28.5523	29.4906	28.5487	5.96662	-0.941899
TB	220	P06616	ERA	GTPase Era	26.5827	26.3583	26.2142	25.4586	25.5088	25.4703	26.3851	25.4792	2.95211	-0.905841
TB	220	P06709	BIRA	Bifunctional ligase/repressor BirA	23.721	23.8145	23.7498	23.3819	23.2994	23.3127	23.7618	23.3313	3.47579	-0.43042
TB	220	P06710	DPO3X	DNA polymerase III subunit tau	27.2552	27.2656	27.1653	26.6073	26.5784	26.6503	27.2287	26.612	4.06923	-0.616735
TB	220	P06715	GSHR	Glutathione reductase	26.8113	26.5496	26.6634	26.3128	26.4804	26.461	26.6748	26.4181	1.30166	-0.256685
TB	220	P06720	AGAL	Alpha-galactosidase	17.8771	18.4245	19.2084	21.3928	21.7645	21.2204	18.5033	21.4592	2.67434	2.95592
TB	220	P06721	METC	Cystathionine beta-lyase MetC	23.4588	22.7449	23.2167	24.2855	23.9424	24.2068	23.1401	24.1449	1.89682	1.00477
TB	220	P06722	MUTH	DNA mismatch repair protein MutH	22.5652	22.6662	22.1951	21.5687	21.5616	21.5919	22.4755	21.5741	2.48425	-0.901403
TB	220	P06846	EBGR	HTH-type transcriptional regulator EbgR	23.4215	23.3196	23.5954	22.2364	22.4166	22.3129	23.4455	22.322	3.5164	-1.12354
TB	220	P06864	BGA2	Evolved beta-galactosidase subunit alpha	24.1972	22.1606	22.5239	21.2556	21.4652	23.6599	22.9606	22.1269	0.348645	-0.833677
TB	220	P06959	ODP2	Dihydrolipoyllysine-residue acetyltransferase component of pyruvate dehydrogenase complex	31.9595	31.8298	31.6068	31.4675	31.4514	31.4842	31.7987	31.4677	1.48272	-0.330945
TB	220	P06960	OTC2	Ornithine carbamoyltransferase chain F	21.5809	21.4902	21.6508	20.4397	20.7351	20.874	21.574	20.6829	2.54904	-0.891032
TB	220	P06961	CCA	Multifunctional CCA protein	24.6354	24.832	24.664	24.5546	24.8731	24.2261	24.7105	24.5512	0.334061	-0.159225
TB	220	P06965	DICC	Repressor protein of division inhibition gene dicB	19.0965	19.1651	19.3411	18.0771	17.4754	18.012	19.2009	17.8548	2.56253	-1.34606
TB	220	P06966	DICA	HTH-type transcriptional regulator DicA	22.2557	21.6777	21.9478	22.181	22.1207	21.9597	21.9604	22.0871	0.284562	0.126731
TB	220	P06968	DUT	Deoxyuridine 5'-triphosphate nucleotidohydrolase	27.6165	27.7386	27.5794	26.9129	26.9347	26.9154	27.6448	26.921	3.92754	-0.723837
TB	220	P06971	FHUA	Ferrichrome-iron receptor	29.3327	29.3132	29.2782	28.4791	28.4409	28.4868	29.308	28.469	5.60068	-0.839085
TB	220	P06972	FHUB	Iron(3+)-hydroxamate import system permease protein FhuB	21.1109	20.9289	19.5679	19.7674	20.0657	20.2837	20.5359	20.0389	0.41516	-0.496979
TB	220	P06974	FLIM	Flagellar motor switch protein FliM	26.778	26.6536	26.6354	27.4018	27.5146	27.4729	26.689	27.4631	3.81106	0.774076
TB	220	P06983	HEM3	Porphobilinogen deaminase	27.2617	27.3105	27.2152	26.7824	26.761	26.8166	27.2625	26.7867	3.92891	-0.475808
TB	220	P06986	HIS8	Histidinol-phosphate aminotransferase	25.5892	25.7114	25.5896	25.8966	25.8828	25.902	25.6301	25.8938	2.51934	0.263723
TB	220	P06987	HIS7	Histidine biosynthesis bifunctional protein HisB	25.0623	24.9202	24.8417	25.9155	26.0539	25.8198	24.9414	25.9297	3.3396	0.988335
TB	220	P06988	HISX	Histidinol dehydrogenase	21.7151	22.1943	21.9726	24.0661	23.9031	24.0132	21.9606	23.9941	3.80569	2.03349
TB	220	P06989	HIS2	Histidine biosynthesis bifunctional protein HisIE	18.2143	18.2389	16.1566	20.6765	18.0061	17.3815	17.5366	18.688	0.397973	1.15142
TB	220	P06992	RSMA	Ribosomal RNA small subunit methyltransferase A	26.5945	26.5038	26.4704	25.7759	25.7976	25.7401	26.5229	25.7712	4.2961	-0.751673
TB	220	P06993	MALT	HTH-type transcriptional regulator MalT	26.7176	26.7827	26.8056	27.5722	27.6121	27.5509	26.7687	27.5784	4.84599	0.809721
TB	220	P06996	OMPC	Outer membrane protein C	34.1574	34.2173	34.0997	33.8425	33.8259	33.9182	34.1581	33.8622	2.58401	-0.295918
TB	220	P06999	PFKB	ATP-dependent 6-phosphofructokinase isozyme 2	25.7014	25.7615	25.8278	26.0818	26.0212	26.065	25.7636	26.056	2.70019	0.292413
TB	220	P07000	PLDB	Lysophospholipase L2	23.1322	23.049	23.2968	23.0704	23.0139	23.0069	23.1593	23.0304	0.787626	-0.128902
TB	220	P07001	PNTA	NAD(P) transhydrogenase subunit alpha	27.3778	27.3797	27.4115	27.6702	27.6542	27.7151	27.3897	27.6798	3.7779	0.290157
TB	220	P07003	POXB	Pyruvate dehydrogenase [ubiquinone]	22.898	22.9471	22.8864	25.5517	25.4668	25.5366	22.9105	25.5184	6.86152	2.60791
TB	220	P07004	PROA	Gamma-glutamyl phosphate reductase	27.9298	27.9026	27.9414	27.9711	28.0304	28.0196	27.9246	28.007	1.72843	0.0824458
TB	220	P07012	RF2	Peptide chain release factor 2	30.4194	30.5103	30.3769	29.7107	29.6715	29.7031	30.4355	29.6951	4.25156	-0.740435
TB	220	P07013	PRIB	Primosomal replication protein n	25.4467	25.4297	25.2159	23.9261	24.2595	24.1033	25.3641	24.0963	3.32026	-1.26777
TB	220	P07014	SDHB	Succinate dehydrogenase iron-sulfur subunit	27.727	27.6279	28.5469	31.0422	30.9707	30.9809	27.9673	30.9979	3.31245	3.03064
TB	220	P07017	MCP2	Methyl-accepting chemotaxis protein II	29.1712	29.2047	29.288	31.2695	31.2394	31.2478	29.2213	31.2523	6.23511	2.03093
TB	220	P07018	MCP4	Methyl-accepting chemotaxis protein IV	25.5241	25.2324	25.5788	27.1798	27.1675	27.2395	25.4451	27.1956	4.04337	1.75052
TB	220	P07021	YFIB	Putative lipoprotein YfiB	22.0222	22.204	22.4318	21.5729	21.1327	21.4328	22.2193	21.3794	2.05603	-0.83986
TB	220	P07023	TYRA	T-protein	24.2462	23.6149	23.8891	22.8645	23.5994	22.9097	23.9167	23.1245	1.24036	-0.792204
TB	220	P07024	USHA	Protein UshA	26.3496	26.3368	26.5195	26.8209	26.8211	26.886	26.402	26.8427	2.66523	0.440714
TB	220	P07026	SDIA	Regulatory protein SdiA	21.9252	21.8373	21.7382	21.8482	21.6516	21.9161	21.8335	21.8053	0.10608	-0.0282288
TB	220	P07102	PPA	Periplasmic AppA protein	17.7624	21.9359	19.0685	19.234	19.8375	20.3255	19.5889	19.799	0.0570569	0.21004
TB	220	P07109	HISP	Histidine transport ATP-binding protein HisP	20.6399	20.4424	20.4071	22.3731	22.2913	22.3063	20.4965	22.3236	4.73532	1.8271
TB	220	P07117	PUTP	Sodium/proline symporter	25.317	25.2627	25.5217	25.9801	25.9681	25.9487	25.3671	25.9657	2.78061	0.598534
TB	220	P07118	SYV	Valine--tRNA ligase	30.8754	30.8918	30.7082	30.0722	30.128	30.1308	30.8251	30.1103	3.49937	-0.714806
TB	220	P07330	CHEB	Chemotaxis response regulator protein-glutamate methylesterase	24.7244	24.686	24.8735	26.5235	26.4253	26.4332	24.7613	26.4606	4.88781	1.69932
TB	220	P07363	CHEA	Chemotaxis protein CheA	28.7399	28.8086	28.788	29.4678	29.5611	29.5735	28.7788	29.5342	4.37368	0.755358
TB	220	P07364	CHER	Chemotaxis protein methyltransferase	23.5383	23.6433	23.3537	24.5144	24.4471	24.4419	23.5118	24.4678	3.39407	0.956025
TB	220	P07395	SYFB	Phenylalanine--tRNA ligase beta subunit	31.1622	31.1373	31.0121	30.592	30.5735	30.5962	31.1039	30.5872	3.41157	-0.516642
TB	220	P07604	TYRR	Transcriptional regulatory protein TyrR	26.5517	26.5833	26.3123	25.9605	25.8777	26.0629	26.4824	25.9671	2.15788	-0.515375
TB	220	P07623	META	Homoserine O-succinyltransferase	19.2121	21.2601	21.4774	23.7878	23.7176	23.6011	20.6499	23.7021	1.86959	3.05228
TB	220	P07639	AROB	3-dehydroquinate synthase	26.3748	26.3082	26.3536	26.3613	26.3759	26.3473	26.3455	26.3615	0.305961	0.0160071
TB	220	P07648	RECC	RecBCD enzyme subunit RecC	24.5043	24.6833	24.7188	24.158	24.0236	24.1484	24.6354	24.11	2.57108	-0.525447
TB	220	P07649	TRUA	tRNA pseudouridine synthase A	26.361	26.3862	26.1626	25.1071	25.1376	25.1513	26.3033	25.132	4.08034	-1.1713
TB	220	P07650	TYPH	Thymidine phosphorylase	27.6682	27.6172	27.9271	28.6276	28.6502	28.6713	27.7375	28.6497	3.15131	0.912239
TB	220	P07654	PSTA	Phosphate transport system permease protein PstA	19.4476	19.5164	19.5375	16.9894	19.9597	18.4014	19.5005	18.4501	0.540362	-1.05036
TB	220	P07762	GLGB	1,4-alpha-glucan branching enzyme GlgB	23.707	23.6169	24.0588	25.9547	25.9981	25.9816	23.7942	25.9781	4.06329	2.18391
TB	220	P07813	SYL	Leucine--tRNA ligase	30.9571	31.0445	30.8932	30.4413	30.4367	30.4772	30.9649	30.4518	3.44669	-0.513167
TB	220	P07821	FHUC	Iron(3+)-hydroxamate import ATP-binding protein FhuC	23.9616	24.0751	23.9688	22.956	22.7621	22.6873	24.0018	22.8018	3.77483	-1.2
TB	220	P07822	FHUD	Iron(3+)-hydroxamate-binding protein FhuD	22.764	22.5588	22.0445	21.3424	20.0617	17.6569	22.4558	19.687	1.18201	-2.76877
TB	220	P07862	DDLB	D-alanine--D-alanine ligase B	27.0711	27.0767	26.9934	26.4158	26.3327	26.4337	27.0471	26.394	4.03742	-0.653032
TB	220	P07913	TDH	L-threonine 3-dehydrogenase	28.0282	27.945	28.1072	27.7398	27.7283	27.7537	28.0268	27.7406	2.42107	-0.286213
TB	220	P08142	ILVB	Acetolactate synthase isozyme 1 large subunit	26.3787	26.3601	26.3203	25.6279	25.618	25.574	26.353	25.6066	5.20343	-0.746402
TB	220	P08178	PUR5	Phosphoribosylformylglycinamidine cyclo-ligase	24.1818	24.0857	24.0364	23.5644	23.437	23.2944	24.1013	23.4319	2.77845	-0.669386
TB	220	P08179	PUR3	Phosphoribosylglycinamide formyltransferase	24.436	24.6086	24.4807	23.4371	23.7183	23.7377	24.5084	23.631	2.87266	-0.877429
TB	220	P08191	FIMH	Protein FimH	18.0897	16.6817	20.0314	19.5548	19.328	17.9399	18.2676	18.9409	0.242825	0.67326
TB	220	P08192	FOLC	Bifunctional protein FolC	26.5607	26.5312	26.4679	26.1011	26.2075	26.1051	26.5199	26.1379	3.00217	-0.382054
TB	220	P08194	GLPT	Glycerol-3-phosphate transporter	25.7766	25.4972	25.9791	26.8553	26.9846	26.8558	25.751	26.8986	2.84703	1.14762
TB	220	P08200	IDH	Isocitrate dehydrogenase [NADP]	29.5759	29.4797	29.7499	32.1312	32.1484	32.1461	29.6018	32.1419	5.248	2.54013
TB	220	P08201	NIRB	Nitrite reductase (NADH) large subunit	25.2497	25.5412	25.1243	19.7907	18.0698	20.892	25.3051	19.5842	2.63312	-5.7209
TB	220	P08202	ARAA	L-arabinose isomerase	17.1485	19.8406	15.7237	21.2858	20.9777	20.8539	17.5709	21.0391	1.33667	3.46824
TB	220	P08204	ARAB	Ribulokinase	19.9122	19.8844	20.0053	20.6763	20.176	20.5559	19.934	20.4694	1.58463	0.535428
TB	220	P08244	PYRF	Orotidine 5'-phosphate decarboxylase	27.1864	27.12	26.8252	26.211	26.4737	26.3777	27.0439	26.3541	2.15912	-0.689752
TB	220	P08245	YCIH	Uncharacterized protein YciH	25.0808	25.0721	24.9278	24.4754	24.5745	24.4031	25.0269	24.4843	2.8216	-0.542577
TB	220	P08312	SYFA	Phenylalanine--tRNA ligase alpha subunit	29.0605	29.0118	28.855	28.4361	28.4297	28.457	28.9758	28.4409	2.9884	-0.534852
TB	220	P08331	CPDB	2',3'-cyclic-nucleotide 2'-phosphodiesterase/3'-nucleotidase	26.0116	25.8863	26.1515	26.8945	26.865	26.8655	26.0165	26.875	3.42919	0.858482
TB	220	P08337	MUTT	8-oxo-dGTP diphosphatase	23.5666	23.5838	23.3763	21.8425	21.8665	22.0095	23.5089	21.9061	4.34196	-1.60276
TB	220	P08368	CREB	Transcriptional regulatory protein CreB	19.7752	20.4395	20.1037	21.229	21.1202	21.208	20.1062	21.1857	2.28646	1.07958
TB	220	P08373	MURB	UDP-N-acetylenolpyruvoylglucosamine reductase	25.6843	25.7192	25.6487	24.7648	24.8829	24.6937	25.6841	24.7805	3.9802	-0.903585
TB	220	P08390	USG	USG-1 protein	27.4394	27.4743	27.3516	26.748	26.8223	26.8993	27.4218	26.8232	3.33498	-0.59862
TB	220	P08394	RECB	RecBCD enzyme subunit RecB	23.8849	23.8907	23.5994	22.8807	23.4573	23.0415	23.7917	23.1265	1.55562	-0.665133
TB	220	P08395	SPPA	Protease 4	26.4594	26.4263	26.4098	25.703	25.8502	25.8771	26.4319	25.8101	3.42544	-0.621771
TB	220	P08400	PHOR	Phosphate regulon sensor protein PhoR	19.4675	20.1383	19.985	18.8052	19.4415	19.4286	19.8636	19.2251	1.02659	-0.638501
TB	220	P08506	DACC	D-alanyl-D-alanine carboxypeptidase DacC	25.3374	25.2804	25.4345	26.1568	26.1268	26.0344	25.3507	26.106	3.6933	0.755239
TB	220	P08622	DNAJ	Chaperone protein DnaJ	29.991	30.0416	30.0751	29.132	29.2057	29.1767	30.0359	29.1715	4.92546	-0.864479
TB	220	P08660	AK3	Lysine-sensitive aspartokinase 3	25.9538	26.2154	26.1758	26.5991	26.4916	26.6271	26.115	26.5726	2.12936	0.457577
TB	220	P08839	PT1	Phosphoenolpyruvate-protein phosphotransferase	31.8848	31.8541	31.4935	31.5313	31.5062	31.5309	31.7441	31.5228	0.813488	-0.221316
TB	220	P08956	T1RK	Type I restriction enzyme EcoKI R protein	27.2382	27.2563	27.4073	27.3482	27.26	27.348	27.3006	27.3188	0.107447	0.0181878
TB	220	P08957	T1MK	Type I restriction enzyme EcoKI M protein	28.7869	28.8597	28.7229	27.9344	27.6589	27.7068	28.7898	27.7667	3.39852	-1.02313
TB	220	P08997	MASY	Malate synthase A	26.8296	26.7468	27.4367	28.3935	28.3256	28.4188	27.0044	28.3793	2.48135	1.37496
TB	220	P09029	PURK	N5-carboxyaminoimidazole ribonucleotide synthase	22.5519	22.2965	22.2575	18.7367	20.4682	20.3813	22.3686	19.8621	1.92938	-2.50657
TB	220	P09030	EX3	Exodeoxyribonuclease III	28.1046	27.9713	27.9342	27.5025	27.5515	27.5221	28.0034	27.5254	3.05694	-0.477973
TB	220	P09053	AVTA	Valine--pyruvate aminotransferase	26.7012	26.8985	26.7913	26.3643	26.4939	26.6454	26.797	26.5012	1.39021	-0.295834
TB	220	P09099	XYLB	Xylulose kinase	22.03	21.728	22.0399	22.5436	22.2649	22.5932	21.9327	22.4672	1.67994	0.534582
TB	220	P09126	HEM4	Uroporphyrinogen-III synthase	24.3054	24.104	24.3202	24.6195	24.5002	24.5953	24.2432	24.5716	1.8545	0.328398
TB	220	P09127	HEMX	Putative uroporphyrinogen-III C-methyltransferase	27.9341	27.971	27.8873	26.9316	26.9262	27.0075	27.9308	26.9551	4.97113	-0.97566
TB	220	P09147	GALE	UDP-glucose 4-epimerase	27.6541	27.5865	27.5874	28.0189	27.9317	28.0048	27.6093	27.9852	3.36641	0.375838
TB	220	P09148	GAL7	Galactose-1-phosphate uridylyltransferase	26.2649	26.3126	26.3941	26.5547	26.5683	26.592	26.3238	26.5717	2.49234	0.247847
TB	220	P09151	LEU1	2-isopropylmalate synthase	22.1742	22.1327	22.1264	21.6994	21.2663	21.3856	22.1444	21.4504	2.22648	-0.694005
TB	220	P09155	RND	Ribonuclease D	26.0454	26.1906	25.8037	24.6468	24.7333	24.6089	26.0132	24.663	3.46805	-1.35023
TB	220	P09158	SPEE	Polyamine aminopropyltransferase	27.0346	27.0341	26.9562	25.4919	25.478	25.3961	27.0083	25.4553	5.59507	-1.55296
TB	220	P09162	YJAA	Uncharacterized protein YjaA	20.3824	19.5138	19.7666	18.6269	19.9933	18.1897	19.8876	18.9366	0.723676	-0.950989
TB	220	P09163	YJAB	Uncharacterized N-acetyltransferase YjaB	20.964	20.6955	23.4456	19.6674	19.2902	19.7352	21.7017	19.5642	1.13421	-2.13744
TB	220	P09169	OMPT	Protease 7	28.8577	29.0667	28.9373	30.0995	30.0078	30.0924	28.9539	30.0666	4.09675	1.11265
TB	220	P09184	VSR	Very short patch repair protein	19.9627	20.2617	19.2907	20.0782	19.683	19.2684	19.8383	19.6765	0.16456	-0.161832
TB	220	P09323	PTW3C	PTS system N-acetylglucosamine-specific EIICBA component	27.5961	27.6655	27.7951	27.8073	27.7901	27.8376	27.6856	27.8117	0.986404	0.1261
TB	220	P09348	MOTA	Motility protein A	26.02	25.9821	25.8564	26.2536	26.2997	26.227	25.9528	26.2601	2.33277	0.307264
TB	220	P09372	GRPE	Protein GrpE	29.566	29.6128	29.7584	29.649	29.6789	29.7336	29.6458	29.6872	0.262131	0.0414289
TB	220	P09373	PFLB	Formate acetyltransferase 1	31.1669	31.275	31.0364	31.3564	31.3373	31.3538	31.1594	31.3492	1.28507	0.189754
TB	220	P09391	GLPG	Rhomboid protease GlpG	23.4211	22.9895	22.9261	22.7571	22.6812	22.666	23.1122	22.7015	1.22115	-0.41077
TB	220	P09394	GLPQ	Glycerophosphoryl diester phosphodiesterase	29.069	28.9679	29.512	30.5935	30.5594	30.5754	29.183	30.5761	2.94364	1.39311
TB	220	P09424	MTLD	Mannitol-1-phosphate 5-dehydrogenase	26.0163	25.834	25.9888	26.4953	26.6105	26.5296	25.9463	26.5451	3.08182	0.598806
TB	220	P09546	PUTA	Bifunctional protein PutA	27.0418	26.8901	27.6253	29.3001	29.2063	29.274	27.1857	29.2602	3.10776	2.07441
TB	220	P09549	DEDD	Cell division protein DedD	25.1444	25.2438	25.1944	24.8555	24.8956	24.8792	25.1942	24.8768	3.29302	-0.31741
TB	220	P09551	ARGT	Lysine/arginine/ornithine-binding periplasmic protein	24.5263	24.4045	25.1215	27.5819	27.5791	27.5824	24.6841	27.5811	3.70485	2.89701
TB	220	P09831	GLTB	Glutamate synthase [NADPH] large chain	27.5259	27.4287	27.5802	28.1097	28.1058	28.1425	27.5116	28.1193	3.72895	0.607747
TB	220	P09832	GLTD	Glutamate synthase [NADPH] small chain	26.7376	26.8304	26.9129	27.6081	27.5238	27.6056	26.827	27.5792	3.6982	0.752216
TB	220	P09833	MODC	Molybdenum import ATP-binding protein ModC	23.2701	22.7599	22.8649	23.452	23.4877	23.2543	22.965	23.398	1.18601	0.432995
TB	220	P09835	UHPB	Sensor protein UhpB	18.6513	18.0332	18.7502	17.324	17.8669	18.3986	18.4782	17.8632	0.736551	-0.615053
TB	220	P09980	REP	ATP-dependent DNA helicase Rep	25.8981	25.8353	25.7667	25.6407	25.6298	25.7	25.8334	25.6569	1.80366	-0.176504
TB	220	P09996	YIDB	Uncharacterized protein YidB	20.0519	19.2293	19.2832	18.986	19.6628	18.4736	19.5215	19.0408	0.479976	-0.480639
TB	220	P0A698	UVRA	UvrABC system protein A	27.2967	27.2807	27.1945	26.997	26.89	26.9609	27.2573	26.9493	2.63373	-0.307999
TB	220	P0A6A0	UBIB	Probable protein kinase UbiB	24.0901	24.0188	24.1366	23.5659	23.6632	23.6269	24.0818	23.6187	3.31782	-0.463138
TB	220	P0A6A3	ACKA	Acetate kinase	31.6347	31.6564	31.458	29.8805	29.8937	29.8756	31.583	29.8833	4.94845	-1.69977
TB	220	P0A6A6	LEUC	3-isopropylmalate dehydratase large subunit	22.9955	22.9936	22.9978	22.7603	22.8512	22.5416	22.9956	22.7177	1.40885	-0.277858
TB	220	P0A6A8	ACP	Acyl carrier protein	32.1701	32.2205	32.1322	31.8416	31.8269	31.858	32.1743	31.8422	3.59325	-0.332084
TB	220	P0A6B4	ALR1	Alanine racemase, biosynthetic	26.8864	26.9403	26.7692	26.1618	26.1686	26.2104	26.8653	26.1803	3.69261	-0.685054
TB	220	P0A6B7	ISCS	Cysteine desulfurase IscS	30.9831	30.9157	30.8663	30.7804	30.7987	30.7606	30.9217	30.7799	1.78655	-0.141755
TB	220	P0A6C1	END4	Endonuclease 4	25.8498	25.796	25.7037	25.2939	25.3041	25.3288	25.7832	25.309	3.38105	-0.474224
TB	220	P0A6C5	ARGA	Amino-acid acetyltransferase	20.0385	21.3352	21.0366	19.8929	20.4254	23.4861	20.8034	21.2681	0.145566	0.464724
TB	220	P0A6C8	ARGB	Acetylglutamate kinase	20.5686	20.672	20.5865	21.4053	20.8868	20.67	20.609	20.9874	0.792429	0.378333
TB	220	P0A6D0	ARGR	Arginine repressor	22.459	22.1596	22.0255	21.4721	21.3681	22.1658	22.2147	21.6687	0.905959	-0.546019
TB	220	P0A6D3	AROA	3-phosphoshikimate 1-carboxyvinyltransferase	26.621	26.6289	26.5537	27.0785	27.0019	27.0735	26.6012	27.0513	3.70722	0.450155
TB	220	P0A6D7	AROK	Shikimate kinase 1	29.962	29.9347	29.7342	28.5082	28.5641	28.5587	29.877	28.5437	4.25379	-1.33334
TB	220	P0A6E1	AROL	Shikimate kinase 2	24.0125	24.0324	23.9303	23.6575	23.5714	23.6524	23.9917	23.6271	3.01862	-0.364636
TB	220	P0A6E4	ASSY	Argininosuccinate synthase	27.4277	27.4112	27.2456	27.4438	27.2482	27.4454	27.3615	27.3791	0.0704924	0.0176385
TB	220	P0A6E6	ATPE	ATP synthase epsilon chain	27.5409	27.0148	26.9423	27.0271	27.2086	26.9363	27.166	27.0573	0.20479	-0.108651
TB	220	P0A6F1	CARA	Carbamoyl-phosphate synthase small chain	26.0996	26.0715	25.8736	25.049	25.0194	24.993	26.0149	25.0205	3.77561	-0.994425
TB	220	P0A6F3	GLPK	Glycerol kinase	31.9437	31.8547	32.5887	33.6461	33.5898	33.6485	32.1291	33.6281	2.52907	1.49909
TB	220	P0A6F5	CH60	60 kDa chaperonin	33.2628	33.24	33.4641	33.4573	33.4327	33.5147	33.3223	33.4683	0.904987	0.145941
TB	220	P0A6F9	CH10	10 kDa chaperonin	31.4252	31.4463	31.6416	31.6253	31.568	31.6775	31.5044	31.6236	0.719225	0.119232
TB	220	P0A6G3	PNCC	Nicotinamide-nucleotide amidohydrolase PncC	25.6135	25.5515	25.597	25.953	25.9144	26.0368	25.5873	25.9681	3.14217	0.380728
TB	220	P0A6G7	CLPP	ATP-dependent Clp protease proteolytic subunit	28.9735	28.95	29.0326	28.9726	28.9382	28.9613	28.9854	28.9574	0.454634	-0.0280361
TB	220	P0A6H1	CLPX	ATP-dependent Clp protease ATP-binding subunit ClpX	29.0737	29.0334	29.0804	28.6569	28.649	28.661	29.0625	28.6556	4.94932	-0.406839
TB	220	P0A6H5	HSLU	ATP-dependent protease ATPase subunit HslU	30.6201	30.6907	30.8391	30.2912	30.2408	30.2872	30.7166	30.2731	2.58015	-0.443556
TB	220	P0A6H8	CLSA	Cardiolipin synthase A	22.9903	22.5778	22.7002	23.1283	23.0514	22.7187	22.7561	22.9661	0.526825	0.20998
TB	220	P0A6I0	KCY	Cytidylate kinase	28.3141	28.3843	28.2103	27.5583	27.5308	27.5739	28.3029	27.5543	3.86566	-0.748597
TB	220	P0A6I3	COAA	Pantothenate kinase	24.4971	24.4214	24.4448	24.4603	24.8422	24.4486	24.4544	24.5837	0.42	0.129286
TB	220	P0A6I6	COAD	Phosphopantetheine adenylyltransferase	23.2274	22.7008	22.6386	21.9804	22.1755	21.4249	22.8556	21.8602	1.5662	-0.995356
TB	220	P0A6I9	COAE	Dephospho-CoA kinase	23.9003	23.8712	23.746	23.4922	23.5843	23.1434	23.8392	23.4066	1.4149	-0.432545
TB	220	P0A6J3	CYSZ	Sulfate transporter CysZ	24.7336	24.7682	24.7181	24.7629	24.832	24.8322	24.74	24.809	1.18425	0.0690619
TB	220	P0A6J5	DADA	D-amino acid dehydrogenase	25.8138	25.3794	27.0649	29.5728	29.6127	29.6297	26.086	29.6051	2.65005	3.51903
TB	220	P0A6J8	DDLA	D-alanine--D-alanine ligase A	28.0127	27.993	27.9545	27.4938	27.5897	27.5435	27.9867	27.5424	3.77736	-0.444389
TB	220	P0A6K1	DAPF	Diaminopimelate epimerase	26.2386	26.2813	26.2076	25.8409	25.8331	25.8563	26.2425	25.8434	4.23116	-0.399062
TB	220	P0A6K3	DEF	Peptide deformylase	28.8782	29.0246	28.83	27.8379	27.7522	27.7717	28.9109	27.7873	4.20871	-1.12369
TB	220	P0A6K6	DEOB	Phosphopentomutase	30.1825	30.2061	30.2753	31.2661	31.2873	31.2683	30.2213	31.2739	5.48462	1.0526
TB	220	P0A6L0	DEOC	Deoxyribose-phosphate aldolase	29.3328	29.3147	29.5118	29.9369	29.8616	29.9038	29.3864	29.9008	2.8208	0.514359
TB	220	P0A6L2	DAPA	4-hydroxy-tetrahydrodipicolinate synthase	27.6333	27.4739	27.5989	27.8622	27.8049	27.7957	27.5687	27.821	2.05863	0.252249
TB	220	P0A6L4	NANA	N-acetylneuraminate lyase	23.8342	23.2592	24.4375	24.8734	24.6587	24.8378	23.8436	24.79	1.28052	0.946347
TB	220	P0A6L7	UXAB	Altronate oxidoreductase	21.8274	21.8602	21.7929	21.4816	21.3634	21.6827	21.8268	21.5092	1.53857	-0.317602
TB	220	P0A6L9	HSCB	Co-chaperone protein HscB	23.661	23.3995	23.8347	23.1783	23.5976	23.1358	23.6317	23.3039	0.778129	-0.327825
TB	220	P0A6M2	DSBB	Disulfide bond formation protein B	21.5073	21.417	21.2385	19.1279	21.1916	21.2646	21.3876	20.528	0.538144	-0.859543
TB	220	P0A6M4	DTD	D-aminoacyl-tRNA deacylase	24.7248	24.7248	24.8405	24.8416	24.8284	24.9286	24.7634	24.8662	0.968213	0.102813
TB	220	P0A6M8	EFG	Elongation factor G	34.3685	34.3709	34.2447	33.401	33.3677	33.4054	34.328	33.3914	4.56648	-0.936598
TB	220	P0A6N4	EFP	Elongation factor P	29.7993	29.7881	29.7144	28.8312	28.8291	28.8804	29.7673	28.8469	5.09078	-0.920359
TB	220	P0A6N8	EFPL	Elongation factor P-like protein	28.7807	28.772	28.7113	28.7821	28.784	28.7708	28.7547	28.779	0.473927	0.0242882
TB	220	P0A6P1	EFTS	Elongation factor Ts	33.4424	33.4239	33.2957	32.3654	32.4331	32.474	33.3873	32.4242	4.1753	-0.963135
TB	220	P0A6P5	DER	GTPase Der	29.5933	29.7052	29.4808	28.4778	28.4589	28.484	29.5931	28.4736	4.17011	-1.11953
TB	220	P0A6P7	ENGB	Probable GTP-binding protein EngB	27.7483	27.7918	27.7259	27.0894	27.1386	27.096	27.7553	27.108	4.89735	-0.647353
TB	220	P0A6P9	ENO	Enolase	31.6951	31.5798	31.4993	32.0614	32.1495	32.1178	31.5914	32.1096	2.94025	0.518185
TB	220	P0A6Q3	FABA	3-hydroxydecanoyl-[acyl-carrier-protein] dehydratase	31.7083	31.7763	31.6969	30.976	30.9664	31.0329	31.7272	30.9917	4.65554	-0.735441
TB	220	P0A6Q6	FABZ	3-hydroxyacyl-[acyl-carrier-protein] dehydratase FabZ	29.2137	29.121	29.0562	28.3581	28.3344	28.3424	29.1303	28.345	4.15239	-0.785386
TB	220	P0A6R0	FABH	3-oxoacyl-[acyl-carrier-protein] synthase 3	28.975	28.9812	28.8607	28.1674	28.0293	28.1213	28.939	28.106	3.91249	-0.832975
TB	220	P0A6R3	FIS	DNA-binding protein Fis	28.5491	28.5096	28.336	26.1311	26.046	26.0985	28.4649	26.0918	5.34559	-2.37305
TB	220	P0A6S0	FLGH	Flagellar L-ring protein	27.974	28.0474	28.0059	29.213	29.1396	29.2259	28.0091	29.1929	5.37866	1.18377
TB	220	P0A6S3	FLGI	Flagellar P-ring protein	25.3864	25.3439	25.8036	26.2312	26.4584	26.4563	25.5113	26.382	2.20979	0.870693
TB	220	P0A6S5	FTSB	Cell division protein FtsB	23.3851	23.5843	23.5134	23.2082	23.1464	22.4044	23.4943	22.9197	1.01879	-0.574597
TB	220	P0A6S7	GPDA	Glycerol-3-phosphate dehydrogenase [NAD(P)+]	25.6951	25.6363	25.6478	25.2735	25.2648	25.2973	25.6598	25.2785	4.31292	-0.381207
TB	220	P0A6T1	G6PI	Glucose-6-phosphate isomerase	28.7067	28.5473	28.5038	29.3	29.3547	29.3018	28.5859	29.3189	3.47266	0.732929
TB	220	P0A6T3	GAL1	Galactokinase	27.3451	27.3082	27.7031	28.5555	28.5365	28.5618	27.4522	28.5513	3.01956	1.09912
TB	220	P0A6T5	GCH1	GTP cyclohydrolase 1	27.6922	27.6428	27.6148	27.9699	27.974	27.9521	27.6499	27.9653	3.74115	0.315371
TB	220	P0A6T9	GCSH	Glycine cleavage system H protein	25.9248	25.8568	26.3768	27.3704	28.3357	28.4082	26.0528	28.0381	2.22552	1.9853
TB	220	P0A6U3	MNMG	tRNA uridine 5-carboxymethylaminomethyl modification enzyme MnmG	29.2243	29.2221	29.0207	27.6435	27.6984	27.6866	29.1557	27.6761	4.54026	-1.47958
TB	220	P0A6U5	RSMG	Ribosomal RNA small subunit methyltransferase G	27.1082	27.149	26.8656	25.2573	25.0991	25.3039	27.0409	25.2201	4.13928	-1.82081
TB	220	P0A6U8	GLGA	Glycogen synthase	24.7504	24.6323	25.0646	26.2956	26.3231	26.2982	24.8158	26.3056	3.48937	1.48981
TB	220	P0A6V1	GLGC	Glucose-1-phosphate adenylyltransferase	24.389	24.3693	24.841	25.8572	25.8949	25.8018	24.5331	25.8513	2.96447	1.31821
TB	220	P0A6V5	GLPE	Thiosulfate sulfurtransferase GlpE	23.5678	23.7105	23.6789	23.3781	23.4869	23.4441	23.6524	23.4364	1.80256	-0.216028
TB	220	P0A6V8	GLK	Glucokinase	26.8301	26.7951	27.0822	28.098	28.0302	28.0645	26.9025	28.0642	3.63494	1.16173
TB	220	P0A6W0	GLSA2	Glutaminase 2	24.6587	24.701	24.503	24.0528	24.1292	24.1388	24.6209	24.1069	2.83234	-0.514011
TB	220	P0A6W3	MRAY	Phospho-N-acetylmuramoyl-pentapeptide-transferase	23.4981	23.3836	23.1741	22.993	22.9671	23.0719	23.3519	23.0107	1.56993	-0.341265
TB	220	P0A6W5	GREA	Transcription elongation factor GreA	29.3214	29.2772	29.0683	28.0717	28.0467	28.1269	29.2223	28.0818	3.8193	-1.14051
TB	220	P0A6W9	GSH1	Glutamate--cysteine ligase	27.4672	27.5312	27.4853	27.3074	27.3906	27.4044	27.4946	27.3675	1.62424	-0.127078
TB	220	P0A6X1	HEM1	Glutamyl-tRNA reductase	22.7737	22.7323	22.8648	22.7711	22.8864	21.3728	22.7903	22.3434	0.38545	-0.446852
TB	220	P0A6X3	HFQ	RNA-binding protein Hfq	28.896	28.539	28.3283	27.9565	28.1681	28.0298	28.5878	28.0515	1.412	-0.536317
TB	220	P0A6X7	IHFA	Integration host factor subunit alpha	28.7036	28.8009	28.649	28.6572	28.6511	28.7135	28.7178	28.6739	0.378836	-0.0438983
TB	220	P0A6Y1	IHFB	Integration host factor subunit beta	26.5863	26.4502	26.3421	26.0851	26.3956	26.2519	26.4596	26.2442	0.878393	-0.215373
TB	220	P0A6Y5	HSLO	33 kDa chaperonin	28.0109	28.0916	28.0864	27.2471	27.1891	27.298	28.0629	27.2447	4.43503	-0.818218
TB	220	P0A6Y8	DNAK	Chaperone protein DnaK	32.6809	32.6796	32.8856	32.7046	32.7397	32.7908	32.7487	32.745	0.0167473	-0.00367737
TB	220	P0A6Z1	HSCA	Chaperone protein HscA	29.2093	29.2508	29.1378	28.4286	28.545	28.5371	29.1993	28.5036	3.81021	-0.695729
TB	220	P0A6Z3	HTPG	Chaperone protein HtpG	30.5454	30.4707	30.7314	30.8231	30.7759	30.8139	30.5825	30.8043	1.31695	0.22179
TB	220	P0A6Z6	NIKR	Nickel-responsive regulator	22.9361	23.0469	23.0768	23.0823	23.0983	23.0898	23.0199	23.0901	0.749311	0.0702305
TB	220	P0A705	IF2	Translation initiation factor IF-2	31.8554	31.8373	31.6792	30.7484	30.7866	30.7955	31.7907	30.7768	4.20698	-1.01384
TB	220	P0A707	IF3	Translation initiation factor IF-3	30.5931	30.5573	30.4093	29.5596	29.6152	29.5714	30.5199	29.5821	4.04624	-0.937827
TB	220	P0A715	KDSA	2-dehydro-3-deoxyphosphooctonate aldolase	28.928	28.8907	28.7972	29.0016	29.0363	29.0739	28.872	29.0373	1.69846	0.165316
TB	220	P0A717	KPRS	Ribose-phosphate pyrophosphokinase	30.0574	29.944	29.811	29.2712	29.3272	29.3104	29.9375	29.303	3.01321	-0.634499
TB	220	P0A720	KTHY	Thymidylate kinase	24.7983	24.6155	24.5184	23.7831	23.7784	23.7627	24.644	23.7747	3.34233	-0.869305
TB	220	P0A722	LPXA	Acyl-[acyl-carrier-protein]--UDP-N-acetylglucosamine O-acyltransferase	27.3122	27.3399	27.1591	26.7084	26.6836	26.6573	27.2704	26.6831	3.26744	-0.587333
TB	220	P0A725	LPXC	UDP-3-O-[3-hydroxymyristoyl] N-acetylglucosamine deacetylase	26.2707	26.142	26.142	25.9461	25.8549	25.9118	26.1849	25.9043	2.29016	-0.280644
TB	220	P0A729	YCEF	Maf-like protein YceF	22.8349	22.7703	22.9062	23.7814	23.8687	23.7573	22.8371	23.8024	4.31067	0.965316
TB	220	P0A731	MGSA	Methylglyoxal synthase	23.7123	23.3855	23.613	23.8089	24.0829	24.0251	23.5703	23.9723	1.4613	0.402023
TB	220	P0A734	MINE	Cell division topological specificity factor	25.9401	25.8613	25.9036	25.9108	25.8188	25.9034	25.9017	25.8777	0.255564	-0.0239779
TB	220	P0A738	MOAC	Cyclic pyranopterin monophosphate synthase accessory protein	27.0001	27.003	26.9681	27.3376	27.3153	27.3328	26.9904	27.3285	4.87454	0.338129
TB	220	P0A742	MSCL	Large-conductance mechanosensitive channel	18.9862	18.0021	18.8982	19.3831	18.0629	19.0852	18.6288	18.8437	0.158413	0.214892
TB	220	P0A744	MSRA	Peptide methionine sulfoxide reductase MsrA	24.6315	24.5059	24.9402	25.4652	25.487	25.6264	24.6925	25.5262	2.41547	0.833701
TB	220	P0A746	MSRB	Peptide methionine sulfoxide reductase MsrB	26.8674	26.8805	26.8896	28.4704	28.4429	28.449	26.8792	28.4541	7.91695	1.57494
TB	220	P0A749	MURA	UDP-N-acetylglucosamine 1-carboxyvinyltransferase	29.5123	29.4908	29.3456	28.669	28.7236	28.704	29.4495	28.6989	3.78661	-0.750677
TB	220	P0A756	KEFG	Glutathione-regulated potassium-efflux system ancillary protein KefG	22.1837	22.1528	22.7457	22.3901	22.9631	22.778	22.3607	22.7104	0.612665	0.349728
TB	220	P0A759	NAGB	Glucosamine-6-phosphate deaminase	26.9322	26.8102	26.823	27.3133	27.1864	27.2434	26.8551	27.2477	2.74108	0.392579
TB	220	P0A761	NANE	Putative N-acetylmannosamine-6-phosphate 2-epimerase	23.7209	23.6285	24.8046	24.847	24.9216	24.9706	24.0513	24.913	1.06782	0.861718
TB	220	P0A763	NDK	Nucleoside diphosphate kinase	29.102	28.9486	29.0561	29.7846	29.7268	29.7527	29.0356	29.7547	3.92157	0.719129
TB	220	P0A776	RPPH	RNA pyrophosphohydrolase	24.667	24.8249	24.7563	24.687	24.6687	24.6765	24.7494	24.6774	0.715367	-0.0720361
TB	220	P0A780	NUSB	N utilization substance protein B	23.9087	23.513	23.3831	22.6952	22.5631	22.4404	23.6016	22.5662	2.39463	-1.03539
TB	220	P0A784	ORN	Oligoribonuclease	25.6673	25.4952	25.416	24.8258	25.1098	25.0831	25.5262	25.0062	1.94635	-0.519924
TB	220	P0A786	PYRB	Aspartate carbamoyltransferase catalytic chain	25.7732	25.6018	25.3481	24.8744	24.909	24.9312	25.5744	24.9049	2.23742	-0.669508
TB	220	P0A790	PAND	Aspartate 1-decarboxylase	26.9907	26.996	26.9706	26.6103	26.6188	26.7057	26.9858	26.645	3.38526	-0.340792
TB	220	P0A794	PDXJ	Pyridoxine 5'-phosphate synthase	26.933	26.8459	26.9097	27.0665	28.1468	28.2125	26.8962	27.8086	1.15209	0.912439
TB	220	P0A796	PFKA	ATP-dependent 6-phosphofructokinase isozyme 1	28.3735	28.2502	28.1534	28.6946	28.7604	28.7273	28.259	28.7274	2.67049	0.468407
TB	220	P0A799	PGK	Phosphoglycerate kinase	32.5644	32.6355	32.5691	33.2406	33.1863	33.2286	32.5897	33.2185	4.61886	0.628853
TB	220	P0A7A2	GPMB	Probable phosphoglycerate mutase GpmB	27.3863	27.2645	27.0978	26.497	26.5199	26.328	27.2495	26.4483	2.82837	-0.801235
TB	220	P0A7A5	PIMT	Protein-L-isoaspartate O-methyltransferase	25.0848	25.138	25.1892	24.905	24.8495	24.8968	25.1373	24.8838	2.72701	-0.253586
TB	220	P0A7A7	PLSB	Glycerol-3-phosphate acyltransferase	27.6125	27.4272	27.4617	26.9059	26.8786	26.8753	27.5005	26.8866	3.35373	-0.61386
TB	220	P0A7A9	IPYR	Inorganic pyrophosphatase	30.0602	30.0077	29.9527	29.7538	29.73	29.792	30.0069	29.7586	2.63837	-0.248255
TB	220	P0A7B1	PPK	Polyphosphate kinase	25.7135	25.7419	25.8337	26.146	25.8913	26.1031	25.7631	26.0468	1.51257	0.283737
TB	220	P0A7B3	NADK	NAD kinase	22.5885	22.2561	22.4954	23.0011	22.8093	22.9949	22.4467	22.9351	1.85055	0.488424
TB	220	P0A7B5	PROB	Glutamate 5-kinase	27.6236	27.6135	27.5822	27.1017	27.1222	27.1563	27.6064	27.1267	4.7284	-0.47969
TB	220	P0A7B8	HSLV	ATP-dependent protease subunit HslV	26.8577	26.9213	27.0374	26.106	26.4124	26.4832	26.9388	26.3339	2.04962	-0.604923
TB	220	P0A7C2	LEXA	LexA repressor	26.8466	26.8899	26.7603	25.9721	26.1411	26.079	26.8323	26.0641	3.60361	-0.768228
TB	220	P0A7C6	PEPE	Peptidase E	23.4704	23.6733	23.7191	24.8515	24.823	24.7757	23.621	24.8167	3.94246	1.19577
TB	220	P0A7D1	PTH	Peptidyl-tRNA hydrolase	27.569	27.6292	27.4197	26.9517	26.8811	26.9224	27.5393	26.9184	3.15927	-0.620881
TB	220	P0A7D4	PURA	Adenylosuccinate synthetase	30.1658	30.1379	29.9574	29.9378	30.0994	30.0698	30.087	30.0357	0.247644	-0.0513535
TB	220	P0A7D7	PUR7	Phosphoribosylaminoimidazole-succinocarboxamide synthase	26.9299	26.9567	26.7534	26.8087	26.7817	26.8271	26.88	26.8058	0.497238	-0.0742092
TB	220	P0A7E1	PYRD	Dihydroorotate dehydrogenase (quinone)	26.3644	26.5707	26.3302	25.2718	25.2169	25.176	26.4218	25.2216	3.93726	-1.20019
TB	220	P0A7E3	PYRE	Orotate phosphoribosyltransferase	23.6627	23.6612	23.6279	21.1316	21.2284	21.3478	23.6506	21.2359	5.54278	-2.41466
TB	220	P0A7E5	PYRG	CTP synthase	31.2165	31.259	31.0735	30.0725	30.1476	30.1483	31.183	30.1228	4.17816	-1.06021
TB	220	P0A7E9	PYRH	Uridylate kinase	27.6176	27.3399	27.3238	26.729	26.5668	26.7096	27.4271	26.6685	2.66154	-0.758647
TB	220	P0A7F3	PYRI	Aspartate carbamoyltransferase regulatory chain	24.8674	24.7619	24.5219	24.0338	24.0509	24.1826	24.7171	24.0891	2.29621	-0.627995
TB	220	P0A7F6	SPED	S-adenosylmethionine decarboxylase proenzyme	26.9156	26.6505	26.4577	24.8953	25.0432	24.9635	26.6746	24.9673	3.59253	-1.70724
TB	220	P0A7F9	QUEA	S-adenosylmethionine:tRNA ribosyltransferase-isomerase	27.3912	27.3685	27.1746	26.0424	26.1876	26.1784	27.3115	26.1362	3.83565	-1.1753
TB	220	P0A7G2	RBFA	Ribosome-binding factor A	28.4007	28.3929	28.1584	27.3067	27.2916	27.3006	28.3174	27.2996	3.66603	-1.01775
TB	220	P0A7G6	RECA	Protein RecA	29.9487	30.0364	29.9458	29.6668	29.7169	29.7957	29.977	29.7265	2.19575	-0.250509
TB	220	P0A7H0	RECF	DNA replication and repair protein RecF	23.543	23.0758	23.2026	22.528	22.431	22.684	23.2738	22.5477	1.99943	-0.726104
TB	220	P0A7H3	RECO	DNA repair protein RecO	21.1238	20.0602	19.9819	19.4895	17.6007	19.8225	20.3886	18.9709	0.839482	-1.41773
TB	220	P0A7H6	RECR	Recombination protein RecR	26.135	26.0332	25.8616	24.9614	25.0529	24.9713	26.0099	24.9952	3.55226	-1.01473
TB	220	P0A7I0	RF1	Peptide chain release factor 1	26.9795	27.0455	26.8846	26.1568	26.0853	26.1674	26.9698	26.1365	4.00851	-0.833351
TB	220	P0A7I4	RF3	Peptide chain release factor 3	28.9896	28.9071	28.7594	27.9494	28.0195	27.9951	28.8854	27.988	3.66148	-0.897364
TB	220	P0A7I7	RIBA	GTP cyclohydrolase-2	26.6736	26.673	26.4992	26.1381	26.22	26.1882	26.6153	26.1821	2.63611	-0.433154
TB	220	P0A7J0	RIBB	3,4-dihydroxy-2-butanone 4-phosphate synthase	28.0485	27.8896	27.6703	26.5257	26.6213	26.5185	27.8695	26.5552	3.48243	-1.31431
TB	220	P0A7J3	RL10	50S ribosomal protein L10	32.5046	32.3748	32.2585	31.4476	31.4906	31.478	32.3793	31.472	3.63607	-0.907281
TB	220	P0A7J7	RL11	50S ribosomal protein L11	32.8615	32.8994	32.7181	31.8374	31.7809	31.8534	32.8263	31.8239	4.14012	-1.00245
TB	220	P0A7K2	RL7	50S ribosomal protein L7/L12	33.4777	33.5101	33.3891	32.4546	32.4418	32.54	33.459	32.4788	4.4864	-0.980171
TB	220	P0A7K6	RL19	50S ribosomal protein L19	32.0747	32.095	31.8663	31.0728	31.0409	31.0528	32.012	31.0555	3.69255	-0.956484
TB	220	P0A7L0	RL1	50S ribosomal protein L1	33.458	33.4789	33.2567	32.2902	32.3939	32.4466	33.3978	32.3769	3.57113	-1.02091
TB	220	P0A7L3	RL20	50S ribosomal protein L20	26.8534	26.6976	26.4497	25.6607	25.7731	25.652	26.6669	25.6953	2.84636	-0.971636
TB	220	P0A7L8	RL27	50S ribosomal protein L27	31.9098	31.8236	31.6412	30.4001	30.4206	30.5018	31.7915	30.4408	4.03709	-1.35074
TB	220	P0A7M2	RL28	50S ribosomal protein L28	31.5643	31.4338	31.4001	30.4631	30.5993	30.5121	31.4661	30.5248	3.90527	-0.941252
TB	220	P0A7M6	RL29	50S ribosomal protein L29	27.7225	27.5241	27.2089	26.2799	26.5886	26.6169	27.4851	26.4951	2.23551	-0.989991
TB	220	P0A7M9	RL31	50S ribosomal protein L31	32.4984	32.5519	32.3611	31.4324	31.4043	31.4683	32.4705	31.435	4.18633	-1.03546
TB	220	P0A7N1	RL31B	50S ribosomal protein L31 type B	19.0738	19.3054	20.6293	16.2016	17.6935	17.4304	19.6695	17.1085	1.73162	-2.56104
TB	220	P0A7N4	RL32	50S ribosomal protein L32	30.7975	30.7333	30.6158	29.7276	29.734	29.6746	30.7156	29.712	4.23093	-1.00353
TB	220	P0A7N9	RL33	50S ribosomal protein L33	30.7345	30.7181	30.4146	29.2186	29.3512	29.3826	30.6224	29.3175	3.45589	-1.30494
TB	220	P0A7P5	RL34	50S ribosomal protein L34	32.0689	32.1649	32.0228	30.884	30.8736	30.8629	32.0856	30.8735	5.05365	-1.21206
TB	220	P0A7Q1	RL35	50S ribosomal protein L35	30.0694	29.9468	29.7237	28.4931	28.478	28.2889	29.9133	28.42	3.61092	-1.49328
TB	220	P0A7Q6	RL36	50S ribosomal protein L36	20.9596	20.5441	20.3078	18.302	18.9096	19.2509	20.6038	18.8208	2.21479	-1.78299
TB	220	P0A7R1	RL9	50S ribosomal protein L9	33.7812	33.7698	33.6219	32.7554	32.7649	32.7997	33.7243	32.7733	4.24507	-0.950957
TB	220	P0A7R5	RS10	30S ribosomal protein S10	33.8077	33.8843	33.6548	32.73	32.7424	32.806	33.7822	32.7595	3.85884	-1.02275
TB	220	P0A7R9	RS11	30S ribosomal protein S11	33.0327	33.0668	32.8867	32.0022	31.9901	32.0049	32.9954	31.9991	4.24996	-0.996354
TB	220	P0A7S3	RS12	30S ribosomal protein S12	32.7756	32.8782	32.6538	31.617	31.6405	31.7136	32.7692	31.657	4.01161	-1.11215
TB	220	P0A7S9	RS13	30S ribosomal protein S13	28.118	27.8198	27.5596	26.9435	27.013	26.9512	27.8325	26.9692	2.21613	-0.863218
TB	220	P0A7T3	RS16	30S ribosomal protein S16	29.8251	29.5722	29.4964	28.5338	28.617	28.4057	29.6313	28.5189	3.16787	-1.1124
TB	220	P0A7T7	RS18	30S ribosomal protein S18	31.855	31.9874	31.7477	30.752	30.7847	30.7385	31.8634	30.7584	4.01005	-1.10497
TB	220	P0A7U3	RS19	30S ribosomal protein S19	32.1013	31.8927	31.7388	30.8392	30.9124	30.817	31.9109	30.8562	3.19613	-1.05474
TB	220	P0A7U7	RS20	30S ribosomal protein S20	31.5199	31.445	31.3232	30.4604	30.4268	30.5117	31.4294	30.4663	3.98711	-0.96303
TB	220	P0A7V0	RS2	30S ribosomal protein S2	32.9036	32.7144	32.6318	31.7052	31.7558	31.7207	32.7499	31.7272	3.62777	-1.0227
TB	220	P0A7V3	RS3	30S ribosomal protein S3	33.1428	33.0813	32.849	31.6239	31.7873	31.7535	33.0244	31.7216	3.6582	-1.30278
TB	220	P0A7V8	RS4	30S ribosomal protein S4	33.3547	33.3599	33.1594	32.2617	32.2537	32.3214	33.2913	32.2789	3.89213	-1.01241
TB	220	P0A7W1	RS5	30S ribosomal protein S5	33.4932	33.4767	33.3041	32.4177	32.4224	32.4425	33.4247	32.4275	4.0878	-0.99719
TB	220	P0A7W7	RS8	30S ribosomal protein S8	32.3855	32.3246	32.0885	31.7282	31.941	31.9594	32.2662	31.8762	1.53655	-0.390041
TB	220	P0A7X3	RS9	30S ribosomal protein S9	31.5128	31.5559	31.34	30.3461	30.3534	30.4717	31.4696	30.3904	3.81145	-1.07916
TB	220	P0A7X6	RIMM	Ribosome maturation factor RimM	28.4195	28.3895	28.2017	27.1623	27.1666	27.1894	28.3369	27.1728	4.14905	-1.16414
TB	220	P0A7Y0	RNC	Ribonuclease 3	28.731	28.778	28.5758	27.607	27.5706	27.7203	28.6949	27.6327	3.82004	-1.06224
TB	220	P0A7Y4	RNH	Ribonuclease HI	24.2359	24.2204	24.1596	23.2796	23.6101	23.6227	24.2053	23.5041	2.44025	-0.701162
TB	220	P0A7Y8	RNPA	Ribonuclease P protein component	26.6235	26.7038	26.4354	25.4375	25.4377	25.4888	26.5876	25.4547	3.81171	-1.13292
TB	220	P0A7Z0	RPIA	Ribose-5-phosphate isomerase A	27.5028	27.4309	27.3159	27.6601	27.5529	27.7144	27.4165	27.6425	1.45308	0.225961
TB	220	P0A7Z4	RPOA	DNA-directed RNA polymerase subunit alpha	32.3374	32.3366	32.1769	31.3672	31.3902	31.4193	32.2837	31.3923	4.05726	-0.891396
TB	220	P0A800	RPOZ	DNA-directed RNA polymerase subunit omega	29.4723	29.4245	29.2103	28.3655	28.3806	28.315	29.369	28.3537	3.5917	-1.01534
TB	220	P0A805	RRF	Ribosome-recycling factor	29.9104	29.8769	29.7826	29.212	29.1616	29.2184	29.8567	29.1973	4.00612	-0.659334
TB	220	P0A809	RUVA	Holliday junction ATP-dependent DNA helicase RuvA	23.4598	23.6321	23.4941	23.5234	23.7255	23.5564	23.5287	23.6018	0.374641	0.0730972
TB	220	P0A812	RUVB	Holliday junction ATP-dependent DNA helicase RuvB	24.0308	24.438	24.3912	24.4068	24.6583	24.761	24.2867	24.6087	0.904112	0.322003
TB	220	P0A814	RUVC	Crossover junction endodeoxyribonuclease RuvC	23.7643	23.7211	23.4374	23.0824	22.9377	23.0215	23.6409	23.0139	2.31893	-0.627051
TB	220	P0A817	METK	S-adenosylmethionine synthase	29.6455	29.595	29.3919	29.1059	29.1297	29.1375	29.5441	29.1244	2.2374	-0.419729
TB	220	P0A821	SELA	L-seryl-tRNA(Sec) selenium transferase	25.4925	25.4668	25.2814	24.6485	24.7413	24.6682	25.4136	24.686	3.26262	-0.727564
TB	220	P0A823	SFSA	Sugar fermentation stimulation protein A	23.2329	23.8402	23.7929	23.6575	23.6857	23.4549	23.622	23.5993	0.0369284	-0.0226777
TB	220	P0A825	GLYA	Serine hydroxymethyltransferase	29.9441	29.9644	30.0261	30.2939	30.3336	30.4138	29.9782	30.3471	2.99262	0.368911
TB	220	P0A828	SMG	Protein Smg	22.0747	21.8532	22.2112	20.8152	20.7546	20.7422	22.0464	20.7707	3.55161	-1.27567
TB	220	P0A830	DCTA	Aerobic C4-dicarboxylate transport protein	22.2227	21.5981	22.5232	23.9798	23.9405	23.9164	22.1147	23.9456	2.58915	1.83093
TB	220	P0A832	SSRP	SsrA-binding protein	26.6713	26.6794	26.6101	26.1378	26.1294	26.1592	26.6536	26.1421	4.57249	-0.51146
TB	220	P0A836	SUCC	Succinyl-CoA ligase [ADP-forming] subunit beta	28.7046	28.7494	29.594	32.3441	32.3403	32.3878	29.016	32.3574	3.49122	3.34141
TB	220	P0A840	SURE	5'/3'-nucleotidase SurE	25.6347	25.7247	25.5212	25.3235	25.2201	25.3131	25.6269	25.2856	2.14432	-0.341262
TB	220	P0A843	TATE	Sec-independent protein translocase protein TatE	23.1819	23.1132	23.1989	21.5739	21.6594	22.0229	23.1647	21.7521	3.26372	-1.41259
TB	220	P0A847	TGT	Queuine tRNA-ribosyltransferase	29.1031	29.1091	28.8734	27.9366	27.9521	27.8872	29.0285	27.9253	3.79532	-1.10327
TB	220	P0A850	TIG	Trigger factor	33.8599	33.7943	33.6638	32.7925	32.8128	32.8099	33.7727	32.8051	4.12215	-0.967634
TB	220	P0A853	TNAA	Tryptophanase	30.3025	30.2734	31.3938	32.8254	32.8539	32.8221	30.6566	32.8338	2.38487	2.1772
TB	220	P0A855	TOLB	Protein TolB	28.6176	28.502	28.5458	28.779	28.8198	28.8518	28.5551	28.8169	2.56099	0.261742
TB	220	P0A858	TPIS	Triosephosphate isomerase	28.8277	28.4796	28.5852	29.0305	28.9844	29.0581	28.6308	29.0243	1.69577	0.393517
TB	220	P0A862	TPX	Thiol peroxidase	30.161	30.2282	30.146	31.1119	31.0952	31.1097	30.1784	31.1056	5.44522	0.927203
TB	220	P0A867	TALA	Transaldolase A	22.9199	23.1047	23.2443	25.5411	25.6029	25.6097	23.0896	25.5846	4.87703	2.49495
TB	220	P0A870	TALB	Transaldolase B	30.7783	30.7634	30.8246	30.7537	30.7606	30.7952	30.7888	30.7698	0.350382	-0.0189495
TB	220	P0A873	TRMD	tRNA (guanine-N(1)-)-methyltransferase	27.1842	27.2604	27.0843	26.1105	26.1553	26.1269	27.1763	26.1309	4.42035	-1.04545
TB	220	P0A877	TRPA	Tryptophan synthase alpha chain	23.8671	23.4976	23.8076	24.7579	24.8371	24.5799	23.7241	24.725	2.72292	1.00089
TB	220	P0A879	TRPB	Tryptophan synthase beta chain	23.904	24.0822	24.3636	25.359	25.3557	25.3745	24.1166	25.3631	3.12991	1.24645
TB	220	P0A881	TRPR	Trp operon repressor	23.338	23.1713	23.0138	22.2468	22.1423	22.1299	23.1744	22.173	3.24125	-1.00134
TB	220	P0A884	TYSY	Thymidylate synthase	25.904	25.7403	25.536	25.3082	25.4258	25.2877	25.7268	25.3406	1.54941	-0.386172
TB	220	P0A887	UBIE	Ubiquinone/menaquinone biosynthesis C-methyltransferase UbiE	27.0516	26.8821	26.8193	26.6234	26.5325	26.558	26.9177	26.5713	2.01527	-0.346378
TB	220	P0A890	TUSA	Sulfurtransferase TusA	26.7068	26.7259	26.5242	26.0247	25.9252	25.9126	26.6523	25.9542	3.16564	-0.698137
TB	220	P0A894	RAPZ	RNase adapter protein RapZ	25.9295	25.6486	25.7374	25.5838	25.6803	25.4915	25.7718	25.5852	0.87578	-0.186611
TB	220	P0A898	YBEY	Endoribonuclease YbeY	24.8496	24.8439	24.8218	24.5892	24.6315	24.6892	24.8384	24.6366	2.58271	-0.201794
TB	220	P0A8A0	YEBC	Probable transcriptional regulatory protein YebC	28.6249	28.7194	28.5209	28.0626	28.0256	28.0032	28.6217	28.0305	3.22868	-0.591228
TB	220	P0A8A2	YEEN	Probable transcriptional regulatory protein YeeN	27.6101	27.5397	27.4262	27.4402	27.3727	27.5028	27.5253	27.4386	0.592601	-0.0867316
TB	220	P0A8A4	PSRP	Phosphoenolpyruvate synthase regulatory protein	24.4128	24.3683	24.5056	25.8477	25.8368	25.909	24.4289	25.8645	5.19156	1.43558
TB	220	P0A8A8	RIMP	Ribosome maturation factor RimP	27.536	27.2811	27.2332	26.1264	26.0102	26.1138	27.3501	26.0835	3.63446	-1.26665
TB	220	P0A8B2	YFCN	UPF0115 protein YfcN	23.9307	23.5855	23.7182	23.3563	23.4236	23.4505	23.7448	23.4101	1.48586	-0.33466
TB	220	P0A8B5	YBAB	Nucleoid-associated protein YbaB	28.8578	28.9827	28.8304	28.3974	28.3674	28.3392	28.8903	28.368	3.33049	-0.522305
TB	220	P0A8C1	YBJQ	UPF0145 protein YbjQ	24.5566	24.6418	24.6885	24.761	24.7259	24.8306	24.629	24.7725	1.35855	0.143506
TB	220	P0A8C4	YGFB	UPF0149 protein YgfB	26.3091	26.2993	26.2169	26.1139	26.1129	26.0951	26.2751	26.1073	2.3065	-0.167812
TB	220	P0A8C8	YIDD	Putative membrane protein insertion efficiency factor	20.6578	20.3593	18.0976	20.3141	20.8607	20.8224	19.7049	20.6657	0.508626	0.960847
TB	220	P0A8D0	NRDR	Transcriptional repressor NrdR	25.4975	25.2663	25.2334	25.1402	25.0515	25.1198	25.3324	25.1038	1.22963	-0.228558
TB	220	P0A8D3	YAII	UPF0178 protein YaiI	23.8925	24.0156	23.9686	23.3696	23.4306	23.48	23.9589	23.4267	3.42425	-0.532161
TB	220	P0A8D6	YMDB	O-acetyl-ADP-ribose deacetylase	24.0399	23.6751	24.1646	24.8676	24.8646	24.9037	23.9598	24.8786	2.47183	0.91879
TB	220	P0A8D9	YFBV	UPF0208 membrane protein YfbV	20.9788	20.8207	21.1132	22.3581	22.0846	21.9855	20.9709	22.1427	2.95475	1.17184
TB	220	P0A8E1	YCFP	UPF0227 protein YcfP	27.0724	27.1158	27.0957	27.104	27.0989	27.1681	27.0946	27.1237	0.495819	0.0290356
TB	220	P0A8E5	YACL	UPF0231 protein YacL	24.7113	24.8532	24.7172	23.9719	24.0856	24.1076	24.7606	24.0551	3.45285	-0.705516
TB	220	P0A8E7	YAJQ	UPF0234 protein YajQ	29.2258	29.206	29.1239	29.3486	29.3035	29.3763	29.1852	29.3428	1.85483	0.157548
TB	220	P0A8F0	UPP	Uracil phosphoribosyltransferase	30.0554	30.1386	29.9669	28.5497	28.5262	28.5649	30.0536	28.5469	5.11237	-1.5067
TB	220	P0A8F4	URK	Uridine kinase	27.4115	27.4827	27.2092	26.2537	26.2841	26.3168	27.3678	26.2849	3.68215	-1.08295
TB	220	P0A8F8	UVRB	UvrABC system protein B	25.9148	26.0403	25.8467	25.9461	25.9183	25.9534	25.9339	25.9393	0.0309902	0.00530879
TB	220	P0A8G0	UVRC	UvrABC system protein C	24.4241	24.2759	24.2407	24.0844	24.094	24.1252	24.3136	24.1012	1.67841	-0.212374
TB	220	P0A8G3	UXAC	Uronate isomerase	24.7991	24.8279	24.9106	24.567	24.4455	24.4822	24.8459	24.4982	2.67847	-0.347654
TB	220	P0A8G6	NQOR	NAD(P)H dehydrogenase (quinone)	25.2801	25.373	25.4564	27.1824	27.0832	27.2334	25.3698	27.1663	4.92976	1.79649
TB	220	P0A8G9	EX7S	Exodeoxyribonuclease 7 small subunit	26.1845	26.2956	26.1198	25.6275	25.6607	25.6602	26.2	25.6494	3.33081	-0.550521
TB	220	P0A8H6	YIHI	Der GTPase-activating protein YihI	27.5854	27.7862	27.5962	26.7992	26.8013	26.884	27.6559	26.8282	3.51148	-0.827761
TB	220	P0A8H8	YACG	DNA gyrase inhibitor YacG	26.4894	26.5474	26.4477	25.9295	25.9053	25.9358	26.4948	25.9235	4.32765	-0.571257
TB	220	P0A8I1	YQGF	Putative pre-16S rRNA nuclease	25.8113	25.8281	25.7343	25.2602	25.278	25.3227	25.7912	25.287	3.9028	-0.504244
TB	220	P0A8I3	YAAA	UPF0246 protein YaaA	25.7948	25.7856	25.7326	25.6611	25.6157	25.6432	25.771	25.64	2.29803	-0.13102
TB	220	P0A8I5	TRMB	tRNA (guanine-N(7)-)-methyltransferase	27.649	27.6325	27.4329	26.5151	26.4667	26.5299	27.5714	26.5039	3.91883	-1.06755
TB	220	P0A8I8	RLMH	Ribosomal RNA large subunit methyltransferase H	26.1873	26.1085	25.999	25.2575	25.2664	25.3536	26.0983	25.2925	3.67747	-0.805773
TB	220	P0A8J2	DNAT	Primosomal protein 1	24.3033	24.1841	24.0107	22.9833	23.0287	23.1012	24.166	23.0377	3.60244	-1.12831
TB	220	P0A8J4	YBED	UPF0250 protein YbeD	27.5182	27.2121	27.42	27.3187	27.286	27.351	27.3834	27.3186	0.283664	-0.0648638
TB	220	P0A8J8	RHLB	ATP-dependent RNA helicase RhlB	28.6928	28.6352	28.5912	28.1584	28.1607	28.1566	28.6397	28.1586	4.08575	-0.481159
TB	220	P0A8K1	PSD	Phosphatidylserine decarboxylase proenzyme	27.257	27.1872	27.2039	26.6978	26.7465	26.7311	27.216	26.7252	4.36847	-0.490875
TB	220	P0A8K8	YIHY	UPF0761 membrane protein YihY	16.6636	16.65	17.1279	16.8272	16.9742	17.102	16.8138	16.9678	0.365429	0.153964
TB	220	P0A8L1	SYS	Serine--tRNA ligase	30.2552	30.2317	30.2021	29.8374	29.7766	29.834	30.2297	29.816	4.10758	-0.413674
TB	220	P0A8L5	YCGN	UPF0260 protein YcgN	21.85	21.5278	21.4825	20.2443	20.3704	19.7433	21.6201	20.1194	2.58985	-1.50071
TB	220	P0A8L7	YCIU	UPF0263 protein YciU	24.4765	24.64	24.4552	24.2498	24.0812	24.155	24.5239	24.162	2.04952	-0.361897
TB	220	P0A8M0	SYN	Asparagine--tRNA ligase	31.0102	31.0783	30.9183	30.538	30.4773	30.5102	31.0023	30.5085	3.24337	-0.493796
TB	220	P0A8M3	SYT	Threonine--tRNA ligase	30.2722	30.2659	30.1851	29.5654	29.5484	29.6191	30.2411	29.5776	4.33014	-0.663446
TB	220	P0A8M6	YEEX	UPF0265 protein YeeX	22.8139	22.2161	22.4485	23.5148	23.7627	23.6671	22.4928	23.6482	2.44612	1.1554
TB	220	P0A8N0	MATP	Macrodomain Ter protein	17.7589	18.8863	17.6656	16.3293	19.2369	14.729	18.1036	16.7651	0.4135	-1.3385
TB	220	P0A8N3	SYK1	Lysine--tRNA ligase	30.2323	30.2801	30.2023	29.6903	29.748	29.7669	30.2382	29.7351	4.00327	-0.503124
TB	220	P0A8N5	SYK2	Lysine--tRNA ligase, heat inducible	27.5959	27.4854	27.595	28.1209	28.1142	28.1794	27.5587	28.1381	3.79124	0.579399
TB	220	P0A8N7	EPMA	Elongation factor P--(R)-beta-lysine ligase	25.8288	25.858	25.5446	23.5164	23.4933	23.5222	25.7438	23.5106	4.61725	-2.23315
TB	220	P0A8P1	LFTR	Leucyl/phenylalanyl-tRNA--protein transferase	22.0088	21.2239	21.7548	21.3239	21.7076	21.445	21.6625	21.4921	0.264066	-0.170336
TB	220	P0A8P3	FETP	Probable Fe(2+)-trafficking protein	28.4635	28.3541	28.3241	28.2675	28.2023	28.2186	28.3805	28.2295	1.4983	-0.151077
TB	220	P0A8P6	XERC	Tyrosine recombinase XerC	23.9898	24.0667	24.0694	24.0008	23.9149	23.9482	24.042	23.9546	1.13616	-0.0873165
TB	220	P0A8P8	XERD	Tyrosine recombinase XerD	22.74	22.8248	22.8475	22.8192	22.7112	22.6856	22.8041	22.7387	0.553219	-0.0654392
TB	220	P0A8Q6	CLPS	ATP-dependent Clp protease adapter protein ClpS	22.9755	22.4029	22.8393	21.8115	21.0926	21.4544	22.7392	21.4529	2.05176	-1.28638
TB	220	P0A8R0	RRAA	Regulator of ribonuclease activity A	27.4017	27.4734	27.4048	27.8338	27.7503	27.8438	27.4266	27.8093	3.27303	0.382654
TB	220	P0A8R4	SLYX	Protein SlyX	24.2142	24.2487	24.0907	23.2659	23.21	23.31	24.1845	23.262	4.09865	-0.922567
TB	220	P0A8R7	YCJF	UPF0283 membrane protein YcjF	22.6349	22.4505	23.0664	23.8694	23.6688	23.6416	22.7173	23.7266	2.17003	1.00932
TB	220	P0A8R9	HDFR	HTH-type transcriptional regulator HdfR	21.9035	21.7436	22.508	21.4622	21.4264	20.9639	22.0517	21.2841	1.2735	-0.767573
TB	220	P0A8S1	ARGP	HTH-type transcriptional regulator ArgP	24.6847	24.6844	24.4346	24.8454	24.7332	24.5369	24.6012	24.7052	0.351842	0.103964
TB	220	P0A8S9	FLHD	Flagellar transcriptional regulator FlhD	24.9488	24.6523	24.7832	25.5468	25.3997	25.4205	24.7948	25.4557	2.60967	0.660866
TB	220	P0A8T1	PRMA	Ribosomal protein L11 methyltransferase	25.991	26.2002	25.8378	25.0733	24.9619	25.0666	26.0097	25.034	3.03387	-0.975718
TB	220	P0A8T5	FLIE	Flagellar hook-basal body complex protein FliE	21.9031	21.7096	21.4529	22.891	22.8678	22.7849	21.6885	22.8479	3.00442	1.15937
TB	220	P0A8T7	RPOC	DNA-directed RNA polymerase subunit beta'	33.3847	33.4597	33.2843	32.473	32.4564	32.4607	33.3762	32.4633	4.24113	-0.912891
TB	220	P0A8U0	SYDP	Protein Syd	22.9743	23.1125	22.8248	21.8602	21.5345	21.6808	22.9705	21.6918	3.28052	-1.27867
TB	220	P0A8U2	YAFD	UPF0294 protein YafD	22.1624	21.8639	22.2605	20.7833	22.1892	22.4904	22.0956	21.821	0.195561	-0.274647
TB	220	P0A8U6	METJ	Met repressor	27.084	27.2338	27.0863	25.978	26.0383	26.0592	27.1347	26.0252	4.44181	-1.1095
TB	220	P0A8V0	RBN	Ribonuclease BN	25.6607	25.7798	25.6011	25.4255	25.5521	25.5399	25.6805	25.5058	1.23902	-0.174686
TB	220	P0A8V2	RPOB	DNA-directed RNA polymerase subunit beta	33.073	33.1522	32.9977	32.1493	32.1416	32.1744	33.0743	32.1551	4.44359	-0.919226
TB	220	P0A8V6	FADR	Fatty acid metabolism regulator protein	26.2236	25.7813	26.3143	26.1927	26.1485	25.3625	26.1064	25.9012	0.258464	-0.205171
TB	220	P0A8W0	NANR	Transcriptional regulator NanR	23.7438	23.7667	23.641	23.5217	23.3869	23.4858	23.7172	23.4648	1.97223	-0.252375
TB	220	P0A8W2	SLYA	Transcriptional regulator SlyA	25.1629	25.6846	25.6179	25.8392	25.4616	26.0468	25.4885	25.7825	0.548829	0.294086
TB	220	P0A8W5	YQGE	UPF0301 protein YqgE	26.4676	26.3834	26.2192	25.9571	26.0715	25.8723	26.3567	25.9669	1.86004	-0.38979
TB	220	P0A8W8	YFBU	UPF0304 protein YfbU	27.6246	27.5706	27.7036	28.7499	28.723	28.7523	27.633	28.7418	5.00777	1.10878
TB	220	P0A8X0	YJGA	UPF0307 protein YjgA	25.8972	25.9758	25.6862	24.4993	24.5103	24.4359	25.8531	24.4818	3.97461	-1.37127
TB	220	P0A8X2	YCEI	Protein YceI	24.267	24.3485	24.3735	26.058	26.024	26.0986	24.3297	26.0602	5.82451	1.73055
TB	220	P0A8Y1	YJJG	Pyrimidine 5'-nucleotidase YjjG	24.1929	24.3669	24.1953	23.8124	23.8248	23.8623	24.2517	23.8332	2.66677	-0.418547
TB	220	P0A8Y3	YIHX	Alpha-D-glucose 1-phosphate phosphatase YihX	24.6959	24.7018	24.8739	24.9289	24.9349	24.8869	24.7572	24.9169	1.24419	0.159735
TB	220	P0A8Y5	YIDA	Sugar phosphatase YidA	25.8694	25.8529	25.8958	25.6101	25.6171	25.5939	25.8727	25.607	4.31311	-0.265664
TB	220	P0A8Y8	ENTH	Proofreading thioesterase EntH	22.6656	22.7244	22.5809	22.6064	22.6436	22.6299	22.657	22.6267	0.283978	-0.030323
TB	220	P0A8Z0	YCIA	Acyl-CoA thioester hydrolase YciA	26.9022	26.8948	26.7958	25.9139	25.8862	25.9464	26.8642	25.9155	4.79429	-0.948737
TB	220	P0A8Z3	YBGC	Acyl-CoA thioester hydrolase YbgC	24.4747	24.196	24.4943	24.0326	24.0938	24.102	24.3883	24.0761	1.46613	-0.3122
TB	220	P0A8Z7	YQIA	Esterase YqiA	22.7665	22.6679	22.6303	22.2443	22.3012	22.456	22.6882	22.3338	2.03557	-0.35439
TB	220	P0A901	BLC	Outer membrane lipoprotein Blc	18.1031	18.591	19.2524	17.6061	21.9757	20.3648	18.6488	19.9822	0.432859	1.3334
TB	220	P0A903	BAMC	Outer membrane protein assembly factor BamC	28.3738	28.4379	28.3601	28.2027	28.217	28.2031	28.3906	28.2076	2.76924	-0.183048
TB	220	P0A905	SLYB	Outer membrane lipoprotein SlyB	28.1139	28.1989	28.1697	28.4733	28.389	28.4631	28.1608	28.4418	2.81814	0.280965
TB	220	P0A908	MIPA	MltA-interacting protein	27.4941	27.506	27.4586	27.1874	27.1548	27.1671	27.4862	27.1698	4.29657	-0.316448
TB	220	P0A910	OMPA	Outer membrane protein A	34.159	34.2335	34.1155	34.0818	34.0393	34.142	34.1693	34.0877	0.831388	-0.0816549
TB	220	P0A912	PAL	Peptidoglycan-associated lipoprotein	29.8429	29.7472	29.6923	30.114	30.1418	30.0474	29.7608	30.101	2.54462	0.34025
TB	220	P0A915	OMPW	Outer membrane protein W	15.9607	17.8118	16.0927	19.244	19.4017	19.0702	16.6217	19.2386	1.90952	2.61689
TB	220	P0A917	OMPX	Outer membrane protein X	30.2298	30.205	30.1476	29.7146	29.7383	29.8033	30.1941	29.7521	3.5971	-0.44207
TB	220	P0A921	PA1	Phospholipase A1	24.8341	24.8647	24.6655	24.3845	24.3349	24.5132	24.7881	24.4109	2.00609	-0.377205
TB	220	P0A927	TSX	Nucleoside-specific channel-forming protein tsx	27.684	27.5248	27.7584	28.1995	28.1851	28.25	27.6558	28.2115	2.8269	0.555735
TB	220	P0A932	GFCE	Putative polysaccharide export protein GfcE	20.6028	20.7416	20.2582	19.162	18.3501	19.1751	20.5342	18.8958	2.21949	-1.63844
TB	220	P0A935	MLTA	Membrane-bound lytic murein transglycosylase A	25.9902	25.9424	25.8198	25.0051	24.9967	24.9416	25.9175	24.9811	4.17169	-0.936321
TB	220	P0A937	BAME	Outer membrane protein assembly factor BamE	23.1642	23.0076	23.0542	22.9915	22.9201	22.9072	23.0753	22.9396	1.19624	-0.13571
TB	220	P0A940	BAMA	Outer membrane protein assembly factor BamA	30.3838	30.2651	30.2587	30.1159	30.1072	30.1146	30.3025	30.1126	2.01767	-0.189964
TB	220	P0A944	RIMI	Ribosomal-protein-alanine acetyltransferase	24.2735	24.2198	23.9503	23.0917	23.3752	22.7367	24.1479	23.0678	2.16866	-1.08002
TB	220	P0A948	RIMJ	Ribosomal-protein-alanine acetyltransferase	20.895	20.8764	20.9321	22.0863	22.281	22.2312	20.9012	22.1995	4.55052	1.29835
TB	220	P0A951	ATDA	Spermidine N(1)-acetyltransferase	25.6768	25.7035	25.5275	25.7307	25.6284	25.7169	25.6359	25.692	0.370015	0.056078
TB	220	P0A953	FABB	3-oxoacyl-[acyl-carrier-protein] synthase 1	30.8968	30.9146	30.8841	30.464	30.4256	30.4747	30.8985	30.4548	4.85797	-0.443724
TB	220	P0A955	ALKH	KHG/KDPG aldolase	28.6748	28.5752	28.4523	28.8978	28.9252	28.8949	28.5674	28.906	2.18732	0.33854
TB	220	P0A959	ALAA	Glutamate-pyruvate aminotransferase AlaA	25.7392	25.636	25.5224	25.1893	25.3283	25.1367	25.6325	25.2181	2.09116	-0.414459
TB	220	P0A962	ASPG1	L-asparaginase 1	26.4947	26.5129	26.3828	25.8452	25.9124	25.9418	26.4635	25.8998	3.46271	-0.563646
TB	220	P0A964	CHEW	Chemotaxis protein CheW	26.8902	26.6056	26.5986	27.8987	27.942	27.8596	26.6981	27.9001	3.5794	1.202
TB	220	P0A968	CSPD	Cold shock-like protein CspD	24.6042	24.6888	25.4477	27.5255	27.5658	27.5737	24.9136	27.555	3.22212	2.64142
TB	220	P0A972	CSPE	Cold shock-like protein CspE	30.9172	30.8755	30.8197	29.8756	29.8509	29.8346	30.8708	29.8537	5.30801	-1.01711
TB	220	P0A978	CSPG	Cold shock-like protein CspG	24.8531	25.393	25.2051	23.3383	23.8671	23.8047	25.1504	23.67	2.52359	-1.48039
TB	220	P0A988	DPO3B	DNA polymerase III subunit beta	27.9869	28.0063	27.8689	27.2437	27.1859	27.1841	27.954	27.2046	4.03668	-0.749463
TB	220	P0A991	ALF1	Fructose-bisphosphate aldolase class 1	24.7979	24.9455	25.0352	27.6459	27.5929	27.6907	24.9262	27.6431	5.46628	2.71693
TB	220	P0A993	F16PA	Fructose-1,6-bisphosphatase class 1	27.6192	27.5912	27.5743	27.0633	27.1811	27.0988	27.5949	27.1144	3.68102	-0.480492
TB	220	P0A996	GLPC	Anaerobic glycerol-3-phosphate dehydrogenase subunit C	26.4283	26.4049	26.6837	26.017	26.0414	26.0421	26.5056	26.0335	2.20503	-0.472132
TB	220	P0A998	FTNA	Bacterial non-heme ferritin	26.8141	26.847	26.7044	27.5638	27.4748	27.503	26.7885	27.5139	3.8656	0.725353
TB	220	P0A9A2	FTNB	Bacterial non-heme ferritin-like protein	21.6722	21.7754	22.0659	18.7652	19.7131	19.7587	21.8379	19.4123	2.66798	-2.42551
TB	220	P0A9A6	FTSZ	Cell division protein FtsZ	29.9673	30.0019	29.9208	29.7323	29.7327	29.7718	29.9633	29.7456	2.8965	-0.217726
TB	220	P0A9A9	FUR	Ferric uptake regulation protein	27.3685	27.2277	27.2379	27.3104	27.1732	27.2843	27.278	27.256	0.131068	-0.0220362
TB	220	P0A9B2	G3P1	Glyceraldehyde-3-phosphate dehydrogenase A	32.5284	32.4361	32.486	33.213	33.2275	33.2309	32.4835	33.2238	4.96454	0.740314
TB	220	P0A9B6	E4PD	D-erythrose-4-phosphate dehydrogenase	25.8426	25.8833	25.9464	25.8057	25.6958	25.8006	25.8908	25.7674	1.23631	-0.123388
TB	220	P0A9C0	GLPA	Anaerobic glycerol-3-phosphate dehydrogenase subunit A	28.0031	28.0147	28.1821	28.9342	28.9305	28.947	28.0666	28.9372	3.93923	0.870607
TB	220	P0A9C3	GALM	Aldose 1-epimerase	27.6696	27.7326	27.9096	28.5721	28.5214	28.5821	27.7706	28.5585	3.34977	0.787935
TB	220	P0A9C5	GLNA	Glutamine synthetase	30.639	30.7566	30.7335	30.8158	30.7521	30.81	30.7097	30.7926	0.938714	0.082948
TB	220	P0A9C9	GLPX	Fructose-1,6-bisphosphatase 1 class 2	27.5528	27.5272	27.554	27.205	27.1813	27.2096	27.5446	27.1986	5.01133	-0.345994
TB	220	P0A9D2	GSTA	Glutathione S-transferase GstA	24.5214	24.5031	24.765	25.8296	25.7667	25.8577	24.5965	25.818	3.79457	1.2215
TB	220	P0A9D4	CYSE	Serine acetyltransferase	26.7001	26.8283	26.878	27.2934	27.1866	27.2691	26.8021	27.2497	2.70754	0.44758
TB	220	P0A9D8	DAPD	2,3,4,5-tetrahydropyridine-2,6-dicarboxylate N-succinyltransferase	30.5056	30.52	30.5301	30.2988	30.4048	30.4476	30.5185	30.3837	1.40314	-0.134815
TB	220	P0A9E0	ARAC	Arabinose operon regulatory protein	22.1628	22.0404	22.4833	23.2214	23.1319	23.1974	22.2288	23.1836	2.67914	0.954729
TB	220	P0A9E5	FNR	Fumarate and nitrate reduction regulatory protein	26.1332	26.0846	25.9384	25.598	25.6461	25.5395	26.0521	25.5945	2.63933	-0.457567
TB	220	P0A9F1	MNTR	Transcriptional regulator MntR	23.0979	22.8672	22.534	22.9593	23.2256	23.0408	22.8331	23.0752	0.596337	0.242168
TB	220	P0A9F3	CYSB	HTH-type transcriptional regulator CysB	26.7255	26.6843	26.6692	26.4657	26.463	26.4781	26.693	26.4689	3.67381	-0.224081
TB	220	P0A9F6	GCVA	Glycine cleavage system transcriptional activator	25.3474	25.2814	25.3023	23.9627	23.7077	23.479	25.3103	23.7165	3.45649	-1.59385
TB	220	P0A9F9	METR	HTH-type transcriptional regulator MetR	22.4015	22.4259	22.3851	22.5139	22.3749	22.6603	22.4042	22.5164	0.603527	0.112176
TB	220	P0A9G2	NHAR	Transcriptional activator protein NhaR	22.9836	23.1123	22.7224	21.2095	21.4847	21.3701	22.9394	21.3548	3.46267	-1.58468
TB	220	P0A9G4	CUER	HTH-type transcriptional regulator CueR	20.554	20.718	21.9925	21.2427	20.9398	21.5646	21.0882	21.249	0.119886	0.160835
TB	220	P0A9G6	ACEA	Isocitrate lyase	28.212	28.1845	28.9272	29.8283	29.8231	29.8694	28.4412	29.8403	2.34187	1.39904
TB	220	P0A9G8	MODE	Transcriptional regulator ModE	25.2344	25.1289	25.1112	24.8873	24.9315	24.9931	25.1582	24.9373	1.96187	-0.220867
TB	220	P0A9H1	MUG	G/U mismatch-specific DNA glycosylase	23.6319	23.4434	23.5128	24.641	24.6439	24.5457	23.5294	24.6102	4.14748	1.08083
TB	220	P0A9H3	LDCI	Lysine decarboxylase, inducible	19.3827	19.8826	17.9254	27.6016	27.6483	27.8262	19.0636	27.692	3.89251	8.62845
TB	220	P0A9H5	BTUR	Cob(I)yrinic acid a,c-diamide adenosyltransferase	22.7769	22.614	22.7554	22.6881	23.2959	23.2597	22.7154	23.0812	0.834245	0.365777
TB	220	P0A9H7	CFA	Cyclopropane-fatty-acyl-phospholipid synthase	24.5526	24.1548	24.3611	26.538	26.6098	26.5835	24.3562	26.5771	4.34665	2.2209
TB	220	P0A9H9	CHEZ	Protein phosphatase CheZ	26.1947	26.2736	26.3159	27.5737	27.4615	27.4593	26.2614	27.4982	4.73789	1.2368
TB	220	P0A9I3	GCVR	Glycine cleavage system transcriptional repressor	23.0285	22.8573	22.9447	23.0227	23.1217	22.9748	22.9435	23.0397	0.663702	0.0962232
TB	220	P0A9I8	NIRD	Nitrite reductase (NADH) small subunit	22.6121	23.0739	22.9719	17.8824	17.9764	17.2985	22.886	17.7191	4.46165	-5.16684
TB	220	P0A9J0	RNG	Ribonuclease G	26.5606	26.468	26.5263	26.8622	26.879	26.8863	26.5183	26.8758	3.6677	0.357513
TB	220	P0A9J4	PANE	2-dehydropantoate 2-reductase	25.0022	25.104	25.0755	24.3885	24.5396	24.352	25.0605	24.4267	3.20945	-0.633839
TB	220	P0A9J6	RBSK	Ribokinase	25.8807	25.6822	26.1226	25.7552	25.7342	25.7455	25.8951	25.745	0.517033	-0.150163
TB	220	P0A9J8	PHEA	P-protein	25.4413	25.9282	25.7176	25.5704	26.1669	26.2002	25.6957	25.9792	0.498121	0.283491
TB	220	P0A9K1	PHOH	Protein PhoH	18.6761	17.4443	17.3792	20.323	20.2115	20.3992	17.8332	20.3113	2.36405	2.47803
TB	220	P0A9K3	PHOL	PhoH-like protein	28.4423	28.429	28.5706	28.3433	28.3447	28.363	28.4806	28.3503	1.33738	-0.13029
TB	220	P0A9K7	PHOU	Phosphate-specific transport system accessory protein PhoU	24.7807	24.6296	24.5678	24.4399	24.4508	24.452	24.6594	24.4475	1.54123	-0.211809
TB	220	P0A9K9	SLYD	FKBP-type peptidyl-prolyl cis-trans isomerase SlyD	30.3433	30.0902	30.1804	29.2529	29.1328	29.1917	30.2047	29.1925	3.61132	-1.0122
TB	220	P0A9L3	FKBB	FKBP-type 22 kDa peptidyl-prolyl cis-trans isomerase	29.8658	29.902	29.9009	29.8599	29.8063	29.8338	29.8896	29.8333	1.34803	-0.0562585
TB	220	P0A9L5	PPIC	Peptidyl-prolyl cis-trans isomerase C	25.6141	25.6287	25.5543	25.0311	25.1486	25.1954	25.599	25.125	3.03522	-0.473994
TB	220	P0A9L8	P5CR	Pyrroline-5-carboxylate reductase	25.2424	25.4453	25.4423	25.929	26.0206	25.9711	25.3766	25.9736	2.93305	0.596922
TB	220	P0A9M0	LON	Lon protease	30.3785	30.36	30.4736	30.0882	30.1238	30.1383	30.404	30.1168	2.77688	-0.287294
TB	220	P0A9M2	HPRT	Hypoxanthine phosphoribosyltransferase	28.2271	27.9375	27.8334	26.9895	27.0955	26.9503	27.9993	27.0118	2.85033	-0.987563
TB	220	P0A9M5	XGPT	Xanthine phosphoribosyltransferase	28.3976	28.2938	28.1326	27.5092	27.5254	27.4795	28.2747	27.5047	3.22304	-0.770002
TB	220	P0A9M8	PTA	Phosphate acetyltransferase	31.9607	31.9912	31.8496	31.448	31.4225	31.4482	31.9338	31.4396	3.45169	-0.494222
TB	220	P0A9N4	PFLA	Pyruvate formate-lyase 1-activating enzyme	25.525	25.5105	25.3769	25.5339	25.5267	25.5267	25.4708	25.5291	0.54609	0.0582994
TB	220	P0A9N8	NRDG	Anaerobic ribonucleoside-triphosphate reductase-activating protein	19.4392	21.3443	19.5166	20.6333	20.4544	20.0169	20.1	20.3682	0.154537	0.268181
TB	220	P0A9P0	DLDH	Dihydrolipoyl dehydrogenase	32.6624	32.6324	32.5281	32.866	32.8208	32.8454	32.6076	32.8441	2.28227	0.236413
TB	220	P0A9P4	TRXB	Thioredoxin reductase	29.7126	29.7303	29.6414	29.5874	29.5823	29.6342	29.6947	29.6013	1.37218	-0.0934149
TB	220	P0A9P6	DEAD	ATP-dependent RNA helicase DeaD	31.2668	31.2437	30.9232	28.9753	29.0016	28.9673	31.1446	28.9814	4.38288	-2.16323
TB	220	P0A9P9	IDNO	Gluconate 5-dehydrogenase	22.1829	22.4044	22.3874	24.3439	24.7505	24.7042	22.3249	24.5995	3.99326	2.27466
TB	220	P0A9Q1	ARCA	Aerobic respiration control protein ArcA	28.3343	28.3062	28.3605	28.8353	28.8895	28.8463	28.3336	28.857	4.67248	0.523361
TB	220	P0A9Q5	ACCD	Acetyl-coenzyme A carboxylase carboxyl transferase subunit beta	29.3959	29.4915	29.3628	29.2677	29.2342	29.2706	29.4167	29.2575	1.77342	-0.159232
TB	220	P0A9Q7	ADHE	Aldehyde-alcohol dehydrogenase	30.609	30.5919	30.6522	33.455	33.51	33.669	30.6177	33.5447	5.79411	2.92694
TB	220	P0A9Q9	DHAS	Aspartate-semialdehyde dehydrogenase	28.3184	28.3861	28.545	29.3795	29.4145	29.3542	28.4165	29.3827	3.81154	0.966208
TB	220	P0A9R4	FER	2Fe-2S ferredoxin	27.9389	28.077	27.8819	27.1531	27.215	27.281	27.9659	27.2164	3.3977	-0.749594
TB	220	P0A9R7	FTSE	Cell division ATP-binding protein FtsE	24.5166	24.3646	24.2618	23.8712	23.9505	24.0196	24.381	23.9471	2.14779	-0.433934
TB	220	P0A9S1	FUCO	Lactaldehyde reductase	21.1635	21.1913	21.5944	22.76	22.6703	22.8293	21.3164	22.7532	3.21581	1.43678
TB	220	P0A9S3	GATD	Galactitol-1-phosphate 5-dehydrogenase	25.3639	25.6931	26.4752	27.7321	27.6844	27.7245	25.8441	27.7137	2.3205	1.86961
TB	220	P0A9S5	GLDA	Glycerol dehydrogenase	21.6687	21.6607	21.6687	22.8687	23.2084	23.0544	21.666	23.0438	3.82388	1.37777
TB	220	P0A9T0	SERA	D-3-phosphoglycerate dehydrogenase	26.6834	26.7604	26.8703	27.7335	27.8364	27.8167	26.7714	27.7955	4.08398	1.02415
TB	220	P0A9T4	TAS	Protein tas	25.5504	25.4574	25.5622	25.5457	25.5423	25.5378	25.5233	25.5419	0.217842	0.0185877
TB	220	P0A9T6	YBAQ	Uncharacterized HTH-type transcriptional regulator YbaQ	23.8709	23.6847	23.8306	22.7158	22.7934	22.5187	23.7954	22.676	3.45024	-1.11945
TB	220	P0A9U1	YBHF	Uncharacterized ABC transporter ATP-binding protein YbhF	20.8613	20.1354	20.0084	21.9325	21.6522	21.6905	20.335	21.7584	2.15207	1.42337
TB	220	P0A9U3	YBIT	Uncharacterized ABC transporter ATP-binding protein YbiT	28.5246	28.5447	28.3142	27.3272	27.2791	27.3368	28.4612	27.3144	3.95274	-1.14684
TB	220	P0A9U6	PUUR	HTH-type transcriptional regulator PuuR	20.0789	20.1369	20.4055	20.9427	20.4724	21.0035	20.2071	20.8062	1.42479	0.599116
TB	220	P0A9V1	LPTB	Lipopolysaccharide export system ATP-binding protein LptB	27.9546	27.9572	27.8476	27.5564	27.6011	27.5454	27.9198	27.5677	3.04022	-0.35214
TB	220	P0A9V8	SQUU	3-sulfolactaldehyde reductase	21.4575	21.7773	21.8475	22.0737	22.1088	22.0572	21.6941	22.0799	1.47809	0.385787
TB	220	P0A9W0	ULAR	HTH-type transcriptional regulator UlaR	25.117	24.0256	25.8668	25.1432	23.2579	23.3046	25.0031	23.9019	0.601987	-1.10122
TB	220	P0A9W3	ETTA	Energy-dependent translational throttle protein EttA	30.6862	30.7289	30.6309	30.0258	29.9988	30.0333	30.682	30.0193	4.59193	-0.66272
TB	220	P0A9W6	IBAG	Acid stress protein IbaG	26.4717	26.5224	26.3311	25.8729	25.6341	25.9132	26.4417	25.8067	2.43522	-0.634993
TB	220	P0A9W9	YRDA	Protein YrdA	26.6659	26.6558	26.8498	27.7074	27.6393	27.7038	26.7238	27.6835	3.86475	0.959659
TB	220	P0A9X1	ZNUC	Zinc import ATP-binding protein ZnuC	23.2069	23.1728	22.7387	22.4332	22.5922	22.1758	23.0394	22.4004	1.52515	-0.639055
TB	220	P0A9X4	MREB	Rod shape-determining protein MreB	30.8773	30.9334	30.8038	30.2577	30.2146	30.2392	30.8715	30.2371	4.0538	-0.634399
TB	220	P0A9X9	CSPA	Cold shock protein CspA	30.2769	30.4465	29.9652	27.6875	27.8702	27.8736	30.2295	27.8104	4.0208	-2.4191
TB	220	P0A9Y6	CSPC	Cold shock-like protein CspC	29.9471	29.8678	30.0222	30.5925	30.5501	30.61	29.9457	30.5842	3.73399	0.6385
TB	220	P0A9Z1	GLNB	Nitrogen regulatory protein P-II 1	27.6307	27.6902	27.6145	27.4396	27.3784	27.4319	27.6451	27.4167	2.79624	-0.228476
TB	220	P0AA04	PTHP	Phosphocarrier protein HPr	29.9434	29.8863	29.6742	29.4035	29.4182	29.3327	29.8346	29.3848	2.19455	-0.449841
TB	220	P0AA10	RL13	50S ribosomal protein L13	32.1629	32.0557	31.9046	31.0957	31.1136	31.1521	32.0411	31.1205	3.55799	-0.920615
TB	220	P0AA16	OMPR	Transcriptional regulatory protein OmpR	28.2572	28.3268	28.32	28.13	28.2221	28.2771	28.3014	28.2097	0.883361	-0.0916144
TB	220	P0AA25	THIO	Thioredoxin-1	31.0207	31.1384	31.0233	30.6794	30.6394	30.6855	31.0608	30.6681	3.16101	-0.392721
TB	220	P0AA31	YEDF	UPF0033 protein YedF	24.2138	24.3678	24.3714	23.8562	23.756	23.7278	24.3177	23.78	2.93522	-0.537691
TB	220	P0AA37	RLUA	Ribosomal large subunit pseudouridine synthase A	23.0089	22.7644	22.6443	20.9	21.1126	20.9304	22.8059	20.981	3.877	-1.82486
TB	220	P0AA39	RLUC	Ribosomal large subunit pseudouridine synthase C	27.7934	27.7694	27.5467	26.3058	26.4319	26.4333	27.7031	26.3903	3.90639	-1.31283
TB	220	P0AA41	TRUC	tRNA pseudouridine synthase C	24.871	24.9751	24.5752	23.6042	23.5969	23.6591	24.8071	23.6201	3.21268	-1.18699
TB	220	P0AA43	RSUA	Ribosomal small subunit pseudouridine synthase A	27.1703	27.0866	26.8799	26.514	26.6264	26.5197	27.0456	26.5533	2.20144	-0.492236
TB	220	P0AA47	PLAP	Low-affinity putrescine importer PlaP	27.2251	27.2232	27.0468	23.3028	23.6518	24.2972	27.165	23.7506	3.4844	-3.41444
TB	220	P0AA53	QMCA	Protein QmcA	24.1676	23.9762	24.0492	24.4546	24.541	24.4422	24.0644	24.4792	2.53896	0.414873
TB	220	P0AA57	YOBA	Protein YobA	22.2665	22.4299	22.5283	21.3305	21.1456	21.3992	22.4082	21.2918	3.31325	-1.11648
TB	220	P0AA82	CODB	Cytosine permease	22.708	22.846	22.082	19.8852	19.8818	19.612	22.5454	19.793	3.39976	-2.75237
TB	220	P0AA86	DSBE	Thiol:disulfide interchange protein DsbE	18.1362	17.8892	18.6719	18.8784	19.0377	18.9328	18.2325	18.9496	1.41691	0.717162
TB	220	P0AA89	DOSC	Diguanylate cyclase DosC	19.3658	17.8827	18.2597	18.9299	18.6787	19.8733	18.5027	19.1606	0.500133	0.657954
TB	220	P0AA91	YEAY	Uncharacterized lipoprotein YeaY	25.6651	25.7861	25.5929	25.2792	25.3071	25.2556	25.6814	25.2806	2.63013	-0.400718
TB	220	P0AA93	YPDA	Sensor histidine kinase YpdA	24.2425	24.1162	22.8867	17.826	23.8447	23.945	23.7485	21.8719	0.381239	-1.87656
TB	220	P0AA95	YACC	Uncharacterized protein YacC	22.8001	22.6206	22.7117	22.0588	22.0763	22.1983	22.7108	22.1111	3.04275	-0.599691
TB	220	P0AA97	YAEQ	Uncharacterized protein YaeQ	25.3248	25.3174	25.2431	24.4898	24.5064	24.4943	25.2951	24.4968	5.13617	-0.798267
TB	220	P0AA99	YAFK	Putative L,D-transpeptidase YafK	23.1331	23.3603	22.9154	21.2842	22.2272	18.4272	23.1363	20.6462	1.01667	-2.49007
TB	220	P0AAA1	YAGU	Inner membrane protein YagU	26.7882	26.9102	26.9214	27.1269	27.1129	27.1833	26.8733	27.141	2.30307	0.267756
TB	220	P0AAB4	UBID	3-octaprenyl-4-hydroxybenzoate carboxy-lyase	25.7866	25.7266	25.6656	25.1846	25.1685	25.1595	25.7263	25.1709	4.0021	-0.555414
TB	220	P0AAB6	GALF	UTP--glucose-1-phosphate uridylyltransferase	28.8617	28.8685	28.7912	28.4756	28.4687	28.4435	28.8405	28.4626	3.8481	-0.377889
TB	220	P0AAB8	USPD	Universal stress protein D	23.118	24.2313	23.0588	24.358	23.8574	24.4814	23.4694	24.2323	0.829407	0.762888
TB	220	P0AAC0	USPE	Universal stress protein E	25.4044	25.4151	25.6256	25.7876	25.7399	25.8092	25.4817	25.7789	1.78133	0.297217
TB	220	P0AAC8	ISCA	Iron-binding protein IscA	27.735	27.71	27.6027	27.1465	27.1562	27.2136	27.6826	27.1721	3.43822	-0.510437
TB	220	P0AAD6	SDAC	Serine transporter	28.7307	28.7686	28.7341	28.2946	28.5191	28.646	28.7444	28.4866	1.17216	-0.257866
TB	220	P0AAD8	TDCC	Threonine/serine transporter TdcC	21.9841	21.8927	20.7805	19.6055	19.7057	20.0511	21.5524	19.7874	1.90068	-1.765
TB	220	P0AAE0	CYCA	D-serine/D-alanine/glycine transporter	25.1165	25.1717	25.4809	26.235	26.1962	26.1915	25.2564	26.2076	2.94455	0.951184
TB	220	P0AAE2	PROY	Proline-specific permease ProY	23.75	23.8863	23.7304	22.5929	22.4691	22.4892	23.7889	22.5171	4.46964	-1.27179
TB	220	P0AAF6	ARTP	Arginine transport ATP-binding protein ArtP	24.4756	24.3712	24.2347	23.9268	23.894	23.8516	24.3605	23.8908	2.52144	-0.469706
TB	220	P0AAG0	DPPD	Dipeptide transport ATP-binding protein DppD	23.5446	23.4496	23.7699	25.6215	25.6439	25.5825	23.5881	25.616	4.51557	2.02792
TB	220	P0AAG3	GLTL	Glutamate/aspartate transport ATP-binding protein GltL	23.0937	23.0014	23.0276	24.3774	24.4248	24.3666	23.0409	24.3896	5.68187	1.34867
TB	220	P0AAG5	MDLB	Multidrug resistance-like ATP-binding protein MdlB	21.5121	23.4498	21.3328	22.79	22.7039	22.9556	22.0982	22.8165	0.454054	0.718276
TB	220	P0AAG8	MGLA	Galactose/methyl galactoside import ATP-binding protein MglA	24.2161	23.9006	25.7081	28.0736	28.1607	28.1872	24.6083	28.1405	2.49512	3.53221
TB	220	P0AAH0	PSTB	Phosphate import ATP-binding protein PstB	25.3442	25.397	25.2954	24.6866	24.729	24.753	25.3455	24.7229	4.22287	-0.622627
TB	220	P0AAH4	SAPD	Peptide transport system ATP-binding protein SapD	23.7537	24.0431	23.749	23.5333	23.3515	23.4668	23.8486	23.4505	1.64007	-0.398076
TB	220	P0AAH8	SAPF	Peptide transport system ATP-binding protein SapF	24.2054	24.5296	24.3595	23.9135	23.9428	23.8851	24.3648	23.9138	2.04464	-0.451031
TB	220	P0AAI3	FTSH	ATP-dependent zinc metalloprotease FtsH	30.8548	30.909	30.903	30.5897	30.5725	30.6134	30.889	30.5919	3.85115	-0.297047
TB	220	P0AAI5	FABF	3-oxoacyl-[acyl-carrier-protein] synthase 2	30.0618	30.0854	30.004	29.126	29.0967	29.1269	30.0504	29.1165	5.43718	-0.933908
TB	220	P0AAI9	FABD	Malonyl CoA-acyl carrier protein transacylase	29.5092	29.5287	29.409	28.9207	28.9193	28.9216	29.4823	28.9205	3.95523	-0.561794
TB	220	P0AAJ5	FDOH	Formate dehydrogenase-O iron-sulfur subunit	28.1384	28.2608	28.3082	27.8985	27.7918	27.8783	28.2358	27.8562	2.48922	-0.379644
TB	220	P0AAJ8	HYBA	Hydrogenase-2 operon protein HybA	21.2437	20.8633	21.0052	20.6885	16.9379	19.0552	21.0374	18.8939	0.917249	-2.14349
TB	220	P0AAN1	HYBE	Hydrogenase-2 operon protein HybE	21.2617	21.1974	21.7627	20.1358	20.5532	19.1038	21.4073	19.9309	1.46863	-1.47635
TB	220	P0AAN3	HYPB	Hydrogenase isoenzymes nickel incorporation protein HypB	24.0232	24.3422	23.737	22.5759	22.4485	22.3331	24.0342	22.4525	2.95866	-1.58167
TB	220	P0AAN5	YAIA	Uncharacterized protein YaiA	20.7206	21.5833	20.9225	22.7406	22.7754	22.9099	21.0755	22.8086	2.54548	1.73314
TB	220	P0AAP3	FRMR	Transcriptional repressor FrmR	26.0485	26.1782	26.0283	26.0918	26.0972	26.2515	26.085	26.1468	0.367561	0.0618388
TB	220	P0AAQ2	YAJD	Uncharacterized protein YajD	24.2407	24.1567	24.3446	24.428	24.3989	24.3505	24.2473	24.3925	1.1598	0.145116
TB	220	P0AAR3	YBAK	Cys-tRNA(Pro)/Cys-tRNA(Cys) deacylase YbaK	25.6038	25.6517	25.5911	25.4199	25.4188	25.4091	25.6155	25.4159	3.35266	-0.199625
TB	220	P0AAR8	YBAV	Uncharacterized protein YbaV	22.3902	22.434	22.9312	22.1535	22.0507	22.3207	22.5851	22.175	1.01033	-0.410172
TB	220	P0AAS0	YLAC	Inner membrane protein YlaC	25.2973	25.2746	25.2054	24.7214	24.6541	24.7494	25.2591	24.7083	3.81192	-0.550807
TB	220	P0AAS3	YBBJ	Inner membrane protein YbbJ	19.7244	20.0346	19.6227	18.7634	18.7217	19.5661	19.7939	19.0171	1.21108	-0.776826
TB	220	P0AAS7	YBCJ	Uncharacterized protein YbcJ	26.7937	26.7996	26.6591	26.311	26.339	26.2775	26.7508	26.3092	3.06874	-0.441605
TB	220	P0AAS9	YBDD	Uncharacterized protein YbdD	17.4221	17.5489	19.3774	21.3075	20.7737	21.3132	18.1161	21.1315	1.99634	3.01532
TB	220	P0AAT2	YBDF	Uncharacterized protein YbdF	16.955	18.9778	19.3882	18.2927	17.9499	18.1678	18.4403	18.1368	0.149011	-0.303524
TB	220	P0AAT4	YBDG	Miniconductance mechanosensitive channel YbdG	25.1114	25.0258	24.9427	23.948	24.0154	23.9332	25.0266	23.9655	4.37489	-1.06111
TB	220	P0AAT6	IOJAP	Ribosomal silencing factor RsfS	27.7661	27.7694	27.5531	26.438	26.3069	26.1987	27.6962	26.3145	3.80698	-1.38167
TB	220	P0AAT9	YBEL	Uncharacterized protein YbeL	22.3487	23.1655	23.1789	23.2676	23.2744	23.1812	22.8977	23.241	0.550292	0.343347
TB	220	P0AAU2	YBFA	Uncharacterized protein YbfA	16.8834	19.2113	19.0462	19.9945	19.9917	18.7265	18.3803	19.5709	0.622053	1.19058
TB	220	P0AAU7	YBFE	Uncharacterized protein YbfE	23.5476	23.7525	23.4888	21.0919	21.2134	21.3082	23.5963	21.2045	4.71543	-2.39179
TB	220	P0AAV4	YBGJ	Uncharacterized protein YbgJ	22.6862	22.656	22.843	23.3634	23.344	23.3346	22.7284	23.3473	3.34325	0.618948
TB	220	P0AAV6	YBGS	Uncharacterized protein YbgS	16.8868	17.5946	17.3928	19.9522	19.8051	20.1314	17.2914	19.9629	3.49794	2.67147
TB	220	P0AAW1	YBHP	Uncharacterized protein YbhP	19.5121	18.5391	18.7336	17.7231	17.8797	15.764	18.9283	17.1223	1.14349	-1.80598
TB	220	P0AAX3	YBIJ	Uncharacterized protein YbiJ	19.259	19.3204	19.0261	20.9678	20.892	20.8802	19.2018	20.9133	4.27617	1.71154
TB	220	P0AAX8	YBIS	Probable L,D-transpeptidase YbiS	27.2676	27.331	27.1747	27.0736	27.1296	27.131	27.2578	27.1114	1.389	-0.146376
TB	220	P0AAY6	YBJN	Uncharacterized protein YbjN	23.1793	23.1342	23.0927	22.9571	22.9624	23.0928	23.1354	23.0041	1.21091	-0.131267
TB	220	P0AAZ4	RARA	Replication-associated recombination protein A	25.6387	25.5981	25.5428	25.24	25.1438	25.0659	25.5932	25.1499	2.81631	-0.443256
TB	220	P0AAZ7	YCAR	UPF0434 protein YcaR	24.0115	23.6538	23.5125	23.0177	23.5549	23.4542	23.7259	23.3423	0.798991	-0.38365
TB	220	P0AB01	ELYC	Envelope biogenesis factor ElyC	24.0879	23.6718	23.9118	23.6526	23.6733	23.6085	23.8905	23.6448	0.941013	-0.245691
TB	220	P0AB06	YCBK	Uncharacterized protein YcbK	21.2759	20.2365	17.0785	19.5183	19.8929	21.0955	19.5303	20.1689	0.180096	0.638627
TB	220	P0AB10	YMBA	Uncharacterized lipoprotein YmbA	22.1613	22.0965	22.0464	21.4291	21.0874	21.4764	22.1014	21.331	2.4289	-0.770452
TB	220	P0AB12	YCCF	Inner membrane protein YccF	25.2102	25.3212	25.2294	24.7045	24.8081	24.802	25.2536	24.7716	3.25883	-0.482035
TB	220	P0AB14	YCCJ	Uncharacterized protein YccJ	23.9455	23.0362	23.3023	24.7639	24.4682	24.8144	23.428	24.6822	1.9029	1.25418
TB	220	P0AB18	TUSE	Sulfurtransferase TusE	23.1237	22.8932	22.7704	22.7715	22.7124	21.9358	22.9291	22.4732	0.723039	-0.455872
TB	220	P0AB20	HSPQ	Heat shock protein HspQ	23.5281	23.6666	23.7385	23.8691	23.8956	23.9727	23.6444	23.9125	1.74826	0.268092
TB	220	P0AB24	EFEO	Iron uptake system component EfeO	27.021	27.0075	27.0367	27.2645	27.306	27.3789	27.0217	27.3165	2.98744	0.29477
TB	220	P0AB26	YCEB	Uncharacterized lipoprotein YceB	24.5288	25.1409	25.2336	24.5119	24.4912	24.4329	24.9678	24.4787	1.03298	-0.48914
TB	220	P0AB28	YCED	Uncharacterized protein YceD	28.7122	28.7791	28.5821	27.8102	27.8224	27.7975	28.6912	27.81	3.95265	-0.881116
TB	220	P0AB38	LPOB	Penicillin-binding protein activator LpoB	25.2742	24.9449	25.077	25.621	25.5286	25.5359	25.0987	25.5618	2.00632	0.463132
TB	220	P0AB40	BHSA	Multiple stress resistance protein BhsA	21.7333	21.5698	21.5812	21.1082	21.1346	21.1218	21.6281	21.1215	3.16634	-0.506516
TB	220	P0AB43	YCGL	Protein YcgL	26.7432	26.7855	26.6822	26.7222	26.7767	26.7867	26.737	26.7619	0.277313	0.0248795
TB	220	P0AB46	YMGD	Uncharacterized protein YmgD	26.4826	26.3654	26.4483	22.8471	27.0463	27.0487	26.4321	25.6474	0.21812	-0.784732
TB	220	P0AB52	YCHN	Protein YchN	18.9009	20.7988	18.3591	19.3594	19.1136	17.5126	19.3529	18.6618	0.298684	-0.691099
TB	220	P0AB55	YCII	Protein YciI	25.8721	25.6829	26.1513	26.897	26.8851	26.822	25.9021	26.868	2.65896	0.965965
TB	220	P0AB58	LAPB	Lipopolysaccharide assembly protein B	21.9593	21.7414	22.0369	23.0039	22.9199	22.8664	21.9125	22.9301	3.32943	1.01753
TB	220	P0AB61	YCIN	Protein YciN	26.7511	26.6381	26.5763	26.2293	26.2017	26.147	26.6552	26.1927	2.91282	-0.46247
TB	220	P0AB65	ACYP	Acylphosphatase	20.9858	20.8645	20.6611	21.2397	21.5179	21.1306	20.8371	21.2961	1.43082	0.458963
TB	220	P0AB67	PNTB	NAD(P) transhydrogenase subunit beta	26.3853	26.4132	26.4854	27.1969	27.1452	27.0697	26.4279	27.1373	3.932	0.709329
TB	220	P0AB71	ALF	Fructose-bisphosphate aldolase class 2	28.3171	28.1213	28.0899	28.7837	28.8155	28.7762	28.1761	28.7918	2.98654	0.615683
TB	220	P0AB77	KBL	2-amino-3-ketobutyrate coenzyme A ligase	28.6739	28.6262	28.7835	28.3969	28.4075	28.4299	28.6945	28.4114	2.39823	-0.283099
TB	220	P0AB80	ILVE	Branched-chain-amino-acid aminotransferase	26.1235	26.2194	26.2378	25.9239	25.9436	25.9578	26.1936	25.9418	2.62414	-0.251819
TB	220	P0AB83	END3	Endonuclease III	25.1843	25.2102	25.0832	24.8887	24.6293	24.8968	25.1592	24.8049	1.67729	-0.354297
TB	220	P0AB85	APBE	FAD:protein FMN transferase	24.6217	24.5882	24.3565	23.9405	23.7907	24.0622	24.5221	23.9312	2.17429	-0.590956
TB	220	P0AB87	FUCA	L-fuculose phosphate aldolase	18.3864	18.9328	18.4365	22.5044	22.2465	22.4432	18.5853	22.398	4.43058	3.8128
TB	220	P0AB89	PUR8	Adenylosuccinate lyase	29.448	29.5216	29.3352	28.5191	28.5653	28.5845	29.4349	28.5563	3.9689	-0.878658
TB	220	P0AB91	AROG	Phospho-2-dehydro-3-deoxyheptonate aldolase, Phe-sensitive	26.5297	26.6102	26.7169	26.6306	26.5385	26.5381	26.6189	26.5691	0.32913	-0.0498295
TB	220	P0AB96	ARSC	Arsenate reductase	23.1834	22.8151	22.9781	22.8903	22.7696	22.5336	22.9922	22.7312	0.808241	-0.261058
TB	220	P0AB98	ATP6	ATP synthase subunit a	25.6436	25.2981	25.12	25.0383	25.2861	24.5015	25.3539	24.942	0.672654	-0.41189
TB	220	P0ABA0	ATPF	ATP synthase subunit b	29.5617	29.5385	29.4806	29.3087	29.3783	29.381	29.5269	29.356	2.14396	-0.170894
TB	220	P0ABA4	ATPD	ATP synthase subunit delta	27.201	27.0025	26.8886	26.9102	26.93	27.0047	27.0307	26.9483	0.358824	-0.0824203
TB	220	P0ABA6	ATPG	ATP synthase gamma chain	28.773	28.7051	28.6649	28.3867	28.6581	28.6927	28.7143	28.5792	0.593736	-0.135181
TB	220	P0ABB0	ATPA	ATP synthase subunit alpha	32.3071	32.3324	32.2113	32.2118	32.1781	32.2077	32.2836	32.1992	1.0336	-0.0844218
TB	220	P0ABB4	ATPB	ATP synthase subunit beta	32.3611	32.3974	32.2846	32.1951	32.1734	32.1847	32.3477	32.1844	2.07217	-0.163324
TB	220	P0ABB8	ATMA	Magnesium-transporting ATPase, P-type 1	24.6578	24.7525	24.6061	25.0265	25.002	24.9811	24.6721	25.0032	2.74609	0.331038
TB	220	P0ABC9	BETT	High-affinity choline transport protein	22.9561	22.9728	22.9433	23.0446	23.152	23.0505	22.9574	23.0824	1.59735	0.125004
TB	220	P0ABD3	BFR	Bacterioferritin	22.1027	22.1253	22.5733	25.8722	25.6303	25.756	22.2671	25.7528	4.49229	3.48574
TB	220	P0ABD5	ACCA	Acetyl-coenzyme A carboxylase carboxyl transferase subunit alpha	30.1221	30.0547	29.9239	29.4623	29.5142	29.4537	30.0336	29.4767	3.09321	-0.55688
TB	220	P0ABD8	BCCP	Biotin carboxyl carrier protein of acetyl-CoA carboxylase	30.2906	30.4156	30.262	29.6073	29.5693	29.6431	30.3227	29.6066	3.80159	-0.716116
TB	220	P0ABE2	BOLA	Protein BolA	25.0048	24.1633	24.7145	24.1851	24.1713	24.7324	24.6275	24.3629	0.35738	-0.264591
TB	220	P0ABF1	PCNB	Poly(A) polymerase I	27.1714	27.1896	27.1297	26.4945	26.478	26.4206	27.1636	26.4643	4.78111	-0.699221
TB	220	P0ABF4	EUTM	Ethanolamine utilization protein EutM	21.5926	21.4407	21.0251	22.8461	22.8521	22.9122	21.3528	22.8702	3.05082	1.51734
TB	220	P0ABF6	CDD	Cytidine deaminase	28.246	28.3006	28.3759	29.1488	29.1772	29.175	28.3075	29.167	4.61195	0.859491
TB	220	P0ABF8	PGSA	CDP-diacylglycerol--glycerol-3-phosphate 3-phosphatidyltransferase	19.194	19.366	18.0754	20.6882	20.5515	20.2331	18.8785	20.4909	1.71178	1.61245
TB	220	P0ABG4	FTSW	Lipid II flippase FtsW	19.2093	19.2802	18.829	19.0873	16.1445	14.854	19.1062	16.6953	0.89161	-2.41092
TB	220	P0ABG7	RODA	Rod shape-determining protein RodA	24.2363	24.1922	24.0322	23.2993	23.256	23.1581	24.1536	23.2378	3.59343	-0.915763
TB	220	P0ABH0	FTSA	Cell division protein FtsA	26.1344	26.6177	26.6424	25.9742	26.3628	25.9816	26.4648	26.1062	0.790978	-0.358609
TB	220	P0ABH7	CISY	Citrate synthase	27.5641	27.2855	28.8699	31.7921	31.6402	31.7663	27.9065	31.7329	2.83623	3.82638
TB	220	P0ABH9	CLPA	ATP-dependent Clp protease ATP-binding subunit ClpA	27.9275	27.823	28.3556	28.426	28.4117	28.3993	28.0354	28.4123	1.08651	0.376907
TB	220	P0ABI4	CORA	Magnesium transport protein CorA	27.2668	27.4011	27.3224	26.8378	26.9009	26.8967	27.3301	26.8785	3.29517	-0.451597
TB	220	P0ABI8	CYOB	Cytochrome bo(3) ubiquinol oxidase subunit 1	28.1684	28.1321	28.0124	27.8935	27.8199	27.8066	28.1043	27.84	2.08291	-0.264304
TB	220	P0ABJ1	CYOA	Cytochrome bo(3) ubiquinol oxidase subunit 2	28.9415	29.0013	28.9477	28.4692	28.4454	28.5277	28.9635	28.4808	4.00485	-0.482727
TB	220	P0ABJ9	CYDA	Cytochrome bd-I ubiquinol oxidase subunit 1	28.2642	28.2214	28.0474	25.4487	25.4261	25.5563	28.1777	25.4771	5.3926	-2.7006
TB	220	P0ABK2	CYDB	Cytochrome bd-I ubiquinol oxidase subunit 2	26.5974	26.611	26.3665	23.878	23.9802	23.8226	26.525	23.8936	5.05479	-2.6314
TB	220	P0ABK5	CYSK	Cysteine synthase A	27.4508	27.379	27.3789	28.4704	28.5243	28.526	27.4029	28.5069	5.48124	1.10399
TB	220	P0ABM9	CCMH	Cytochrome c-type biogenesis protein CcmH	24.3888	24.6293	24.4353	24.0079	23.931	23.4478	24.4845	23.7955	1.65173	-0.688916
TB	220	P0ABN1	KDGL	Diacylglycerol kinase	22.712	22.5964	22.8908	22.217	22.1142	21.8857	22.7331	22.0723	2.15007	-0.660786
TB	220	P0ABN5	DCUA	Anaerobic C4-dicarboxylate transporter DcuA	24.2631	23.9808	24.1891	23.9376	23.5426	23.262	24.1443	23.5807	1.24009	-0.563604
TB	220	P0ABP8	DEOD	Purine nucleoside phosphorylase DeoD-type	31.3357	31.3323	31.4082	31.643	31.6385	31.6781	31.3587	31.6532	3.35161	0.294459
TB	220	P0ABQ0	COABC	Coenzyme A biosynthesis bifunctional protein CoaBC	25.463	25.4657	25.2704	25.0888	25.1843	25.1325	25.3997	25.1352	1.70439	-0.264437
TB	220	P0ABQ2	GARR	2-hydroxy-3-oxopropionate reductase	23.09	23.334	23.6503	23.9604	23.7146	23.7803	23.3581	23.8184	1.21467	0.460302
TB	220	P0ABQ4	DYR	Dihydrofolate reductase	26.1087	26.2023	26.0184	25.7812	25.8244	25.7854	26.1098	25.797	2.33004	-0.312799
TB	220	P0ABR1	DINI	DNA-damage-inducible protein I	26.0215	26.0986	25.8659	25.0445	25.0001	25.1508	25.9953	25.0651	3.46823	-0.930192
TB	220	P0ABS1	DKSA	RNA polymerase-binding transcription factor DksA	29.8436	29.8345	29.8664	29.3226	29.3173	29.3581	29.8482	29.3327	5.2641	-0.515484
TB	220	P0ABS5	DNAG	DNA primase	25.3128	25.3883	25.216	24.5314	24.5052	24.5192	25.3057	24.5186	4.00689	-0.787091
TB	220	P0ABS8	HOLE	DNA polymerase III subunit theta	23.5837	23.6425	23.4891	23.0809	23.1384	23.0404	23.5718	23.0866	3.10362	-0.485174
TB	220	P0ABT2	DPS	DNA protection during starvation protein	26.2221	26.1824	26.1232	28.0596	28.1168	28.0995	26.1759	28.0919	6.26026	1.91603
TB	220	P0ABT5	DUSB	tRNA-dihydrouridine synthase B	24.1597	24.2056	23.8896	22.5451	22.5876	22.4676	24.085	22.5334	3.91899	-1.55154
TB	220	P0ABU0	MENB	1,4-dihydroxy-2-naphthoyl-CoA synthase	27.9538	28.014	27.8572	27.5091	27.4821	27.4672	27.9417	27.4861	3.18731	-0.455501
TB	220	P0ABU2	YCHF	Ribosome-binding ATPase YchF	30.5424	30.5502	30.4169	29.8521	29.8548	29.8693	30.5032	29.8587	3.91651	-0.644442
TB	220	P0ABU5	ELBB	Enhancing lycopene biosynthesis protein 2	26.6145	26.5375	26.6127	25.6795	25.5036	25.4915	26.5882	25.5582	4.01088	-1.03003
TB	220	P0ABU7	EXBB	Biopolymer transport protein ExbB	27.9498	28.0538	27.9474	27.385	27.3347	27.3666	27.9836	27.3621	4.08638	-0.621524
TB	220	P0ABU9	TOLQ	Protein TolQ	26.5667	26.5753	26.448	26.1496	26.0903	26.1766	26.53	26.1389	2.89763	-0.39115
TB	220	P0ABV2	EXBD	Biopolymer transport protein ExbD	23.9196	23.7104	23.7092	23.237	23.5487	23.2463	23.7797	23.344	1.60922	-0.435741
TB	220	P0ABV6	TOLR	Protein TolR	25.5842	26.0826	25.8276	25.3825	25.7246	25.2199	25.8315	25.4424	0.875315	-0.389114
TB	220	P0ABW9	FLGB	Flagellar basal body rod protein FlgB	23.8163	24.014	23.9903	24.809	24.8428	24.9242	23.9402	24.8587	3.6838	0.918498
TB	220	P0ABX2	FLGC	Flagellar basal-body rod protein FlgC	23.9352	23.9832	24.0876	25.0557	24.9592	25.0154	24.002	25.0101	4.34769	1.00814
TB	220	P0ABX5	FLGG	Flagellar basal-body rod protein FlgG	24.8248	24.9267	24.8854	25.7342	25.6913	25.7009	24.879	25.7088	4.86455	0.829795
TB	220	P0ABX8	FLIL	Flagellar protein FliL	24.668	24.1687	24.2602	25.0555	24.9626	25.0387	24.3656	25.019	1.85828	0.65331
TB	220	P0ABY4	FLAW	Flavodoxin-2	15.7549	16.7457	15.3775	17.287	18.4031	15.4583	15.9593	17.0495	0.501273	1.09014
TB	220	P0ABY7	FLHC	Flagellar transcriptional regulator FlhC	23.4226	23.3664	23.5588	23.0948	23.0104	22.8146	23.4492	22.9733	2.03875	-0.475958
TB	220	P0ABZ1	FLIG	Flagellar motor switch protein FliG	26.6916	26.6192	26.6401	27.3554	27.3422	27.2781	26.6503	27.3252	4.5186	0.674973
TB	220	P0ABZ4	KDSC	3-deoxy-D-manno-octulosonate 8-phosphate phosphatase KdsC	26.5036	26.4791	26.3216	25.9248	26.0246	25.9354	26.4348	25.9616	2.7176	-0.47315
TB	220	P0ABZ6	SURA	Chaperone SurA	29.1081	29.0434	29.0005	28.8588	28.7994	28.8175	29.0507	28.8252	2.48408	-0.225452
TB	220	P0AC00	FRLB	Fructoselysine 6-phosphate deglycase	19.1109	20.3171	20.4369	22.5122	22.6252	22.841	19.955	22.6595	2.47026	2.70452
TB	220	P0AC02	BAMD	Outer membrane protein assembly factor BamD	27.2595	27.3558	27.2733	27.4243	27.3913	27.385	27.2962	27.4002	1.48559	0.103995
TB	220	P0AC05	FLIP	Flagellar biosynthetic protein FliP	24.2459	24.2239	24.1409	25.0789	24.9899	24.8768	24.2035	24.9819	3.51221	0.778314
TB	220	P0AC13	DHPS	Dihydropteroate synthase	26.5479	26.6266	26.4732	25.8395	25.8563	25.7994	26.5492	25.8317	3.95456	-0.717494
TB	220	P0AC16	FOLB	Dihydroneopterin aldolase	26.063	25.4899	25.975	24.9282	25.0375	25.0815	25.8426	25.0157	1.96414	-0.82689
TB	220	P0AC19	FOLX	Dihydroneopterin triphosphate 2'-epimerase	26.6434	26.5788	26.5088	26.0428	26.301	26.3514	26.577	26.2318	1.54244	-0.345249
TB	220	P0AC23	FOCA	Probable formate transporter 1	22.2533	22.2818	21.7935	20.059	20.1292	20.3244	22.1095	20.1709	3.4036	-1.93865
TB	220	P0AC26	NIRC	Nitrite transporter NirC	22.2848	22.0052	21.6832	15.4784	18.1444	17.3914	21.9911	17.0047	2.4472	-4.98632
TB	220	P0AC28	5FCL	5-formyltetrahydrofolate cyclo-ligase	20.5915	20.7335	20.7515	20.3642	20.2923	20.1172	20.6922	20.2579	2.08607	-0.434265
TB	220	P0AC30	FTSX	Cell division protein FtsX	24.287	24.5486	24.3713	24.3366	24.2523	24.2111	24.4023	24.2667	0.726242	-0.135599
TB	220	P0AC33	FUMA	Fumarate hydratase class I, aerobic	27.479	27.2136	28.2106	30.2416	30.2312	30.2652	27.6344	30.246	3.02769	2.61159
TB	220	P0AC38	ASPA	Aspartate ammonia-lyase	28.6859	28.7691	28.9807	29.4867	29.4305	29.4827	28.8119	29.4666	2.72934	0.654735
TB	220	P0AC41	SDHA	Succinate dehydrogenase flavoprotein subunit	28.5341	28.2408	29.0966	31.6584	31.7	31.7197	28.6238	31.6927	3.58528	3.06887
TB	220	P0AC44	DHSD	Succinate dehydrogenase hydrophobic membrane anchor subunit	24.4759	24.6087	25.4429	27.953	27.9936	28.0175	24.8425	27.988	3.3121	3.14554
TB	220	P0AC47	FRDB	Fumarate reductase iron-sulfur subunit	25.2145	25.3454	25.4955	25.6118	25.6774	25.6437	25.3518	25.6443	1.60696	0.292456
TB	220	P0AC51	ZUR	Zinc uptake regulation protein	23.1626	23.3139	23.0268	22.5308	22.5551	22.4139	23.1677	22.4999	2.68863	-0.667776
TB	220	P0AC53	G6PD	Glucose-6-phosphate 1-dehydrogenase	29.4178	29.4376	29.4233	29.6742	29.6408	29.6394	29.4262	29.6515	4.21114	0.22528
TB	220	P0AC59	GLRX2	Glutaredoxin-2	25.9411	26.039	26.1359	27.1802	27.0894	27.212	26.0387	27.1605	4.12322	1.12183
TB	220	P0AC62	GLRX3	Glutaredoxin-3	28.5399	28.5113	28.4691	28.1874	28.2339	28.2467	28.5068	28.2227	3.31492	-0.284094
TB	220	P0AC69	GLRX4	Glutaredoxin-4	27.6423	27.6155	27.5206	27.5248	27.4315	27.4713	27.5928	27.4759	1.20098	-0.116929
TB	220	P0AC75	KDTA	3-deoxy-D-manno-octulosonic acid transferase	23.5504	23.9884	22.9709	23.1819	23.3161	24.4645	23.5033	23.6541	0.108509	0.150892
TB	220	P0AC78	WECA	Undecaprenyl-phosphate alpha-N-acetylglucosaminyl 1-phosphate transferase	22.1513	21.4636	21.7969	21.6922	21.5556	21.3048	21.8039	21.5175	0.554916	-0.286399
TB	220	P0AC81	LGUL	Lactoylglutathione lyase	22.2781	21.5074	19.2714	23.371	24.1282	24.0155	21.019	23.8382	1.40923	2.81927
TB	220	P0AC84	GLO2	Hydroxyacylglutathione hydrolase	23.8992	23.9702	23.8052	24.5176	24.4602	24.5246	23.8915	24.5008	3.51943	0.609296
TB	220	P0AC86	PHSG	Glycogen phosphorylase	22.0195	22.098	24.1071	24.7867	24.8014	24.9324	22.7415	24.8402	1.42623	2.09865
TB	220	P0AC88	GM4D	GDP-mannose 4,6-dehydratase	24.4168	16.0329	15.2985	15.8474	18.5641	16.6355	18.5827	17.0156	0.198773	-1.56709
TB	220	P0AC92	GNSA	Protein GnsA	26.0338	25.8436	25.9447	25.1105	25.2972	25.122	25.9407	25.1766	3.13848	-0.764135
TB	220	P0AC98	SATP	Succinate-acetate/proton symporter SatP	23.2719	23.3248	23.1746	21.6396	21.5218	19.7737	23.2571	20.9784	1.70661	-2.27874
TB	220	P0ACA1	YIBF	Uncharacterized GST-like protein YibF	23.2726	23.0229	22.984	23.4126	23.4168	23.2738	23.0932	23.3677	1.26427	0.274551
TB	220	P0ACA3	SSPA	Stringent starvation protein A	28.3504	28.3381	28.247	27.859	27.8489	27.7887	28.3118	27.8322	3.58764	-0.479601
TB	220	P0ACA7	GSTB	Glutathione S-transferase GstB	24.2011	24.0229	24.2298	25.6472	25.5799	25.6088	24.1513	25.612	4.56753	1.46071
TB	220	P0ACB0	DNAB	Replicative DNA helicase	27.5217	27.4564	27.3795	26.7715	26.7309	26.7532	27.4525	26.7518	4.09104	-0.700669
TB	220	P0ACB2	HEM2	Delta-aminolevulinic acid dehydratase	26.8415	26.8743	26.758	26.2571	26.2401	26.3825	26.8246	26.2932	3.14162	-0.531425
TB	220	P0ACB4	HEMG	Protoporphyrinogen IX dehydrogenase [menaquinone]	24.0052	23.6543	23.8148	23.7048	23.7693	23.5927	23.8248	23.689	0.524941	-0.135826
TB	220	P0ACB7	HEMY	Protein HemY	27.2419	27.3032	27.2495	27.2269	27.1807	27.1778	27.2649	27.1951	1.30762	-0.0697543
TB	220	P0ACC1	PRMC	Release factor glutamine methyltransferase	22.2035	22.4682	22.2892	21.3712	21.3196	21.0296	22.3203	21.2401	2.91721	-1.08015
TB	220	P0ACC3	ERPA	Iron-sulfur cluster insertion protein ErpA	28.7438	28.8831	28.7411	28.5495	28.4797	28.5608	28.7893	28.53	2.0836	-0.259319
TB	220	P0ACC7	GLMU	Bifunctional protein GlmU	29.0494	29.0314	28.9163	28.0109	28.0343	28.0511	28.999	28.0321	4.62287	-0.966933
TB	220	P0ACD4	ISCU	Iron-sulfur cluster assembly scaffold protein IscU	30.6036	30.6149	30.4841	30.2031	30.3323	30.3492	30.5675	30.2949	1.9242	-0.272629
TB	220	P0ACD8	MBHL	Hydrogenase-1 large chain	20.5456	19.9885	20.0368	21.8974	21.2964	20.0297	20.1903	21.0745	0.696423	0.884184
TB	220	P0ACE0	MBHM	Hydrogenase-2 large chain	24.4622	24.4289	24.4278	24.9034	24.0596	23.7859	24.4396	24.2496	0.220054	-0.189983
TB	220	P0ACE3	HHA	Hemolysin expression-modulating protein Hha	24.6617	24.6079	24.5429	23.4741	23.6012	23.5121	24.6042	23.5291	4.52403	-1.07504
TB	220	P0ACE7	HINT	HIT-like protein HinT	26.9681	26.9706	27.0252	26.6814	26.8668	26.9733	26.988	26.8405	0.779007	-0.147511
TB	220	P0ACF0	DBHA	DNA-binding protein HU-alpha	30.8629	30.9371	30.843	30.6136	30.563	30.6202	30.881	30.599	2.94539	-0.282036
TB	220	P0ACF4	DBHB	DNA-binding protein HU-beta	29.0428	28.9664	28.9837	28.6058	28.9691	29.0104	28.9976	28.8618	0.447508	-0.135877
TB	220	P0ACF8	HNS	DNA-binding protein H-NS	31.2066	31.099	31.0536	30.7582	30.7598	30.7262	31.1197	30.7481	2.86991	-0.371644
TB	220	P0ACG1	STPA	DNA-binding protein StpA	29.9365	29.9976	29.8437	28.7411	28.6551	28.7246	29.9259	28.7069	4.70874	-1.21898
TB	220	P0ACG8	HSLR	Heat shock protein 15	24.7433	24.3248	24.4997	23.9132	24.0531	23.9624	24.5226	23.9763	1.88614	-0.54634
TB	220	P0ACI0	ROB	Right origin-binding protein	25.868	25.9703	25.8692	25.9246	26.0247	26.0194	25.9025	25.9896	0.861811	0.0870794
TB	220	P0ACI3	XYLR	Xylose operon regulatory protein	20.269	20.3311	21.6054	21.384	21.0859	20.6196	20.7351	21.0298	0.237133	0.294695
TB	220	P0ACJ0	LRP	Leucine-responsive regulatory protein	27.5887	27.5602	27.5898	28.3666	28.3878	28.4448	27.5796	28.3997	5.26905	0.820169
TB	220	P0ACJ8	CRP	cAMP-activated global transcriptional regulator CRP	27.3287	27.3038	27.4133	27.6623	27.6125	27.6696	27.3486	27.6481	2.86851	0.299528
TB	220	P0ACK2	AGAR	Putative aga operon transcriptional repressor	24.9826	24.289	24.9316	24.2056	24.1756	24.2134	24.7344	24.1982	1.12826	-0.53616
TB	220	P0ACK5	DEOR	Deoxyribose operon repressor	21.8728	21.2706	21.0894	21.6156	20.9841	21.5275	21.411	21.3757	0.0388138	-0.0352421
TB	220	P0ACK8	FUCR	L-fucose operon activator	22.5914	22.5975	22.8898	22.8822	22.7056	22.6709	22.6929	22.7529	0.194829	0.0599937
TB	220	P0ACL2	EXUR	Exu regulon transcriptional regulator	25.6583	25.7225	25.639	25.106	25.0319	25.109	25.6733	25.0823	4.10862	-0.590991
TB	220	P0ACL5	GLCC	Glc operon transcriptional activator	21.4167	21.4864	21.7738	25.0796	25.0125	25.0581	21.559	25.0501	5.21467	3.49109
TB	220	P0ACL7	LLDR	Putative L-lactate dehydrogenase operon regulatory protein	19.0156	16.7161	20.1091	23.2926	23.4758	23.3019	18.6136	23.3568	2.04248	4.74318
TB	220	P0ACL9	PDHR	Pyruvate dehydrogenase complex repressor	24.3005	23.9195	23.7473	24.1422	24.2676	24.1877	23.9891	24.1991	0.555727	0.210042
TB	220	P0ACM2	RSPR	HTH-type transcriptional repressor RspR	24.8734	23.7787	23.4345	23.9724	24.0368	24.3565	24.0289	24.1219	0.0724702	0.0929832
TB	220	P0ACM5	YEGW	Uncharacterized HTH-type transcriptional regulator YegW	23.6194	23.7015	23.7078	23.4831	23.5348	23.5017	23.6763	23.5065	2.20485	-0.16973
TB	220	P0ACM9	YIHL	Uncharacterized HTH-type transcriptional regulator YihL	23.6693	23.5045	23.6147	22.3971	22.1482	22.6979	23.5962	22.4144	2.68521	-1.18176
TB	220	P0ACN2	YTFH	Uncharacterized HTH-type transcriptional regulator YtfH	20.5441	20.655	20.1271	18.7337	20.0535	19.0496	20.4421	19.2789	1.27157	-1.1631
TB	220	P0ACN4	ALLR	HTH-type transcriptional repressor AllR	25.5946	25.8508	25.8901	25.9133	26.0696	26.1299	25.7785	26.0376	1.07863	0.259082
TB	220	P0ACN7	CYTR	HTH-type transcriptional repressor CytR	26.5319	26.5122	26.6713	26.2745	26.1845	26.2857	26.5718	26.2482	2.25725	-0.323568
TB	220	P0ACP1	CRA	Catabolite repressor/activator	26.0574	25.8656	26.0485	25.8997	25.8207	25.867	25.9905	25.8624	0.897194	-0.128072
TB	220	P0ACP5	GNTR	HTH-type transcriptional regulator GntR	23.7504	23.6773	23.3746	23.2383	23.2812	23.0888	23.6008	23.2027	1.43538	-0.398057
TB	220	P0ACP7	PURR	HTH-type transcriptional repressor PurR	27.7351	27.852	27.64	26.235	26.3184	26.3145	27.7424	26.2893	4.57176	-1.4531
TB	220	P0ACQ0	RBSR	Ribose operon repressor	23.1279	23.2373	23.536	22.751	22.649	22.4403	23.3004	22.6134	1.96778	-0.686967
TB	220	P0ACQ4	OXYR	Hydrogen peroxide-inducible genes activator	26.9737	27.1894	27.0654	26.7391	26.8409	26.7602	27.0762	26.78	1.87884	-0.296143
TB	220	P0ACR4	YEIE	Uncharacterized HTH-type transcriptional regulator YeiE	23.8957	24.0764	23.8964	23.5297	23.3833	23.4595	23.9562	23.4575	2.60849	-0.498667
TB	220	P0ACR7	YFER	Uncharacterized HTH-type transcriptional regulator YfeR	21.1023	20.5557	19.9618	19.4019	20.1585	18.9062	20.5399	19.4888	1.00442	-1.05109
TB	220	P0ACR9	MPRA	Transcriptional repressor MprA	27.5885	27.5901	27.4268	26.0079	26.1744	26.165	27.5352	26.1158	4.30436	-1.41938
TB	220	P0ACS2	SOXR	Redox-sensitive transcriptional activator SoxR	22.4531	21.9455	22.2443	21.4835	21.7638	21.6474	22.2143	21.6315	1.58951	-0.582776
TB	220	P0ACS5	ZNTR	HTH-type transcriptional regulator ZntR	23.2747	23.2648	23.6107	23.7174	23.6414	23.6864	23.3834	23.6817	1.21049	0.298327
TB	220	P0ACS7	RPIR	HTH-type transcriptional regulator RpiR	22.6881	22.7199	22.965	22.8345	22.742	22.7977	22.791	22.7914	0.00136191	0.000382106
TB	220	P0ACS9	ACRR	HTH-type transcriptional regulator AcrR	23.1246	23.0564	22.971	22.5477	22.463	22.3444	23.0506	22.4517	2.90084	-0.598935
TB	220	P0ACT6	UIDR	HTH-type transcriptional regulator UidR	23.3067	22.5286	22.8282	23.1272	22.5943	23.0589	22.8878	22.9268	0.0473759	0.0389741
TB	220	P0ACU2	RUTR	HTH-type transcriptional regulator RutR	22.0561	22.0859	22.034	22.0918	22.1087	22.3961	22.0587	22.1989	0.632768	0.14024
TB	220	P0ACU5	FABR	HTH-type transcriptional repressor FabR	24.7734	24.5382	24.6169	24.6108	24.5084	24.565	24.6428	24.5614	0.469077	-0.0814629
TB	220	P0ACU7	YJDC	HTH-type transcriptional regulator YjdC	22.8043	22.8799	22.9347	23.719	23.9463	23.9216	22.873	23.8623	3.58153	0.989333
TB	220	P0ACV0	LPXL	Lipid A biosynthesis lauroyltransferase	26.3148	26.4434	26.2095	25.7205	25.7823	25.789	26.3226	25.7639	2.84922	-0.558655
TB	220	P0ACV4	LAPA	Lipopolysaccharide assembly protein A	24.4759	24.437	24.4714	24.6581	24.6707	24.6292	24.4614	24.6527	3.41347	0.191224
TB	220	P0ACV6	MPAA	Protein MpaA	21.3988	21.5631	21.4968	23.0854	23.1191	23.0671	21.4862	23.0905	5.24669	1.60429
TB	220	P0ACV8	YMJA	Uncharacterized protein YmjA	21.0484	20.9151	20.9586	20.8815	21.2845	21.1421	20.974	21.1027	0.444757	0.128697
TB	220	P0ACW4	YDCA	Uncharacterized protein YdcA	20.671	20.1489	17.3166	21.5184	21.3737	20.5807	19.3788	21.1576	0.755597	1.77877
TB	220	P0ACW6	YDCH	Uncharacterized protein YdcH	20.6731	20.4827	20.5841	21.5013	21.6806	21.6393	20.58	21.6071	3.73321	1.02712
TB	220	P0ACX3	YDHR	Putative monooxygenase YdhR	26.7467	26.8728	26.7558	27.5328	27.494	27.6522	26.7918	27.5597	3.5961	0.767856
TB	220	P0ACX5	YDHZ	Uncharacterized protein YdhZ	21.3683	21.0836	21.2889	20.5736	20.5108	20.1136	21.2469	20.3993	2.14749	-0.847593
TB	220	P0ACX9	YDIE	Uncharacterized protein YdiE	20.5692	19.5668	20.078	20.6747	17.9512	19.6794	20.0714	19.4351	0.306156	-0.636257
TB	220	P0ACY1	YDJA	Putative NAD(P)H nitroreductase YdjA	27.6633	27.6724	27.6671	27.7463	27.7109	27.7292	27.6676	27.7288	2.35931	0.0611661
TB	220	P0ACY3	YEAG	Uncharacterized protein YeaG	17.8356	17.7507	18.2626	23.1251	23.4678	23.6324	17.9496	23.4084	4.82292	5.4588
TB	220	P0ACY9	YEBG	Uncharacterized protein YebG	22.7508	22.9043	22.8839	21.8919	21.6882	22.4259	22.8463	22.002	1.7001	-0.844336
TB	220	P0ACZ4	EVGA	Positive transcription regulator EvgA	24.613	24.6062	24.5837	23.7299	23.8993	23.8209	24.601	23.8167	4.02383	-0.784293
TB	220	P0ACZ8	CUSR	Transcriptional regulatory protein CusR	21.4727	21.6641	21.1015	21.0529	21.1569	20.6594	21.4128	20.9564	0.953016	-0.456362
TB	220	P0AD01	DCUR	Transcriptional regulatory protein DcuR	22.9641	22.7828	23.0685	23.4526	23.6128	23.6206	22.9385	23.562	2.47497	0.62351
TB	220	P0AD05	YECA	Uncharacterized protein YecA	24.5562	24.9145	24.8063	24.9135	25.0502	25.0129	24.759	24.9922	0.960384	0.233165
TB	220	P0AD07	YECF	Uncharacterized protein YecF	25.0094	24.8477	24.7401	23.3484	23.6369	23.7	24.8657	23.5618	3.2099	-1.30394
TB	220	P0AD10	YECJ	Uncharacterized protein YecJ	19.5264	17.9599	19.472	19.2251	19.0937	19.2702	18.9861	19.1964	0.152077	0.210243
TB	220	P0AD12	YEEZ	Protein YeeZ	26.4787	26.5301	26.4814	26.4929	26.4411	26.4807	26.4967	26.4716	0.476889	-0.0251446
TB	220	P0AD14	YEHU	Sensor histidine kinase YehU	21.3601	21.409	21.5478	22.1622	21.9394	22.0967	21.439	22.0661	2.71084	0.627113
TB	220	P0AD19	YOHK	Inner membrane protein YohK	20.256	20.0287	18.4689	21.9771	22.1429	22.515	19.5846	22.2117	1.96579	2.62711
TB	220	P0AD21	YEJG	Uncharacterized protein YejG	23.7854	23.8584	23.6686	24.5772	24.7036	24.7211	23.7708	24.6673	3.63364	0.896532
TB	220	P0AD24	YEJL	UPF0352 protein YejL	26.9688	26.9765	26.7768	26.1464	26.305	26.3374	26.9074	26.2629	2.73171	-0.644422
TB	220	P0AD27	YEJM	Inner membrane protein YejM	24.1953	24.4806	24.545	24.4992	24.6576	23.9537	24.407	24.3702	0.0531247	-0.036829
TB	220	P0AD33	YFCZ	UPF0381 protein YfcZ	25.7534	25.942	25.7226	25.4368	25.3617	25.4904	25.806	25.4296	2.06936	-0.376375
TB	220	P0AD37	YFEC	Uncharacterized protein YfeC	22.0966	22.1589	22.3679	22.1759	21.7953	22.1648	22.2078	22.0453	0.470529	-0.162478
TB	220	P0AD42	PGPC	Phosphatidylglycerophosphatase C	18.6914	17.9347	18.724	21.1361	20.6708	21.0517	18.45	20.9529	2.97604	2.50288
TB	220	P0AD44	YFHG	Uncharacterized protein YfhG	22.5232	22.3619	22.6119	22.62	22.2056	22.4895	22.499	22.4384	0.159642	-0.0606429
TB	220	P0AD49	RAIA	Ribosome-associated inhibitor A	26.419	26.3397	27.0491	26.218	26.1373	26.2507	26.6026	26.202	0.817308	-0.40057
TB	220	P0AD53	YGAC	Uncharacterized protein YgaC	20.9911	18.7302	20.8116	21.4847	21.9283	20.9864	20.1776	21.4665	0.765454	1.28882
TB	220	P0AD57	ISPB	Octaprenyl-diphosphate synthase	23.176	22.5119	22.4714	22.208	22.5074	22.1028	22.7198	22.2727	0.798921	-0.447077
TB	220	P0AD59	IVY	Inhibitor of vertebrate lysozyme	24.8857	24.5172	24.5521	24.9271	24.9	24.8693	24.6517	24.8988	0.975981	0.24713
TB	220	P0AD61	KPYK1	Pyruvate kinase I	31.9867	32.0124	31.8934	32.1773	32.2312	32.2312	31.9641	32.2132	2.45526	0.249067
TB	220	P0AD65	PBP2	Penicillin-binding protein 2	26.6714	26.7233	26.6326	25.5158	25.6092	25.7099	26.6758	25.6116	4.17272	-1.06415
TB	220	P0AD68	FTSI	Peptidoglycan synthase FtsI	26.2407	26.2017	26.1701	25.5354	25.5326	25.535	26.2042	25.5343	5.28747	-0.669853
TB	220	P0AD70	AMPH	D-alanyl-D-alanine-carboxypeptidase/endopeptidase AmpH	24.3573	23.9863	23.93	23.3025	23.2269	22.1169	24.0912	22.8821	1.38918	-1.20907
TB	220	P0AD96	LIVJ	Leu/Ile/Val-binding protein	22.4918	22.6112	22.7863	23.1281	23.1817	22.894	22.6298	23.0679	1.62876	0.438143
TB	220	P0ADA1	TESA	Acyl-CoA thioesterase I	24.4691	24.3532	24.561	24.8873	24.9394	25.0298	24.4611	24.9521	2.5917	0.491037
TB	220	P0ADA3	NLPD	Murein hydrolase activator NlpD	25.8648	25.6596	25.4895	25.5352	25.6797	25.7285	25.6713	25.6478	0.0665858	-0.0234966
TB	220	P0ADA5	YAJG	Uncharacterized lipoprotein YajG	27.1465	27.0783	27.0711	26.6332	26.691	26.6922	27.0986	26.6721	3.79622	-0.426494
TB	220	P0ADB1	OSME	Osmotically-inducible lipoprotein E	26.0442	26.1431	26.1209	27.1813	27.0994	27.208	26.1027	27.1629	4.74252	1.06015
TB	220	P0ADB7	ECNB	Entericidin B	23.1114	23.0805	23.0641	25.3852	25.2967	25.3953	23.0853	25.3591	6.51054	2.27376
TB	220	P0ADC1	LPTE	LPS-assembly lipoprotein LptE	26.5472	26.6179	26.4922	26.4935	26.4108	26.4158	26.5524	26.44	1.16975	-0.112372
TB	220	P0ADC3	LOLC	Lipoprotein-releasing system transmembrane protein LolC	25.9233	25.9404	25.795	25.7115	25.7454	25.7213	25.8863	25.7261	1.56856	-0.160209
TB	220	P0ADC6	LPTG	Lipopolysaccharide export system permease protein LptG	25.607	25.558	25.4817	24.9657	24.9448	24.9297	25.5489	24.9467	4.03611	-0.602161
TB	220	P0ADE4	TAMA	Translocation and assembly module TamA	25.8224	25.9437	25.8258	25.3975	25.3075	25.4924	25.864	25.3991	2.65386	-0.464862
TB	220	P0ADE6	YGAU	Uncharacterized protein YgaU	27.9123	27.918	27.7535	28.3845	28.2818	28.2696	27.8613	28.312	2.64231	0.450664
TB	220	P0ADE8	YGFZ	tRNA-modifying protein YgfZ	29.4503	29.3887	29.4117	29.252	29.2509	29.2633	29.4169	29.2554	3.03286	-0.161504
TB	220	P0ADF6	EDD	Phosphogluconate dehydratase	25.9806	25.7862	25.4994	25.8141	26.0041	25.9134	25.7554	25.9105	0.443895	0.155147
TB	220	P0ADF8	ILVN	Acetolactate synthase isozyme 1 small subunit	24.6326	24.3915	24.2733	23.4429	23.6687	23.3952	24.4325	23.5022	2.63081	-0.930248
TB	220	P0ADG4	SUHB	Inositol-1-monophosphatase	29.1227	28.9321	28.7391	27.3707	27.3697	27.3265	28.9313	27.3556	3.83429	-1.57565
TB	220	P0ADG7	IMDH	Inosine-5'-monophosphate dehydrogenase	31.3946	31.4686	31.2334	30.3624	30.4134	30.3938	31.3655	30.3899	3.7888	-0.975654
TB	220	P0ADI4	ENTB	Enterobactin synthase component B	26.1247	26.1839	26.1553	26.0012	25.9842	26.0838	26.1546	26.0231	1.69643	-0.13155
TB	220	P0ADI7	YECD	Isochorismatase family protein YecD	25.2773	25.0978	25.0657	24.8888	25.3248	25.5441	25.147	25.2526	0.199839	0.105614
TB	220	P0ADK0	YIAF	Uncharacterized protein YiaF	26.9991	26.9831	26.8274	25.7821	25.8567	25.9113	26.9365	25.85	4.08951	-1.0865
TB	220	P0ADK6	YIBA	Protein YibA	18.7729	17.8986	17.1685	18.8135	18.5027	18.3132	17.9467	18.5431	0.5419	0.596468
TB	220	P0ADK8	YIBL	Uncharacterized protein YibL	27.0771	27.1038	26.9465	26.8086	26.795	26.7883	27.0425	26.7973	2.12831	-0.245202
TB	220	P0ADL3	YICN	Uncharacterized protein YicN	23.2616	23.6278	23.4897	23.3726	23.2941	23.3157	23.4597	23.3275	0.533141	-0.132242
TB	220	P0ADM0	YIDH	Inner membrane protein YidH	19.9375	17.8145	19.0317	19.8474	20.2596	20.3622	18.9279	20.1564	0.902791	1.22847
TB	220	P0ADM4	YIDQ	Uncharacterized protein YidQ	22.6365	22.9641	23.5107	23.8114	23.7624	23.7782	23.0371	23.784	1.366	0.74688
TB	220	P0ADM8	YIEE	Uncharacterized protein YieE	22.834	22.7579	22.9218	21.8672	21.6892	21.6653	22.8379	21.7406	3.79985	-1.09736
TB	220	P0ADN0	VIAA	Protein ViaA	19.3565	19.8249	18.8255	18.8321	18.4087	19.2579	19.3356	18.8329	0.593389	-0.502749
TB	220	P0ADN2	YIFE	UPF0438 protein YifE	29.1148	28.9585	28.8269	28.1181	28.4142	28.3653	28.9667	28.2992	2.24263	-0.66756
TB	220	P0ADN6	YIFL	Uncharacterized lipoprotein YifL	25.4912	25.402	25.5073	25.2731	25.2319	25.2444	25.4668	25.2498	2.46695	-0.216997
TB	220	P0ADP0	YIGB	5-amino-6-(5-phospho-D-ribitylamino)uracil phosphatase YigB	25.5034	25.4313	25.4008	25.0478	25.2125	25.0933	25.4452	25.1179	2.32024	-0.327317
TB	220	P0ADP2	YIGI	Uncharacterized protein YigI	23.5836	23.6748	23.8569	26.3264	26.2766	26.357	23.7051	26.32	5.20428	2.6149
TB	220	P0ADP7	UBIJ	Ubiquinone biosynthesis protein UbiJ	24.2637	24.2551	24.145	23.3488	23.219	23.4407	24.2213	23.3362	3.53424	-0.885078
TB	220	P0ADP9	YIHD	Protein YihD	24.5257	24.0134	24.1447	23.7788	23.9429	23.8634	24.2279	23.8617	1.07048	-0.366206
TB	220	P0ADQ2	YIID	Uncharacterized protein YiiD	24.2706	24.2619	24.5827	24.7504	24.7759	24.7193	24.3717	24.7485	1.61503	0.376797
TB	220	P0ADQ7	YGAM	Uncharacterized protein YgaM	20.6415	20.2785	19.4151	24.6899	24.5993	24.7162	20.1117	24.6684	3.62358	4.55672
TB	220	P0ADR6	RLMM	Ribosomal RNA large subunit methyltransferase M	27.0072	26.9623	26.7948	25.8089	25.7773	25.8151	26.9214	25.8004	4.16051	-1.121
TB	220	P0ADR8	YGDH	LOG family protein YgdH	27.5307	27.4869	27.7736	27.4362	27.3793	27.3985	27.5971	27.4047	0.994673	-0.192392
TB	220	P0ADS2	ZAPA	Cell division protein ZapA	27.0623	27.1011	27.0405	26.8295	26.8391	26.8245	27.0679	26.831	3.69532	-0.236923
TB	220	P0ADS6	YGGE	Uncharacterized protein YggE	28.0378	28.089	28.2373	28.0684	28.0665	28.0859	28.1214	28.0736	0.326484	-0.0477645
TB	220	P0ADS9	YGGN	Uncharacterized protein YggN	26.4068	26.2518	26.1852	25.418	25.4837	25.6039	26.2813	25.5019	3.09908	-0.779423
TB	220	P0ADT2	YGIB	UPF0441 protein YgiB	25.753	25.9464	25.9141	25.7484	25.7126	25.7463	25.8712	25.7357	1.04446	-0.135438
TB	220	P0ADT5	YGIC	Putative acid--amine ligase YgiC	26.3043	26.4177	26.3727	25.9903	25.9631	25.995	26.3649	25.9828	3.4258	-0.382093
TB	220	P0ADT8	YGIM	Uncharacterized protein YgiM	27.2885	27.3091	27.3177	27.0584	27.0595	27.0342	27.3051	27.0507	4.54083	-0.254414
TB	220	P0ADU2	YGIN	Probable quinol monooxygenase YgiN	27.04	26.9115	27.0471	27.3568	27.2062	27.3357	26.9996	27.2996	2.01566	0.299995
TB	220	P0ADU5	YGIW	Protein YgiW	25.3569	25.3874	25.216	24.672	24.7146	24.6709	25.3201	24.6858	3.49941	-0.634252
TB	220	P0ADU7	YQIB	Uncharacterized protein YqiB	24.0715	23.9969	23.578	22.0396	22.3642	22.331	23.8821	22.2449	3.04569	-1.63721
TB	220	P0ADV1	LPTA	Lipopolysaccharide export system protein LptA	26.4489	26.453	26.338	26.1736	26.1564	26.1382	26.4133	26.1561	2.56188	-0.257259
TB	220	P0ADV5	YHBW	Uncharacterized protein YhbW	25.4777	25.5453	25.7894	26.2367	26.2272	26.3016	25.6042	26.2552	2.58237	0.65102
TB	220	P0ADV7	MLAC	Probable phospholipid-binding protein MlaC	25.9567	25.7485	25.6005	25.7024	25.8206	25.9471	25.7686	25.8234	0.164888	0.0548026
TB	220	P0ADV9	LPTC	Lipopolysaccharide export system protein LptC	21.8571	22.2108	21.8153	20.8667	20.9812	20.8184	21.9611	20.8887	2.87377	-1.07233
TB	220	P0ADW3	YHCB	Inner membrane protein YhcB	29.0657	29.2327	29.2599	29.1264	29.069	29.1538	29.1861	29.1164	0.458022	-0.0697085
TB	220	P0ADW8	YHEV	Uncharacterized protein YheV	23.9119	24.0818	24.4637	25.0504	25.0996	25.1401	24.1525	25.0967	2.33369	0.944212
TB	220	P0ADX1	YHFA	Protein YhfA	25.7673	25.6536	25.7939	26.0908	26.291	26.2808	25.7383	26.2209	2.45982	0.4826
TB	220	P0ADX7	YHHA	Uncharacterized protein YhhA	22.4623	22.5698	22.5551	23.1988	23.4857	23.5846	22.5291	23.423	2.75397	0.893943
TB	220	P0ADX9	RSMD	Ribosomal RNA small subunit methyltransferase D	24.4114	24.0578	23.9368	23.2859	23.0417	23.0822	24.1353	23.1366	2.46214	-0.998752
TB	220	P0ADY1	PPID	Peptidyl-prolyl cis-trans isomerase D	29.5383	29.572	29.4134	28.8837	28.894	28.8605	29.5079	28.8794	3.66321	-0.628525
TB	220	P0ADY3	RL14	50S ribosomal protein L14	31.9638	31.9998	31.8474	30.9812	30.9479	30.9901	31.937	30.9731	4.44897	-0.96395
TB	220	P0ADY7	RL16	50S ribosomal protein L16	30.5914	30.6042	30.4506	29.4771	29.4265	29.3569	30.5487	29.4201	4.31929	-1.12858
TB	220	P0ADZ0	RL23	50S ribosomal protein L23	28.5677	28.5905	28.3523	27.4919	27.5311	27.5452	28.5035	27.5227	3.64758	-0.98075
TB	220	P0ADZ4	RS15	30S ribosomal protein S15	31.9583	32.0237	31.8482	30.83	30.8592	30.883	31.9434	30.8574	4.45974	-1.08599
TB	220	P0ADZ7	YAJC	UPF0092 membrane protein YajC	28.1163	27.7973	27.6602	27.8863	27.9213	27.852	27.8579	27.8865	0.0734889	0.0286071
TB	220	P0AE01	TRMJ	tRNA (cytidine/uridine-2'-O-)-methyltransferase TrmJ	28.7634	28.8645	28.692	27.9427	27.9176	27.9624	28.7733	27.9409	4.06058	-0.832421
TB	220	P0AE06	ACRA	Multidrug efflux pump subunit AcrA	29.9163	29.9506	29.8007	29.1365	29.0896	29.1353	29.8892	29.1205	4.05481	-0.76871
TB	220	P0AE08	AHPC	Alkyl hydroperoxide reductase subunit C	32.2772	32.2065	32.1949	32.5643	32.5942	32.6269	32.2262	32.5951	3.51864	0.368942
TB	220	P0AE12	AMN	AMP nucleosidase	24.1965	23.7875	24.76	25.5214	25.7411	25.8819	24.248	25.7148	2.0871	1.46678
TB	220	P0AE16	AMPG	Protein AmpG	23.0121	22.8834	23.2623	22.6211	22.688	22.6845	23.0526	22.6645	1.57371	-0.388078
TB	220	P0AE18	MAP1	Methionine aminopeptidase	29.3729	29.2871	29.1557	28.5943	28.6466	28.5587	29.2719	28.5999	3.22758	-0.672068
TB	220	P0AE22	APHA	Class B acid phosphatase	25.5651	25.4792	26.0724	26.7234	26.744	26.8127	25.7056	26.76	2.3124	1.05444
TB	220	P0AE26	ARAH	L-arabinose transport system permease protein AraH	19.2673	17.7117	19.1186	19.9915	19.8413	19.8024	18.6992	19.8784	1.11144	1.17923
TB	220	P0AE28	AROM	Protein AroM	23.2959	22.8273	23.1043	22.2522	22.0676	22.2584	23.0759	22.1927	2.3837	-0.883142
TB	220	P0AE34	ARTQ	Arginine ABC transporter permease protein ArtQ	22.7349	22.4835	22.2364	22.2644	22.3381	21.881	22.4849	22.1612	0.734702	-0.323769
TB	220	P0AE37	ASTA	Arginine N-succinyltransferase	19.0458	19.5021	17.4694	22.4787	22.7181	22.6107	18.6725	22.6025	2.49961	3.93004
TB	220	P0AE39	YPDB	Transcriptional regulatory protein YpdB	22.4372	22.3183	22.499	21.943	21.7292	21.6772	22.4182	21.7832	2.54913	-0.635005
TB	220	P0AE45	YTFL	UPF0053 inner membrane protein YtfL	24.3335	24.4336	23.9386	22.8866	23.0369	22.8356	24.2352	22.9197	2.89516	-1.31555
TB	220	P0AE48	YTFP	Gamma-glutamylcyclotransferase family protein YtfP	25.9224	25.9905	25.9331	25.7994	25.7414	25.8256	25.9487	25.7888	2.09407	-0.159888
TB	220	P0AE52	BCP	Putative peroxiredoxin bcp	28.8689	28.9322	28.9575	28.9436	28.8805	28.9286	28.9195	28.9176	0.0198041	-0.00193342
TB	220	P0AE60	CEDA	Cell division activator CedA	25.0686	25.0905	24.7831	23.8628	23.7158	23.719	24.9808	23.7658	3.41406	-1.21494
TB	220	P0AE67	CHEY	Chemotaxis protein CheY	22.0348	20.7681	21.1578	23.0648	23.0807	22.8532	21.3202	22.9996	1.93212	1.67939
TB	220	P0AE70	MAZF	Endoribonuclease MazF	23.3619	22.8868	23.4176	22.2731	22.982	22.8803	23.2221	22.7118	0.852484	-0.510269
TB	220	P0AE76	COBU	Bifunctional adenosylcobalamin biosynthesis protein CobU	21.5459	21.3119	21.3327	21.3584	21.3961	21.3613	21.3968	21.372	0.119779	-0.0248934
TB	220	P0AE78	CORC	Magnesium and cobalt efflux protein CorC	25.7172	25.8105	25.6495	25.6356	25.747	25.7207	25.7257	25.7011	0.16091	-0.0246391
TB	220	P0AE82	CPXA	Sensor protein CpxA	25.3693	25.3423	25.2933	25.3123	25.1857	25.2029	25.335	25.2337	1.04711	-0.101334
TB	220	P0AE85	CPXP	Periplasmic protein CpxP	23.6573	23.803	23.8641	22.4024	23.2234	22.2208	23.7748	22.6155	1.67599	-1.15926
TB	220	P0AE88	CPXR	Transcriptional regulatory protein CpxR	26.167	26.0295	26.122	26.1135	26.2239	26.108	26.1061	26.1485	0.312455	0.042326
TB	220	P0AE91	CREA	Protein CreA	27.3872	27.509	27.4487	27.2622	27.2342	27.3222	27.4483	27.2729	1.79726	-0.175438
TB	220	P0AEA8	CYSG	Siroheme synthase	25.9842	25.9474	25.8368	25.5099	25.4347	25.3204	25.9228	25.4217	2.67959	-0.501129
TB	220	P0AEB2	DACA	D-alanyl-D-alanine carboxypeptidase DacA	29.5515	29.511	29.4333	29.0894	29.1136	29.126	29.4986	29.1096	3.36561	-0.388974
TB	220	P0AEB7	YOAB	RutC family protein YoaB	26.1377	26.0164	26.0384	26.3323	26.3679	26.3541	26.0642	26.3514	2.75411	0.287209
TB	220	P0AEC0	YOAE	UPF0053 inner membrane protein YoaE	21.8043	21.6617	21.5185	21.3106	21.4156	21.4653	21.6615	21.3972	1.31313	-0.264315
TB	220	P0AEC3	ARCB	Aerobic respiration control sensor protein ArcB	25.3958	25.3403	25.415	19.6642	18.2545	21.5105	25.3837	19.8097	2.38711	-5.57394
TB	220	P0AEC5	BARA	Signal transduction histidine-protein kinase BarA	22.962	22.7204	22.79	22.7041	22.8771	23.0776	22.8241	22.8863	0.182632	0.0621414
TB	220	P0AEC8	DCUS	Sensor histidine kinase DcuS	21.1516	21.6908	21.041	20.9205	20.613	20.7335	21.2945	20.7557	1.15295	-0.538787
TB	220	P0AED0	USPA	Universal stress protein A	24.3454	23.5995	23.7848	24.5327	24.7744	24.7245	23.9099	24.6772	1.50396	0.767342
TB	220	P0AED5	UVRY	Response regulator UvrY	26.0254	25.8128	25.8012	25.6573	25.7363	25.6988	25.8798	25.6975	1.12295	-0.182336
TB	220	P0AED7	DAPE	Succinyl-diaminopimelate desuccinylase	24.7201	24.6536	24.6724	24.086	24.0549	24.2001	24.682	24.1137	3.52207	-0.568358
TB	220	P0AED9	DCM	DNA-cytosine methyltransferase	24.0544	23.6674	23.7364	23.9822	23.7066	23.5438	23.8194	23.7442	0.1616	-0.075201
TB	220	P0AEE1	DCRB	Protein DcrB	28.0644	27.9695	28.0586	27.6944	27.7041	27.6859	28.0308	27.6948	3.37719	-0.336022
TB	220	P0AEE3	DEGS	Serine endoprotease DegS	25.3692	25.3422	25.2807	25.1427	25.0529	25.1711	25.3307	25.1222	2.03673	-0.208474
TB	220	P0AEE5	DGAL	D-galactose-binding periplasmic protein	28.0096	27.8129	29.2882	31.2135	31.2359	31.2523	28.3702	31.2339	2.46068	2.8637
TB	220	P0AEE8	DMA	DNA adenine methylase	23.0766	23.1406	23.0726	22.3432	22.4998	22.4032	23.0966	22.4154	3.75164	-0.681195
TB	220	P0AEF0	DNAC	DNA replication protein DnaC	23.6127	23.7394	23.493	22.9472	23.0099	22.8675	23.615	22.9415	2.91745	-0.673533
TB	220	P0AEF4	DPIA	Transcriptional regulatory protein DpiA	20.5508	21.972	21.8586	20.8327	20.6789	20.8413	21.4605	20.7843	0.668025	-0.676151
TB	220	P0AEF8	DPPB	Dipeptide transport system permease protein DppB	19.3961	18.4204	20.533	22.2119	21.984	21.9557	19.4498	22.0506	1.87152	2.60073
TB	220	P0AEG1	DPPC	Dipeptide transport system permease protein DppC	20.1322	20.4253	20.5861	23.0593	22.4594	23.6508	20.3812	23.0565	2.71763	2.6753
TB	220	P0AEG4	DSBA	Thiol:disulfide interchange protein DsbA	25.183	25.0559	25.1298	25.0147	25.1693	25.0789	25.1229	25.0876	0.239367	-0.035272
TB	220	P0AEG6	DSBC	Thiol:disulfide interchange protein DsbC	28.0554	28.1426	28.1136	27.9157	27.8633	27.9382	28.1038	27.9058	2.36886	-0.198086
TB	220	P0AEH1	RSEP	Regulator of sigma-E protease RseP	25.9023	26.1108	25.8926	25.8935	25.6213	25.8928	25.9685	25.8025	0.651558	-0.166015
TB	220	P0AEH3	ELAA	Protein ElaA	27.2722	27.1864	26.8618	26.931	26.8657	27.006	27.1068	26.9342	0.586198	-0.172569
TB	220	P0AEH5	ELAB	Protein ElaB	20.9352	20.7686	20.2164	23.0556	22.913	23.0384	20.6401	23.0023	3.35625	2.36229
TB	220	P0AEI1	MIAB	tRNA-2-methylthio-N(6)-dimethylallyladenosine synthase	29.4408	29.466	29.283	28.1462	28.199	28.2075	29.3966	28.1842	4.43953	-1.2124
TB	220	P0AEI4	RIMO	Ribosomal protein S12 methylthiotransferase RimO	28.5704	28.589	28.3221	27.145	27.1336	27.1561	28.4938	27.1449	4.00964	-1.34893
TB	220	P0AEI6	NUDJ	Phosphatase NudJ	25.6813	25.7325	25.5922	25.2212	25.1369	25.1702	25.6686	25.1761	3.30214	-0.492533
TB	220	P0AEJ2	ENTC	Isochorismate synthase EntC	25.2513	25.3207	26.119	25.1061	25.1912	25.2663	25.5637	25.1879	0.595561	-0.375809
TB	220	P0AEJ4	ENVZ	Osmolarity sensor protein EnvZ	22.8398	23.1618	22.9903	22.6387	22.7284	22.2444	22.9973	22.5371	1.23254	-0.460161
TB	220	P0AEJ6	EUTB	Ethanolamine ammonia-lyase heavy chain	24.459	24.465	24.5035	24.475	24.7244	24.5006	24.4758	24.5667	0.492358	0.0908521
TB	220	P0AEK0	EXOX	Exodeoxyribonuclease 10	22.8974	22.932	22.9705	22.8762	22.9643	22.9144	22.9333	22.9183	0.170827	-0.0149632
TB	220	P0AEK2	FABG	3-oxoacyl-[acyl-carrier-protein] reductase FabG	30.2819	30.2855	30.1515	29.4624	29.4434	29.4819	30.2396	29.4626	4.16304	-0.777063
TB	220	P0AEK4	FABI	Enoyl-[acyl-carrier-protein] reductase [NADH] FabI	30.7957	30.7115	30.5941	30.1464	30.1305	30.1513	30.7004	30.1427	3.16165	-0.557718
TB	220	P0AEL0	FDOI	Formate dehydrogenase, cytochrome b556(fdo) subunit	22.3062	21.8404	20.5515	20.9045	20.487	21.4222	21.566	20.9379	0.459268	-0.628155
TB	220	P0AEL3	FEOA	Ferrous iron transport protein A	24.84	24.6387	24.0742	22.6634	22.452	22.3358	24.5176	22.4837	2.9161	-2.03387
TB	220	P0AEL6	FEPB	Ferrienterobactin-binding periplasmic protein	23.1427	22.7435	23.3124	22.9509	22.9146	23.234	23.0662	23.0332	0.0580982	-0.0330067
TB	220	P0AEM0	FKBX	FKBP-type 16 kDa peptidyl-prolyl cis-trans isomerase	24.9057	24.7378	24.7077	24.4258	24.5898	24.4606	24.7837	24.492	1.6737	-0.291726
TB	220	P0AEM4	FLGM	Negative regulator of flagellin synthesis	25.578	25.6312	25.9219	27.7926	27.7256	27.7896	25.7103	27.7693	4.33321	2.05892
TB	220	P0AEM6	FLIA	RNA polymerase sigma factor FliA	25.5464	25.5096	25.6083	27.164	27.1439	27.1587	25.5548	27.1555	6.16499	1.60076
TB	220	P0AEM9	FLIY	L-cystine-binding protein FliY	27.1422	27.1785	27.3421	28.7541	28.8243	28.8174	27.2209	28.7986	4.75606	1.57769
TB	220	P0AEN1	FRE	NAD(P)H-flavin reductase	27.0071	26.967	26.9601	26.7218	26.7122	26.7428	26.9781	26.7256	3.90176	-0.252467
TB	220	P0AEN4	FTSL	Cell division protein FtsL	24.5905	24.7025	24.605	24.1325	24.1016	24.1821	24.6327	24.1387	3.51313	-0.493954
TB	220	P0AEN8	FUCM	L-fucose mutarotase	22.5945	22.1429	22.537	24.2395	24.2395	24.2485	22.4248	24.2425	3.66858	1.81767
TB	220	P0AEP1	GALP	Galactose-proton symporter	23.1097	23.0242	23.1241	22.7762	22.4455	22.6992	23.086	22.6403	1.88421	-0.44573
TB	220	P0AEP3	GALU	UTP--glucose-1-phosphate uridylyltransferase	30.0205	30.1112	29.9887	29.5482	29.5298	29.5855	30.0402	29.5545	3.57047	-0.485669
TB	220	P0AEP7	GCL	Glyoxylate carboligase	18.9619	20.4764	15.0705	15.9785	16.8727	16.3115	18.1696	16.3876	0.473703	-1.78203
TB	220	P0AEP9	GLCD	Glycolate oxidase subunit GlcD	21.5267	20.5276	19.0181	22.1783	16.0612	17.461	20.3575	18.5668	0.377944	-1.79066
TB	220	P0AEQ1	GLCG	Protein GlcG	23.8891	24.0142	24.1204	24.7264	24.6378	24.7102	24.0079	24.6915	3.1585	0.683538
TB	220	P0AEQ3	GLNH	Glutamine-binding periplasmic protein	27.5667	27.3828	27.5908	29.0244	28.9604	29.0076	27.5135	28.9975	4.57271	1.48399
TB	220	P0AEQ6	GLNP	Glutamine transport system permease protein GlnP	20.4129	19.9922	19.3543	21.3407	21.5774	21.0431	19.9198	21.3204	1.81651	1.40061
TB	220	P0AER0	GLPF	Glycerol uptake facilitator protein	25.2007	25.0637	25.8259	27.2934	27.3641	27.3765	25.3634	27.3447	2.958	1.98127
TB	220	P0AER8	GLTS	Sodium/glutamate symport carrier protein	19.7974	19.9687	20.9213	19.4593	18.5749	17.732	20.2291	18.5887	1.26396	-1.64041
TB	220	P0AES0	GSP	Bifunctional glutathionylspermidine synthetase/amidase	25.7517	25.7993	25.7387	25.9644	26.036	26.0359	25.7632	26.0121	2.92991	0.248841
TB	220	P0AES2	GUDD	Glucarate dehydratase	21.236	21.9031	22.1389	23.0522	22.8825	22.7419	21.7593	22.8922	1.78401	1.13287
TB	220	P0AES4	GYRA	DNA gyrase subunit A	30.5686	30.5821	30.4528	29.8603	29.9265	29.8922	30.5345	29.893	3.84223	-0.641547
TB	220	P0AES6	GYRB	DNA gyrase subunit B	29.8206	29.7857	29.6456	28.8572	28.8664	28.8654	29.7506	28.863	4.11046	-0.887611
TB	220	P0AES9	HDEA	Acid stress chaperone HdeA	22.306	18.5029	20.478	19.4085	17.2857	17.2684	20.4289	17.9875	0.868518	-2.44143
TB	220	P0AET2	HDEB	Acid stress chaperone HdeB	23.5734	23.5378	23.4937	24.0666	24.0887	24.1377	23.535	24.0977	4.25632	0.562698
TB	220	P0AET8	HDHA	7-alpha-hydroxysteroid dehydrogenase	25.0061	24.7294	25.0378	26.5899	26.4665	26.6817	24.9244	26.5794	3.85188	1.65496
TB	220	P0AEU0	HISJ	Histidine-binding periplasmic protein	27.5244	27.5614	27.5468	28.9917	28.9039	28.9569	27.5442	28.9509	6.04591	1.40665
TB	220	P0AEU3	HISM	Histidine transport system permease protein HisM	19.3125	18.7816	20.513	21.6259	22.0525	22.0322	19.5357	21.9035	1.95305	2.3678
TB	220	P0AEU7	SKP	Chaperone protein Skp	28.4763	28.4243	28.5127	28.5911	28.6389	28.6615	28.4711	28.6305	2.07171	0.159358
TB	220	P0AEV1	RSSB	Regulator of RpoS	23.3644	23.2265	23.0949	22.8705	22.3709	22.9694	23.2286	22.7369	1.15078	-0.491666
TB	220	P0AEV9	HYCI	Hydrogenase 3 maturation protease	21.1834	21.1573	22.1855	22.1045	22.11	22.2911	21.5088	22.1686	0.894333	0.659793
TB	220	P0AEW4	CPDA	3',5'-cyclic adenosine monophosphate phosphodiesterase CpdA	24.1662	24.1732	24.1041	24.2601	24.1758	24.1971	24.1478	24.211	0.878157	0.0631555
TB	220	P0AEW6	INGK	Inosine-guanosine kinase	27.4802	27.4847	27.2046	26.1295	26.2648	26.3002	27.3898	26.2315	3.39607	-1.1583
TB	220	P0AEW9	K1PF	1-phosphofructokinase	26.6062	26.6148	26.4763	25.5154	25.3702	25.3583	26.5658	25.4146	4.15931	-1.15111
TB	220	P0AEX3	KGTP	Alpha-ketoglutarate permease	24.0614	24.0101	24.0814	25.5698	25.6012	25.6972	24.051	25.6227	5.44288	1.57178
TB	220	P0AEX5	KPPR	Probable phosphoribulokinase	23.5857	23.4897	23.7634	24.1702	24.4583	24.4503	23.6129	24.3596	2.41549	0.746695
TB	220	P0AEX9	MALE	Maltose-binding periplasmic protein	29.0413	28.8177	29.9242	31.4117	31.4283	31.3357	29.2611	31.3919	2.48522	2.13081
TB	220	P0AEY3	MAZG	Nucleoside triphosphate pyrophosphohydrolase	24.3299	24.4992	24.493	23.6784	23.6746	23.8236	24.4407	23.7256	3.19265	-0.715116
TB	220	P0AEY5	MDAB	Modulator of drug activity B	25.7779	25.6898	25.5378	25.8193	25.9211	26.0206	25.6685	25.9203	1.29606	0.251811
TB	220	P0AEZ1	METF	5,10-methylenetetrahydrofolate reductase	20.7985	23.749	18.8262	23.106	22.5584	22.3056	21.1246	22.6567	0.45568	1.53214
TB	220	P0AEZ3	MIND	Septum site-determining protein MinD	29.3669	29.3502	29.4368	29.4002	29.4758	29.4715	29.3846	29.4492	0.828336	0.0645396
TB	220	P0AEZ9	MOAB	Molybdenum cofactor biosynthesis protein B	27.8247	27.8941	27.8749	29.032	28.9469	29.0541	27.8646	29.011	5.11264	1.14644
TB	220	P0AF03	MOG	Molybdopterin adenylyltransferase	27.507	27.6221	27.4946	27.2674	27.2158	27.2623	27.5412	27.2485	2.58453	-0.292704
TB	220	P0AF06	MOTB	Motility protein B	25.2326	25.1608	25.2372	25.8952	25.9842	25.932	25.2102	25.9372	4.46054	0.726948
TB	220	P0AF08	APBC	Iron-sulfur cluster carrier protein	27.3992	27.4211	27.3201	27.2093	27.3254	27.2782	27.3802	27.271	1.1274	-0.109198
TB	220	P0AF12	MTNN	5'-methylthioadenosine/S-adenosylhomocysteine nucleosidase	28.3707	28.4134	28.3262	28.1083	28.0556	28.0825	28.3701	28.0821	3.21432	-0.287998
TB	220	P0AF16	MURJ	Lipid II flippase MurJ	20.1713	21.6846	21.5451	20.687	20.4266	20.1841	21.1336	20.4325	0.625684	-0.701093
TB	220	P0AF18	NAGA	N-acetylglucosamine-6-phosphate deacetylase	26.1067	26.1316	26.1488	26.4576	26.3661	26.4093	26.129	26.411	3.19504	0.281967
TB	220	P0AF20	NAGC	N-acetylglucosamine repressor	26.7866	26.7284	26.784	27.685	27.5815	27.6185	26.7663	27.6283	4.75656	0.862003
TB	220	P0AF24	NAGD	Ribonucleotide monophosphatase NagD	26.8018	26.7727	26.7426	26.6658	26.6342	26.711	26.7724	26.6704	1.65536	-0.102001
TB	220	P0AF28	NARL	Nitrate/nitrite response regulator protein NarL	25.8346	25.3529	25.4855	25.5378	25.6588	25.5973	25.5577	25.598	0.0977467	0.0403423
TB	220	P0AF36	ZAPB	Cell division protein ZapB	29.5756	29.5833	29.5808	29.0077	28.9768	28.9941	29.5799	28.9929	6.44045	-0.586988
TB	220	P0AF43	YJBB	Uncharacterized protein YjbB	24.7551	25.0219	24.8506	23.9186	23.7066	23.3331	24.8758	23.6528	2.53952	-1.22306
TB	220	P0AF48	YJBQ	UPF0047 protein YjbQ	21.8714	22.0404	22.0632	21.5237	21.931	21.4466	21.9917	21.6337	1.03794	-0.357964
TB	220	P0AF50	YJBR	Uncharacterized protein YjbR	23.6925	23.5137	23.5751	24.2379	24.1654	24.1686	23.5938	24.1906	3.31244	0.596846
TB	220	P0AF52	GHXP	Guanine/hypoxanthine permease GhxP	23.6654	23.7124	23.5697	21.6835	21.4135	21.276	23.6492	21.4577	4.18133	-2.19151
TB	220	P0AF56	YJCO	Uncharacterized protein YjcO	21.9614	21.5332	21.8104	22.5318	22.6725	22.4428	21.7684	22.549	2.27168	0.780646
TB	220	P0AF63	NSRR	HTH-type transcriptional repressor NsrR	24.0352	23.7256	23.7537	23.3127	23.4276	23.3924	23.8381	23.3776	1.93422	-0.460565
TB	220	P0AF67	TSAE	tRNA threonylcarbamoyladenosine biosynthesis protein TsaE	26.8482	26.9873	26.8148	26.1781	26.1558	26.1819	26.8834	26.1719	3.73519	-0.711529
TB	220	P0AF70	YJEI	Uncharacterized protein YjeI	25.3133	25.2136	25.3053	25.9121	25.7894	25.815	25.2774	25.8388	3.47312	0.561413
TB	220	P0AF82	YJFN	Uncharacterized protein YjfN	16.7843	17.65	16.7977	18.0405	18.3727	19.3518	17.0773	18.5883	1.4428	1.51102
TB	220	P0AF90	RRAB	Regulator of ribonuclease activity B	27.8353	27.8953	27.8854	27.5077	27.4218	27.4241	27.872	27.4512	3.62091	-0.420819
TB	220	P0AF93	RIDA	2-iminobutanoate/2-iminopropanoate deaminase	29.9063	29.7598	29.8065	30.0172	29.8345	29.9699	29.8242	29.9405	0.767926	0.116326
TB	220	P0AF96	TABA	Toxin-antitoxin biofilm protein TabA	22.4535	22.0898	22.3279	22.6781	22.4555	22.6542	22.2904	22.5959	1.12341	0.305459
TB	220	P0AF98	LPTF	Lipopolysaccharide export system permease protein LptF	25.4273	25.2778	25.2445	24.7304	24.7059	24.6924	25.3165	24.7096	3.34661	-0.606969
TB	220	P0AFA2	NARX	Nitrate/nitrite sensor protein NarX	21.8532	21.3891	21.7943	21.9884	21.8982	21.5559	21.6789	21.8142	0.276535	0.135321
TB	220	P0AFA7	NHAB	Na(+)/H(+) antiporter NhaB	22.6308	22.6395	22.6324	22.7669	22.4302	22.5808	22.6342	22.5927	0.160217	-0.0415726
TB	220	P0AFB1	NLPI	Lipoprotein NlpI	22.9631	22.6574	22.7424	22.9351	22.9728	22.8796	22.7876	22.9291	0.676333	0.141497
TB	220	P0AFB5	NTRB	Nitrogen regulation protein NR(II)	22.2716	22.4613	22.0366	22.2026	22.1169	22.197	22.2565	22.1722	0.26791	-0.0843347
TB	220	P0AFB8	NTRC	Nitrogen regulation protein NR(I)	25.3584	25.3982	25.4114	25.5851	25.5341	25.6194	25.3893	25.5795	2.5294	0.190215
TB	220	P0AFC0	NUDB	Dihydroneopterin triphosphate diphosphatase	22.8629	22.5139	22.4323	22.4611	22.4449	22.2784	22.603	22.3948	0.652332	-0.208235
TB	220	P0AFC3	NUOA	NADH-quinone oxidoreductase subunit A	27.3404	27.451	27.5938	28.4556	28.4003	28.4606	27.4617	28.4388	3.67853	0.977111
TB	220	P0AFC7	NUOB	NADH-quinone oxidoreductase subunit B	28.7191	28.6923	28.8907	29.5773	29.5406	29.5859	28.7674	29.568	3.63717	0.800578
TB	220	P0AFD1	NUOE	NADH-quinone oxidoreductase subunit E	26.5805	26.4899	26.7024	27.2352	27.4024	27.424	26.5909	27.3539	3.05473	0.762975
TB	220	P0AFD4	NUOH	NADH-quinone oxidoreductase subunit H	22.8579	22.5514	22.3458	24.7273	24.7305	24.6045	22.585	24.6874	3.77304	2.1024
TB	220	P0AFD6	NUOI	NADH-quinone oxidoreductase subunit I	27.2202	27.3314	27.5534	28.5549	28.4792	28.4928	27.3683	28.509	3.46081	1.14066
TB	220	P0AFE4	NUOK	NADH-quinone oxidoreductase subunit K	23.4237	23.4858	23.6796	25.0532	25.0177	25.2051	23.5297	25.092	4.07611	1.5623
TB	220	P0AFE8	NUOM	NADH-quinone oxidoreductase subunit M	22.9412	23.2802	21.8629	25.0469	25.0194	24.9827	22.6948	25.0163	2.25281	2.32159
TB	220	P0AFF2	NUPC	Nucleoside permease NupC	24.0982	23.931	24.0675	24.661	24.6815	24.6869	24.0322	24.6765	3.61281	0.644213
TB	220	P0AFF6	NUSA	Transcription termination/antitermination protein NusA	31.5262	31.5478	31.3918	30.4921	30.4679	30.4872	31.4886	30.4824	4.46553	-1.00619
TB	220	P0AFG0	NUSG	Transcription termination/antitermination protein NusG	30.2777	30.3373	30.1529	29.2988	29.2542	29.2539	30.256	29.269	4.20548	-0.987006
TB	220	P0AFG3	ODO1	2-oxoglutarate dehydrogenase E1 component	29.7629	29.7773	29.6762	31.3723	31.4997	31.4801	29.7388	31.4507	5.34002	1.71192
TB	220	P0AFG6	ODO2	Dihydrolipoyllysine-residue succinyltransferase component of 2-oxoglutarate dehydrogenase complex	28.208	28.0201	28.8227	31.5082	31.5638	31.5648	28.3503	31.5456	3.71356	3.19533
TB	220	P0AFG8	ODP1	Pyruvate dehydrogenase E1 component	33.5739	33.5827	33.3625	33.148	33.1379	33.1645	33.5064	33.1501	2.10127	-0.356269
TB	220	P0AFH0	OGT	Methylated-DNA--protein-cysteine methyltransferase	20.0666	19.6706	20.3058	21.1291	21.468	21.3657	20.0143	21.3209	2.4637	1.30662
TB	220	P0AFH2	OPPB	Oligopeptide transport system permease protein OppB	24.0348	24.1648	24.2957	26.415	26.2965	26.3096	24.1651	26.3404	4.87601	2.17524
TB	220	P0AFH6	OPPC	Oligopeptide transport system permease protein OppC	22.1842	22.2836	22.2504	23.9375	23.8751	23.8598	22.2394	23.8908	5.79164	1.6514
TB	220	P0AFH8	OSMY	Osmotically-inducible protein Y	26.2115	26.2986	26.2695	28.8036	28.7153	28.8499	26.2599	28.7896	6.14392	2.52975
TB	220	P0AFI2	PARC	DNA topoisomerase 4 subunit A	28.8296	28.9021	28.7354	27.8735	27.9916	27.9434	28.8224	27.9361	3.93604	-0.886231
TB	220	P0AFI5	PBP7	D-alanyl-D-alanine endopeptidase	24.148	24.2147	24.1898	22.4437	22.3185	22.6401	24.1842	22.4674	4.24743	-1.71671
TB	220	P0AFI7	PDXH	Pyridoxine/pyridoxamine 5'-phosphate oxidase	26.357	26.495	26.409	26.6192	26.6197	26.6316	26.4203	26.6235	2.13262	0.203177
TB	220	P0AFJ1	PHNA	Protein PhnA	25.9359	25.9779	25.7497	24.6134	24.7815	24.9086	25.8878	24.7678	3.27195	-1.12
TB	220	P0AFJ5	PHOB	Phosphate regulon transcriptional regulatory protein PhoB	23.5866	23.4293	23.3955	23.6488	23.6765	23.6042	23.4704	23.6432	1.29471	0.172752
TB	220	P0AFJ7	PITA	Low-affinity inorganic phosphate transporter 1	26.3618	26.2487	26.0482	24.6516	25.0495	25.0238	26.2196	24.9083	2.93968	-1.31128
TB	220	P0AFK0	PMBA	Metalloprotease PmbA	28.9488	28.9971	28.9444	28.5193	28.5794	28.6206	28.9634	28.5731	3.48797	-0.39029
TB	220	P0AFK4	POTB	Spermidine/putrescine transport system permease protein PotB	20.5709	21.1793	20.7605	20.8249	20.1851	19.705	20.8369	20.2383	0.740365	-0.598557
TB	220	P0AFK6	POTC	Spermidine/putrescine transport system permease protein PotC	21.4478	21.5976	21.4449	21.3044	21.2539	20.976	21.4968	21.1781	1.31087	-0.318648
TB	220	P0AFK9	POTD	Spermidine/putrescine-binding periplasmic protein	27.7293	27.7003	27.5299	27.5126	27.4623	27.4451	27.6532	27.4733	1.28908	-0.179817
TB	220	P0AFL3	PPIA	Peptidyl-prolyl cis-trans isomerase A	25.9471	25.7409	25.664	25.8372	25.8815	25.8106	25.784	25.8431	0.272204	0.0590947
TB	220	P0AFL6	PPX	Exopolyphosphatase	25.5923	25.5955	25.7132	26.0979	26.0618	26.1002	25.6337	26.0866	3.39058	0.452953
TB	220	P0AFL9	PQIA	Paraquat-inducible protein A	21.1373	21.1375	20.3641	15.6841	18.6694	15.2025	20.8796	16.5187	1.76067	-4.36099
TB	220	P0AFM2	PROX	Glycine betaine-binding periplasmic protein	28.3304	28.3456	28.4508	28.6695	28.6955	28.6798	28.3756	28.6816	2.86317	0.306021
TB	220	P0AFM4	PSIF	Phosphate starvation-inducible protein PsiF	16.2624	15.6538	16.6804	21.0094	20.9796	21.0922	16.1989	21.0271	4.05983	4.82818
TB	220	P0AFM6	PSPA	Phage shock protein A	27.266	27.1958	27.1857	27.083	27.1792	27.1222	27.2158	27.1281	1.09534	-0.0876999
TB	220	P0AFM9	PSPB	Phage shock protein B	21.8152	21.8312	21.6937	21.5771	21.9776	22.092	21.78	21.8822	0.250021	0.102221
TB	220	P0AFN2	PSPC	Phage shock protein C	22.6889	21.9625	22.6584	22.2751	22.2462	22.2743	22.4366	22.2652	0.292286	-0.171434
TB	220	P0AFP2	ATL	DNA base-flipping protein	19.3191	19.5032	20.4992	19.9251	19.4588	20.5704	19.7738	19.9848	0.162458	0.210918
TB	220	P0AFP4	YBBO	Uncharacterized oxidoreductase YbbO	25.684	25.7564	25.8134	25.0414	24.8139	24.8507	25.7513	24.902	3.35478	-0.84925
TB	220	P0AFP6	GCH1L	GTP cyclohydrolase 1 type 2 homolog	25.814	25.5966	25.8641	26.2779	26.256	26.2974	25.7582	26.2771	2.4773	0.518827
TB	220	P0AFQ2	YBHS	Inner membrane transport permease YbhS	20.8357	21.0545	21.1694	21.586	21.4809	21.487	21.0199	21.518	2.06512	0.498132
TB	220	P0AFQ7	YCFH	Uncharacterized metal-dependent hydrolase YcfH	26.3921	26.2612	26.0792	25.2042	25.3206	25.2355	26.2442	25.2534	3.28314	-0.99074
TB	220	P0AFR0	RSSA	NTE family protein RssA	24.4464	24.6522	24.4364	23.9672	23.9393	23.936	24.5117	23.9475	2.86722	-0.564177
TB	220	P0AFR2	DAUA	C4-dicarboxylic acid transporter DauA	24.2843	24.1821	24.1192	24.5623	24.3416	24.2887	24.1952	24.3976	0.98172	0.202374
TB	220	P0AFR4	YCIO	Uncharacterized protein YciO	26.1841	26.0886	26.0323	25.9873	26.0095	25.9846	26.1016	25.9938	1.12715	-0.107832
TB	220	P0AFS3	FOLM	Dihydromonapterin reductase	21.1065	21.5866	21.6992	20.6685	21.0301	21.6134	21.4641	21.104	0.473252	-0.360065
TB	220	P0AFS9	MEPM	Murein DD-endopeptidase MepM	24.1976	24.3511	24.0847	23.1106	22.3255	22.6074	24.2111	22.6812	2.49289	-1.52994
TB	220	P0AFT2	YECS	L-cystine transport system permease protein YecS	21.5506	21.3706	21.5799	22.7897	22.7141	22.6661	21.5004	22.7233	4.08927	1.22293
TB	220	P0AFT5	YEHT	Transcriptional regulatory protein YehT	24.348	24.2985	24.4008	24.9056	24.8742	24.9331	24.3491	24.9043	4.08032	0.555209
TB	220	P0AFU0	YEJB	Inner membrane ABC transporter permease protein YejB	20.0061	19.7736	20.1309	20.6868	20.5928	20.5102	19.9702	20.5966	2.23843	0.626387
TB	220	P0AFU4	GLRR	Transcriptional regulatory protein GlrR	21.9645	21.6652	21.6695	22.0783	22.2065	22.2924	21.7664	22.1924	1.65889	0.42599
TB	220	P0AFU8	RISA	Riboflavin synthase	27.7737	27.8678	27.8355	28.1348	28.0877	28.1387	27.8257	28.1204	3.10775	0.294739
TB	220	P0AFW0	RFAH	Transcription antitermination protein RfaH	23.7449	23.7556	23.4736	22.2834	22.4205	22.2144	23.6581	22.3061	3.59321	-1.35194
TB	220	P0AFW2	RMF	Ribosome modulation factor	19.1084	17.8788	20.7021	24.2442	24.6326	24.7043	19.2298	24.5271	2.51028	5.2973
TB	220	P0AFW4	RNK	Regulator of nucleoside diphosphate kinase	25.7406	25.683	25.3806	25.1315	25.0821	25.2203	25.6014	25.1447	1.73609	-0.456698
TB	220	P0AFW8	ROF	Protein rof	24.7144	24.4705	24.6097	24.4383	23.9767	24.4518	24.5982	24.2889	0.837159	-0.309284
TB	220	P0AFX4	RSD	Regulator of sigma D	22.4597	21.9639	22.6439	23.9184	23.8965	23.9394	22.3558	23.9181	2.81086	1.56228
TB	220	P0AFX7	RSEA	Anti-sigma-E factor RseA	24.6088	24.536	24.5757	24.2559	23.9966	24.0495	24.5735	24.1007	2.35106	-0.47284
TB	220	P0AFX9	RSEB	Sigma-E factor regulatory protein RseB	25.9947	26.0501	26.1091	25.8093	25.8755	25.8079	26.0513	25.8309	2.28183	-0.220414
TB	220	P0AFY2	SANA	Protein SanA	18.0391	18.6099	16.862	17.7368	17.4891	19.5833	17.837	18.2697	0.198861	0.432716
TB	220	P0AFY6	SBMA	Peptide antibiotic transporter SbmA	22.6291	22.6285	22.4634	22.1557	22.0035	21.9931	22.5736	22.0508	2.62753	-0.522863
TB	220	P0AFY8	SEQA	Negative modulator of initiation of replication	26.844	26.8404	26.7443	25.7906	25.7647	25.7616	26.8096	25.7723	5.16611	-1.03731
TB	220	P0AFZ1	SSEB	Protein SseB	26.186	26.0734	26.0006	25.6561	25.7255	25.5021	26.0867	25.6279	2.23977	-0.458769
TB	220	P0AFZ3	SSPB	Stringent starvation protein B	27.6306	27.6831	27.5819	26.9723	26.7826	26.94	27.6319	26.8983	3.44157	-0.733565
TB	220	P0AFZ7	TRKH	Trk system potassium uptake protein TrkH	22.8623	23.1325	22.9376	22.3577	22.3343	22.286	22.9774	22.326	2.84209	-0.651454
TB	220	P0AG00	WZZE	ECA polysaccharide chain length modulation protein	26.3898	26.4058	26.3144	25.8227	25.7142	25.7652	26.37	25.7674	3.8566	-0.60265
TB	220	P0AG03	UBIX	Flavin prenyltransferase UbiX	24.8174	25.1216	24.9664	24.404	24.401	24.4665	24.9685	24.4239	2.41779	-0.544604
TB	220	P0AG07	RPE	Ribulose-phosphate 3-epimerase	26.4259	25.9324	25.8666	26.282	26.466	26.403	26.075	26.3837	0.77026	0.308711
TB	220	P0AG14	SOHB	Probable protease SohB	25.7867	25.8129	25.6162	25.8533	25.8453	25.79	25.7386	25.8295	0.632166	0.0909373
TB	220	P0AG16	PUR1	Amidophosphoribosyltransferase	25.9541	26.0465	25.8559	25.1198	25.1705	25.2521	25.9521	25.1808	3.48336	-0.771373
TB	220	P0AG18	PURE	N5-carboxyaminoimidazole ribonucleotide mutase	23.4565	23.3622	23.271	22.3824	22.5479	22.4018	23.3632	22.4441	3.59826	-0.919183
TB	220	P0AG20	RELA	GTP pyrophosphokinase	25.8339	25.6432	25.7449	26.0314	25.7843	25.7221	25.7407	25.8459	0.408716	0.10527
TB	220	P0AG24	SPOT	Bifunctional (p)ppGpp synthase/hydrolase SpoT	26.1619	26.0737	26.0135	25.6934	25.7724	25.6855	26.083	25.7171	2.69177	-0.365915
TB	220	P0AG27	YIBN	Uncharacterized protein YibN	29.0018	28.9346	28.8909	28.22	28.3086	28.228	28.9424	28.2522	4.05964	-0.690236
TB	220	P0AG30	RHO	Transcription termination factor Rho	31.4556	31.4559	31.3213	30.562	30.5455	30.5553	31.411	30.5543	4.34574	-0.856674
TB	220	P0AG38	RHTC	Threonine efflux protein	19.5356	20.0478	17.4166	21.3168	21.5188	21.4237	19	21.4197	1.39712	2.41973
TB	220	P0AG40	RIBF	Riboflavin biosynthesis protein RibF	26.4609	26.4544	26.3493	26.2232	26.2458	26.2292	26.4215	26.2327	2.16472	-0.188776
TB	220	P0AG44	RL17	50S ribosomal protein L17	32.2996	32.3714	32.184	31.1948	31.1634	31.184	32.285	31.1808	4.42843	-1.10423
TB	220	P0AG48	RL21	50S ribosomal protein L21	31.1856	31.2882	31.1439	30.2179	30.1884	30.2317	31.2059	30.2126	4.61335	-0.99327
TB	220	P0AG51	RL30	50S ribosomal protein L30	32.0838	31.9933	31.8807	30.8805	30.9378	30.8343	31.9859	30.8842	4.12383	-1.10172
TB	220	P0AG55	RL6	50S ribosomal protein L6	33.4164	33.4298	33.2445	32.3219	32.3897	32.4141	33.3635	32.3752	3.94325	-0.988321
TB	220	P0AG59	RS14	30S ribosomal protein S14	30.7957	30.7505	30.4801	29.3539	29.466	29.4624	30.6755	29.4274	3.53939	-1.24802
TB	220	P0AG63	RS17	30S ribosomal protein S17	30.6137	30.5641	30.2328	29.193	29.3708	29.1309	30.4702	29.2316	3.05096	-1.2386
TB	220	P0AG67	RS1	30S ribosomal protein S1	34.0891	33.9959	33.8337	32.9443	32.9682	32.9411	33.9729	32.9512	3.77222	-1.02174
TB	220	P0AG71	RMUC	DNA recombination protein RmuC	24.4834	24.6798	24.6123	24.2099	23.8184	23.9167	24.5919	23.9816	2.01819	-0.61021
TB	220	P0AG76	SBCD	Nuclease SbcCD subunit D	23.6754	23.8815	23.6841	23.0982	23.2211	23.1998	23.747	23.173	2.75676	-0.573959
TB	220	P0AG80	UGPB	sn-glycerol-3-phosphate-binding periplasmic protein UgpB	21.9544	22.2225	23.4558	26.1591	26.1139	26.0834	22.5442	26.1188	2.82014	3.57457
TB	220	P0AG82	PSTS	Phosphate-binding protein PstS	24.7982	24.9048	24.6784	24.9763	24.9211	25.1827	24.7938	25.0267	1.06231	0.232901
TB	220	P0AG84	YGHA	Uncharacterized oxidoreductase YghA	19.4986	20.0524	17.2812	21.0321	23.2789	21.1578	18.9441	21.8229	1.21092	2.87888
TB	220	P0AG86	SECB	Protein-export protein SecB	30.0519	30.0983	30.1629	29.8425	29.712	29.8228	30.1044	29.7925	2.41583	-0.311937
TB	220	P0AG90	SECD	Protein translocase subunit SecD	30.1678	30.1935	30.0939	29.5927	29.5387	29.5572	30.1518	29.5629	4.19636	-0.588877
TB	220	P0AG93	SECF	Protein translocase subunit SecF	27.591	27.5333	27.4111	26.72	26.7498	26.7477	27.5118	26.7392	3.86182	-0.772664
TB	220	P0AG96	SECE	Protein translocase subunit SecE	24.2703	24.0332	23.3368	19.1398	22.7686	22.4906	23.8801	21.4663	0.941446	-2.41375
TB	220	P0AG99	SECG	Protein-export membrane protein SecG	28.0459	28.0903	27.9399	27.3814	27.3168	27.3635	28.0254	27.3539	3.79838	-0.671451
TB	220	P0AGA2	SECY	Protein translocase subunit SecY	29.3524	29.3512	29.146	28.4859	28.4837	28.4945	29.2832	28.488	3.49795	-0.795197
TB	220	P0AGA6	UHPA	Transcriptional regulatory protein UhpA	22.4594	22.7987	21.2153	22.6815	22.5531	22.8089	22.1578	22.6812	0.464758	0.523376
TB	220	P0AGB0	SERB	Phosphoserine phosphatase	26.6027	26.6866	26.6096	26.0641	26.0613	26.0412	26.633	26.0555	4.49496	-0.57745
TB	220	P0AGB3	RPOH	RNA polymerase sigma factor RpoH	23.4631	23.3508	22.7694	21.0483	22.5624	20.8826	23.1944	21.4978	1.37501	-1.69666
TB	220	P0AGB6	RPOE	ECF RNA polymerase sigma-E factor	25.095	25.1461	25.1966	24.7768	24.7412	24.769	25.1459	24.7623	3.59557	-0.383595
TB	220	P0AGC3	SLT	Soluble lytic murein transglycosylase	24.9952	25.2717	25.4673	25.2515	25.1119	25.4112	25.2447	25.2582	0.0279213	0.013464
TB	220	P0AGC7	SMP	Protein Smp	22.7746	22.6629	22.5874	22.0727	22.6783	22.8465	22.675	22.5325	0.231752	-0.142477
TB	220	P0AGD1	SODC	Superoxide dismutase [Cu-Zn]	18.3947	19.8485	18.4054	23.9859	24.0078	24.1084	18.8828	24.0341	3.35422	5.15123
TB	220	P0AGD3	SODF	Superoxide dismutase [Fe]	26.8627	26.8481	26.758	26.7348	26.656	26.7171	26.8229	26.7026	1.38517	-0.120316
TB	220	P0AGD7	SRP54	Signal recognition particle protein	29.225	29.3012	29.1342	28.4433	28.4769	28.487	29.2201	28.4691	3.93983	-0.751076
TB	220	P0AGE0	SSB	Single-stranded DNA-binding protein	28.8497	28.9407	28.807	27.9503	27.8353	27.91	28.8658	27.8985	4.31248	-0.967253
TB	220	P0AGE4	SSTT	Serine/threonine transporter SstT	22.1209	22.2391	22.1053	23.684	23.5828	23.6401	22.1551	23.6357	5.06308	1.48055
TB	220	P0AGE6	CHRR	Chromate reductase	19.551	18.8978	19.3023	19.9428	20.1971	20.4748	19.2504	20.2049	1.75667	0.954516
TB	220	P0AGE9	SUCD	Succinyl-CoA ligase [ADP-forming] subunit alpha	28.5214	28.3386	29.2377	31.9239	32.0016	32.0116	28.6993	31.979	3.54336	3.27977
TB	220	P0AGF2	CSDE	Sulfur acceptor protein CsdE	23.4012	23.2962	23.2825	22.7208	22.8551	24.8623	23.3266	23.4794	0.0775708	0.152779
TB	220	P0AGF6	TDCB	L-threonine dehydratase catabolic TdcB	25.6351	25.777	23.6305	20.567	19.6478	19.8354	25.0142	20.0167	2.58425	-4.99749
TB	220	P0AGG0	THIL	Thiamine-monophosphate kinase	25.414	25.4155	25.2743	25.2494	25.2324	25.2675	25.3679	25.2497	1.15999	-0.118177
TB	220	P0AGG2	TESB	Acyl-CoA thioesterase 2	22.8659	22.2505	22.5631	22.6517	22.4867	22.5648	22.5598	22.5677	0.0141505	0.00786527
TB	220	P0AGG4	THIO2	Thioredoxin-2	26.3962	26.529	26.4791	26.762	26.711	26.733	26.4681	26.7353	2.52626	0.267225
TB	220	P0AGG8	TLDD	Metalloprotease TldD	27.6457	27.6935	27.6622	26.8643	27.0483	26.86	27.6671	26.9242	3.51225	-0.742932
TB	220	P0AGH3	SAPB	Peptide transport system permease protein SapB	22.5561	22.5266	22.3535	21.6433	21.7168	21.8638	22.4787	21.7413	2.90803	-0.737389
TB	220	P0AGH5	SAPC	Peptide transport system permease protein SapC	20.9024	20.7563	20.8185	20.2878	20.22	20.1045	20.8257	20.2041	3.09402	-0.621604
TB	220	P0AGI1	RBSC	Ribose import permease protein RbsC	21.7263	21.5621	21.8201	21.4558	21.5639	21.7302	21.7028	21.5833	0.471606	-0.1195
TB	220	P0AGI8	TRKA	Trk system potassium uptake protein TrkA	26.457	26.4577	26.4756	25.5842	25.6472	25.5787	26.4634	25.6034	5.52874	-0.860039
TB	220	P0AGJ2	TRMH	tRNA (guanosine(18)-2'-O)-methyltransferase	26.2869	26.3671	26.2215	25.6152	25.6537	25.6782	26.2918	25.649	3.82055	-0.642832
TB	220	P0AGJ5	YFIF	Uncharacterized tRNA/rRNA methyltransferase YfiF	28.828	28.8265	28.6724	27.6463	27.628	27.6147	28.7756	27.6297	4.587	-1.14597
TB	220	P0AGJ7	TRML	tRNA (cytidine(34)-2'-O)-methyltransferase	26.7936	26.8799	26.7798	25.363	25.3869	25.2827	26.8178	25.3442	5.30668	-1.47358
TB	220	P0AGJ9	SYY	Tyrosine--tRNA ligase	29.622	29.6336	29.5419	29.0092	29.0075	29.0323	29.5992	29.0163	4.3867	-0.58284
TB	220	P0AGK4	YHBY	RNA-binding protein YhbY	28.4413	28.1126	28.0256	27.13	27.1182	27.0978	28.1932	27.1153	2.97657	-1.07783
TB	220	P0AGK8	ISCR	HTH-type transcriptional regulator IscR	27.7928	27.8508	27.4725	27.5829	27.8556	27.5108	27.7054	27.6497	0.129632	-0.0556513
TB	220	P0AGL5	RATA	Ribosome association toxin RatA	25.7308	25.8396	25.6421	25.1592	25.0559	25.1341	25.7375	25.1164	3.17311	-0.621113
TB	220	P0AGL7	RSME	Ribosomal RNA small subunit methyltransferase E	26.4949	26.4712	26.3699	25.9153	25.8204	25.8426	26.4453	25.8594	3.59254	-0.585898
TB	220	P0AGM5	SIRB1	Protein sirB1	22.3693	22.283	22.192	20.5085	20.4069	20.3877	22.2814	20.4344	5.08152	-1.84704
TB	220	P0AGM7	URAA	Uracil permease	21.1406	21.003	21.146	18.7397	19.8304	19.2015	21.0965	19.2572	2.34521	-1.83934
TB	220	P0C018	RL18	50S ribosomal protein L18	30.8798	30.7508	30.4797	28.5582	29.4552	29.4474	30.7034	29.1536	2.07582	-1.54982
TB	220	P0C037	YAIE	UPF0345 protein YaiE	26.4267	26.495	26.8389	27.058	26.9597	27.0178	26.5869	27.0118	1.5038	0.424985
TB	220	P0C054	IBPA	Small heat shock protein IbpA	27.1706	27.1203	27.3871	27.5649	27.6266	27.6579	27.226	27.6165	1.97426	0.390464
TB	220	P0C058	IBPB	Small heat shock protein IbpB	22.418	22.5231	22.939	24.4497	24.4552	24.5606	22.6267	24.4885	3.47347	1.86178
TB	220	P0C066	MLTC	Membrane-bound lytic murein transglycosylase C	22.3335	21.8398	21.2564	22.2452	22.5901	22.2699	21.8099	22.3684	0.778997	0.558517
TB	220	P0C077	RELE	mRNA interferase RelE	22.2646	22.2834	22.0449	21.3929	21.7746	21.8923	22.1976	21.6866	1.40833	-0.511012
TB	220	P0C093	SLMA	Nucleoid occlusion factor SlmA	24.7512	24.3133	24.3052	24.3987	24.4234	24.4259	24.4566	24.416	0.0984542	-0.0405413
TB	220	P0C0K3	SRKA	Stress response kinase A	24.5833	24.719	24.5812	23.966	24.3577	24.3736	24.6278	24.2324	1.31444	-0.395409
TB	220	P0C0L2	OSMC	Peroxiredoxin OsmC	26.0964	26.065	26.2407	27.8684	27.8636	27.9027	26.134	27.8782	5.21487	1.74423
TB	220	P0C0L7	PROP	Proline/betaine transporter	24.4542	24.0526	24.1825	24.7519	24.6301	24.7353	24.2297	24.7058	1.72964	0.476015
TB	220	P0C0L9	ISCX	Protein IscX	26.3289	26.5594	26.3617	25.9756	25.9076	25.8988	26.4167	25.9274	2.52477	-0.489302
TB	220	P0C0R7	RLME	Ribosomal RNA large subunit methyltransferase E	24.7439	24.5352	24.6396	23.6475	23.7424	23.7369	24.6396	23.709	3.79088	-0.930615
TB	220	P0C0S1	MSCS	Small-conductance mechanosensitive channel	25.2038	25.0826	25.033	24.8242	24.8618	24.7299	25.1064	24.8053	2.02987	-0.301145
TB	220	P0C0U4	RIMK	Ribosomal protein S6--L-glutamate ligase	24.8912	24.9262	24.7648	24.1658	24.2121	24.3043	24.8607	24.2274	3.23987	-0.633331
TB	220	P0C0V0	DEGP	Periplasmic serine endoprotease DegP	28.7231	28.7455	28.8338	29.0555	29.0085	29.0608	28.7674	29.0416	2.72317	0.274159
TB	220	P0C7L2	PAAJ	3-oxoadipyl-CoA/3-oxo-5,6-dehydrosuberyl-CoA thiolase	17.8421	17.6546	18.6149	21.4259	21.8238	21.5277	18.0372	21.5925	3.44286	3.55529
TB	220	P0C8J6	GATY	D-tagatose-1,6-bisphosphate aldolase subunit GatY	27.969	27.9107	28.463	30.0106	30.2223	30.1826	28.1142	30.1385	3.38509	2.02425
TB	220	P0C8J8	GATZ	D-tagatose-1,6-bisphosphate aldolase subunit GatZ	28.0377	28.0094	28.6625	29.5066	29.4456	29.5466	28.2365	29.4996	2.37609	1.26307
TB	220	P0C8K0	KBAZ	D-tagatose-1,6-bisphosphate aldolase subunit KbaZ	18.6036	18.1892	17.266	20.7442	21.0088	20.8738	18.0196	20.8756	2.68065	2.85597
TB	220	P0C960	EMTA	Endo-type membrane-bound lytic murein transglycosylase A	25.0501	25.3559	25.174	25.2517	24.6888	24.7817	25.1933	24.9074	0.662531	-0.28595
TB	220	P0CB39	EPTC	Phosphoethanolamine transferase EptC	27.1664	27.2225	27.0168	26.3951	26.6316	26.5904	27.1352	26.5391	2.47695	-0.596178
TB	220	P0CB62	YMIA	Uncharacterized protein YmiA	21.7001	21.2649	21.6538	22.4913	22.3976	22.4894	21.5396	22.4594	2.54025	0.919827
TB	220	P0CG19	RNPH	Inactive ribonuclease PH	27.3071	27.3377	27.1079	25.324	25.3026	25.3011	27.2509	25.3092	4.93926	-1.94168
TB	220	P0CK95	ACFD	Putative lipoprotein AcfD homolog	29.3321	29.3362	29.2158	26.4814	26.4076	26.4226	29.2947	26.4372	6.41752	-2.8575
TB	220	P0DM85	CRFC	Clamp-binding protein CrfC	19.8691	19.8673	20.2581	21.9084	21.9579	21.6485	19.9982	21.8383	3.47018	1.84014
TB	220	P0DMC5	RCSC	Sensor histidine kinase RcsC	23.2084	23.487	23.2873	23.5318	23.5717	23.6431	23.3276	23.5822	1.33747	0.254642
TB	220	P0DMC7	RCSB	Transcriptional regulatory protein RcsB	26.4612	26.0589	26.3759	26.1539	26.0148	26.1686	26.2987	26.1124	0.637036	-0.186228
TB	220	P10100	RLPA	Rare lipoprotein A	26.4126	26.5358	26.4154	26.3073	26.315	26.3399	26.4546	26.3207	1.48442	-0.133845
TB	220	P10121	FTSY	Signal recognition particle receptor FtsY	26.7022	26.5318	26.455	25.9442	25.9962	25.9926	26.563	25.9777	2.83824	-0.585352
TB	220	P10346	GLNQ	Glutamine transport ATP-binding protein GlnQ	26.2244	26.199	26.1612	26.8556	26.8352	26.8629	26.1949	26.8512	5.27613	0.656336
TB	220	P10371	HIS4	1-(5-phosphoribosyl)-5-[(5-phosphoribosylamino)methylideneamino] imidazole-4-carboxamide isomerase	24.7915	24.7984	24.7912	25.4177	25.3838	25.2867	24.7937	25.3628	3.87798	0.569052
TB	220	P10378	ENTE	Enterobactin synthase component E	23.944	23.849	24.0652	23.9455	23.8902	23.9873	23.9527	23.941	0.0593292	-0.0117505
TB	220	P10384	FADL	Long-chain fatty acid transport protein	28.5887	28.7613	28.6424	26.4743	26.5552	26.6933	28.6641	26.5743	4.85585	-2.08985
TB	220	P10408	SECA	Protein translocase subunit SecA	30.1165	30.0971	30.0447	29.5675	29.5868	29.596	30.0861	29.5834	4.5851	-0.502661
TB	220	P10423	IAP	Alkaline phosphatase isozyme conversion protein	22.5555	22.9886	22.5882	22.1895	22.2674	18.944	22.7108	21.1336	0.645356	-1.57712
TB	220	P10441	LPXB	Lipid-A-disaccharide synthase	25.8691	25.8352	25.7699	25.1364	25.2414	24.9919	25.8247	25.1233	3.07308	-0.701464
TB	220	P10442	RNH2	Ribonuclease HII	24.6898	24.5893	24.4475	23.7964	23.8065	23.5742	24.5755	23.7257	2.92311	-0.849838
TB	220	P10443	DPO3A	DNA polymerase III subunit alpha	26.5139	26.6811	26.4513	25.7893	25.7382	25.878	26.5488	25.8018	3.13845	-0.746939
TB	220	P10907	UGPC	sn-glycerol-3-phosphate import ATP-binding protein UgpC	17.6914	18.667	17.7149	22.2216	22.5609	22.5675	18.0244	22.45	3.6914	4.42557
TB	220	P10908	UGPQ	Glycerophosphoryl diester phosphodiesterase	25.7491	25.6525	25.634	26.0022	25.2537	26.0365	25.6785	25.7642	0.121192	0.0856444
TB	220	P11446	ARGC	N-acetyl-gamma-glutamyl-phosphate reductase	20.4109	20.3513	20.4164	20.6357	20.8278	20.5723	20.3929	20.6786	1.63915	0.285742
TB	220	P11447	ARLY	Argininosuccinate lyase	23.359	23.8836	23.5855	23.5782	23.8318	23.887	23.6094	23.7656	0.364064	0.156268
TB	220	P11454	ENTF	Enterobactin synthase component F	26.3611	26.5376	26.4231	26.366	26.2646	26.425	26.4406	26.3519	0.565116	-0.0887388
TB	220	P11458	NADA	Quinolinate synthase A	19.3063	20.0978	21.1039	20.244	20.1897	19.7937	20.1693	20.0758	0.0601029	-0.0934925
TB	220	P11553	FUCK	L-fuculokinase	18.7238	18.6227	18.6117	21.7681	21.3782	21.0643	18.6527	21.4035	3.73484	2.75079
TB	220	P11557	DAMX	Cell division protein DamX	27.2206	27.2033	27.063	26.3671	26.4379	26.4686	27.1623	26.4246	3.64956	-0.737718
TB	220	P11868	TDCD	Propionate kinase	21.9035	21.8849	20.1715	19.2452	17.1858	17.9466	21.32	18.1259	1.73445	-3.19409
TB	220	P11875	SYR	Arginine--tRNA ligase	29.1106	29.1243	28.9702	28.1615	28.1996	28.2096	29.0684	28.1902	4.16329	-0.878159
TB	220	P11880	MURF	UDP-N-acetylmuramoyl-tripeptide--D-alanyl-D-alanine ligase	25.4488	25.6678	25.6175	25.0348	25.0135	24.5462	25.578	24.8648	1.83931	-0.713236
TB	220	P12008	AROC	Chorismate synthase	25.6247	25.6225	25.567	25.7979	25.8581	25.8567	25.6047	25.8376	2.9797	0.23288
TB	220	P12281	MOEA	Molybdopterin molybdenumtransferase	27.2306	27.2697	27.22	27.2078	27.1095	27.2201	27.2401	27.1791	0.733002	-0.0609665
TB	220	P12282	MOEB	Molybdopterin-synthase adenylyltransferase	24.8237	24.8159	24.8687	24.6827	24.5635	24.7409	24.8361	24.6624	1.47248	-0.173765
TB	220	P12295	UNG	Uracil-DNA glycosylase	26.0714	26.1147	26.0785	25.9979	25.9405	25.9798	26.0882	25.9728	2.22734	-0.115413
TB	220	P12758	UDP	Uridine phosphorylase	29.5533	29.4351	29.8335	30.9388	30.8339	30.9506	29.6073	30.9078	3.33284	1.30048
TB	220	P12994	YBHB	UPF0098 protein YbhB	23.5603	23.3911	23.388	24.1286	24.5781	24.5058	23.4465	24.4042	2.50441	0.957685
TB	220	P12995	BIOA	Adenosylmethionine-8-amino-7-oxononanoate aminotransferase	21.0869	21.5397	20.9609	19.9366	19.6319	19.8957	21.1958	19.8214	2.62901	-1.37442
TB	220	P12996	BIOB	Biotin synthase	21.9875	22.499	22.377	19.1162	15.7997	18.1669	22.2878	17.6943	1.99939	-4.59357
TB	220	P13000	BIOD1	ATP-dependent dethiobiotin synthetase BioD 1	18.7029	17.2498	19.8046	20.4427	17.7889	19.2332	18.5858	19.1549	0.206493	0.569174
TB	220	P13001	BIOH	Pimeloyl-[acyl-carrier protein] methyl ester esterase	23.4044	23.335	23.2447	22.7067	22.6641	22.7872	23.328	22.7193	3.312	-0.608715
TB	220	P13009	METH	Methionine synthase	27.2616	27.2732	27.4389	27.8254	27.868	27.8434	27.3245	27.8456	3.05444	0.521084
TB	220	P13016	AMPD	1,6-anhydro-N-acetylmuramyl-L-alanine amidase AmpD	24.8791	24.8724	25.0119	24.875	24.7448	24.7265	24.9211	24.7821	1.0007	-0.139008
TB	220	P13024	FDHE	Protein FdhE	28.1024	28.1766	28.1271	27.6298	27.5834	27.6096	28.1354	27.6076	4.48334	-0.527775
TB	220	P13029	KATG	Catalase-peroxidase	28.2236	28.1361	28.1106	28.728	28.7794	28.7885	28.1568	28.7653	4.00386	0.608491
TB	220	P13033	GLPB	Anaerobic glycerol-3-phosphate dehydrogenase subunit B	26.454	26.337	26.7015	27.5099	27.4983	27.5325	26.4975	27.5135	3.1494	1.01606
TB	220	P13035	GLPD	Aerobic glycerol-3-phosphate dehydrogenase	31.7459	31.5915	31.6313	32.0363	32.0447	32.0487	31.6562	32.0433	2.9467	0.387032
TB	220	P13036	FECA	Fe(3+) dicitrate transport protein FecA	30.0498	30.1801	30.0776	29.3512	29.293	29.3145	30.1025	29.3195	4.26771	-0.78296
TB	220	P13039	FES	Enterochelin esterase	21.9292	21.8071	21.9042	22.1512	22.0247	21.6404	21.8802	21.9388	0.136932	0.0586001
TB	220	P13445	RPOS	RNA polymerase sigma factor RpoS	21.1056	20.7446	21.2376	26.4195	26.3763	26.3913	21.0293	26.3957	5.46285	5.36646
TB	220	P13458	SBCC	Nuclease SbcCD subunit C	24.5231	24.6	24.5502	24.3396	24.0438	24.1379	24.5578	24.1738	1.88491	-0.384007
TB	220	P13482	TREA	Periplasmic trehalase	22.3275	22.3418	22.0299	25.019	24.8654	24.9232	22.2331	24.9359	4.77119	2.70279
TB	220	P13518	CSRD	RNase E specificity factor CsrD	20.2081	20.0383	20.4692	19.9911	20.6019	20.3159	20.2385	20.303	0.10756	0.0644658
TB	220	P13656	CHIA	Probable bifunctional chitinase/lysozyme	23.132	23.333	23.2122	21.8944	21.2754	21.5933	23.2257	21.5877	3.01949	-1.63805
TB	220	P13669	MNGR	Mannosyl-D-glycerate transport/metabolism system repressor MngR	23.6952	23.7676	23.6102	23.3793	23.3933	23.3846	23.691	23.3857	2.58391	-0.305281
TB	220	P13738	NHAA	Na(+)/H(+) antiporter NhaA	19.3695	20.2919	20.6107	17.551	18.9181	18.1135	20.0907	18.1942	1.59863	-1.89653
TB	220	P13857	RIML	Ribosomal-protein-serine acetyltransferase	22.3026	22.4857	22.3961	22.7522	22.6447	22.6674	22.3948	22.6881	2.03631	0.293304
TB	220	P14081	SELB	Selenocysteine-specific elongation factor	26.0423	26.08	26.1344	25.9591	25.7844	25.9244	26.0855	25.8893	1.51831	-0.196233
TB	220	P14175	PROV	Glycine betaine/L-proline transport ATP-binding protein ProV	29.3535	29.2359	29.2516	29.3056	29.3187	29.3427	29.2803	29.3223	0.473702	0.0419699
TB	220	P14176	PROW	Glycine betaine/L-proline transport system permease protein ProW	22.0834	22.0674	21.4746	22.7159	22.9882	22.7584	21.8751	22.8208	1.91494	0.945716
TB	220	P14294	TOP3	DNA topoisomerase 3	25.7199	25.8673	25.7823	24.8941	25.0285	24.9723	25.7899	24.965	3.85319	-0.824889
TB	220	P14375	ZRAR	Transcriptional regulatory protein ZraR	21.5042	21.2403	21.5976	20.6898	20.6876	20.4734	21.4474	20.6169	2.52586	-0.830417
TB	220	P14407	FUMB	Fumarate hydratase class I, anaerobic	23.8649	24.2651	24.035	24.016	23.7729	23.8832	24.055	23.8907	0.534132	-0.164288
TB	220	P14900	MURD	UDP-N-acetylmuramoylalanine--D-glutamate ligase	27.2728	27.3389	27.239	26.8641	26.824	26.8679	27.2836	26.852	3.73034	-0.431554
TB	220	P15005	MCRB	5-methylcytosine-specific restriction enzyme B	23.8956	23.3408	23.8087	23.7602	23.7078	23.837	23.6817	23.7683	0.187753	0.0866051
TB	220	P15006	MCRC	Protein McrC	21.2918	19.6349	18.3264	20.3924	20.2999	20.2514	19.751	20.3146	0.261507	0.56351
TB	220	P15028	FECB	Fe(3+) dicitrate-binding periplasmic protein	26.8492	26.7669	26.7578	26.5527	26.609	26.562	26.7913	26.5746	2.51445	-0.216761
TB	220	P15029	FECD	Fe(3+) dicitrate transport system permease protein FecD	19.383	19.4094	19.3824	19.0345	18.8411	18.874	19.3916	18.9165	2.84969	-0.475048
TB	220	P15031	FECE	Fe(3+) dicitrate transport ATP-binding protein FecE	24.5125	24.4562	24.4076	23.8544	24.0632	24.1617	24.4588	24.0264	1.9741	-0.432343
TB	220	P15032	RECE	Exodeoxyribonuclease 8	18.7477	19.8735	18.7177	19.7392	19.6023	20.5636	19.113	19.9684	0.817351	0.855399
TB	220	P15034	AMPP	Xaa-Pro aminopeptidase	29.4707	29.5762	29.4396	28.9032	28.9239	28.945	29.4955	28.9241	3.72981	-0.571452
TB	220	P15038	HELD	Helicase IV	24.1585	23.7692	24.0444	24.2241	24.2597	24.2553	23.9907	24.2464	1.03429	0.255648
TB	220	P15042	DNLJ	DNA ligase	28.1947	28.1723	28.0627	27.1569	27.1824	27.1355	28.1432	27.1583	4.6682	-0.984966
TB	220	P15043	RECQ	ATP-dependent DNA helicase RecQ	23.8038	23.5699	23.672	22.406	22.8579	22.6471	23.6819	22.637	2.68361	-1.04491
TB	220	P15047	ENTA	2,3-dihydro-2,3-dihydroxybenzoate dehydrogenase	24.3696	24.3396	24.4274	24.1539	24.3031	24.3577	24.3789	24.2716	0.744911	-0.107304
TB	220	P15067	GLGX	Glycogen debranching enzyme	15.2594	19.5258	19.8257	22.3052	22.2519	22.4615	18.2036	22.3395	1.31243	4.13591
TB	220	P15070	FLIN	Flagellar motor switch protein FliN	26.6979	26.7456	26.724	27.5433	27.5372	27.571	26.7225	27.5505	5.94429	0.828009
TB	220	P15078	CSTA	Carbon starvation protein A	23.0563	22.9993	23.8326	24.8199	24.7482	24.7501	23.296	24.7727	2.26572	1.47667
TB	220	P15081	GUTM	Glucitol operon activator protein	20.4	17.9729	22.2184	23.5358	23.671	23.747	20.1971	23.6513	1.3138	3.4542
TB	220	P15082	SRLR	Glucitol operon repressor	22.4724	21.8656	22.757	22.4655	22.6548	22.708	22.365	22.6095	0.375588	0.244439
TB	220	P15254	PUR4	Phosphoribosylformylglycinamidine synthase	27.6946	27.7226	27.5305	26.6445	26.598	26.6072	27.6492	26.6166	4.13039	-1.03269
TB	220	P15288	PEPD	Cytosol non-specific dipeptidase	28.0542	27.8929	27.8964	28.0959	28.1487	28.0891	27.9478	28.1113	1.35387	0.163436
TB	220	P15373	PRLF	Antitoxin PrlF	23.5395	23.6283	23.6789	23.8414	23.8891	23.885	23.6156	23.8718	2.38156	0.256258
TB	220	P15639	PUR9	Bifunctional purine biosynthesis protein PurH	27.2212	27.1528	27.0323	26.5384	26.526	26.5604	27.1355	26.5416	3.34508	-0.593866
TB	220	P15640	PUR2	Phosphoribosylamine--glycine ligase	25.8618	26.0168	25.8111	25.2547	25.2082	25.1825	25.8966	25.2151	3.3197	-0.681459
TB	220	P15723	DGTP	Deoxyguanosinetriphosphate triphosphohydrolase	22.6209	22.8012	22.9961	23.4064	23.4326	23.4347	22.8061	23.4246	2.32629	0.618492
TB	220	P15770	AROE	Shikimate dehydrogenase (NADP(+))	25.9979	26.0081	25.8696	25.418	25.3837	25.24	25.9586	25.3472	3.01367	-0.611322
TB	220	P15877	DHG	Quinoprotein glucose dehydrogenase	27.7564	27.8113	27.6127	27.4488	27.4899	27.5328	27.7268	27.4905	1.67839	-0.236294
TB	220	P15977	MALQ	4-alpha-glucanotransferase	27.0681	26.7744	28.2276	29.6581	29.699	29.6068	27.3567	29.6546	2.17715	2.29794
TB	220	P15993	AROP	Aromatic amino acid transport protein AroP	22.6451	22.713	22.5303	21.9248	21.8855	22.098	22.6295	21.9694	2.84276	-0.660013
TB	220	P16095	SDHL	L-serine dehydratase 1	26.8705	26.8356	26.631	26.3158	26.3478	26.5809	26.779	26.4148	1.50304	-0.364196
TB	220	P16384	MIAA	tRNA dimethylallyltransferase	25.6511	25.4381	25.4209	24.7547	24.809	24.6779	25.5034	24.7472	3.08987	-0.756159
TB	220	P16431	HYCE	Formate hydrogenlyase subunit 5	18.9129	19.6727	19.6493	19.7769	19.9279	20.1025	19.4116	19.9358	0.918174	0.524156
TB	220	P16456	SELD	Selenide, water dikinase	29.0321	29.0677	28.984	28.7202	28.8237	28.9242	29.0279	28.8227	1.49188	-0.205242
TB	220	P16525	TUS	DNA replication terminus site-binding protein	23.7659	23.6941	23.7041	23.7393	23.6344	23.8567	23.7214	23.7435	0.118341	0.0221087
TB	220	P16528	ICLR	Acetate operon repressor	21.7374	21.3109	21.7188	20.3349	20.4044	20.6671	21.589	20.4688	2.54171	-1.12022
TB	220	P16659	SYP	Proline--tRNA ligase	30.2553	30.2897	30.1761	29.7288	29.7318	29.7332	30.2404	29.7313	3.95412	-0.509074
TB	220	P16676	CYSA	Sulfate/thiosulfate import ATP-binding protein CysA	16.8968	18.5508	18.9043	20.6384	20.7955	20.6899	18.1173	20.7079	1.85485	2.59066
TB	220	P16681	PHNB	Protein PhnB	19.215	17.7301	17.2594	21.2592	19.9176	20.1752	18.0681	20.4507	1.53036	2.38252
TB	220	P16691	PHNO	Protein PhnO	20.2053	20.3779	20.5121	19.7241	20.5517	19.5695	20.3651	19.9484	0.585458	-0.416659
TB	220	P16700	CYSP	Thiosulfate-binding protein	22.2268	23.0375	22.7978	23.4709	22.8675	23.2244	22.6874	23.1876	0.774834	0.50023
TB	220	P16703	CYSM	Cysteine synthase B	25.4369	25.242	25.3531	25.3172	25.3454	25.366	25.344	25.3429	0.00626948	-0.00111198
TB	220	P16869	FHUE	FhuE receptor	21.0825	21.0779	21.6245	22.1504	22.0307	22.0914	21.2616	22.0908	1.9622	0.829201
TB	220	P16926	MREC	Cell shape-determining protein MreC	26.7466	26.785	26.6421	25.8467	26.0672	26.1406	26.7246	26.0182	2.70541	-0.706421
TB	220	P17109	MEND	2-succinyl-5-enolpyruvyl-6-hydroxy-3-cyclohexene-1-carboxylate synthase	22.2113	22.2287	21.7336	19.4554	18.8323	18.211	22.0579	18.8329	2.9154	-3.22499
TB	220	P17115	GUTQ	Arabinose 5-phosphate isomerase GutQ	25.9774	25.9661	26.1798	27.377	27.4212	27.4028	26.0411	27.4003	4.36742	1.35922
TB	220	P17117	NFSA	Oxygen-insensitive NADPH nitroreductase	28.2421	28.2087	28.103	27.839	27.8448	27.9404	28.1846	27.8747	2.36125	-0.309888
TB	220	P17169	GLMS	Glutamine--fructose-6-phosphate aminotransferase [isomerizing]	28.8802	28.7375	28.7075	28.597	28.6707	28.5692	28.7751	28.6123	1.24643	-0.162748
TB	220	P17315	CIRA	Colicin I receptor	26.3161	26.2709	26.1594	25.9916	26.0096	25.9979	26.2488	25.9997	2.22003	-0.249095
TB	220	P17443	MURG	UDP-N-acetylglucosamine--N-acetylmuramyl-(pentapeptide) pyrophosphoryl-undecaprenol N-acetylglucosamine transferase	27.0837	27.0395	27.004	26.5851	26.6017	26.5719	27.0424	26.5863	4.30228	-0.456142
TB	220	P17444	BETA	Oxygen-dependent choline dehydrogenase	24.2883	24.2905	24.7582	24.1155	24.0722	23.6551	24.4456	23.9476	1.0922	-0.498034
TB	220	P17445	BETB	NAD/NADP-dependent betaine aldehyde dehydrogenase	26.6581	26.5806	26.7905	26.3803	26.5799	26.5468	26.6764	26.5023	0.935348	-0.174038
TB	220	P17446	BETI	HTH-type transcriptional regulator BetI	20.2345	20.0092	20.7903	16.6575	20.0529	20.4448	20.3447	19.0517	0.45516	-1.29294
TB	220	P17802	MUTY	Adenine DNA glycosylase	23.0125	23.0254	22.6656	21.1247	19.1396	20.4342	22.9012	20.2328	1.96394	-2.66833
TB	220	P17846	CYSI	Sulfite reductase [NADPH] hemoprotein beta-component	22.8016	22.4014	22.1252	22.4971	22.6219	22.5026	22.4427	22.5405	0.186211	0.0977866
TB	220	P17854	CYSH	Phosphoadenosine phosphosulfate reductase	21.7119	21.5934	21.7479	21.8894	21.5888	21.905	21.6844	21.7944	0.414114	0.110014
TB	220	P17888	PRIA	Primosomal protein N'	23.2652	23.4776	23.2878	23.3272	23.5359	23.5513	23.3435	23.4715	0.576678	0.12793
TB	220	P17952	MURC	UDP-N-acetylmuramate--L-alanine ligase	27.8641	27.8993	27.7882	26.9175	27.0517	27.0867	27.8506	27.0186	3.77325	-0.831942
TB	220	P17993	UBIG	Ubiquinone biosynthesis O-methyltransferase	26.5103	26.4784	26.3085	26.5735	26.6344	26.512	26.4324	26.5733	0.914824	0.140886
TB	220	P18133	PNCB	Nicotinate phosphoribosyltransferase	25.3486	25.2982	25.1822	24.4033	24.7019	24.5418	25.2763	24.549	2.73202	-0.727326
TB	220	P18196	MINC	Septum site-determining protein MinC	26.4835	26.4958	26.4849	26.2114	26.1654	26.1834	26.4881	26.1867	4.56673	-0.301343
TB	220	P18335	ARGD	Acetylornithine/succinyldiaminopimelate aminotransferase	25.1557	25.1611	25.1142	25.2117	25.0814	25.0902	25.1436	25.1278	0.130918	-0.0158793
TB	220	P18390	YJJA	Uncharacterized protein YjjA	22.1305	22.4813	22.0374	22.1393	22.2606	22.3211	22.2164	22.2404	0.0570105	0.0239709
TB	220	P18392	RSTB	Sensor protein RstB	18.9481	17.8307	18.4886	19.6718	19.5166	19.2778	18.4225	19.4887	1.44118	1.06629
TB	220	P18775	DMSA	Dimethyl sulfoxide reductase DmsA	24.5075	24.4149	24.0067	14.2136	19.0103	19.4182	24.3097	17.5473	1.80309	-6.76235
TB	220	P18776	DMSB	Anaerobic dimethyl sulfoxide reductase chain B	24.038	23.7572	23.6516	20.0711	21.6316	19.4868	23.8156	20.3965	2.20267	-3.4191
TB	220	P18811	MALI	Maltose regulon regulatory protein MalI	22.9477	23.6294	22.8716	23.8088	23.1498	23.3529	23.1496	23.4371	0.391655	0.287591
TB	220	P18843	NADE	NH(3)-dependent NAD(+) synthetase	28.19	28.1733	28.249	28.4185	28.3688	28.4045	28.2041	28.3973	2.6761	0.193195
TB	220	P18956	GGT	Gamma-glutamyltranspeptidase	19.034	17.8812	20.7209	19.1386	20.9964	19.9088	19.2121	20.0146	0.336329	0.802532
TB	220	P19318	NARY	Respiratory nitrate reductase 2 beta chain	19.6673	19.645	18.366	18.4775	20.8372	18.1187	19.2261	19.1445	0.028732	-0.081639
TB	220	P19319	NARZ	Respiratory nitrate reductase 2 alpha chain	16.8109	19.4024	19.4888	17.6704	18.7539	18.9455	18.5674	18.4566	0.039011	-0.110739
TB	220	P19624	PDXA	4-hydroxythreonine-4-phosphate dehydrogenase	24.8751	24.2438	24.7987	24.5492	24.6997	24.5558	24.6392	24.6016	0.0639147	-0.0376492
TB	220	P19636	EUTC	Ethanolamine ammonia-lyase light chain	23.1922	26.2149	23.3415	24.3592	25.555	25.5298	24.2495	25.148	0.352336	0.898502
TB	220	P19642	PTOCB	PTS system maltose- and glucose-specific EIICB component	19.3081	19.3331	20.434	21.3059	21.0782	21.4151	19.6918	21.2664	1.82757	1.57466
TB	220	P19926	AGP	Glucose-1-phosphatase	25.8787	25.796	26.3538	27.4484	27.498	27.5707	26.0095	27.5057	2.96583	1.49621
TB	220	P19934	TOLA	Protein TolA	25.08	25.283	24.8555	24.757	24.511	24.6935	25.0728	24.6539	1.36145	-0.418981
TB	220	P20083	PARE	DNA topoisomerase 4 subunit B	28.5075	28.4089	28.4334	27.4524	27.4321	27.6165	28.4499	27.5004	3.88145	-0.949567
TB	220	P20099	BISC	Biotin sulfoxide reductase	24.346	24.2335	24.1247	24.1882	24.3688	24.2715	24.2347	24.2762	0.192657	0.0414556
TB	220	P20605	FIC	Probable adenosine monophosphate-protein transferase fic	20.5825	19.427	19.4	20.647	20.7053	20.8135	19.8032	20.7219	1.09986	0.918758
TB	220	P20966	PTFBC	PTS system fructose-specific EIIBC component	29.7063	29.7451	29.642	28.4979	28.5375	28.5222	29.6978	28.5192	5.47728	-1.17864
TB	220	P21151	FADA	3-ketoacyl-CoA thiolase	23.0754	22.1268	23.8186	26.9863	26.9353	26.9023	23.0069	26.9413	2.88354	3.93441
TB	220	P21156	CYSD	Sulfate adenylyltransferase subunit 2	20.0951	20.2391	20.0627	20.3726	19.4454	19.4654	20.1323	19.7611	0.525771	-0.371188
TB	220	P21165	PEPQ	Xaa-Pro dipeptidase	28.7194	28.7188	28.738	28.7579	28.8181	28.7727	28.7254	28.7829	1.39894	0.0575116
TB	220	P21169	DCOR	Ornithine decarboxylase, constitutive	24.2752	24.2717	24.2461	24.644	24.5531	24.5886	24.2644	24.5952	3.53289	0.330835
TB	220	P21170	SPEA	Biosynthetic arginine decarboxylase	29.3012	29.3825	29.1969	28.7924	28.8162	28.7925	29.2935	28.8004	3.08898	-0.493124
TB	220	P21177	FADB	Fatty acid oxidation complex subunit alpha	22.6594	22.6219	25.0239	28.4806	28.4584	28.4431	23.4351	28.4607	2.49521	5.02562
TB	220	P21179	CATE	Catalase HPII	25.8361	26.0049	23.8321	26.8523	26.7496	26.9195	25.2244	26.8404	1.08606	1.61608
TB	220	P21189	DPO2	DNA polymerase II	20.954	21.0376	19.7451	20.7893	20.6531	19.5259	20.5789	20.3227	0.166976	-0.256154
TB	220	P21338	RNI	Ribonuclease I	26.951	26.9893	26.8156	26.242	26.2622	26.2907	26.9186	26.265	3.55544	-0.653631
TB	220	P21345	GLTP	Proton glutamate symport protein	21.6977	22.0928	22.0444	21.8615	22.255	22.1217	21.945	22.0794	0.325267	0.134425
TB	220	P21362	YCIF	Protein YciF	17.0433	18.197	19.5974	21.2415	20.5367	20.5206	18.2793	20.7663	1.48525	2.48703
TB	220	P21365	YCIC	UPF0259 membrane protein YciC	24.1153	23.7339	23.9749	23.3468	23.5599	23.5157	23.9414	23.4741	1.65225	-0.467229
TB	220	P21367	YCAC	Uncharacterized protein YcaC	17.1884	18.5375	19.8358	22.0636	21.5095	22.0135	18.5206	21.8622	1.88412	3.34164
TB	220	P21369	PNCA	Pyrazinamidase/nicotinamidase	25.0902	25.1682	25.0127	24.8886	24.9454	24.9186	25.0904	24.9175	1.64969	-0.172867
TB	220	P21420	NMPC	Putative outer membrane porin protein NmpC	23.3861	23.3425	23.4342	23.1217	22.966	21.7871	23.3876	22.6249	0.838265	-0.762666
TB	220	P21499	RNR	Ribonuclease R	28.8986	28.7805	28.9315	28.4913	28.4565	28.4843	28.8702	28.4773	2.94876	-0.392907
TB	220	P21507	SRMB	ATP-dependent RNA helicase SrmB	28.4736	28.4619	28.2701	27.1322	27.1357	27.1387	28.4019	27.1356	4.36226	-1.26631
TB	220	P21513	RNE	Ribonuclease E	30.0898	30.1241	30.023	29.3767	29.437	29.4732	30.079	29.429	4.03684	-0.649983
TB	220	P21514	YAHA	Cyclic di-GMP phosphodiesterase YahA	20.6789	20.9313	19.8174	21.8902	21.4684	21.8214	20.4759	21.7267	1.58763	1.25081
TB	220	P21515	ACPH	Acyl carrier protein phosphodiesterase	22.0866	22.6113	22.5111	22.2864	22.3796	22.1117	22.403	22.2593	0.330826	-0.14377
TB	220	P21517	MALZ	Maltodextrin glucosidase	23.7082	22.7346	25.9196	26.7386	26.7705	26.75	24.1208	26.753	1.30851	2.63223
TB	220	P21599	KPYK2	Pyruvate kinase II	29.471	29.4586	29.6633	30.4024	30.3799	30.396	29.531	30.3928	3.68644	0.861788
TB	220	P21645	LPXD	UDP-3-O-(3-hydroxymyristoyl)glucosamine N-acyltransferase	27.8172	27.8899	27.8566	27.1839	27.2385	27.1045	27.8546	27.1756	3.97918	-0.67893
TB	220	P21693	DBPA	ATP-dependent RNA helicase DbpA	25.3131	25.3709	25.1778	23.7707	23.7835	23.7694	25.2873	23.7745	4.90964	-1.51274
TB	220	P21829	YBHA	Pyridoxal phosphate phosphatase YbhA	25.9119	26.0056	25.8233	25.6326	25.7058	25.7045	25.9136	25.6809	1.79843	-0.232649
TB	220	P21865	KDPD	Sensor protein KdpD	23.4759	23.4138	23.1208	21.2098	21.3737	21.9261	23.3368	21.5032	2.78341	-1.83362
TB	220	P21866	KDPE	KDP operon transcriptional regulatory protein KdpE	22.8019	23.1506	22.9931	22.8307	22.6187	22.9075	22.9819	22.7856	0.670835	-0.196265
TB	220	P21888	SYC	Cysteine--tRNA ligase	29.1192	29.0996	28.9922	28.139	28.2125	27.9953	29.0703	28.1156	3.65849	-0.954693
TB	220	P21889	SYD	Aspartate--tRNA ligase	30.1429	30.0476	29.9589	29.6267	29.671	29.677	30.0498	29.6582	2.67332	-0.391558
TB	220	P21893	RECJ	Single-stranded-DNA-specific exonuclease RecJ	25.1767	25.1996	24.9748	24.5621	24.627	24.6674	25.117	24.6188	2.51639	-0.498178
TB	220	P22106	ASNB	Asparagine synthetase B [glutamine-hydrolyzing]	26.7103	26.61	26.8588	27.8351	27.803	27.7955	26.7264	27.8112	3.91658	1.08483
TB	220	P22186	MRAZ	Transcriptional regulator MraZ	23.0788	23.1566	23.0776	23.479	23.5209	23.5501	23.1043	23.5167	3.61262	0.41234
TB	220	P22188	MURE	UDP-N-acetylmuramoyl-L-alanyl-D-glutamate--2,6-diaminopimelate ligase	27.6464	27.6432	27.5849	27.0616	27.1255	27.1101	27.6248	27.0991	4.33873	-0.525763
TB	220	P22255	CYSQ	3'(2'),5'-bisphosphate nucleotidase CysQ	25.9901	26.1561	26.262	26.2264	26.1646	26.2834	26.1361	26.2248	0.441802	0.0887248
TB	220	P22256	GABT	4-aminobutyrate aminotransferase GabT	22.5399	22.4919	23.1158	27.5878	27.5546	27.5066	22.7159	27.5497	4.744	4.83379
TB	220	P22259	PCKA	Phosphoenolpyruvate carboxykinase [ATP]	29.4103	29.1889	29.5474	30.0964	30.0617	30.0854	29.3822	30.0812	2.57826	0.698976
TB	220	P22333	ADD	Adenosine deaminase	27.7221	27.5391	27.7527	28.0337	28.0167	27.9606	27.6713	28.0037	2.04124	0.332356
TB	220	P22523	MUKB	Chromosome partition protein MukB	29.4422	29.4276	29.3702	28.6176	28.6456	28.6677	29.4133	28.6436	5.08826	-0.769681
TB	220	P22524	MUKE	Chromosome partition protein MukE	26.8294	26.7104	26.7953	25.9226	26.0245	25.9653	26.7784	25.9708	4.20549	-0.807596
TB	220	P22525	YCBB	Probable L,D-transpeptidase YcbB	21.802	22.021	22.3374	22.2063	22.4435	22.4198	22.0535	22.3566	0.812057	0.303095
TB	220	P22564	RIHC	Non-specific ribonucleoside hydrolase RihC	23.4699	23.6774	23.8761	24.1797	24.1342	24.1809	23.6745	24.165	1.84507	0.490498
TB	220	P22586	FLIO	Flagellar protein FliO	24.1831	24.0717	24.0443	24.7918	24.7554	24.754	24.0997	24.7671	3.94996	0.667363
TB	220	P22634	MURI	Glutamate racemase	26.6682	26.622	26.4614	25.6445	25.6933	25.7224	26.5839	25.6867	3.75341	-0.897151
TB	220	P22731	LIVF	High-affinity branched-chain amino acid transport ATP-binding protein LivF	22.2836	22.1066	21.8106	22.4093	22.3924	21.9911	22.067	22.2643	0.435255	0.197316
TB	220	P22939	ISPA	Farnesyl diphosphate synthase	25.6634	25.6787	25.5174	25.6167	25.6948	25.6377	25.6199	25.6497	0.204352	0.0298862
TB	220	P23003	TRMA	tRNA/tmRNA (uracil-C(5))-methyltransferase	27.4826	27.4608	27.3162	26.1558	26.2096	26.2649	27.4199	26.2101	4.41897	-1.20978
TB	220	P23173	TNAB	Low affinity tryptophan permease	19.4273	19.6678	20.1366	21.9223	21.4938	21.5921	19.7439	21.6694	2.84705	1.9255
TB	220	P23200	MGLC	Galactoside transport system permease protein MglC	21.7053	21.5275	22.8885	25.1981	25.233	25.2773	22.0404	25.2361	2.76553	3.1957
TB	220	P23256	MALY	Protein MalY	23.6499	23.8642	23.9945	24.947	24.7603	24.8642	23.8362	24.8572	3.06479	1.02097
TB	220	P23305	YIGA	Uncharacterized protein YigA	24.8655	24.7784	24.9584	24.6716	24.7697	24.5814	24.8674	24.6742	1.20705	-0.193221
TB	220	P23331	KITH	Thymidine kinase	27.4091	27.3494	27.2921	26.9415	26.9326	27.0266	27.3502	26.9669	2.97618	-0.383283
TB	220	P23367	MUTL	DNA mismatch repair protein MutL	25.0575	25.0969	25.0342	24.8278	24.8451	24.7414	25.0629	24.8048	2.65635	-0.258106
TB	220	P23522	GARL	5-keto-4-deoxy-D-glucarate aldolase	18.2539	18.2865	19.4164	20.8149	20.7923	20.8475	18.6523	20.8182	2.31906	2.16596
TB	220	P23524	GLXK1	Glycerate 2-kinase	19.3189	19.4644	19.2937	19.1934	19.0034	19.3994	19.359	19.1987	0.564303	-0.160243
TB	220	P23538	PPSA	Phosphoenolpyruvate synthase	26.4433	26.3906	26.5281	28.2423	28.2867	28.3265	26.454	28.2852	5.59211	1.83116
TB	220	P23721	SERC	Phosphoserine aminotransferase	27.8165	27.7357	27.7847	28.4858	28.4843	28.5253	27.7789	28.4984	4.92458	0.719488
TB	220	P23827	ECOT	Ecotin	28.0188	28.051	28.0807	27.4921	27.5661	27.6097	28.0502	27.556	3.66422	-0.494186
TB	220	P23830	PSS	CDP-diacylglycerol--serine O-phosphatidyltransferase	26.4949	26.4543	26.3771	25.685	25.6976	25.6313	26.4421	25.6713	4.36619	-0.770786
TB	220	P23836	PHOP	Transcriptional regulatory protein PhoP	26.506	26.5207	26.5683	27.0406	26.9666	27.0317	26.5317	27.0129	4.05638	0.481266
TB	220	P23837	PHOQ	Sensor protein PhoQ	21.8196	20.5722	21.4437	21.9699	22.2291	22.3306	21.2785	22.1765	1.09753	0.898019
TB	220	P23839	YICC	UPF0701 protein YicC	28.0074	28.0484	27.95	27.539	27.4879	27.5454	28.0019	27.5241	3.83618	-0.477852
TB	220	P23842	YFEA	Uncharacterized protein YfeA	21.5632	21.7443	21.419	20.6079	21.3186	21.1314	21.5755	21.0193	1.12462	-0.556177
TB	220	P23843	OPPA	Periplasmic oligopeptide-binding protein	28.3556	28.3039	28.2805	30.2799	30.3022	30.2639	28.3134	30.282	6.82032	1.96863
TB	220	P23845	CYSN	Sulfate adenylyltransferase subunit 1	19.5632	19.7954	21.485	22.6183	22.6091	22.7091	20.2812	22.6455	1.7554	2.36425
TB	220	P23847	DPPA	Periplasmic dipeptide transport protein	25.9091	25.7124	25.8965	28.5653	28.5519	28.5354	25.8393	28.5509	5.72698	2.71154
TB	220	P23857	PSPE	Thiosulfate sulfurtransferase PspE	26.155	26.1737	26.5362	28.0039	27.9272	27.9624	26.2883	27.9645	3.73334	1.6762
TB	220	P23862	PRIC	Primosomal replication protein N''	22.4698	22.2265	22.3528	22.6738	22.4617	22.6827	22.3497	22.6061	1.19606	0.25636
TB	220	P23865	PRC	Tail-specific protease	27.5747	27.6302	27.4681	27.4243	27.3997	27.4842	27.5577	27.4361	1.0624	-0.121596
TB	220	P23869	PPIB	Peptidyl-prolyl cis-trans isomerase B	28.2782	27.9936	27.964	27.61	27.6053	27.6031	28.0786	27.6061	2.03607	-0.472467
TB	220	P23871	HEMH	Ferrochelatase	25.0724	24.8304	24.8621	24.364	24.41	24.4237	24.9216	24.3992	2.58634	-0.522413
TB	220	P23872	AES	Acetyl esterase	18.914	19.7521	20.1956	22.6635	22.9907	22.7284	19.6206	22.7942	2.91124	3.17361
TB	220	P23874	HIPA	Serine/threonine-protein kinase HipA	20.5027	21.3381	21.3671	22.0588	21.9746	22.0578	21.0693	22.0304	1.554	0.961075
TB	220	P23878	FEPC	Ferric enterobactin transport ATP-binding protein FepC	22.1445	22.0651	22.0384	21.1875	21.1015	21.1693	22.0827	21.1527	4.64001	-0.92992
TB	220	P23882	FMT	Methionyl-tRNA formyltransferase	27.9796	27.9785	27.8672	27.1617	27.2572	27.2842	27.9418	27.2344	3.75123	-0.707411
TB	220	P23886	CYDC	ATP-binding/permease protein CydC	25.2824	25.3877	25.2824	24.8689	24.9539	24.9199	25.3175	24.9142	3.14574	-0.403278
TB	220	P23890	CADC	Transcriptional activator CadC	22.7939	23.2164	22.8417	22.9501	22.9157	23.6128	22.9507	23.1595	0.326069	0.208842
TB	220	P23893	GSA	Glutamate-1-semialdehyde 2,1-aminomutase	29.1448	29.3651	29.2008	28.9057	28.9231	28.8988	29.2369	28.9092	2.10392	-0.327726
TB	220	P23894	HTPX	Protease HtpX	27.2804	27.3557	27.3273	27.3214	27.315	27.3337	27.3211	27.3233	0.032744	0.00219345
TB	220	P23898	NLPC	Probable endopeptidase NlpC	22.4869	22.409	23.2444	23.8273	23.4684	23.9183	22.7135	23.738	1.57137	1.02452
TB	220	P23908	ARGE	Acetylornithine deacetylase	23.7378	23.813	23.9552	23.6873	23.616	23.678	23.8353	23.6605	1.216	-0.174854
TB	220	P23909	MUTS	DNA mismatch repair protein MutS	28.1284	28.1922	28.0663	27.669	27.5924	27.6344	28.129	27.6319	3.51188	-0.49704
TB	220	P23917	MAK	Fructokinase	26.5442	26.9759	26.866	27.0506	27.084	27.0358	26.7954	27.0568	0.937996	0.261401
TB	220	P23930	LNT	Apolipoprotein N-acyltransferase	23.5026	23.2931	23.2827	23.4875	23.3935	23.2615	23.3595	23.3808	0.0774585	0.0213636
TB	220	P24171	DCP	Peptidyl-dipeptidase dcp	26.9705	26.995	27.0802	27.6888	27.6844	27.7278	27.0152	27.7003	4.34864	0.685099
TB	220	P24173	RFAC	Lipopolysaccharide heptosyltransferase 1	23.8933	24.1244	23.2183	22.8319	22.654	22.9476	23.7453	22.8112	1.51522	-0.934174
TB	220	P24174	MANC	Mannose-1-phosphate guanylyltransferase	17.5378	19.0172	18.3269	19.8997	19.4782	13.9492	18.294	17.7757	0.0942426	-0.51825
TB	220	P24175	MANB	Phosphomannomutase	18.0611	17.4911	17.9886	20.0423	18.7336	19.3089	17.8469	19.3616	1.64882	1.51464
TB	220	P24177	ACRD	Probable aminoglycoside efflux pump	19.3441	20.6846	20.7509	19.3216	19.6257	19.5342	20.2598	19.4938	0.753672	-0.766003
TB	220	P24178	YFFB	Protein YffB	20.8039	20.6569	20.8155	20.6355	20.1098	20.2626	20.7588	20.336	1.20941	-0.422763
TB	220	P24182	ACCC	Biotin carboxylase	31.1636	31.1993	31.0652	30.3493	30.2862	30.3451	31.1427	30.3268	4.26567	-0.815834
TB	220	P24186	FOLD	Bifunctional protein FolD	27.3262	27.2671	27.1037	26.6349	26.6256	26.6534	27.2323	26.638	3.04918	-0.594327
TB	220	P24188	YCEA	UPF0176 protein YceA	27.1361	27.18	26.926	25.4656	25.6467	25.6656	27.0807	25.5927	3.90765	-1.48802
TB	220	P24192	HYPD	Hydrogenase isoenzymes formation protein HypD	22.6621	22.7048	22.4155	20.9118	20.1339	20.3671	22.5941	20.4709	2.99374	-2.12316
TB	220	P24193	HYPE	Hydrogenase isoenzymes formation protein HypE	27.3252	23.1011	22.2293	21.6756	22.2563	22.1057	24.2185	22.0125	0.627225	-2.20604
TB	220	P24202	MRR	Mrr restriction system protein	25.8971	25.9719	25.9933	25.8017	25.797	25.8208	25.9541	25.8065	2.09844	-0.147568
TB	220	P24203	YJIA	Uncharacterized GTP-binding protein YjiA	23.9846	23.9767	24.9761	24.9084	24.7718	24.8115	24.3125	24.8306	0.707472	0.518112
TB	220	P24205	LPXM	Lipid A biosynthesis myristoyltransferase	25.4433	25.1259	24.96	24.5274	24.5609	24.4643	25.1764	24.5175	1.98443	-0.658872
TB	220	P24207	PHEP	Phenylalanine-specific permease	23.415	23.5599	23.3691	22.168	21.8672	21.9219	23.448	21.9857	3.74945	-1.46233
TB	220	P24215	UXUA	Mannonate dehydratase	26.9374	26.8301	27.1152	26.3147	26.2894	26.2856	26.9609	26.2966	2.86684	-0.664331
TB	220	P24216	FLID	Flagellar hook-associated protein 2	22.5354	22.7894	23.0014	24.3883	24.3037	24.387	22.7754	24.3597	3.48849	1.58426
TB	220	P24224	ACPS	Holo-[acyl-carrier-protein] synthase	23.6825	23.6273	23.5615	23.6612	23.5656	23.7316	23.6238	23.6528	0.18641	0.0290343
TB	220	P24228	DACB	D-alanyl-D-alanine carboxypeptidase DacB	25.7061	25.4835	25.5827	25.2843	25.1299	25.2074	25.5908	25.2072	2.09407	-0.383561
TB	220	P24230	RECG	ATP-dependent DNA helicase RecG	23.827	23.5809	23.4496	23.705	23.7692	23.7807	23.6192	23.7516	0.513494	0.132467
TB	220	P24232	HMP	Flavohemoprotein	24.552	24.5519	24.7267	24.9989	24.956	25.1179	24.6102	25.0243	2.26389	0.414038
TB	220	P24240	ASCB	6-phospho-beta-glucosidase AscB	20.9408	21.0464	21.1448	19.9018	19.9562	20.0206	21.044	19.9595	4.03964	-1.08444
TB	220	P24242	ASCG	HTH-type transcriptional regulator AscG	21.9868	21.0641	20.5411	22.4254	22.7711	21.0445	21.1973	22.0803	0.582608	0.882996
TB	220	P24255	RP54	RNA polymerase sigma-54 factor	25.0428	25.087	25.0523	24.7172	24.9624	24.9424	25.0607	24.874	1.10069	-0.186701
TB	220	P24554	RADA	DNA repair protein RadA	26.4028	26.3472	26.3558	25.9146	26.0316	26.0781	26.3686	26.0081	2.65486	-0.360478
TB	220	P24555	PTRB	Protease 2	21.972	21.831	21.5401	23.0159	23.3765	23.0288	21.781	23.1404	2.84342	1.35939
TB	220	P25397	TEHB	Tellurite methyltransferase	25.6804	25.6203	25.6196	26.0001	26.1247	26.0738	25.6401	26.0662	3.29946	0.426142
TB	220	P25437	FRMA	S-(hydroxymethyl)glutathione dehydrogenase	29.1944	29.2871	29.1584	29.4212	29.3432	29.5029	29.2133	29.4224	1.59898	0.209134
TB	220	P25516	ACNA	Aconitate hydratase A	25.4003	26.3062	26.5922	28.3123	28.3101	28.3597	26.0996	28.3274	2.46196	2.22782
TB	220	P25519	HFLX	GTPase HflX	26.7731	26.7886	26.7907	26.476	26.5188	26.5684	26.7841	26.5211	3.18915	-0.263053
TB	220	P25522	MNME	tRNA modification GTPase MnmE	27.0255	27.1481	26.9873	26.163	26.1641	26.2043	27.0536	26.1772	4.19329	-0.87648
TB	220	P25524	CODA	Cytosine deaminase	25.8991	25.9506	25.7393	25.5635	25.535	25.534	25.863	25.5442	2.11165	-0.31884
TB	220	P25526	GABD	Succinate-semialdehyde dehydrogenase [NADP(+)] GabD	23.088	22.7153	23.1457	27.2309	27.2433	27.1987	22.983	27.2243	5.20646	4.24131
TB	220	P25534	UBIH	2-octaprenyl-6-methoxyphenol hydroxylase	25.4123	25.3098	25.3687	25.287	25.3325	25.3395	25.3636	25.3197	0.575625	-0.0439046
TB	220	P25535	UBII	2-octaprenylphenol hydroxylase	25.6119	25.7498	25.6562	25.5285	25.6781	25.6772	25.6726	25.6279	0.279936	-0.0446911
TB	220	P25536	YHDE	Maf-like protein YhdE	24.7762	24.6735	24.6015	24.1921	24.3172	24.163	24.6837	24.2241	2.5711	-0.459623
TB	220	P25539	RIBD	Riboflavin biosynthesis protein RibD	27.6505	27.7183	27.5998	27.3731	27.3826	27.4152	27.6562	27.3903	2.71886	-0.265905
TB	220	P25552	GPPA	Guanosine-5'-triphosphate,3'-diphosphate pyrophosphatase	24.2217	24.0039	24.1399	24.2125	24.4431	24.2521	24.1218	24.3025	0.882237	0.18071
TB	220	P25553	ALDA	Lactaldehyde dehydrogenase	27.939	27.6501	29.2871	31.65	31.5571	31.6116	28.292	31.6062	2.55403	3.31421
TB	220	P25665	METE	5-methyltetrahydropteroyltriglutamate--homocysteine methyltransferase	23.2257	23.2219	23.2106	27.2719	27.2824	27.2941	23.2194	27.2828	10.0796	4.06338
TB	220	P25666	HTRL	Protein HtrL	20.63	20.2096	20.1579	21.1853	21.0069	20.9177	20.3325	21.0366	1.85224	0.704147
TB	220	P25714	YIDC	Membrane protein insertase YidC	29.297	29.3674	29.1532	28.6183	28.5329	28.5658	29.2725	28.5723	3.30559	-0.700216
TB	220	P25718	AMY1	Alpha-amylase	23.5512	22.8646	25.034	26.6584	26.845	26.7332	23.8166	26.7455	1.98518	2.92892
TB	220	P25736	END1	Endonuclease-1	22.5889	22.7139	22.8033	20.0676	18.0747	20.8677	22.702	19.67	1.65867	-3.03204
TB	220	P25737	LYSP	Lysine-specific permease	24.8416	24.9982	24.8974	23.7064	23.7768	23.6552	24.9124	23.7128	4.49677	-1.19962
TB	220	P25738	MSYB	Acidic protein MsyB	21.2806	21.2217	21.4234	22.8064	22.9354	22.8909	21.3086	22.8776	4.60901	1.56897
TB	220	P25740	RFAG	Lipopolysaccharide core biosynthesis protein RfaG	25.0243	25.0453	25.0673	24.4819	24.4118	24.4633	25.0456	24.4523	4.77169	-0.593321
TB	220	P25741	RFAP	Lipopolysaccharide core heptose(I) kinase RfaP	23.2759	23.3316	23.2356	22.5747	22.3509	22.5179	23.281	22.4812	3.41139	-0.799867
TB	220	P25742	RFAQ	Lipopolysaccharide core heptosyltransferase RfaQ	25.7595	25.854	25.6771	24.8989	24.68	24.8317	25.7635	24.8035	3.50686	-0.960018
TB	220	P25745	MNMA	tRNA-specific 2-thiouridylase MnmA	27.5001	27.4889	27.3109	26.6874	26.6992	26.6627	27.4333	26.6831	3.56642	-0.750192
TB	220	P25746	HFLD	High frequency lysogenization protein HflD	24.962	24.6153	24.64	24.1245	24.2087	24.037	24.7391	24.1234	2.1373	-0.615693
TB	220	P25748	GALS	HTH-type transcriptional regulator GalS	22.621	22.1405	23.7068	25.9251	25.8322	25.8984	22.8228	25.8852	2.56348	3.06244
TB	220	P25798	FLIF	Flagellar M-ring protein	28.7204	28.7403	28.7224	29.1245	29.1564	29.1857	28.7277	29.1555	4.65948	0.427815
TB	220	P25888	RHLE	ATP-dependent RNA helicase RhlE	27.3118	27.3043	26.9786	25.0512	25.2055	25.1792	27.1982	25.1453	4.16814	-2.05294
TB	220	P25894	LOIP	Metalloprotease LoiP	26.63	26.663	26.6924	26.8795	26.843	26.8315	26.6618	26.8513	2.91927	0.189545
TB	220	P25906	YDBC	Putative oxidoreductase YdbC	21.1819	22.7846	23.1312	24.537	24.5369	24.6073	22.3659	24.5604	1.66301	2.19454
TB	220	P26281	HPPK	2-amino-4-hydroxy-6-hydroxymethyldihydropteridine pyrophosphokinase	22.5674	22.416	22.6712	21.8306	21.8175	21.8928	22.5515	21.847	3.0873	-0.704569
TB	220	P26365	AMIB	N-acetylmuramoyl-L-alanine amidase AmiB	25.4107	25.3404	25.3097	24.8448	24.9127	24.9029	25.3536	24.8868	3.65957	-0.466813
TB	220	P26602	UBIC	Chorismate pyruvate-lyase	24.7291	24.8372	24.8771	24.5728	24.518	24.6031	24.8145	24.5646	2.10215	-0.249853
TB	220	P26608	FLIS	Flagellar protein FliS	23.1982	23.3113	23.3638	24.4515	24.3473	24.3069	23.2911	24.3686	4.10648	1.07748
TB	220	P26612	AMY2	Cytoplasmic alpha-amylase	19.037	18.2012	18.0141	22.1499	22.0559	22.1185	18.4174	22.1081	3.51422	3.69067
TB	220	P26616	MAO1	NAD-dependent malic enzyme	27.0542	26.944	27.0392	27.221	27.2276	27.2026	27.0125	27.2171	2.35505	0.20462
TB	220	P26646	ACUI	Probable acrylyl-CoA reductase AcuI	27.0609	27.2087	26.8625	27.8834	27.8097	27.9538	27.044	27.8823	2.81944	0.838249
TB	220	P26647	PLSC	1-acyl-sn-glycerol-3-phosphate acyltransferase	25.3836	25.4617	25.2939	24.7085	24.5996	24.7515	25.3798	24.6865	3.32527	-0.693217
TB	220	P26648	FTSP	Cell division protein FtsP	26.3944	26.4317	26.2442	25.8266	25.5703	25.7702	26.3568	25.7224	2.55564	-0.634383
TB	220	P27111	CYNR	HTH-type transcriptional regulator CynR	22.6756	22.8088	22.863	22.1208	22.0261	22.1824	22.7825	22.1098	3.13923	-0.672696
TB	220	P27126	RFAS	Lipopolysaccharide core biosynthesis protein RfaS	24.5031	24.5198	24.4096	23.6884	23.3592	23.2702	24.4775	23.4393	2.8534	-1.03821
TB	220	P27127	RFAB	Lipopolysaccharide 1,6-galactosyltransferase	23.3714	23.4864	23.3392	22.6197	22.2369	22.7814	23.399	22.546	2.15367	-0.852983
TB	220	P27128	RFAI	Lipopolysaccharide 1,3-galactosyltransferase	23.5181	23.4561	23.3675	22.9691	23.0035	22.7691	23.4472	22.9139	2.47958	-0.533335
TB	220	P27129	RFAJ	Lipopolysaccharide 1,2-glucosyltransferase	23.5661	23.5547	23.476	22.2489	21.9858	22.4075	23.5323	22.2141	3.3238	-1.31821
TB	220	P27238	YFED	Uncharacterized protein YfeD	21.6535	21.5303	21.3073	21.1071	21.2893	21.294	21.497	21.2302	1.05768	-0.266831
TB	220	P27240	RFAY	Lipopolysaccharide core heptose(II) kinase RfaY	23.5006	23.5829	23.2326	21.2564	21.4627	21.4195	23.4387	21.3795	4.12729	-2.05915
TB	220	P27241	RFAZ	Lipopolysaccharide core biosynthesis protein RfaZ	24.5528	24.7298	24.2973	23.4861	23.8147	23.5549	24.5266	23.6186	2.31759	-0.908027
TB	220	P27242	WAAU	Lipopolysaccharide 1,2-N-acetylglucosaminetransferase	25.4298	25.5098	25.3676	24.7352	24.6017	24.6405	25.4357	24.6591	3.77068	-0.7766
TB	220	P27243	RFAL	O-antigen ligase	23.0586	23.3139	23.3089	23.0938	23.1243	23.1348	23.2271	23.1176	0.57195	-0.109519
TB	220	P27247	PLSX	Phosphate acyltransferase	25.0443	25.1706	25.0926	24.9738	24.9454	24.9429	25.1025	24.954	1.75377	-0.14846
TB	220	P27248	GCST	Aminomethyltransferase	27.4054	27.2947	27.913	29.5449	29.5312	29.5351	27.5377	29.5371	3.33256	1.99934
TB	220	P27249	GLND	Bifunctional uridylyltransferase/uridylyl-removing enzyme	24.1546	24.1985	24.1549	24.5874	24.5367	24.6169	24.1693	24.5803	3.92824	0.411008
TB	220	P27250	AHR	Aldehyde reductase Ahr	22.5126	23.4089	22.5312	24.1591	26.925	24.2666	22.8176	25.1169	1.13622	2.29933
TB	220	P27278	NADR	Trifunctional NAD biosynthesis/regulator protein NadR	21.8826	21.5347	21.0287	20.8926	19.9846	20.6838	21.482	20.5203	1.22134	-0.961665
TB	220	P27294	INAA	Protein InaA	22.1214	22.8284	22.5902	20.9653	21.2539	20.9229	22.5133	21.0474	2.49188	-1.46597
TB	220	P27296	DING	Probable ATP-dependent helicase DinG	21.5136	21.7547	21.0431	18.9238	20.1871	19.393	21.4371	19.5013	1.98813	-1.9358
TB	220	P27298	OPDA	Oligopeptidase A	28.6327	28.5906	28.8163	28.5258	28.5458	28.6029	28.6799	28.5582	0.76702	-0.121716
TB	220	P27300	LPXK	Tetraacyldisaccharide 4'-kinase	24.5712	24.5849	24.3396	23.8476	23.91	23.8229	24.4986	23.8602	2.7997	-0.638381
TB	220	P27302	TKT1	Transketolase 1	31.0785	31.1228	31.0904	31.2336	31.1938	31.2137	31.0972	31.2137	2.57535	0.116479
TB	220	P27303	EMRA	Multidrug export protein EmrA	27.2178	27.3206	27.1847	26.0117	25.9413	26.1703	27.241	26.0411	3.95814	-1.19994
TB	220	P27305	GLUQ	Glutamyl-Q tRNA(Asp) synthetase	24.2451	24.0015	24.1383	22.7213	23.1267	22.7611	24.1283	22.8697	2.99034	-1.2586
TB	220	P27306	STHA	Soluble pyridine nucleotide transhydrogenase	27.1632	26.9177	27.8167	29.0146	29.1007	29.1219	27.2992	29.0791	2.56011	1.77987
TB	220	P27431	ROXA	50S ribosomal protein L16 3-hydroxylase	25.3229	25.1323	25.1484	25.0657	25.0092	25.0483	25.2012	25.0411	1.18982	-0.160135
TB	220	P27434	RODZ	Cytoskeleton protein RodZ	28.2036	28.2447	28.1008	28.0342	28.0972	28.0367	28.183	28.056	1.25487	-0.127
TB	220	P27550	ACSA	Acetyl-coenzyme A synthetase	23.5181	23.1246	25.8165	28.9571	28.903	28.92	24.153	28.9267	2.32565	4.77366
TB	220	P27828	WECB	UDP-N-acetylglucosamine 2-epimerase	26.9807	27.0078	26.8672	26.0306	25.883	25.9559	26.9519	25.9565	4.09508	-0.995399
TB	220	P27829	WECC	UDP-N-acetyl-D-mannosamine dehydrogenase	27.5407	27.4572	27.3366	26.396	26.405	26.4559	27.4448	26.419	4.10421	-1.02582
TB	220	P27830	RMLB2	dTDP-glucose 4,6-dehydratase 2	25.8147	25.8118	25.6756	24.8073	24.8128	24.8115	25.7674	24.8105	4.50304	-0.956848
TB	220	P27832	WECD	dTDP-fucosamine acetyltransferase	22.5949	21.5023	21.4466	21.71	21.8151	21.6171	21.8479	21.7141	0.129996	-0.133816
TB	220	P27833	WECE	dTDP-4-amino-4,6-dideoxygalactose transaminase	25.882	25.763	25.6416	24.9183	25.013	24.9299	25.7622	24.9537	3.36499	-0.808494
TB	220	P27836	WECG	UDP-N-acetyl-D-mannosaminuronic acid transferase	24.3907	24.1827	24.1858	23.5482	23.3503	23.1945	24.2531	23.3643	2.70636	-0.88875
TB	220	P27837	YIFK	Probable transport protein YifK	22.6942	22.5562	22.483	22.0748	21.9745	21.9395	22.5778	21.9963	2.84833	-0.581543
TB	220	P27838	CYAY	Protein CyaY	25.0421	24.8058	24.6782	24.4855	24.5898	24.5347	24.842	24.5367	1.2921	-0.305394
TB	220	P27848	YIGL	Pyridoxal phosphate phosphatase YigL	24.5833	24.1896	24.4184	24.3673	24.5687	24.5021	24.3971	24.4793	0.253914	0.0822341
TB	220	P27859	TATD	3'-5' ssDNA/RNA exonuclease TatD	23.6163	24.0804	24.0275	23.2246	23.2231	23.2497	23.9081	23.2325	1.99809	-0.675603
TB	220	P27862	YIGZ	IMPACT family member YigZ	22.4895	22.3152	22.3393	22.163	22.2432	22.1902	22.3814	22.1988	1.43009	-0.182578
TB	220	P28224	MLIC	Membrane-bound lysozyme inhibitor of C-type lysozyme	19.23	19.5969	20.7945	21.3297	21.1707	21.7784	19.8738	21.4263	1.427	1.55246
TB	220	P28248	DCD	Deoxycytidine triphosphate deaminase	26.1629	26.1515	26.2154	26.5928	26.6568	26.625	26.1766	26.6249	4.11379	0.448287
TB	220	P28249	ASMA	Protein AsmA	24.8741	24.7859	24.8848	24.9653	25.0623	25.1842	24.8482	25.0706	1.46032	0.222315
TB	220	P28303	DINF	DNA-damage-inducible protein F	20.7544	20.5853	20.0573	20.3991	20.6286	19.5008	20.4657	20.1762	0.29037	-0.289453
TB	220	P28304	QOR1	Quinone oxidoreductase 1	22.089	22.5716	26.2753	25.0901	26.1972	26.4281	23.6453	25.9051	0.749156	2.25985
TB	220	P28305	PABC	Aminodeoxychorismate lyase	22.1664	22.1973	21.8179	22.4624	22.0915	22.3594	22.0606	22.3044	0.673587	0.243876
TB	220	P28306	YCEG	UPF0755 protein YceG	24.0877	23.8832	24.0106	22.6477	23.2638	23.3389	23.9939	23.0835	1.79649	-0.910369
TB	220	P28630	HOLA	DNA polymerase III subunit delta	24.4541	23.6439	24.0606	23.8576	23.7113	23.8358	24.0529	23.8015	0.454557	-0.251333
TB	220	P28631	HOLB	DNA polymerase III subunit delta'	22.5106	22.4316	22.2206	21.4336	21.7794	21.7143	22.3876	21.6424	2.2568	-0.745165
TB	220	P28632	HOLD	DNA polymerase III subunit psi	23.7727	23.8541	23.7633	23.6553	23.7332	23.7631	23.7967	23.7172	0.855959	-0.0794678
TB	220	P28634	TRMO	tRNA (adenine(37)-N6)-methyltransferase	24.3607	24.3122	24.1965	23.7804	23.7735	23.8686	24.2898	23.8075	2.9557	-0.48226
TB	220	P28635	METQ	D-methionine-binding lipoprotein MetQ	28.3284	28.3053	28.2645	28.8918	28.8661	28.883	28.2994	28.8803	5.064	0.580908
TB	220	P28861	FENR	Ferredoxin--NADP reductase	24.9159	24.7688	25.1485	25.1278	25.0578	25.1901	24.9444	25.1253	0.705692	0.180852
TB	220	P28903	NRDD	Anaerobic ribonucleoside-triphosphate reductase	24.0936	24.1786	24.5893	25.6872	25.6668	25.7001	24.2872	25.6847	3.09452	1.39753
TB	220	P28904	TREC	Trehalose-6-phosphate hydrolase	27.435	27.2243	28.1857	29.5693	29.6511	29.6593	27.615	29.6266	2.62666	2.0116
TB	220	P28905	HOLC	DNA polymerase III subunit chi	24.446	24.4688	24.3726	24.076	24.1117	24.1602	24.4291	24.116	2.93212	-0.313184
TB	220	P29012	ALR2	Alanine racemase, catabolic	24.6814	24.6035	25.6892	27.9908	27.9237	27.9801	24.9913	27.9648	2.97649	2.9735
TB	220	P29013	YCGB	Uncharacterized protein YcgB	19.519	18.5887	19.0266	20.0428	19.0828	17.8278	19.0448	18.9845	0.0291596	-0.0602996
TB	220	P29018	CYDD	ATP-binding/permease protein CydD	25.9088	26.1108	25.8836	24.9993	24.9843	25.0909	25.9677	25.0248	3.54402	-0.94293
TB	220	P29131	FTSN	Cell division protein FtsN	27.0314	27.1341	26.9907	26.2165	26.4245	26.4328	27.0521	26.3579	2.9594	-0.694117
TB	220	P29208	MENC	o-succinylbenzoate synthase	25.2211	25.3465	25.1186	23.8186	24.487	24.2586	25.2287	24.1881	2.13445	-1.04067
TB	220	P29217	YCEH	UPF0502 protein YceH	26.0686	26.0248	26.2547	26.4602	26.3985	26.3911	26.1161	26.4166	1.81817	0.30056
TB	220	P29680	DCUP	Uroporphyrinogen decarboxylase	27.4556	27.5759	27.4917	27.0863	27.1243	27.1179	27.5077	27.1095	3.35082	-0.398223
TB	220	P29744	FLGL	Flagellar hook-associated protein 3	24.8577	24.5752	24.6909	26.4657	26.5452	26.6418	24.7079	26.5509	4.3537	1.84298
TB	220	P29745	PEPT	Peptidase T	25.1223	25.1737	25.0842	25.7147	25.7265	25.759	25.1267	25.7334	4.50422	0.60667
TB	220	P30011	NADC	Nicotinate-nucleotide pyrophosphorylase [carboxylating]	23.9786	23.9034	23.8047	23.8109	23.9182	24.0332	23.8955	23.9208	0.111985	0.0252139
TB	220	P30014	RNT	Ribonuclease T	25.9073	25.5891	25.559	24.6613	24.639	24.6336	25.6851	24.6447	3.1307	-1.04049
TB	220	P30125	LEU3	3-isopropylmalate dehydrogenase	22.295	22.0681	22.0277	22.4791	22.3573	22.4723	22.1303	22.4363	1.53309	0.305988
TB	220	P30126	LEUD	3-isopropylmalate dehydratase small subunit	19.3256	17.569	19.0055	19.6671	19.1098	19.5464	18.6334	19.4411	0.644425	0.807735
TB	220	P30128	GREB	Transcription elongation factor GreB	23.6362	23.4061	23.5446	23.4576	23.2152	23.4141	23.529	23.3623	0.765591	-0.166687
TB	220	P30131	HYPF	Carbamoyltransferase HypF	13.8181	18.199	18.8568	16.1634	16.5828	16.2427	16.9579	16.3297	0.147323	-0.628288
TB	220	P30136	THIC	Phosphomethylpyrimidine synthase	22.5797	22.7823	22.2369	20.9349	21.1205	21.245	22.533	21.1001	2.84359	-1.43283
TB	220	P30137	THIE	Thiamine-phosphate synthase	24.5572	24.4668	24.3523	23.6159	24.0485	24.0911	24.4588	23.9185	1.5302	-0.540306
TB	220	P30138	THIF	Sulfur carrier protein ThiS adenylyltransferase	19.8889	20.3191	20.3461	19.6492	19.1496	18.7336	20.1847	19.1774	1.53228	-1.00724
TB	220	P30139	THIG	Thiazole synthase	20.9292	21.6079	21.585	20.9003	20.9895	20.6955	21.374	20.8618	1.00604	-0.51229
TB	220	P30177	YBIB	Uncharacterized protein YbiB	26.9359	26.8818	26.9789	27.2759	27.1833	27.1758	26.9322	27.2117	2.54972	0.279438
TB	220	P30178	YBIC	Uncharacterized oxidoreductase YbiC	23.6383	23.1996	23.8225	26.1046	25.9368	25.9581	23.5535	25.9998	3.65923	2.44634
TB	220	P30744	SDHM	L-serine dehydratase 2	28.839	28.7229	28.73	27.9747	27.9738	27.9336	28.764	27.9607	4.44335	-0.803311
TB	220	P30745	MOAA	Cyclic pyranopterin monophosphate synthase	22.7462	22.5839	22.5282	22.5191	22.6536	21.9142	22.6194	22.3623	0.470805	-0.257157
TB	220	P30748	MOAD	Molybdopterin synthase sulfur carrier subunit	22.7998	22.636	22.5846	23.3014	23.2288	23.2136	22.6735	23.2479	2.91274	0.574462
TB	220	P30749	MOAE	Molybdopterin synthase catalytic subunit	24.7446	24.5455	24.7014	25.4672	25.4337	25.4442	24.6638	25.4484	3.66836	0.784531
TB	220	P30750	METN	Methionine import ATP-binding protein MetN	25.7879	25.9076	25.7998	25.4384	25.4609	25.3993	25.8318	25.4329	3.1589	-0.398914
TB	220	P30847	BAES	Signal transduction histidine-protein kinase BaeS	20.1765	20.0807	19.7819	21.6048	21.7162	21.4991	20.0131	21.6067	3.53892	1.59368
TB	220	P30850	RNB	Exoribonuclease 2	30.1476	30.1152	29.9861	29.6317	29.551	29.6027	30.083	29.5951	3.05823	-0.487815
TB	220	P30855	EVGS	Sensor protein EvgS	18.7145	18.4391	19.475	19.9934	19.5109	19.5173	18.8762	19.6739	1.07572	0.797665
TB	220	P30859	ARTI	Putative ABC transporter arginine-binding protein 2	27.7582	27.7309	27.6347	28.1336	28.1454	28.1586	27.7079	28.1459	3.48353	0.437944
TB	220	P30860	ARTJ	ABC transporter arginine-binding protein 1	24.5563	24.4514	24.2655	24.8537	24.8218	24.7655	24.4244	24.8136	1.92584	0.389242
TB	220	P30863	DKGB	2,5-diketo-D-gluconic acid reductase B	25.4952	25.5913	25.5193	26.5455	26.538	26.6558	25.5353	26.5798	4.58639	1.04451
TB	220	P30864	YAFC	Uncharacterized HTH-type transcriptional regulator YafC	23.9216	23.9592	23.9699	23.9896	23.9169	23.7366	23.9502	23.881	0.379187	-0.0691884
TB	220	P30870	GLNE	Glutamate-ammonia-ligase adenylyltransferase	23.8878	24.0741	23.9976	24.7257	24.4912	24.7825	23.9865	24.6665	2.54444	0.679989
TB	220	P30871	3PASE	Inorganic triphosphatase	26.0684	26.0697	26.0708	25.9483	25.9984	26.0141	26.0696	25.9869	1.85109	-0.0827211
TB	220	P30958	MFD	Transcription-repair-coupling factor	27.7647	27.8232	27.8719	28.2301	28.1922	28.2361	27.8199	28.2195	3.52773	0.399535
TB	220	P31057	PANB	3-methyl-2-oxobutanoate hydroxymethyltransferase	27.5481	27.4346	27.4467	28.0976	28.102	28.111	27.4765	28.1036	4.18603	0.627079
TB	220	P31060	MODF	Putative molybdenum transport ATP-binding protein ModF	23.6282	23.3723	23.8111	23.9032	23.9967	23.968	23.6039	23.956	1.26883	0.352121
TB	220	P31063	YEDD	Uncharacterized lipoprotein YedD	27.2599	27.2583	27.193	26.9306	26.9215	26.9393	27.237	26.9305	3.76401	-0.306571
TB	220	P31064	YEDE	UPF0394 inner membrane protein YedE	20.6939	20.4083	20.4714	19.8472	19.5924	19.7147	20.5245	19.7181	2.6811	-0.806447
TB	220	P31068	FLIH	Flagellar assembly protein FliH	24.9538	25.0499	24.9111	25.4333	25.5728	25.5366	24.9716	25.5142	3.12126	0.542597
TB	220	P31069	KCH	Voltage-gated potassium channel Kch	23.1343	23.2123	23.0587	23.708	23.8139	23.8682	23.1351	23.7967	3.2888	0.661608
TB	220	P31119	AAS	Bifunctional protein Aas	26.3614	26.2013	26.4644	25.9506	25.9553	26.0164	26.3424	25.9741	2.01083	-0.368224
TB	220	P31120	GLMM	Phosphoglucosamine mutase	29.0957	29.055	29.0175	28.5478	28.5222	28.4981	29.0561	28.5227	4.42766	-0.533414
TB	220	P31122	SOTB	Sugar efflux transporter	18.761	18.684	18.4614	18.0767	17.5645	18.0516	18.6354	17.8976	1.75456	-0.737837
TB	220	P31130	YDEI	Uncharacterized protein YdeI	20.1896	20.0823	18.6141	22.5942	22.8949	22.7449	19.6286	22.7447	2.42243	3.11606
TB	220	P31133	POTF	Putrescine-binding periplasmic protein	19.0344	20.7313	19.0325	24.7366	24.5721	24.815	19.5994	24.7079	3.06531	5.10848
TB	220	P31134	POTG	Putrescine transport ATP-binding protein PotG	18.5108	19.3615	16.4123	21.7085	21.9069	21.7373	18.0949	21.7843	1.86317	3.6894
TB	220	P31142	THTM	3-mercaptopyruvate sulfurtransferase	27.1018	27.0385	27.1364	27.2777	27.2152	27.1347	27.0922	27.2092	1.09217	0.116947
TB	220	P31224	ACRB	Multidrug efflux pump subunit AcrB	29.2145	29.3056	29.1734	28.3844	28.435	28.3933	29.2312	28.4042	4.403	-0.826939
TB	220	P31433	YICH	Uncharacterized protein YicH	25.9999	25.688	25.9601	25.5209	25.9232	26.1387	25.8827	25.8609	0.0357575	-0.021747
TB	220	P31434	XYLS	Alpha-xylosidase	19.8857	18.388	17.1694	21.2614	21.3035	21.3113	18.481	21.2921	1.63434	2.81106
TB	220	P31441	ADEC	Adenine deaminase	26.3716	26.4325	26.3381	26.0883	26.0401	26.1463	26.3807	26.0916	2.65861	-0.289172
TB	220	P31442	EMRD	Multidrug resistance protein D	17.9486	20.8793	17.846	23.4269	18.6849	19.6561	18.8913	20.5893	0.411056	1.69803
TB	220	P31455	YIDR	Uncharacterized protein YidR	25.1034	25.1168	25.1539	24.8056	24.7229	24.863	25.1247	24.7972	2.78309	-0.327511
TB	220	P31460	DGOR	Galactonate operon transcriptional repressor	25.1601	22.2557	24.9601	24.047	24.4307	24.4673	24.1253	24.315	0.0701288	0.189689
TB	220	P31466	ADEP	Adenine permease AdeP	22.5739	22.2838	21.924	18.732	18.6091	17.6605	22.2605	18.3339	3.27376	-3.92669
TB	220	P31471	YIEL	Uncharacterized protein YieL	18.2373	19.2041	19.7541	20.6192	20.6357	20.8982	19.0651	20.7177	1.66301	1.65254
TB	220	P31473	RAVA	ATPase RavA	21.2683	21.2692	21.2297	21.6279	21.7827	21.9551	21.2557	21.7886	2.29758	0.532849
TB	220	P31475	YIEP	Uncharacterized HTH-type transcriptional regulator YieP	22.1356	21.2816	21.2776	21.4522	21.1091	20.9592	21.5649	21.1735	0.539111	-0.391449
TB	220	P31545	EFEB	Deferrochelatase/peroxidase EfeB	23.7392	23.6598	23.5864	23.4632	23.3324	23.3891	23.6618	23.3949	1.99577	-0.266882
TB	220	P31548	THIQ	Thiamine import ATP-binding protein ThiQ	22.3271	21.8051	22.908	22.0134	22.1103	21.7178	22.3468	21.9471	0.516183	-0.399626
TB	220	P31550	THIB	Thiamine-binding periplasmic protein	25.7714	25.7933	25.6967	25.145	25.157	25.2507	25.7538	25.1842	3.6724	-0.569592
TB	220	P31554	LPTD	LPS-assembly protein LptD	29.4108	29.4583	29.3208	29.0133	29.0109	29.0691	29.3967	29.0311	2.91852	-0.365538
TB	220	P31572	CAIB	L-carnitine CoA-transferase	20.4192	20.9852	20.7946	20.1092	20.1616	20.1288	20.733	20.1332	1.63997	-0.599781
TB	220	P31574	FIXB	Protein FixB	14.4558	14.5074	19.1713	15.0134	13.5522	13.9948	16.0449	14.1868	0.50048	-1.85806
TB	220	P31600	NFRA	Bacteriophage N4 adsorption protein A	22.588	22.6015	23.1581	22.7365	22.4024	22.4618	22.7826	22.5335	0.509227	-0.249018
TB	220	P31658	HCHA	Molecular chaperone Hsp31 and glyoxalase 3	26.8466	26.7534	25.5574	26.0455	25.8297	26.0324	26.3858	25.9692	0.422195	-0.416629
TB	220	P31663	PANC	Pantothenate synthetase	26.5596	26.6264	26.5894	27.0798	27.2142	27.1411	26.5918	27.145	3.66129	0.553186
TB	220	P31677	OTSA	Alpha,alpha-trehalose-phosphate synthase [UDP-forming]	21.4291	21.3987	21.3089	24.1532	24.0022	23.9582	21.3789	24.0379	5.56247	2.65899
TB	220	P31678	OTSB	Trehalose-6-phosphate phosphatase	19.3683	20.2689	18.3668	22.3034	21.3017	21.7791	19.3347	21.7948	1.77878	2.4601
TB	220	P31680	DJLA	DnaJ-like protein DjlA	25.0174	24.8727	24.9182	24.4165	24.4125	24.3004	24.9361	24.3764	3.21301	-0.559652
TB	220	P31697	FIMC	Chaperone protein FimC	22.0203	22.4006	21.9047	22.9162	22.8509	22.714	22.1085	22.827	1.95141	0.7185
TB	220	P31802	NARP	Nitrate/nitrite response regulator protein NarP	25.3062	24.9804	25.1042	24.2678	24.1981	24.2067	25.1303	24.2242	3.12838	-0.90609
TB	220	P31806	NNR	Bifunctional NAD(P)H-hydrate repair enzyme Nnr	22.2945	22.7384	22.5429	23.2075	23.4058	24.0026	22.5253	23.5386	1.69472	1.01336
TB	220	P31808	YCIK	Uncharacterized oxidoreductase YciK	25.3806	25.2419	25.4224	25.7459	25.6815	25.8323	25.3483	25.7532	2.35534	0.404925
TB	220	P31825	TRMN6	tRNA1(Val) (adenine(37)-N6)-methyltransferase	23.0072	23.0253	22.9245	21.677	21.3255	21.7187	22.9857	21.5737	3.40938	-1.41194
TB	220	P31826	YDDA	Inner membrane ABC transporter ATP-binding protein YddA	19.7236	18.0302	17.8242	19.6636	19.4893	19.4452	18.526	19.5327	0.765294	1.00673
TB	220	P31827	YDDB	Uncharacterized protein YddB	21.5915	21.8383	21.6708	22.8627	22.5448	23.0884	21.7002	22.8319	2.54341	1.13176
TB	220	P31828	PQQL	Probable zinc protease PqqL	23.7914	23.8559	23.4256	25.2543	25.175	25.344	23.691	25.2578	3.40913	1.5668
TB	220	P31979	NUOF	NADH-quinone oxidoreductase subunit F	28.1131	28.1682	28.3617	29.263	29.2641	29.2621	28.2143	29.2631	3.81057	1.04871
TB	220	P32053	INTA	Prophage CP4-57 integrase	22.9645	23.3312	23.6333	21.7898	22.0973	22.3216	23.3097	22.0695	2.13007	-1.24013
TB	220	P32055	FCL	GDP-L-fucose synthase	18.6909	19.1252	20.0902	15.2079	19.6937	19.5422	19.3021	18.1479	0.308029	-1.15414
TB	220	P32057	WCAI	Putative colanic acid biosynthesis glycosyl transferase WcaI	20.0059	18.0634	21.6061	21.4533	23.8558	23.7362	19.8918	23.0151	1.13999	3.1233
TB	220	P32099	LPLA	Lipoate-protein ligase A	25.141	25.1423	25.1729	24.6357	24.867	24.7548	25.152	24.7525	2.38732	-0.399537
TB	220	P32125	MOBB	Molybdopterin-guanine dinucleotide biosynthesis adapter protein	22.0158	22.0633	22.3943	21.8163	21.2929	21.1017	22.1578	21.4036	1.43446	-0.754166
TB	220	P32131	HEMN	Oxygen-independent coproporphyrinogen-III oxidase	25.1474	25.1458	24.9977	24.4491	24.5755	24.4222	25.097	24.4823	3.06834	-0.614691
TB	220	P32132	TYPA	GTP-binding protein TypA/BipA	31.0424	31.0323	30.8469	29.8356	29.8307	29.8217	30.9739	29.8294	4.24963	-1.14451
TB	220	P32134	YIHM	Uncharacterized protein YihM	23.6314	23.8122	23.6614	23.5211	23.4808	23.4245	23.7017	23.4754	1.64906	-0.226253
TB	220	P32141	SQUT	Sulfofructosephosphate aldolase	20.3664	20.3314	17.5634	21.4512	21.2348	21.034	19.4204	21.24	0.906938	1.81962
TB	220	P32144	YIHW	Uncharacterized HTH-type transcriptional regulator YihW	24.8668	24.8431	24.7723	24.2709	24.3275	24.3448	24.8274	24.3144	3.8461	-0.512995
TB	220	P32157	YIIM	Protein YiiM	24.6289	24.6654	24.8239	24.6837	24.7482	24.8394	24.7061	24.7571	0.272818	0.0510203
TB	220	P32160	YIIQ	Uncharacterized protein YiiQ	24.1076	23.9154	24.7975	24.6348	24.6693	24.6393	24.2735	24.6478	0.628772	0.374271
TB	220	P32166	MENA	1,4-dihydroxy-2-naphthoate octaprenyltransferase	24.1186	23.8405	23.6723	23.0278	23.0304	22.9988	23.8771	23.019	2.5577	-0.858115
TB	220	P32173	MOBA	Molybdenum cofactor guanylyltransferase	22.4533	21.6943	22.3972	22.7056	22.5079	22.6489	22.1816	22.6208	0.808965	0.439198
TB	220	P32176	FDOG	Formate dehydrogenase-O major subunit	29.0438	29.0466	29.0882	28.7378	28.6885	28.7395	29.0596	28.7219	3.97447	-0.337606
TB	220	P32177	FDHD	Sulfurtransferase FdhD	21.9357	22.0768	21.2526	21.8697	22.3497	22.4207	21.7551	22.2134	0.676373	0.45832
TB	220	P32662	GPH	Phosphoglycolate phosphatase	25.7124	25.7548	25.6013	25.5141	25.5014	25.517	25.6895	25.5108	1.74901	-0.178685
TB	220	P32664	NUDC	NADH pyrophosphatase	24.3949	24.4029	24.4022	24.0553	24.4348	24.264	24.4	24.2514	0.606777	-0.148611
TB	220	P32669	FSAB	Fructose-6-phosphate aldolase 2	20.0354	18.8781	20.3263	21.131	21.2058	21.0948	19.7466	21.1439	1.46232	1.39729
TB	220	P32670	PTFX2	Multiphosphoryl transfer protein 2	17.7776	16.6417	18.1101	20.1585	18.0068	17.7155	17.5098	18.6269	0.556775	1.11713
TB	220	P32674	PFLD	Formate acetyltransferase 2	21.7542	21.7647	22.6651	23.104	22.8441	22.9903	22.0613	22.9795	1.37745	0.918119
TB	220	P32680	YJAG	Uncharacterized protein YjaG	26.8734	26.8418	26.7861	26.1619	26.0969	26.1373	26.8338	26.132	4.60271	-0.701749
TB	220	P32681	YJAH	Uncharacterized protein YjaH	18.6822	17.4457	18.0126	19.8638	19.2881	19.5418	18.0468	19.5646	1.73726	1.51771
TB	220	P32684	RLUF	Ribosomal large subunit pseudouridine synthase F	25.9425	25.8319	25.8196	25.2204	25.4898	25.3305	25.8647	25.3469	2.39049	-0.517809
TB	220	P32685	YJBD	Uncharacterized protein YjbD	21.8726	22.0761	21.9592	22.295	22.5118	22.3567	21.9693	22.3878	2.05984	0.418552
TB	220	P32695	DUSA	tRNA-dihydrouridine(20/20a) synthase	26.8754	26.8282	26.6561	25.6096	25.6212	25.6075	26.7866	25.6127	4.21137	-1.17385
TB	220	P32703	YJCE	Uncharacterized Na(+)/H(+) exchanger YjcE	23.1558	23.2171	23.358	23.2338	23.3591	23.1998	23.2436	23.2642	0.0957456	0.0206127
TB	220	P32705	ACTP	Cation/acetate symporter ActP	17.5398	18.1744	19.2546	23.8294	23.6801	23.6958	18.3229	23.7351	3.37427	5.41217
TB	220	P32719	ALSE	D-allulose-6-phosphate 3-epimerase	20.3137	20.2453	21.2654	19.8997	19.588	18.6322	20.6081	19.3733	1.15268	-1.23481
TB	220	P33012	SBMC	DNA gyrase inhibitor	17.8608	17.9076	18.9051	18.2005	17.4788	17.8747	18.2245	17.8513	0.394641	-0.373158
TB	220	P33013	DACD	D-alanyl-D-alanine carboxypeptidase DacD	21.0195	23.2097	20.2224	19.1632	17.8881	18.1721	21.4839	18.4078	1.46662	-3.07606
TB	220	P33014	YEED	UPF0033 protein YeeD	22.5279	22.7574	22.6228	22.0477	22.1441	22.0059	22.6361	22.0659	2.72671	-0.570181
TB	220	P33018	SFGH2	S-formylglutathione hydrolase YeiG	22.8399	22.8608	23.4626	24.7482	24.6111	24.7381	23.0544	24.6991	2.85186	1.6447
TB	220	P33025	PSUG	Pseudouridine-5'-phosphate glycosidase	22.2868	22.1486	22.5388	23.7641	23.8948	24.036	22.3248	23.8983	3.46428	1.57355
TB	220	P33029	YEIQ	Uncharacterized oxidoreductase YeiQ	22.9942	23.0323	23.3088	22.828	22.8226	21.9054	23.1118	22.5187	0.855386	-0.593107
TB	220	P33030	YEIR	Zinc-binding GTPase YeiR	26.9252	26.9387	26.7912	26.1552	26.1629	26.2661	26.885	26.1947	3.5125	-0.690291
TB	220	P33136	OPGG	Glucans biosynthesis protein G	28.9663	28.9912	28.8624	28.5282	28.4968	28.5432	28.9399	28.5227	3.24855	-0.417199
TB	220	P33195	GCSP	Glycine dehydrogenase (decarboxylating)	27.876	27.7633	28.4093	30.3604	30.3749	30.3348	28.0162	30.3567	3.51939	2.34052
TB	220	P33218	YEBE	Inner membrane protein YebE	22.3491	23.0588	23.3233	22.652	22.9167	23.081	22.9104	22.8832	0.0288932	-0.0272071
TB	220	P33219	YEBF	Protein YebF	20.099	19.2263	19.9196	24.2751	24.1639	24.2855	19.7483	24.2415	4.12384	4.49319
TB	220	P33221	PURT	Phosphoribosylglycinamide formyltransferase 2	25.5424	25.5264	25.4723	24.4913	24.4155	24.4085	25.5137	24.4384	5.22786	-1.07527
TB	220	P33224	AIDB	Putative acyl-CoA dehydrogenase AidB	21.5319	20.1519	17.6858	24.1365	23.8623	23.6073	19.7899	23.8687	1.64008	4.07878
TB	220	P33231	LLDP	L-lactate permease	21.4683	16.712	23.2999	26.0846	26.0761	25.9952	20.4934	26.052	1.32516	5.55855
TB	220	P33232	LLDD	L-lactate dehydrogenase	26.9566	26.7387	28.8864	31.5986	31.4957	31.6011	27.5272	31.5651	2.38653	4.03791
TB	220	P33235	FLGK	Flagellar hook-associated protein 1	25.6969	25.8499	25.9416	26.8622	26.8205	26.8561	25.8295	26.8462	3.82268	1.01678
TB	220	P33343	YEHD	Uncharacterized fimbrial-like protein YehD	18.6514	20.7547	16.8012	18.3822	19.1107	20.3296	18.7358	19.2742	0.158238	0.538413
TB	220	P33355	YEHS	Uncharacterized protein YehS	25.261	25.2546	25.3216	24.2888	24.6008	24.5111	25.2791	24.4669	2.98517	-0.812173
TB	220	P33360	YEHX	Glycine betaine uptake system ATP-binding protein YehX	21.0482	21.016	21.0297	21.5044	22.1843	22.1414	21.0313	21.9434	1.84427	0.912104
TB	220	P33362	YEHZ	Glycine betaine-binding protein YehZ	20.7026	20.1327	19.7512	22.0087	21.6553	22.3851	20.1955	22.0163	2.19743	1.82081
TB	220	P33363	BGLX	Periplasmic beta-glucosidase	27.2438	27.2608	27.1857	26.9675	27.0688	27.0736	27.2301	27.0366	2.02287	-0.193494
TB	220	P33371	DUSC	tRNA-dihydrouridine(16) synthase	23.5941	23.6124	23.455	22.2673	21.8571	22.5188	23.5538	22.2144	2.59428	-1.33945
TB	220	P33570	TKT2	Transketolase 2	23.1855	22.7358	22.6033	24.9641	25.1987	25.0119	22.8415	25.0582	3.50918	2.21667
TB	220	P33590	NIKA	Nickel-binding periplasmic protein	22.0619	21.935	21.814	19.0692	19.9439	17.6606	21.937	18.8912	1.98325	-3.04575
TB	220	P33595	SGRR	HTH-type transcriptional regulator SgrR	20.7881	20.8834	20.9318	19.5876	20.1461	19.8953	20.8677	19.8763	2.39458	-0.991426
TB	220	P33596	RECX	Regulatory protein RecX	21.7	20.5266	21.0082	20.1937	20.7993	20.4237	21.0783	20.4722	0.723044	-0.606082
TB	220	P33599	NUOCD	NADH-quinone oxidoreductase subunit C/D	28.9338	28.9794	29.1292	29.9992	29.9725	29.9934	29.0141	29.9884	4.0873	0.974239
TB	220	P33602	NUOG	NADH-quinone oxidoreductase subunit G	29.1284	29.0931	29.2973	30.1435	30.2143	30.2169	29.1729	30.1916	3.95081	1.01865
TB	220	P33607	NUOL	NADH-quinone oxidoreductase subunit L	22.1431	21.6952	22.1408	24.1027	23.9202	23.9071	21.993	23.9767	3.59557	1.98365
TB	220	P33643	RLUD	Ribosomal large subunit pseudouridine synthase D	27.1536	27.145	26.9453	25.806	26.1016	26.1965	27.0813	26.0347	2.81614	-1.0466
TB	220	P33644	YFIH	Laccase domain protein YfiH	24.5691	24.71	24.5613	25.1467	25.4025	25.4941	24.6135	25.3478	2.5154	0.734324
TB	220	P33647	CHPB	Endoribonuclease ChpB	20.723	20.6332	20.783	19.6889	19.0539	19.4298	20.713	19.3909	2.65464	-1.32217
TB	220	P33650	FEOB	Ferrous iron transport protein B	26.7231	26.8917	26.5183	24.6684	24.2432	23.8738	26.711	24.2618	3.19117	-2.44923
TB	220	P33667	SELU	tRNA 2-selenouridine synthase	25.3274	25.2362	25.159	24.5119	24.3114	24.3064	25.2409	24.3766	3.3113	-0.864322
TB	220	P33913	YEJA	Uncharacterized protein YejA	21.5139	21.731	19.7418	21.7464	21.802	21.6452	20.9956	21.7312	0.510155	0.735633
TB	220	P33916	YEJF	Uncharacterized ABC transporter ATP-binding protein YejF	21.1808	21.5028	21.5299	22.2994	24.5198	24.5546	21.4045	23.7912	1.46781	2.38678
TB	220	P33919	YEJH	Uncharacterized protein YejH	22.5318	22.1715	21.8435	21.5298	21.6676	21.7387	22.1823	21.6454	1.21284	-0.536893
TB	220	P33920	NDPA	Nucleoid-associated protein YejK	27.2836	27.2774	27.0808	26.8552	26.8233	26.8443	27.214	26.8409	2.28667	-0.373017
TB	220	P33927	CCMF	Cytochrome c-type biogenesis protein CcmF	21.8729	22.5498	22.7743	22.0528	22.0118	21.9828	22.399	22.0158	0.635996	-0.383191
TB	220	P33937	NAPA	Periplasmic nitrate reductase	23.3754	23.4995	22.9778	19.5436	18.7027	18.9826	23.2842	19.0763	3.86422	-4.20791
TB	220	P33940	MQO	Malate:quinone oxidoreductase	26.0757	25.9516	26.2359	28.6054	28.649	28.6604	26.0877	28.6382	5.15509	2.5505
TB	220	P33941	YOJI	ABC transporter ATP-binding protein YojI	22.9524	23.0925	22.9224	22.1559	22.2884	22.1654	22.9891	22.2032	3.50465	-0.785863
TB	220	P34209	YDCF	Protein YdcF	23.8953	23.6364	23.9345	24.5469	24.6411	24.7173	23.8221	24.6351	2.81337	0.813039
TB	220	P35340	AHPF	Alkyl hydroperoxide reductase subunit F	30.1673	30.1279	30.0881	30.7567	30.7197	30.7999	30.1278	30.7588	4.37925	0.631004
TB	220	P36548	AMIA	N-acetylmuramoyl-L-alanine amidase AmiA	28.0022	27.6296	24.7236	27.3919	27.3848	27.4144	26.7852	27.397	0.231598	0.611864
TB	220	P36553	HEM6	Oxygen-dependent coproporphyrinogen-III oxidase	23.7273	23.6071	23.4851	23.5851	23.8235	23.5381	23.6065	23.6489	0.139187	0.0423991
TB	220	P36561	COBS	Adenosylcobinamide-GDP ribazoletransferase	19.6614	19.5477	19.9585	20.664	20.6612	20.553	19.7225	20.6261	2.67499	0.903513
TB	220	P36562	COBT	Nicotinate-nucleotide--dimethylbenzimidazole phosphoribosyltransferase	23.2171	23.2371	23.2435	23.9223	23.8709	23.8124	23.2325	23.8685	4.3828	0.636003
TB	220	P36566	SMTA	Protein SmtA	24.4849	24.3742	24.657	23.2835	23.603	23.2552	24.5054	23.3805	2.90215	-1.12481
TB	220	P36649	CUEO	Blue copper oxidase CueO	23.4555	23.4685	23.6121	23.6612	23.8069	23.6553	23.512	23.7078	1.30039	0.195763
TB	220	P36655	DSBD	Thiol:disulfide interchange protein DsbD	24.5027	24.6355	24.5254	24.5035	24.569	24.542	24.5545	24.5382	0.133179	-0.0163453
TB	220	P36659	CBPA	Curved DNA-binding protein	23.3308	23.0851	23.5716	22.9309	23.1469	23.8321	23.3292	23.3033	0.02843	-0.0258745
TB	220	P36672	PTTBC	PTS system trehalose-specific EIIBC component	27.34	27.2431	28.0608	29.7823	29.7178	29.7721	27.548	29.7574	2.98648	2.20948
TB	220	P36673	TRER	HTH-type transcriptional regulator TreR	21.4962	21.7762	21.4946	21.4639	22.241	21.9684	21.589	21.8911	0.542212	0.302097
TB	220	P36680	ZAPD	Cell division protein ZapD	25.7051	25.8795	25.6908	25.2794	25.3401	25.2268	25.7585	25.2821	2.63831	-0.476348
TB	220	P36683	ACNB	Aconitate hydratase B	30.2956	30.2256	30.7589	32.351	32.3369	32.3621	30.4267	32.35	3.48355	1.92331
TB	220	P36767	RDGC	Recombination-associated protein RdgC	27.9666	28.0241	27.9051	27.4294	27.4553	27.4952	27.9653	27.4599	3.67406	-0.505338
TB	220	P36771	LRHA	Probable HTH-type transcriptional regulator LrhA	21.8248	21.3098	21.1654	20.6294	20.5109	20.6695	21.4333	20.6033	1.80507	-0.830066
TB	220	P36879	YADG	Uncharacterized ABC transporter ATP-binding protein YadG	27.2809	26.75	27.6879	27.5825	27.3349	27.4072	27.2396	27.4415	0.290275	0.201939
TB	220	P36928	YEGD	Uncharacterized chaperone protein YegD	26.1621	26.1385	25.9708	24.3974	24.2826	24.0764	26.0905	24.2521	4.10001	-1.83831
TB	220	P36929	RSMB	Ribosomal RNA small subunit methyltransferase B	27.2008	27.076	26.9776	26.3787	26.3266	26.3316	27.0848	26.3457	3.42398	-0.73918
TB	220	P36938	PGM	Phosphoglucomutase	28.1685	28.0984	28.0465	27.7933	27.7991	27.7884	28.1045	27.7936	3.03009	-0.310855
TB	220	P36979	RLMN	Dual-specificity RNA methyltransferase RlmN	27.2369	27.2966	27.0413	26.0387	25.9731	26.0786	27.1916	26.0301	3.82009	-1.16151
TB	220	P36995	CSPB	Cold shock-like protein CspB	22.4823	22.4951	22.1435	19.7522	19.8815	20.1971	22.3736	19.9436	3.80435	-2.43
TB	220	P36999	RLMA	23S rRNA (guanine(745)-N(1))-methyltransferase	26.3633	26.4945	26.2058	25.4537	25.4202	25.4025	26.3545	25.4254	3.40444	-0.92908
TB	220	P37005	LAST	Uncharacterized tRNA/rRNA methyltransferase LasT	24.993	25.0095	24.8259	24.6142	24.6982	24.6874	24.9428	24.6666	1.89658	-0.276217
TB	220	P37013	NORR	Anaerobic nitric oxide reductase transcription regulator NorR	18.5221	17.6704	18.1633	17.5006	17.9258	16.548	18.1186	17.3248	0.767203	-0.793786
TB	220	P37019	CLCA	H(+)/Cl(-) exchange transporter ClcA	22.841	22.5804	22.5095	23.2354	22.9718	23.0772	22.6437	23.0948	1.62871	0.451117
TB	220	P37024	HRPB	ATP-dependent RNA helicase HrpB	24.5465	24.7162	24.3901	23.8708	23.7401	23.9499	24.5509	23.8536	2.4661	-0.697323
TB	220	P37047	CDAR	Carbohydrate diacid regulator	19.6148	19.5471	21.3436	21.1472	21.2736	21.2593	20.1685	21.2267	0.832839	1.05818
TB	220	P37051	PURU	Formyltetrahydrofolate deformylase	27.4105	27.2622	27.151	27.4373	27.3763	27.4418	27.2745	27.4185	0.856879	0.143924
TB	220	P37052	YCHJ	UPF0225 protein YchJ	25.5513	25.6635	25.5009	25.2463	25.1992	25.1977	25.5719	25.2144	2.67358	-0.357522
TB	220	P37095	PEPB	Peptidase B	28.4723	28.4062	28.3836	28.7718	28.7398	28.7488	28.4207	28.7535	3.52482	0.33276
TB	220	P37127	AEGA	Protein AegA	19.4156	18.1014	19.2758	21.0157	20.688	20.8691	18.931	20.8576	1.96838	1.92662
TB	220	P37128	NUDK	GDP-mannose pyrophosphatase NudK	22.3224	21.7053	21.9097	21.8512	21.7041	21.8026	21.9791	21.786	0.444818	-0.193147
TB	220	P37146	RIR4	Ribonucleoside-diphosphate reductase 2 subunit beta	22.6284	22.724	22.7185	22.6107	22.4903	22.6319	22.6903	22.5776	0.979809	-0.112666
TB	220	P37147	FXSA	UPF0716 protein FxsA	20.6292	17.6371	17.6487	18.8136	17.3412	19.4683	18.6384	18.541	0.0277504	-0.0973199
TB	220	P37177	PT1P	Phosphoenolpyruvate-protein phosphotransferase PtsP	26.2618	26.2568	26.2079	26.4859	26.3709	26.5621	26.2422	26.473	1.78039	0.230794
TB	220	P37182	HYBD	Hydrogenase 2 maturation protease	19.3619	20.4964	20.0201	17.1942	18.9895	19.2005	19.9594	18.4614	0.979929	-1.49804
TB	220	P37188	PTKB	Galactitol-specific phosphotransferase enzyme IIB component	24.4524	24.5504	25.2066	27.0529	27.0354	27.0066	24.7365	27.0317	3.19531	2.29516
TB	220	P37194	SLP	Outer membrane protein slp	24.3203	24.4968	24.4091	24.7137	24.7081	24.7866	24.4087	24.7361	2.34509	0.327423
TB	220	P37313	DPPF	Dipeptide transport ATP-binding protein DppF	22.0669	22.0276	22.028	25.8443	25.9324	25.7715	22.0408	25.8494	6.80949	3.80858
TB	220	P37325	YBCH	Uncharacterized protein YbcH	19.3703	20.5631	20.7677	20.705	20.7839	20.0238	20.2337	20.5043	0.21053	0.27055
TB	220	P37326	INTS	Putative prophage CPS-53 integrase	24.0169	24.1302	24.1766	23.7114	23.5501	23.7072	24.1079	23.6562	2.49989	-0.451616
TB	220	P37327	YFDC	Inner membrane protein YfdC	23.2682	21.9905	22.9678	18.6105	18.6393	18.1285	22.7422	18.4594	3.28395	-4.28274
TB	220	P37329	MODA	Molybdate-binding periplasmic protein	27.7355	27.8436	27.9356	28.1568	28.1403	28.1939	27.8382	28.1637	2.25252	0.325429
TB	220	P37330	MASZ	Malate synthase G	26.2203	26.1068	26.1404	26.8078	26.8559	26.7501	26.1558	26.8046	3.85295	0.648781
TB	220	P37338	CSIR	HTH-type transcriptional repressor CsiR	18.5661	19.1944	19.0477	19.5263	19.2264	19.9836	18.9361	19.5788	1.03864	0.642702
TB	220	P37339	LHGO	L-2-hydroxyglutarate oxidase LhgO	18.6674	18.5357	20.1356	23.6165	23.6861	23.6317	19.1129	23.6448	3.04206	4.53187
TB	220	P37340	MDTK	Multidrug resistance protein MdtK	23.0265	23.1467	23.0097	22.6451	22.5931	22.6864	23.061	22.6416	2.92777	-0.419422
TB	220	P37342	YJJI	Uncharacterized protein YjjI	24.7026	24.7025	24.3264	22.1984	22.3738	22.4266	24.5772	22.3329	4.01498	-2.24423
TB	220	P37344	PSPF	Psp operon transcriptional activator	23.0325	22.9958	23.0024	23.1903	22.9707	23.232	23.0102	23.131	0.669501	0.120765
TB	220	P37348	YECE	UPF0759 protein YecE	19.0299	20.118	20.0624	20.9548	20.7649	20.7037	19.7368	20.8078	1.38157	1.07101
TB	220	P37349	DHAM	PTS-dependent dihydroxyacetone kinase, phosphotransferase subunit DhaM	28.0708	28.0849	28.326	28.6291	28.6375	28.5869	28.1606	28.6178	2.25179	0.457253
TB	220	P37351	RPIB	Ribose-5-phosphate isomerase B	23.4504	23.3943	23.57	21.8675	21.9691	21.8386	23.4716	21.8917	4.76406	-1.57986
TB	220	P37353	MENE	2-succinylbenzoate--CoA ligase	23.0412	23.2474	22.9629	21.5843	21.5428	21.9783	23.0838	21.7018	2.97798	-1.38205
TB	220	P37355	MENH	2-succinyl-6-hydroxy-2,4-cyclohexadiene-1-carboxylate synthase	19.7932	19.9902	20.0767	18.1081	17.7458	18.688	19.9534	18.1806	2.45761	-1.77276
TB	220	P37387	XYLF	D-xylose-binding periplasmic protein	19.7396	19.5705	18.1242	21.7494	21.8439	22.0393	19.1448	21.8775	2.20346	2.73278
TB	220	P37440	UCPA	Oxidoreductase UcpA	27.9696	27.9321	28.1486	27.2612	27.2394	27.2721	28.0168	27.2576	3.44922	-0.7592
TB	220	P37590	PMRD	Signal transduction protein PmrD	22.0375	22.319	22.3857	22.6626	22.4399	22.577	22.2474	22.5598	1.17621	0.312424
TB	220	P37595	IAAA	Isoaspartyl peptidase	24.0956	24.1204	23.4855	24.0573	23.847	24.0022	23.9005	23.9688	0.114227	0.0682748
TB	220	P37597	YDHC	Inner membrane transport protein YdhC	22.3843	22.5068	22.3112	23.5802	23.5268	23.4825	22.4008	23.5298	4.22596	1.12905
TB	220	P37613	PANM	PanD maturation factor	21.6988	21.0904	21.1356	21.4685	21.2852	21.3825	21.3083	21.3787	0.127498	0.0704912
TB	220	P37615	YHHM	Uncharacterized protein YhhM	23.5321	23.0591	23.6814	23.6398	23.9292	23.6843	23.4242	23.7511	0.718485	0.326884
TB	220	P37617	ATZN	Lead, cadmium, zinc and mercury-transporting ATPase	26.2004	26.2463	26.4121	27.3752	27.3502	27.3821	26.2862	27.3692	4.11827	1.08291
TB	220	P37624	RBBA	Ribosome-associated ATPase	20.5168	21.1614	20.746	23.2257	23.1969	22.9571	20.808	23.1266	3.44178	2.31853
TB	220	P37626	YHII	Uncharacterized protein YhiI	24.6883	25.5967	25.134	26.3809	26.352	26.364	25.1397	26.3656	2.02221	1.22595
TB	220	P37631	YHIN	Uncharacterized protein YhiN	24.0768	24.1263	23.9311	22.5316	22.492	22.633	24.0447	22.5522	4.49324	-1.49255
TB	220	P37634	RLMJ	Ribosomal RNA large subunit methyltransferase J	26.7718	26.6771	26.5829	25.3345	25.2506	25.442	26.6772	25.3423	4.1707	-1.3349
TB	220	P37636	MDTE	Multidrug resistance protein MdtE	17.463	17.9335	19.5742	19.2765	19.8033	20.3208	18.3236	19.8002	0.978309	1.47666
TB	220	P37637	MDTF	Multidrug resistance protein MdtF	21.0132	20.452	20.116	21.8513	21.8867	21.7793	20.5271	21.8391	2.11842	1.31204
TB	220	P37641	YHJC	Uncharacterized HTH-type transcriptional regulator YhjC	22.0624	21.8582	22.1779	21.1996	21.3231	21.3159	22.0329	21.2795	2.75224	-0.753335
TB	220	P37642	YHJD	Inner membrane protein YhjD	21.2181	21.1289	21.3771	21.5031	21.5033	21.5228	21.2413	21.5098	1.67438	0.268416
TB	220	P37643	YHJE	Inner membrane metabolite transport protein YhjE	17.9539	17.9606	18.6624	19.6065	19.5828	19.6866	18.1923	19.6253	2.42217	1.43298
TB	220	P37645	YHJG	Uncharacterized protein YhjG	20.5754	19.5632	20.6043	23.4719	23.0472	23.1659	20.2476	23.2283	2.91227	2.98069
TB	220	P37646	YHJH	Cyclic di-GMP phosphodiesterase YhjH	25.5516	25.6335	25.6127	25.5504	25.5785	25.5508	25.5992	25.5599	0.680198	-0.0393168
TB	220	P37647	KDGK	2-dehydro-3-deoxygluconokinase	27.2737	27.2424	27.3167	27.2611	27.2011	27.2052	27.2776	27.2225	0.888273	-0.0551688
TB	220	P37648	YHJJ	Protein YhjJ	26.3889	26.4705	26.2725	25.2924	25.345	25.2732	26.3773	25.3035	4.20454	-1.07379
TB	220	P37649	YHJK	Protein YhjK	24.5206	24.623	24.5494	23.5854	23.4492	23.6089	24.5643	23.5478	4.19465	-1.01652
TB	220	P37650	BCSC	Cellulose synthase operon protein C	19.7683	19.9248	19.9168	19.3693	19.9335	20.0479	19.87	19.7836	0.149089	-0.0863851
TB	220	P37652	BCSB	Cyclic di-GMP-binding protein	22.2906	22.6116	22.8938	21.2848	21.6447	22.0286	22.5987	21.6527	1.5723	-0.945962
TB	220	P37657	BCSE	Protein BcsE homolog	22.6355	22.3106	22.38	21.0657	19.7956	19.7369	22.4421	20.1994	2.13905	-2.24264
TB	220	P37659	BCSG	Protein BcsG homolog	21.8434	21.8316	21.7772	21.7187	21.1949	21.4952	21.8174	21.4696	1.06756	-0.3478
TB	220	P37661	EPTB	Phosphoethanolamine transferase EptB	22.7168	22.8046	22.7662	21.731	21.7691	21.8501	22.7625	21.7834	4.64323	-0.979114
TB	220	P37665	YIAD	Probable lipoprotein YiaD	28.3558	28.4461	28.2991	26.9406	26.9008	26.9407	28.367	26.9274	5.25223	-1.43963
TB	220	P37666	GHRB	Glyoxylate/hydroxypyruvate reductase B	27.5435	27.4806	27.7042	28.3857	28.4214	28.4581	27.5761	28.4217	3.57483	0.84562
TB	220	P37671	YIAJ	HTH-type transcriptional regulator YiaJ	23.842	23.4505	23.4	23.6649	23.6416	23.5315	23.5641	23.6127	0.121649	0.0485179
TB	220	P37685	ALDB	Aldehyde dehydrogenase B	18.7721	21.3227	21.1739	23.7349	23.5254	23.8687	20.4229	23.7097	1.77347	3.2868
TB	220	P37689	GPMI	2,3-bisphosphoglycerate-independent phosphoglycerate mutase	29.7383	29.7637	29.6399	30.0265	30.0181	30.011	29.714	30.0185	2.87944	0.304551
TB	220	P37690	ENVC	Murein hydrolase activator EnvC	23.9461	24.0088	23.7651	22.833	23.4195	23.3699	23.9067	23.2075	1.59209	-0.699249
TB	220	P37691	YIBQ	Uncharacterized protein YibQ	24.3594	24.4132	24.246	23.6755	23.7264	23.6763	24.3395	23.6928	3.61656	-0.646753
TB	220	P37692	RFAF	ADP-heptose--LPS heptosyltransferase 2	25.806	25.8212	25.7753	24.9978	25.1071	25.0065	25.8009	25.0372	4.46054	-0.7637
TB	220	P37744	RMLA1	Glucose-1-phosphate thymidylyltransferase 1	29.2156	29.2363	29.0865	28.6735	28.7337	28.7891	29.1794	28.7321	2.83112	-0.447345
TB	220	P37745	RMLC	dTDP-4-dehydrorhamnose 3,5-epimerase	27.3939	27.5183	27.3421	26.7241	26.6814	26.7329	27.4181	26.7128	3.68194	-0.705301
TB	220	P37746	RFBX	Putative O-antigen transporter	19.2756	18.789	19.3263	18.8158	17.4249	18.2372	19.1303	18.1593	1.04068	-0.970999
TB	220	P37747	GLF	UDP-galactopyranose mutase	28.0461	28.1097	27.9273	27.7881	27.7588	27.783	28.0277	27.7766	2.00859	-0.251106
TB	220	P37749	WBBI	Beta-1,6-galactofuranosyltransferase WbbI	28.2361	28.169	28.0867	27.7528	27.7263	27.775	28.164	27.7514	3.08824	-0.412576
TB	220	P37750	WBBJ	Putative lipopolysaccharide biosynthesis O-acetyl transferase WbbJ	26.2294	25.9072	26.1043	25.7214	25.4788	25.5124	26.0803	25.5709	1.87133	-0.509427
TB	220	P37751	WBBK	Putative glycosyltransferase WbbK	25.6899	25.4976	25.4699	25.5275	25.5837	25.5123	25.5525	25.5412	0.0538464	-0.0113277
TB	220	P37757	YDDE	Uncharacterized isomerase YddE	21.324	21.9386	21.3041	22.4556	22.4609	22.2034	21.5222	22.3733	1.71286	0.851038
TB	220	P37759	RMLB1	dTDP-glucose 4,6-dehydratase 1	28.6488	28.5447	28.416	27.7981	27.8168	27.7896	28.5365	27.8015	3.38587	-0.735023
TB	220	P37760	RMLD	dTDP-4-dehydrorhamnose reductase	27.6791	27.7968	27.6051	27.0751	27.087	27.1046	27.6937	27.0889	3.36518	-0.604804
TB	220	P37765	RLUB	Ribosomal large subunit pseudouridine synthase B	28.8576	28.8758	28.6623	27.2854	27.2157	27.3973	28.7986	27.2995	4.18835	-1.49908
TB	220	P37766	YDIF	Acetate CoA-transferase YdiF	18.1039	17.7203	18.0699	18.959	18.4123	19.4934	17.9647	18.9549	1.37843	0.990182
TB	220	P37767	YFHH	Uncharacterized HTH-type transcriptional regulator YfhH	23.0221	22.9253	22.9018	23.5665	23.5765	23.5346	22.9497	23.5592	4.01293	0.609505
TB	220	P37769	KDUD	2-dehydro-3-deoxy-D-gluconate 5-dehydrogenase	20.1735	19.0199	22.0121	21.8211	21.979	22.0434	20.4018	21.9478	0.819388	1.54596
TB	220	P37773	MPL	UDP-N-acetylmuramate--L-alanyl-gamma-D-glutamyl-meso-2,6-diaminoheptandioate ligase	28.7323	28.8145	28.6839	27.9432	27.9287	27.9214	28.7436	27.9311	4.51762	-0.812464
TB	220	P37774	YECC	L-cystine transport system ATP-binding protein YecC	23.8061	23.3726	23.6842	24.5061	24.5785	24.6084	23.621	24.5643	2.6855	0.943377
TB	220	P37794	CHBG	Chitooligosaccharide deacetylase ChbG	14.8499	19.6367	19.0359	21.3846	21.339	21.2429	17.8408	21.3222	1.08674	3.48134
TB	220	P37902	GLTI	Glutamate/aspartate periplasmic-binding protein	26.427	26.2454	26.5363	27.6126	27.5902	27.6925	26.4029	27.6318	3.77172	1.22888
TB	220	P37903	USPF	Universal stress protein F	25.5321	25.7246	25.8891	26.5882	26.4883	26.5981	25.7153	26.5582	2.82254	0.842946
TB	220	P37908	YFJD	UPF0053 inner membrane protein YfjD	24.2008	24.2329	24.1731	23.7847	23.652	23.6174	24.2022	23.6847	3.18388	-0.517525
TB	220	P38038	CYSJ	Sulfite reductase [NADPH] flavoprotein alpha-component	19.5814	19.7892	22.8087	22.8301	22.8416	22.8129	20.7264	22.8282	0.942695	2.10177
TB	220	P38051	MENF	Isochorismate synthase MenF	23.8408	24.2081	23.6571	22.8306	22.8255	22.8567	23.902	22.8376	2.55382	-1.06441
TB	220	P38097	YEGE	Probable diguanylate cyclase YegE	17.7283	18.0055	18.7482	21.5325	19.8007	20.8251	18.1607	20.7194	1.91644	2.55877
TB	220	P38105	RSPB	Starvation-sensing protein RspB	20.3659	17.6299	18.029	19.8185	19.2795	19.8699	18.675	19.656	0.488826	0.981019
TB	220	P38134	ETK	Tyrosine-protein kinase etk	20.2504	21.5841	20.4041	20.5663	20.1647	21.0953	20.7462	20.6088	0.0985104	-0.137447
TB	220	P38489	NFSB	Oxygen-insensitive NAD(P)H nitroreductase	29.1334	29.1647	29.1095	29.4261	29.369	29.4238	29.1358	29.4063	3.41262	0.270473
TB	220	P38506	XNI	Flap endonuclease Xni	21.9003	22.1688	21.9752	22.1575	21.645	22.1603	22.0147	21.9876	0.0492565	-0.027146
TB	220	P38521	YGGL	Uncharacterized protein YggL	22.4977	22.2919	22.6571	20.3363	21.2123	21.5231	22.4822	21.0239	1.7683	-1.45834
TB	220	P38684	TORR	TorCAD operon transcriptional regulatory protein TorR	20.7499	21.0217	20.9056	20.7851	20.7312	20.4652	20.8924	20.6605	0.852454	-0.231922
TB	220	P39099	DEGQ	Periplasmic pH-dependent serine endoprotease DegQ	26.5383	26.623	26.6292	27.1929	27.1989	27.2065	26.5968	27.1994	4.46468	0.602591
TB	220	P39160	UXUB	D-mannonate oxidoreductase	25.0893	25.0784	25.6309	24.8985	24.9096	25.0233	25.2662	24.9438	0.797872	-0.322401
TB	220	P39161	UXUR	Uxu operon transcriptional regulator	23.4089	23.4127	23.368	22.9016	22.7613	22.6383	23.3965	22.7671	2.9053	-0.629454
TB	220	P39165	YCHO	Uncharacterized protein YchO	20.9098	20.1182	20.722	19.9678	19.6451	21.0772	20.5833	20.23	0.288293	-0.353311
TB	220	P39172	ZNUA	High-affinity zinc uptake system protein ZnuA	27.3919	27.4157	27.3036	26.8557	26.8466	26.8232	27.3704	26.8418	3.92758	-0.528577
TB	220	P39173	YEAD	Putative glucose-6-phosphate 1-epimerase	27.4763	27.4271	27.7171	29.2326	29.1936	29.2029	27.5402	29.2097	4.29677	1.66955
TB	220	P39176	ERFK	Probable L,D-transpeptidase ErfK/SrfK	21.8193	23.2661	23.8942	24.4156	24.8279	24.8847	22.9932	24.7094	1.2741	1.71621
TB	220	P39177	USPG	Universal stress protein G	25.9037	25.8842	25.915	25.7383	25.6308	25.6997	25.901	25.6896	2.53061	-0.211378
TB	220	P39180	AG43	Antigen 43	30.7771	30.8686	30.848	26.6952	26.5617	26.6501	30.8312	26.6357	6.98752	-4.19552
TB	220	P39187	YTFJ	Uncharacterized protein YtfJ	21.1934	20.8389	21.1831	21.6063	21.8505	21.5515	21.0718	21.6694	1.80224	0.59764
TB	220	P39199	PRMB	50S ribosomal protein L3 glutamine methyltransferase	23.805	23.4179	23.7762	23.7109	23.9313	23.651	23.6664	23.7644	0.258592	0.0980358
TB	220	P39208	IDNK	Thermosensitive gluconokinase	19.1653	18.8433	17.8958	21.8682	21.6502	21.953	18.6348	21.8238	2.90773	3.189
TB	220	P39265	ALSB	D-allose-binding periplasmic protein	24.7426	25.1053	25.4995	24.5314	24.6679	24.7129	25.1158	24.6374	0.995884	-0.478371
TB	220	P39267	YJCZ	Uncharacterized protein YjcZ	23.9245	23.8218	24.0577	25.2404	25.2047	25.2642	23.9346	25.2364	4.29747	1.30179
TB	220	P39274	YJDJ	Uncharacterized protein YjdJ	21.1319	21.2947	21.1271	21.9581	22.3291	22.0232	21.1846	22.1035	2.71358	0.91891
TB	220	P39280	EPMB	L-lysine 2,3-aminomutase	24.7421	24.7873	24.4064	22.864	23.1806	23.1028	24.6453	23.0491	3.31788	-1.59612
TB	220	P39285	MSCM	Miniconductance mechanosensitive channel MscM	25.1094	25.2537	25.5789	26.191	26.1896	25.6386	25.314	26.0064	1.40062	0.692389
TB	220	P39286	RSGA	Putative ribosome biogenesis GTPase RsgA	26.852	26.8284	26.3731	26.008	25.9422	25.7134	26.6845	25.8879	1.94412	-0.796645
TB	220	P39288	QUEG	Epoxyqueuosine reductase	22.4506	22.4953	21.8737	18.0265	18.0262	19.7344	22.2732	18.5957	2.43555	-3.67747
TB	220	P39297	BSMA	Lipoprotein BsmA	21.1193	21.1339	21.0123	20.9866	21.0075	21.5201	21.0885	21.1714	0.176062	0.0829004
TB	220	P39298	YJFP	Esterase YjfP	21.8343	21.0058	21.9476	21.894	22.4389	22.5958	21.5959	22.3096	0.912426	0.713693
TB	220	P39300	ULAG	Probable L-ascorbate-6-phosphate lactonase UlaG	21.651	21.7833	21.6631	20.956	20.9534	21.0024	21.6992	20.9706	4.06522	-0.728563
TB	220	P39310	YTFB	Uncharacterized protein YtfB	22.9567	22.5011	22.8514	23.2523	23.2881	23.5796	22.7697	23.3733	1.60448	0.603565
TB	220	P39315	QOR2	Quinone oxidoreductase 2	23.5822	23.4946	23.6791	23.9956	23.9251	24.0425	23.5853	23.9877	2.50378	0.402433
TB	220	P39321	TAMB	Translocation and assembly module TamB	26.5414	26.5601	26.4238	26.205	26.1736	26.244	26.5084	26.2075	2.50517	-0.30086
TB	220	P39325	YTFQ	ABC transporter periplasmic-binding protein YtfQ	22.3517	22.8724	23.2089	25.3373	25.2102	25.3221	22.811	25.2899	3.21898	2.47885
TB	220	P39334	BDCR	HTH-type transcriptional repressor BdcR	21.6914	21.8318	21.3671	20.7668	20.9952	20.7719	21.6301	20.8446	2.12792	-0.785468
TB	220	P39337	YJGM	Uncharacterized N-acetyltransferase YjgM	24.5995	24.7496	24.6442	24.3694	24.1758	24.4186	24.6644	24.3213	1.78177	-0.343171
TB	220	P39342	YJGR	Uncharacterized protein YjgR	21.3365	22.1357	21.8939	23.5828	23.5339	23.5186	21.7887	23.5451	2.74947	1.75637
TB	220	P39343	IDNR	HTH-type transcriptional regulator IdnR	19.5088	17.7367	19.366	19.1457	19.2628	19.5516	18.8705	19.32	0.316643	0.449504
TB	220	P39346	IDND	L-idonate 5-dehydrogenase (NAD(P)(+))	17.844	17.0336	19.5135	21.9458	22.0579	21.8491	18.1304	21.9509	2.19056	3.82058
TB	220	P39353	YJHC	Uncharacterized oxidoreductase YjhC	22.8377	23.0117	23.2533	24.7848	24.7078	24.7765	23.0342	24.7564	3.82215	1.72213
TB	220	P39356	YJHU	Uncharacterized transcriptional regulator YjhU	26.8991	26.9566	26.9381	26.7087	26.2131	26.6084	26.9313	26.5101	1.29686	-0.421204
TB	220	P39358	YJHG	Uncharacterized protein YjhG	17.7153	17.5303	17.8104	21.6811	21.8583	21.4308	17.6853	21.6567	4.93154	3.9714
TB	220	P39359	YJHH	Uncharacterized lyase YjhH	19.531	18.8217	19.7845	21.7799	21.7835	21.8793	19.3791	21.8143	2.95861	2.43517
TB	220	P39367	YJHP	Uncharacterized protein YjhP	20.1969	18.473	19.96	19.2724	19.3005	18.277	19.5433	18.95	0.394035	-0.593326
TB	220	P39371	NANM	N-acetylneuraminate epimerase	18.6524	17.6961	19.5536	20.4753	20.2959	20.7119	18.634	20.4943	1.55802	1.86029
TB	220	P39377	IADA	Isoaspartyl dipeptidase	27.3854	27.3654	27.2794	26.5497	26.477	26.5813	27.3434	26.536	4.25315	-0.807415
TB	220	P39389	YJIR	Uncharacterized HTH-type transcriptional regulator YjiR	19.2521	21.1691	21.9996	22.2576	22.227	22.1777	20.8069	22.2207	0.803116	1.41385
TB	220	P39396	YJIY	Inner membrane protein YjiY	26.139	25.912	27.5844	28.0168	27.9539	28.1312	26.5451	28.034	1.32425	1.48884
TB	220	P39399	LGOR	Probable HTH-type transcriptional regulator LgoR	17.771	16.9426	18.0081	19.4448	18.7768	19.4898	17.5739	19.2371	1.86051	1.66324
TB	220	P39401	OPGB	Phosphoglycerol transferase I	25.0643	24.9899	25.1442	24.9115	24.8664	24.9259	25.0661	24.9013	1.57748	-0.16486
TB	220	P39405	FHUF	Ferric iron reductase protein FhuF	22.6584	22.815	21.8429	22.1317	20.9162	21.6089	22.4388	21.5522	0.891882	-0.886547
TB	220	P39406	RSMC	Ribosomal RNA small subunit methyltransferase C	28.4351	28.5261	28.3434	27.3944	27.3259	27.3968	28.4348	27.3724	4.29319	-1.06249
TB	220	P39407	YJJU	Uncharacterized protein YjjU	22.4843	22.2514	22.214	23.4937	23.3509	23.2838	22.3166	23.3761	3.26913	1.05956
TB	220	P39408	YJJV	Uncharacterized metal-dependent hydrolase YjjV	21.4523	21.629	21.8773	22.2053	22.5613	22.2203	21.6528	22.329	1.78874	0.676132
TB	220	P39410	YJJJ	Putative kinase YjjJ	22.9671	23.2494	23.1323	22.6031	22.6688	22.3722	23.1163	22.548	2.02216	-0.568225
TB	220	P39411	NCPP	Non-canonical purine NTP phosphatase	25.2759	25.2828	25.2695	24.8941	24.9002	24.9022	25.2761	24.8988	6.89773	-0.377242
TB	220	P39451	ADHP	Alcohol dehydrogenase, propanol-preferring	17.7288	19.5912	18.437	21.0367	20.7771	20.5555	18.5857	20.7897	1.76838	2.20408
TB	220	P39452	RIR3	Ribonucleoside-diphosphate reductase 2 subunit alpha	24.3341	24.2444	24.2609	24.0142	23.9074	23.9939	24.2798	23.9718	2.70481	-0.30799
TB	220	P39829	GARD	Galactarate dehydratase (L-threo-forming)	21.1008	21.3488	22.1262	22.3905	22.3713	22.5314	21.5253	22.4311	1.35281	0.905789
TB	220	P39830	YBAL	Inner membrane protein YbaL	26.0769	26.1016	26.1145	25.2318	25.2809	25.3409	26.0976	25.2845	4.77248	-0.813104
TB	220	P39831	YDFG	NADP-dependent 3-hydroxy acid dehydrogenase YdfG	28.1957	28.225	28.2943	29.1806	29.1161	29.1709	28.2383	29.1559	4.87808	0.917543
TB	220	P39835	GNTT	High-affinity gluconate transporter	24.0253	23.8056	23.9026	23.7891	23.7826	23.7226	23.9111	23.7648	1.02584	-0.146385
TB	220	P39836	YFEH	Uncharacterized protein YfeH	20.4966	20.4941	20.5649	20.5889	20.4813	20.4109	20.5185	20.4937	0.164868	-0.0248381
TB	220	P39838	RCSD	Phosphotransferase RcsD	25.8117	25.8206	25.7453	25.9457	25.8661	25.8147	25.7925	25.8755	0.858752	0.0829582
TB	220	P39874	YBEM	Putative hydrolase YbeM	20.0328	18.865	20.339	18.0911	19.6286	19.8612	19.7456	19.1936	0.316308	-0.551985
TB	220	P40120	OPGD	Glucans biosynthesis protein D	26.3512	26.2157	26.4948	26.7143	26.7579	26.7761	26.3539	26.7494	2.05875	0.395554
TB	220	P40710	NLPE	Lipoprotein NlpE	24.8011	25.2176	25.5032	25.3213	25.3344	25.4214	25.174	25.3591	0.376559	0.185095
TB	220	P40711	ARFB	Peptidyl-tRNA hydrolase ArfB	20.9531	21.2772	21.3124	20.4614	20.5125	19.4754	21.1809	20.1498	1.35255	-1.03112
TB	220	P40719	QSEC	Sensor protein QseC	21.8029	21.7615	21.6245	19.6265	18.9042	18.9004	21.7296	19.1437	3.32502	-2.58591
TB	220	P40874	MTOX	N-methyl-L-tryptophan oxidase	25.4052	25.1929	25.2294	25.6818	25.7532	25.6483	25.2758	25.6944	2.35084	0.418594
TB	220	P41036	NANT	Putative sialic acid transporter	20.1377	17.0361	18.8018	18.8767	19.131	19.2251	18.6586	19.0776	0.17579	0.419065
TB	220	P41052	MLTB	Membrane-bound lytic murein transglycosylase B	22.4882	22.4649	22.1106	21.9633	21.8909	22.0895	22.3546	21.9812	1.29365	-0.373354
TB	220	P41407	AZOR	FMN-dependent NADH-azoreductase	24.1232	24.1357	24.0678	25.0266	25.1841	25.2256	24.1089	25.1454	4.06794	1.03652
TB	220	P41409	RIHA	Pyrimidine-specific ribonucleoside hydrolase RihA	23.4482	23.3775	23.7593	22.8625	23.9418	23.8819	23.5283	23.562	0.0307583	0.0337276
TB	220	P42588	PAT	Putrescine aminotransferase	17.4662	19.5771	20.2775	20.0869	21.8173	22.0829	19.1069	21.329	0.991002	2.22212
TB	220	P42589	YGJH	tRNA-binding protein YgjH	23.5955	23.6941	23.728	22.3862	22.481	22.2806	23.6725	22.3826	4.28715	-1.2899
TB	220	P42593	FADH	2,4-dienoyl-CoA reductase [NADPH]	19.9752	20.9327	24.3922	25.2633	25.0783	25.2045	21.7667	25.182	1.19567	3.4153
TB	220	P42596	RLMG	Ribosomal RNA large subunit methyltransferase G	26.8684	26.8862	26.6537	24.6217	24.8758	24.728	26.8028	24.7418	4.40177	-2.06095
TB	220	P42597	YGJP	Uncharacterized protein YgjP	21.763	21.9972	21.8971	21.1384	21.1747	21.1141	21.8858	21.1424	3.34935	-0.743375
TB	220	P42599	YGJR	Uncharacterized oxidoreductase YgjR	23.1513	22.6855	23.1455	23.868	23.9386	23.9022	22.9941	23.903	2.36773	0.908846
TB	220	P42601	ALX	Inner membrane protein alx	18.3511	18.4042	18.1319	17.4489	17.9607	19.0868	18.2957	18.1655	0.0948237	-0.130268
TB	220	P42604	UXAA	Altronate dehydratase	22.711	22.6804	22.8088	21.5547	21.6029	21.6265	22.7334	21.5947	4.87282	-1.13874
TB	220	P42616	YQJC	Protein YqjC	24.0807	24.1109	23.7933	23.0092	23.2007	22.9459	23.9949	23.0519	2.75636	-0.943027
TB	220	P42620	YQJG	Glutathionyl-hydroquinone reductase YqjG	22.3899	22.937	22.7628	22.2829	22.7097	22.9041	22.6966	22.6322	0.0940371	-0.0643361
TB	220	P42624	YHAK	Pirin-like protein YhaK	19.5702	19.7027	19.0884	20.0262	19.1273	19.0166	19.4538	19.39	0.0596551	-0.0637423
TB	220	P42626	YHAM	UPF0597 protein YhaM	26.3918	26.4644	26.8367	25.512	25.4965	25.435	26.5643	25.4812	2.82535	-1.08315
TB	220	P42630	TDCG	L-serine dehydratase TdcG	19.9302	19.3176	19.0479	16.5114	19.1847	18.743	19.4319	18.1464	0.67258	-1.28555
TB	220	P42632	TDCE	PFL-like enzyme TdcE	25.4396	25.6253	25.1179	23.8171	23.8038	23.9908	25.3943	23.8706	3.16826	-1.52372
TB	220	P42641	OBG	GTPase ObgE/CgtA	28.1606	28.2061	27.9803	26.6089	26.5995	26.7208	28.1156	26.643	4.30774	-1.4726
TB	220	P42904	PTPB2	N-acetylgalactosamine-specific phosphotransferase enzyme IIB component 2	22.7029	22.5548	22.7092	23.1464	23.044	23.1659	22.6556	23.1188	2.73809	0.463147
TB	220	P43329	HRPA	ATP-dependent RNA helicase HrpA	28.1634	28.1968	28.0361	27.7526	27.7116	27.6931	28.1321	27.7191	2.86547	-0.413013
TB	220	P43337	NUDL	Uncharacterized Nudix hydrolase NudL	19.0224	18.5896	20.1378	20.9667	21.1417	19.7334	19.25	20.6139	1.00038	1.36398
TB	220	P43340	YCAK	Uncharacterized NAD(P)H oxidoreductase YcaK	18.6649	18.0116	17.6915	20.4958	20.7256	20.2617	18.1227	20.4943	2.7721	2.37167
TB	220	P43341	LPXH	UDP-2,3-diacylglucosamine hydrolase	23.7727	23.4772	23.1639	22.124	21.5938	22.1748	23.4713	21.9642	2.3822	-1.50709
TB	220	P43533	FLGN	Flagella synthesis protein FlgN	24.269	23.6135	24.0903	24.557	24.5506	24.6052	23.9909	24.5709	1.37845	0.580016
TB	220	P43671	PQIB	Paraquat-inducible protein B	26.28	26.2698	26.1612	25.6108	25.5314	25.7035	26.237	25.6152	3.23907	-0.621777
TB	220	P43672	UUP	ABC transporter ATP-binding protein uup	27.1846	27.2158	27.0565	26.0846	26.0625	26.1105	27.1523	26.0859	4.52061	-1.06639
TB	220	P43674	YCAL	Uncharacterized metalloprotease YcaL	19.3941	20.1651	18.9759	19.5176	19.3013	17.9817	19.5117	18.9336	0.414703	-0.578115
TB	220	P45395	KDSD	Arabinose 5-phosphate isomerase KdsD	25.626	25.5937	25.4494	26.0831	26.1761	26.0604	25.5564	26.1065	2.97675	0.550148
TB	220	P45424	YHCH	Uncharacterized protein YhcH	22.2985	22.2566	22.8333	23.0651	23.0342	23.0492	22.4628	23.0495	1.46497	0.586697
TB	220	P45425	NANK	N-acetylmannosamine kinase	22.9529	23.3361	23.4389	23.7883	23.7699	23.8568	23.2427	23.805	1.69753	0.562359
TB	220	P45464	LPOA	Penicillin-binding protein activator LpoA	28.2824	28.2492	28.1493	28.2204	28.1935	28.2138	28.227	28.2093	0.163298	-0.0177161
TB	220	P45468	YRAQ	UPF0718 protein YraQ	20.5391	20.1315	20.8869	20.9645	20.7797	19.3672	20.5192	20.3705	0.0968464	-0.14872
TB	220	P45469	YRAR	Uncharacterized protein YraR	22.8103	22.5491	22.5811	22.9821	22.8971	23.0348	22.6468	22.9713	1.62145	0.324451
TB	220	P45470	YHBO	Protein YhbO	19.1744	19.0477	20.029	19.7223	20.8002	20.2848	19.417	20.2691	0.908001	0.852081
TB	220	P45523	FKBA	FKBP-type peptidyl-prolyl cis-trans isomerase FkpA	29.4972	29.3148	29.3596	28.8453	28.9133	28.8561	29.3905	28.8716	3.04152	-0.518959
TB	220	P45524	YHET	Putative esterase YheT	22.6663	22.3017	21.9456	21.5596	22.0277	20.9873	22.3045	21.5249	0.999801	-0.779652
TB	220	P45527	YHBU	Uncharacterized protease YhbU	20.8321	21.6329	19.7617	19.2956	19.7046	20.9911	20.7422	19.9971	0.427472	-0.745136
TB	220	P45531	TUSC	Protein TusC	22.8084	23.0537	23.1101	22.7468	22.8602	22.6378	22.9907	22.7483	1.00965	-0.242462
TB	220	P45532	TUSD	Sulfurtransferase TusD	22.0518	22.1892	21.9875	20.8252	21.5526	21.6698	22.0762	21.3492	1.25993	-0.726996
TB	220	P45537	YHFK	Uncharacterized protein YhfK	19.0651	19.1849	21.0384	21.1511	21.2062	19.897	19.7628	20.7514	0.572281	0.988643
TB	220	P45544	FRLR	HTH-type transcriptional regulator FrlR	24.3516	24.306	23.7219	24.1428	24.0914	24.168	24.1265	24.1341	0.01228	0.00758425
TB	220	P45551	YHFY	Uncharacterized protein YhfY	19.9657	19.3254	19.7083	19.1555	19.18	17.4832	19.6665	18.6062	0.831009	-1.06025
TB	220	P45552	YHFZ	Uncharacterized protein YhfZ	24.1163	24.1261	24.0479	22.9155	23.4732	23.4683	24.0968	23.2857	1.91301	-0.811089
TB	220	P45568	DXR	1-deoxy-D-xylulose 5-phosphate reductoisomerase	25.8775	25.9606	25.8505	25.2053	25.2184	25.285	25.8962	25.2363	4.04684	-0.659948
TB	220	P45577	PROQ	RNA chaperone ProQ	29.1681	29.1703	29.0232	28.3569	28.3351	28.3415	29.1205	28.3445	4.02771	-0.776045
TB	220	P45578	LUXS	S-ribosylhomocysteine lyase	29.229	29.2444	29.1326	29.3982	29.4131	29.4645	29.202	29.4253	2.28354	0.223242
TB	220	P45748	TSAC	Threonylcarbamoyl-AMP synthase	27.0002	27.0632	26.949	26.0466	26.1226	26.1283	27.0041	26.0991	4.55177	-0.904989
TB	220	P45771	YRDD	Uncharacterized protein YrdD	23.8731	24.0186	23.8971	23.8374	23.8583	23.8832	23.9296	23.8596	0.677095	-0.0699654
TB	220	P45795	YRDB	Uncharacterized protein YrdB	22.7328	22.6797	22.6581	22.0022	22.0511	21.8302	22.6902	21.9612	3.30511	-0.728992
TB	220	P45799	NUDE	ADP compounds hydrolase NudE	26.2187	26.2267	26.3233	26.5574	26.4704	26.5708	26.2562	26.5329	2.41292	0.276655
TB	220	P45800	IGAA	Putative membrane protein IgaA homolog	25.1642	25.1928	25.1853	25.5389	25.4838	25.4986	25.1808	25.5071	4.21159	0.326351
TB	220	P45955	YBGF	Uncharacterized protein YbgF	25.1644	25.1151	24.9989	25.3297	25.3275	25.2567	25.0928	25.3046	1.74825	0.211799
TB	220	P46068	DSDC	HTH-type transcriptional regulator DsdC	22.5853	22.5935	21.7726	22.5006	22.5484	22.5765	22.3171	22.5419	0.340169	0.224724
TB	220	P46118	HEXR	HTH-type transcriptional regulator HexR	24.6207	24.5842	24.8141	25.3008	25.2021	25.31	24.673	25.271	2.78131	0.597985
TB	220	P46122	YAJI	Uncharacterized lipoprotein YajI	20.7899	21.6443	21.5059	21.1076	20.1861	21.2173	21.3134	20.837	0.493769	-0.476384
TB	220	P46125	YEDI	Inner membrane protein YedI	21.7323	21.8152	21.7439	24.4362	21.6042	21.6673	21.7638	22.5692	0.359378	0.80542
TB	220	P46130	YBHC	Putative acyl-CoA thioester hydrolase YbhC	27.9146	28.0165	27.8696	27.8102	27.7337	27.836	27.9336	27.7933	1.23825	-0.140292
TB	220	P46144	YEDJ	Uncharacterized protein YedJ	22.3862	22.2772	22.5156	23.2633	22.2241	22.5499	22.393	22.6791	0.382474	0.286086
TB	220	P46187	RSEC	Protein RseC	22.2272	22.1899	22.0998	21.9499	21.4772	21.6331	22.1723	21.6867	1.55203	-0.485564
TB	220	P46474	YHDP	Uncharacterized protein YhdP	24.4286	24.3512	24.1604	24.5897	24.2655	24.3921	24.3134	24.4158	0.343238	0.102397
TB	220	P46482	AAEA	p-hydroxybenzoic acid efflux pump subunit AaeA	20.8279	20.8337	20.1439	18.8528	18.4134	18.7072	20.6018	18.6578	2.7485	-1.94401
TB	220	P46837	YHGF	Protein YhgF	29.6049	29.6629	29.5359	29.091	29.0736	29.1325	29.6013	29.099	3.60828	-0.502244
TB	220	P46850	RTCB	RNA-splicing ligase RtcB	19.1587	20.9664	20.1506	19.9387	20.1403	18.7286	20.0919	19.6025	0.28928	-0.489375
TB	220	P46852	YHHW	Quercetin 2,3-dioxygenase	23.4453	23.1978	23.5867	24.0469	24.2078	24.1211	23.4099	24.1253	2.36423	0.715322
TB	220	P46853	YHHX	Uncharacterized oxidoreductase YhhX	26.3706	26.3201	26.5309	26.4035	26.2155	26.2773	26.4072	26.2988	0.572504	-0.108397
TB	220	P46859	GNTK	Thermoresistant gluconokinase	21.1442	19.8843	22.4365	17.842	18.7073	18.2623	21.155	18.2705	1.68411	-2.88448
TB	220	P46889	FTSK	DNA translocase FtsK	27.3519	27.3603	27.2301	26.7519	26.7184	26.6777	27.3141	26.716	3.65002	-0.598132
TB	220	P46890	YBAE	Uncharacterized protein YbaE	19.051	17.9498	20.6159	20.554	20.0752	20.3324	19.2056	20.3206	0.640316	1.11499
TB	220	P50456	MLC	Protein mlc	22.6682	22.1414	22.8028	22.1879	22.4831	22.1945	22.5375	22.2885	0.483162	-0.24898
TB	220	P50465	END8	Endonuclease 8	23.3849	23.5196	23.4534	23.0637	22.9058	22.9044	23.4526	22.958	2.77989	-0.494647
TB	220	P50466	AER	Aerotaxis receptor	26.5968	26.789	26.9019	27.3094	27.3529	27.4021	26.7626	27.3548	2.50614	0.592218
TB	220	P51020	HOA	4-hydroxy-2-oxovalerate aldolase	17.0687	18.6172	17.9868	18.6414	18.5587	19.2388	17.8909	18.813	0.860904	0.922078
TB	220	P51024	YAIL	Uncharacterized protein YaiL	22.9775	22.7595	22.9463	22.6832	22.724	22.5355	22.8944	22.6476	1.30043	-0.246861
TB	220	P51025	SFGH1	S-formylglutathione hydrolase FrmB	25.9848	25.9181	25.8004	25.4453	25.3501	25.565	25.9011	25.4535	2.25631	-0.447623
TB	220	P51981	AEEP	L-Ala-D/L-Glu epimerase	22.2919	21.8759	22.6024	22.7329	22.5684	22.8629	22.2567	22.7214	0.958217	0.464678
TB	220	P52006	NUDI	Nucleoside triphosphatase NudI	19.2498	20.099	19.9247	21.7976	19.735	17.841	19.7578	19.7912	0.0093755	0.033364
TB	220	P52007	YECM	Protein YecM	24.5899	24.6205	24.6717	24.7588	24.5865	24.7416	24.6274	24.6956	0.498967	0.0682615
TB	220	P52037	YGFF	Uncharacterized oxidoreductase YgfF	18.9199	18.9313	16.9193	21.3208	20.9066	20.7012	18.2568	20.9762	1.76443	2.7194
TB	220	P52060	YGGU	UPF0235 protein YggU	25.0115	25.4677	25.3885	24.5802	24.0866	24.9593	25.2892	24.5421	1.21393	-0.747169
TB	220	P52061	RDGB	dITP/XTP pyrophosphatase	25.9763	25.907	25.8885	25.7232	25.7676	25.703	25.9239	25.7313	2.37565	-0.192681
TB	220	P52062	YGGW	Oxygen-independent coproporphyrinogen-III oxidase-like protein YggW	24.6115	24.6036	24.3702	23.4384	23.7516	23.7759	24.5284	23.6553	2.53771	-0.873153
TB	220	P52067	FSR	Fosmidomycin resistance protein	22.1341	22.231	22.2644	22.6707	22.6255	22.6297	22.2099	22.642	3.31161	0.432096
TB	220	P52073	GLCE	Glycolate oxidase subunit GlcE	19.4793	20.0048	17.9009	19.636	18.5798	19.1395	19.1283	19.1184	0.0046206	-0.0099055
TB	220	P52086	COBC	Adenosylcobalamin/alpha-ribazole phosphatase	16.343	16.3082	16.2773	16.4746	18.5418	19.9988	16.3095	18.3384	0.927186	2.0289
TB	220	P52094	HISQ	Histidine transport system permease protein HisQ	17.7895	18.3818	17.1091	20.2378	20.1209	20.0614	17.7601	20.1401	2.51651	2.37993
TB	220	P52095	DCLZ	Lysine decarboxylase, constitutive	17.907	17.6516	18.2945	19.9581	19.8233	19.8783	17.951	19.8865	3.27289	1.9355
TB	220	P52096	YAER	Uncharacterized protein YaeR	18.0499	17.7144	18.4706	18.2055	17.7268	18.312	18.0783	18.0814	0.0036004	0.00311852
[truncated: 542 more rows]

## Sheet: S10G_Fig
Medium	RPM	Uniprot	ProteinName	proteinDescription	arcB_1	arcB_2	arcB_3	hflKC_acrB_1	hflKC_acrB_2	hflKC_acrB_3	Mean arcB	Mean hflKC_acrB	-log10 (p-value)	Log2 (Fold change)
TB	220	P0ABC3	HFLC	Modulator of FtsH protease HflC	28.0327	28.1914	28.2106	19.3046	15.0767	18.5702	28.1449	17.6505	0.238872	0.850654
TB	220	P0ABC7	HFLK	Modulator of FtsH protease HflK	29.2828	29.2778	29.3029	15.8325	16.2628	17.801	29.2878	16.6321	2.25134	-3.51835
TB	220	P00350	6PGD	6-phosphogluconate dehydrogenase, decarboxylating	31.1761	31.1662	31.1982	31.2373	31.2306	31.3157	31.1802	31.2612	2.83386	-0.250662
TB	220	P00363	FRDA	Fumarate reductase flavoprotein subunit	27.966	27.9826	28.0116	27.7385	27.7502	27.8146	27.9867	27.7678	2.50185	0.559852
TB	220	P00370	DHE4	NADP-specific glutamate dehydrogenase	27.7832	27.7119	27.6361	27.8893	27.883	27.9957	27.7104	27.9227	4.59422	1.86523
TB	220	P00393	DHNA	NADH dehydrogenase	29.834	29.8239	29.8156	29.9915	29.9344	30.0406	29.8245	29.9888	5.04671	-1.02635
TB	220	P00448	SODM	Superoxide dismutase [Mn]	28.2586	28.4977	28.4248	28.395	28.9347	28.2414	28.3937	28.5237	2.20478	1.30377
TB	220	P00452	RIR1	Ribonucleoside-diphosphate reductase 1 subunit alpha	28.82	28.9299	28.9118	28.7433	28.8375	28.8157	28.8872	28.7988	4.46811	-0.996504
TB	220	P00490	PHSM	Maltodextrin phosphorylase	32.9674	33.0079	32.9984	33.1003	33.0753	33.176	32.9912	33.1172	2.12445	0.272586
TB	220	P00509	AAT	Aspartate aminotransferase	29.1099	29.1902	29.2483	29.4111	29.3792	29.43	29.1828	29.4068	4.4044	0.836515
TB	220	P00547	KHSE	Homoserine kinase	27.0502	27.0122	27.1079	27.2204	27.2076	27.2506	27.0568	27.2262	0.333924	0.0262655
TB	220	P00550	PTM3C	PTS system mannitol-specific EIICBA component	27.7374	27.7767	27.7936	27.83	27.8715	27.8917	27.7692	27.8644	3.61548	0.355766
TB	220	P00561	AK1H	Bifunctional aspartokinase/homoserine dehydrogenase 1	29.2659	29.2079	29.256	29.485	29.4988	29.4605	29.2433	29.4814	1.27152	0.131704
TB	220	P00562	AK2H	Bifunctional aspartokinase/homoserine dehydrogenase 2	27.3475	27.3746	27.4195	27.4117	27.4212	27.3819	27.3806	27.4049	4.83177	-0.593119
TB	220	P00579	RPOD	RNA polymerase sigma factor RpoD	28.626	28.693	28.7107	28.553	28.616	28.7442	28.6765	28.6377	2.75633	-0.589101
TB	220	P00582	DPO1	DNA polymerase I	28.097	28.1063	28.1504	28.2589	28.293	28.2351	28.1179	28.2623	4.13292	-0.311094
TB	220	P00634	PPB	Alkaline phosphatase	23.6209	23.6	23.8842	23.5979	23.5383	23.5634	23.7017	23.5665	6.29315	1.76724
TB	220	P00698	LYSC	Lysozyme C	18.1882	18.3674	19.7629	18.4967	19.4605	18.2952	18.7728	18.7508	1.05268	-1.90978
TB	220	P00722	BGAL	Beta-galactosidase	24.2234	24.1275	24.1183	23.5135	23.5208	23.2731	24.1564	23.4358	0.446485	-0.14448
TB	220	P00803	LEP	Signal peptidase I	25.9076	25.9055	25.9532	25.8397	25.7661	25.7859	25.9221	25.7972	4.40732	-0.568475
TB	220	P00805	ASPG2	L-asparaginase 2	22.5344	22.721	22.5686	22.878	22.1161	22.5453	22.608	22.5131	0.617881	-0.326475
TB	220	P00811	AMPC	Beta-lactamase	24.2199	24.3466	24.3568	24.3942	24.4218	24.4238	24.3078	24.4133	2.54563	-0.593636
TB	220	P00861	DCDA	Diaminopimelate decarboxylase	22.3849	22.3427	22.2936	22.3284	22.3189	22.4753	22.3404	22.3742	0.857422	-0.166945
TB	220	P00864	CAPP	Phosphoenolpyruvate carboxylase	29.3795	29.4491	29.4683	29.8461	29.8821	29.9003	29.4323	29.8761	2.24557	0.561277
TB	220	P00887	AROH	Phospho-2-dehydro-3-deoxyheptonate aldolase, Trp-sensitive	25.8125	25.8677	25.9035	25.7746	25.8382	25.9274	25.8612	25.8467	3.23436	-0.473749
TB	220	P00888	AROF	Phospho-2-dehydro-3-deoxyheptonate aldolase, Tyr-sensitive	23.4527	23.7128	23.6313	23.8508	23.9421	23.916	23.5989	23.903	2.05926	-0.219116
TB	220	P00892	ILVG	Acetolactate synthase isozyme 2 large subunit	19.8115	16.8707	17.4308	17.7539	19.1511	19.5247	18.0377	18.8099	0.0688516	-0.143243
TB	220	P00893	ILVI	Acetolactate synthase isozyme 3 large subunit	24.3981	24.3001	24.1778	24.3538	24.429	24.4536	24.292	24.4121	0.618377	1.22742
TB	220	P00894	ILVH	Acetolactate synthase isozyme 3 small subunit	21.4072	21.4826	21.358	21.6772	21.7226	21.2511	21.4159	21.5503	2.50157	1.04025
TB	220	P00895	TRPE	Anthranilate synthase component 1	18.3471	15.4015	19.087	18.082	20.9723	17.3243	17.6118	18.7928	0.212889	0.637658
TB	220	P00903	PABA	Aminodeoxychorismate synthase component 2	22.3873	22.6227	22.479	22.454	22.4803	22.3945	22.4963	22.4429	2.69728	-0.768237
TB	220	P00909	TRPC	Tryptophan biosynthesis protein TrpCF	22.112	22.3232	22.2659	22.8223	22.7322	22.4474	22.2337	22.6673	1.13398	2.57316
TB	220	P00914	PHR	Deoxyribodipyrimidine photo-lyase	18.9039	20.6668	18.3302	22.122	22.2653	22.522	19.3003	22.3031	1.69227	3.38697
TB	220	P00926	SDHD	D-serine dehydratase	26.6405	26.6832	26.5521	26.4239	26.421	26.1894	26.6253	26.3447	3.16994	0.858282
TB	220	P00934	THRC	Threonine synthase	27.8364	27.855	27.8893	27.8963	28.0286	27.9811	27.8602	27.9686	0.839995	0.112766
TB	220	P00935	METB	Cystathionine gamma-synthase	24.2685	24.1763	24.2361	25.0179	24.999	25.1318	24.227	25.0496	3.53036	1.55644
TB	220	P00936	CYAA	Adenylate cyclase	23.6868	23.7575	23.8658	23.5339	23.8357	23.8669	23.77	23.7455	1.18517	-0.319607
TB	220	P00946	MANA	Mannose-6-phosphate isomerase	27.819	27.6229	27.8594	27.9401	27.8782	27.9299	27.7671	27.9161	1.55857	-0.280612
TB	220	P00954	SYW	Tryptophan--tRNA ligase	28.0101	28.0015	28.0101	28.0851	28.0548	28.2063	28.0072	28.1154	2.48964	-0.439252
TB	220	P00956	SYI	Isoleucine--tRNA ligase	29.8007	29.7914	29.8346	29.7375	29.7386	29.7792	29.8089	29.7518	4.83454	-0.388213
TB	220	P00957	SYA	Alanine--tRNA ligase	30.5898	30.5539	30.592	30.5917	30.5325	30.6644	30.5786	30.5962	2.81296	-0.420035
TB	220	P00959	SYM	Methionine--tRNA ligase	29.7275	29.736	29.7406	29.7448	29.7964	29.7214	29.7347	29.7542	4.72986	-0.611935
TB	220	P00960	SYGA	Glycine--tRNA ligase alpha subunit	28.387	28.3634	28.3949	28.268	28.2391	28.3493	28.3818	28.2855	3.26523	-0.621792
TB	220	P00961	SYGB	Glycine--tRNA ligase beta subunit	30.1625	30.1528	30.1675	30.085	30.0786	30.0997	30.1609	30.0877	5.68985	-0.533138
TB	220	P00962	SYQ	Glutamine--tRNA ligase	29.5099	29.4851	29.5178	29.3631	29.3379	29.3925	29.5043	29.3645	5.54512	-0.720546
TB	220	P00963	ASNA	Aspartate--ammonia ligase	26.3143	26.3781	26.3177	26.3897	26.3576	26.166	26.3367	26.3045	4.5745	-1.71207
TB	220	P00968	CARB	Carbamoyl-phosphate synthase large chain	27.1464	27.2049	27.2025	27.0932	27.0493	27.1181	27.1846	27.0869	5.19312	-0.959951
TB	220	P02358	RS6	30S ribosomal protein S6	31.3805	31.4363	31.4465	31.1681	31.2176	31.0328	31.4211	31.1395	3.67892	-0.941821
TB	220	P02359	RS7	30S ribosomal protein S7	31.6486	31.6403	31.6542	31.4466	31.5232	31.4435	31.6477	31.4711	4.66644	-0.951138
TB	220	P02413	RL15	50S ribosomal protein L15	32.1014	32.1459	32.1799	31.7424	31.6601	31.8371	32.1424	31.7465	4.00498	-1.1187
TB	220	P02662	CASA1	Alpha-S1-casein	19.3948	20.2131	20.0432	19.91	19.9283	19.0714	19.8837	19.6366	1.17757	-0.89196
TB	220	P02666	CASB	Beta-casein	18.4742	20.6029	20.7773	20.3587	20.2582	20.6623	19.9515	20.4264	0.599464	-0.463136
TB	220	P02768	ALBU	Serum albumin	19.2293	16.1709	17.324	17.7553	19.3055	19.279	17.5747	18.7799	0.0318185	0.0901966
TB	220	P02916	MALF	Maltose transport system permease protein MalF	28.3358	28.333	28.2724	28.4294	28.2983	28.3844	28.3137	28.3707	3.44332	0.624252
TB	220	P02918	PBPA	Penicillin-binding protein 1A	25.928	25.9014	25.9215	25.7057	25.632	25.7863	25.917	25.708	3.52847	-0.772545
TB	220	P02919	PBPB	Penicillin-binding protein 1B	26.5584	26.5289	26.4679	26.5855	26.4961	26.7035	26.5184	26.5951	2.469	-0.466073
TB	220	P02924	ARAF	L-arabinose-binding periplasmic protein	24.7313	24.633	24.491	23.6368	23.3672	23.8865	24.6184	23.6301	2.07218	2.30061
TB	220	P02925	RBSB	Ribose import binding protein RbsB	31.4465	31.4303	31.4427	31.4432	31.3135	31.5349	31.4398	31.4305	1.11187	-0.187951
TB	220	P02929	TONB	Protein TonB	25.5609	25.4799	25.5317	25.2275	25.2323	25.3049	25.5241	25.2549	1.7929	-0.304803
TB	220	P02930	TOLC	Outer membrane protein TolC	28.8446	28.8762	28.951	28.9389	28.8744	28.9773	28.8906	28.9302	3.12153	-0.334927
TB	220	P02931	OMPF	Outer membrane protein F	31.9279	31.9153	31.868	30.8598	30.5453	30.6726	31.9037	30.6925	3.35682	1.07451
TB	220	P02932	PHOE	Outer membrane pore protein E	17.6136	19.2683	17.6076	16.2272	19.7326	18.6043	18.1632	18.188	0.120105	0.521078
TB	220	P02942	MCP1	Methyl-accepting chemotaxis protein I	29.8884	29.837	29.8592	28.9459	28.6604	28.6389	29.8616	28.7484	0.35713	-0.104822
TB	220	P02943	LAMB	Maltoporin	27.5104	27.6937	28.0288	27.0292	26.8808	26.9714	27.7443	26.9604	1.51057	-0.258107
TB	220	P03004	DNAA	Chromosomal replication initiator protein DnaA	25.3367	25.2411	25.1804	24.6914	24.5925	24.8015	25.2527	24.6952	3.70594	-1.02358
TB	220	P03007	DPO3E	DNA polymerase III subunit epsilon	23.885	23.757	24.0679	24.0602	24.1939	23.6788	23.9033	23.9776	1.80025	-0.637957
TB	220	P03018	UVRD	DNA helicase II	26.6503	26.5621	26.604	26.6261	26.5469	26.5675	26.6055	26.5802	3.56674	-0.672996
TB	220	P03023	LACI	Lactose operon repressor	24.0664	24.0292	24.0452	24.2297	23.8092	24.1812	24.0469	24.0734	0.650422	-0.192328
TB	220	P03024	GALR	HTH-type transcriptional regulator GalR	24.0946	24.1047	24.0278	24.3545	24.2582	23.9352	24.0757	24.1826	1.41009	-0.457514
TB	220	P03030	LYSR	Transcriptional activator protein LysR	17.5285	19.3585	20.1528	19.2888	20.5627	17.8124	19.0133	19.2213	0.0971407	0.283983
TB	220	P03813	YGEA	Uncharacterized protein YgeA	23.8542	23.8341	23.5185	24.1392	24.379	24.3476	23.7356	24.2886	1.75435	1.06217
TB	220	P03817	MIOC	Protein MioC	26.9699	26.9927	27.0343	27.0307	27.0248	26.999	26.999	27.0182	3.72638	-0.300859
TB	220	P03819	KEFC	Glutathione-regulated potassium-efflux system protein KefC	20.7894	21.2346	21.4031	21.5716	22.6066	21.2046	21.1424	21.7943	0.440874	0.75319
TB	220	P03835	INSG	Transposase InsG for insertion sequence element IS4	21.4897	21.4089	21.5803	21.1991	21.4865	21.4487	21.493	21.3781	0.0326532	-0.0601164
TB	220	P03841	MALM	Maltose operon periplasmic protein	29.1149	29.4396	29.4148	29.033	29.2598	29.3195	29.3231	29.2041	1.14429	-0.349927
TB	220	P03959	KDPA	Potassium-transporting ATPase potassium-binding subunit	22.2927	22.343	22.4303	22.0332	22.1473	22.2148	22.3553	22.1318	0.0208844	0.00854301
TB	220	P03960	KDPB	Potassium-transporting ATPase ATP-binding subunit	24.399	24.3088	24.4216	23.9845	23.8224	24.4028	24.3765	24.0699	0.500854	-0.314461
TB	220	P03961	KDPC	Potassium-transporting ATPase KdpC subunit	18.4085	19.5328	20.6702	19.1975	19.3063	15.0831	19.5372	17.8623	0.41221	-1.61775
TB	220	P04036	DAPB	4-hydroxy-tetrahydrodipicolinate reductase	27.2764	27.226	27.2884	27.3941	27.4534	27.4715	27.2636	27.4397	1.38715	-0.184177
TB	220	P04079	GUAA	GMP synthase [glutamine-hydrolyzing]	28.95	29.0016	28.9604	29.0077	29.0613	28.949	28.9707	29.006	4.40814	-0.65527
TB	220	P04128	FIMA1	Type-1 fimbrial protein, A chain	21.7317	21.5597	21.6674	21.5723	21.4202	21.4115	21.6529	21.468	2.28093	0.84586
TB	220	P04335	FRSA	Esterase FrsA	26.6986	26.7187	26.6289	26.9265	26.9398	26.9814	26.6821	26.9492	2.12605	-0.222211
TB	220	P04391	OTC1	Ornithine carbamoyltransferase chain I	23.4351	23.7801	23.7284	23.6687	23.7794	23.6151	23.6478	23.6877	1.44763	1.23409
TB	220	P04395	3MG2	DNA-3-methyladenine glycosylase 2	20.5193	19.3413	19.8188	20.7787	20.845	20.9179	19.8931	20.8472	1.79446	0.723849
TB	220	P04425	GSHB	Glutathione synthetase	27.8936	27.9246	27.9112	28.1352	28.0688	28.111	27.9098	28.105	0.63337	-0.0782439
TB	220	P04693	TYRB	Aromatic-amino-acid aminotransferase	26.459	26.5083	26.5062	26.7332	26.7881	26.6084	26.4912	26.7099	0.661609	0.120769
TB	220	P04805	SYE	Glutamate--tRNA ligase	29.4365	29.468	29.5073	29.3005	29.2978	29.3599	29.4706	29.3194	5.12231	-0.747228
TB	220	P04816	LIVK	Leucine-specific-binding protein	23.0506	23.0098	23.1328	22.4643	22.0594	22.2635	23.0644	22.2624	2.15539	1.06349
TB	220	P04825	AMPN	Aminopeptidase N	29.0833	29.0848	29.0652	29.2356	29.3451	29.0957	29.0777	29.2254	2.43572	0.597998
TB	220	P04846	NLPA	Lipoprotein 28	24.8655	24.8433	24.8926	25.3583	25.5245	25.5531	24.8671	25.4786	4.86767	1.75655
TB	220	P04949	FLIC	Flagellin	33.9528	33.8434	33.7401	32.9911	32.7674	32.5722	33.8454	32.7769	2.52051	0.929893
TB	220	P04951	KDSB	3-deoxy-manno-octulosonate cytidylyltransferase	27.41	27.3931	27.4187	27.3298	27.3242	27.3987	27.4073	27.3509	4.691	-0.571077
TB	220	P04968	ILVA	L-threonine dehydratase biosynthetic IlvA	26.1178	26.1024	26.046	26.2129	26.3073	26.1479	26.0888	26.2227	1.64572	0.49744
TB	220	P04982	RBSD	D-ribose pyranase	24.9011	25.0844	25.3739	25.1235	25.1871	25.1882	25.1198	25.1662	2.07908	-0.534975
TB	220	P04983	RBSA	Ribose import ATP-binding protein RbsA	26.8663	26.8409	26.8554	26.8421	26.8371	26.9034	26.8542	26.8609	3.39515	-0.476831
TB	220	P04993	RECD	RecBCD enzyme subunit RecD	23.8698	23.8729	24.049	24.1881	24.0151	24.1754	23.9306	24.1262	0.215366	0.0485694
TB	220	P04994	EX7L	Exodeoxyribonuclease 7 large subunit	24.4135	24.7346	24.8022	25.0904	25.0004	25.1381	24.6501	25.0763	2.03589	-0.536083
TB	220	P04995	EX1	Exodeoxyribonuclease I	25.2696	25.3939	25.3208	25.1369	25.3007	25.284	25.3281	25.2405	0.186638	0.0497532
TB	220	P05020	PYRC	Dihydroorotase	26.9016	27.0607	26.9878	27.2131	27.0524	27.0752	26.9834	27.1136	0.256811	-0.0547752
TB	220	P05041	PABB	Aminodeoxychorismate synthase component 1	23.7448	23.666	23.4886	23.6991	24.079	23.7283	23.6331	23.8355	1.92872	-0.539557
TB	220	P05042	FUMC	Fumarate hydratase class II	26.8712	26.8452	26.8824	26.9542	26.8369	26.9943	26.8663	26.9285	5.9039	4.15815
TB	220	P05050	ALKB	Alpha-ketoglutarate-dependent dioxygenase AlkB	17.4581	17.5045	16.2823	18.274	17.495	17.5471	17.0817	17.7721	0.390321	-0.983051
TB	220	P05055	PNP	Polyribonucleotide nucleotidyltransferase	30.929	30.9467	30.928	30.8522	30.7807	30.7422	30.9345	30.7917	4.86786	-0.839321
TB	220	P05100	3MG1	DNA-3-methyladenine glycosylase 1	22.1996	22.532	22.3692	22.7246	22.8481	22.6957	22.367	22.7561	0.700909	0.0723877
TB	220	P05194	AROD	3-dehydroquinate dehydratase	25.4961	25.4678	25.205	25.7217	25.7683	25.7029	25.3896	25.7309	1.28755	0.648221
TB	220	P05458	PTRA	Protease 3	25.611	25.5621	25.5429	26.0685	26.0873	25.7746	25.572	25.9768	0.417495	-0.101597
TB	220	P05459	PDXB	Erythronate-4-phosphate dehydrogenase	28.0512	28.1281	28.0891	28.0574	28.0831	28.075	28.0894	28.0718	2.53263	-0.180584
TB	220	P05523	FPG	Formamidopyrimidine-DNA glycosylase	23.9656	23.9126	24.1071	23.9925	23.9151	24.1032	23.9951	24.0036	0.751702	-0.246055
TB	220	P05637	APAH	Bis(5'-nucleosyl)-tetraphosphatase [symmetrical]	22.9218	23.073	23.3015	23.2239	23.0027	23.1989	23.0988	23.1418	0.922533	0.205268
TB	220	P05704	MCP3	Methyl-accepting chemotaxis protein III	28.3251	28.305	28.3533	27.4074	26.9899	27.2051	28.3278	27.2008	3.82827	2.07439
TB	220	P05706	PTHA	Glucitol/sorbitol-specific phosphotransferase enzyme IIA component	29.151	29.2691	29.1995	28.8172	28.7372	28.5925	29.2065	28.7156	4.2524	1.5387
TB	220	P05707	SRLD	Sorbitol-6-phosphate 2-dehydrogenase	29.6318	29.6528	29.6886	29.2811	29.0686	29.187	29.6577	29.1789	3.65636	1.89156
TB	220	P05719	T1SK	Type-1 restriction enzyme EcoKI specificity protein	24.4065	24.5319	24.1359	23.8731	23.9261	23.9598	24.3581	23.9197	3.82133	-1.03176
TB	220	P05791	ILVD	Dihydroxy-acid dehydratase	26.0566	26.0195	26.0589	26.2264	26.1217	26.149	26.045	26.1657	2.76728	0.367006
TB	220	P05793	ILVC	Ketol-acid reductoisomerase	26.7412	26.7892	26.6958	26.6082	26.6915	26.27	26.7421	26.5232	0.0158621	0.0117251
TB	220	P05804	BGLR	Beta-glucuronidase	22.154	22.1444	21.8769	21.0778	21.268	20.7377	22.0584	21.0279	2.23122	-0.844112
TB	220	P05824	RECN	DNA repair protein RecN	21.0178	21.179	21.1846	20.3372	20.0459	19.3493	21.1271	19.9108	3.44697	-3.30578
TB	220	P05825	FEPA	Ferrienterobactin receptor	25.687	25.7758	25.779	24.9249	24.9321	24.9153	25.7473	24.9241	0.252162	-0.0547969
TB	220	P05827	ILVY	HTH-type transcriptional regulator IlvY	21.3039	21.4174	21.3286	21.0872	21.2997	20.9102	21.3499	21.099	2.03962	-0.842964
TB	220	P05852	TSAD	tRNA N6-adenosine threonylcarbamoyltransferase	26.0021	26.0816	25.9863	25.899	25.8279	25.916	26.0234	25.881	3.91338	-0.893718
TB	220	P06129	BTUB	Vitamin B12 transporter BtuB	27.3558	27.4048	27.4083	27.2163	27.1591	27.2067	27.3896	27.1941	3.83339	-0.540398
TB	220	P06136	FTSQ	Cell division protein FtsQ	22.7858	22.6612	22.7675	22.2484	22.5357	22.6307	22.7382	22.4716	0.678962	-0.402016
TB	220	P06149	DLD	D-lactate dehydrogenase	28.0066	27.9923	28.0491	28.1417	28.1273	28.0985	28.016	28.1225	3.56334	0.549598
TB	220	P06282	CDH	CDP-diacylglycerol pyrophosphatase	25.6592	25.8454	25.9454	25.6844	25.3417	25.2261	25.8166	25.4174	3.06388	-1.25993
TB	220	P06610	BTUE	Vitamin B12 transport periplasmic protein BtuE	24.4949	23.9945	24.4893	25.0711	24.738	24.6234	24.3262	24.8108	1.10685	0.793643
TB	220	P06611	BTUD	Vitamin B12 import ATP-binding protein BtuD	22.6884	22.4687	22.7344	23.2501	23.2252	22.9886	22.6305	23.1546	2.42413	0.667727
TB	220	P06612	TOP1	DNA topoisomerase 1	28.5544	28.5394	28.5523	28.4919	28.3818	28.4625	28.5487	28.4454	4.51159	-0.706795
TB	220	P06616	ERA	GTPase Era	25.4586	25.5088	25.4703	24.9943	25.3157	25.2523	25.4792	25.1874	2.10324	-0.98171
TB	220	P06709	BIRA	Bifunctional ligase/repressor BirA	23.3819	23.2994	23.3127	23.4134	23.4612	23.3401	23.3313	23.4049	1.3667	-0.699092
TB	220	P06710	DPO3X	DNA polymerase III subunit tau	26.6073	26.5784	26.6503	26.1564	26.6658	26.6495	26.612	26.4905	1.50017	-0.558428
TB	220	P06715	GSHR	Glutathione reductase	26.3128	26.4804	26.461	26.5724	26.6656	26.5497	26.4181	26.5959	0.479207	-0.203852
TB	220	P06720	AGAL	Alpha-galactosidase	21.3928	21.7645	21.2204	22.2992	22.3328	22.0819	21.4592	22.238	2.00268	2.69727
TB	220	P06721	METC	Cystathionine beta-lyase MetC	24.2855	23.9424	24.2068	24.3394	24.5128	24.4628	24.1449	24.4383	3.99276	1.73803
TB	220	P06722	MUTH	DNA mismatch repair protein MutH	21.5687	21.5616	21.5919	21.4621	21.3362	21.37	21.5741	21.3895	3.32747	-0.78046
TB	220	P06846	EBGR	HTH-type transcriptional regulator EbgR	22.2364	22.4166	22.3129	22.4687	22.367	22.0548	22.322	22.2968	1.73666	-0.663346
TB	220	P06864	BGA2	Evolved beta-galactosidase subunit alpha	21.2556	21.4652	23.6599	20.7198	20.7804	20.4643	22.1269	20.6548	2.04962	-0.476821
TB	220	P06959	ODP2	Dihydrolipoyllysine-residue acetyltransferase component of pyruvate dehydrogenase complex	31.4675	31.4514	31.4842	31.4093	31.3614	31.3652	31.4677	31.3787	3.99466	-0.593485
TB	220	P06960	OTC2	Ornithine carbamoyltransferase chain F	20.4397	20.7351	20.874	20.3345	20.6204	20.6848	20.6829	20.5466	2.57581	-1.02271
TB	220	P06961	CCA	Multifunctional CCA protein	24.5546	24.8731	24.2261	24.5709	24.9665	24.6535	24.5512	24.7303	0.592568	0.171173
TB	220	P06965	DICC	Repressor protein of division inhibition gene dicB	18.0771	17.4754	18.012	18.0261	18.2706	17.8323	17.8548	18.043	2.6929	-1.09174
TB	220	P06966	DICA	HTH-type transcriptional regulator DicA	22.181	22.1207	21.9597	21.6541	22.1646	22.2035	22.0871	22.0074	0.216187	-0.121619
TB	220	P06968	DUT	Deoxyuridine 5'-triphosphate nucleotidohydrolase	26.9129	26.9347	26.9154	26.7473	26.602	26.8753	26.921	26.7415	3.17917	-0.780671
TB	220	P06971	FHUA	Ferrichrome-iron receptor	28.4791	28.4409	28.4868	28.1683	28.1785	28.1622	28.469	28.1697	4.68835	-0.703964
TB	220	P06972	FHUB	Iron(3+)-hydroxamate import system permease protein FhuB	19.7674	20.0657	20.2837	20.4071	18.0027	19.6257	20.0389	19.3452	0.612019	-0.97716
TB	220	P06974	FLIM	Flagellar motor switch protein FliM	27.4018	27.5146	27.4729	26.5125	26.2891	26.0103	27.4631	26.2706	0.983867	-0.355894
TB	220	P06983	HEM3	Porphobilinogen deaminase	26.7824	26.761	26.8166	26.8499	26.9087	26.9035	26.7867	26.8874	2.56592	-0.396269
TB	220	P06986	HIS8	Histidinol-phosphate aminotransferase	25.8966	25.8828	25.902	26.2577	26.31	26.4844	25.8938	26.3507	0.823507	0.188203
TB	220	P06987	HIS7	Histidine biosynthesis bifunctional protein HisB	25.9155	26.0539	25.8198	26.2812	26.2922	26.3573	25.9297	26.3102	2.05281	0.607319
TB	220	P06988	HISX	Histidinol dehydrogenase	24.0661	23.9031	24.0132	24.3669	24.3558	24.4569	23.9941	24.3932	4.34986	0.733004
TB	220	P06989	HIS2	Histidine biosynthesis bifunctional protein HisIE	20.6765	18.0061	17.3815	18.8622	17.2249	17.2722	18.688	17.7865	0.142189	-0.542334
TB	220	P06992	RSMA	Ribosomal RNA small subunit methyltransferase A	25.7759	25.7976	25.7401	25.6802	25.6972	25.5031	25.7712	25.6268	3.49932	-0.815337
TB	220	P06993	MALT	HTH-type transcriptional regulator MalT	27.5722	27.6121	27.5509	27.4168	27.4586	27.5227	27.5784	27.466	0.780796	0.115829
TB	220	P06996	OMPC	Outer membrane protein C	33.8425	33.8259	33.9182	33.9656	33.8477	33.9653	33.8622	33.9262	2.75587	-0.360072
TB	220	P06999	PFKB	ATP-dependent 6-phosphofructokinase isozyme 2	26.0818	26.0212	26.065	26.9239	27.1207	27.2644	26.056	27.103	1.3311	0.439094
TB	220	P07000	PLDB	Lysophospholipase L2	23.0704	23.0139	23.0069	23.0803	23.3599	23.362	23.0304	23.2674	0.432203	0.195945
TB	220	P07001	PNTA	NAD(P) transhydrogenase subunit alpha	27.6702	27.6542	27.7151	27.6204	27.6855	27.704	27.6798	27.67	0.208674	0.0187499
TB	220	P07003	POXB	Pyruvate dehydrogenase [ubiquinone]	25.5517	25.4668	25.5366	27.255	27.4072	27.4103	25.5184	27.3575	5.4824	4.00985
TB	220	P07004	PROA	Gamma-glutamyl phosphate reductase	27.9711	28.0304	28.0196	28.0951	27.9102	28.1576	28.007	28.0543	0.854809	-0.204899
TB	220	P07012	RF2	Peptide chain release factor 2	29.7107	29.6715	29.7031	29.5697	29.5574	29.6517	29.6951	29.5929	3.6654	-0.603058
TB	220	P07013	PRIB	Primosomal replication protein n	23.9261	24.2595	24.1033	23.9851	24.0303	23.9161	24.0963	23.9772	2.76337	-0.864381
TB	220	P07014	SDHB	Succinate dehydrogenase iron-sulfur subunit	31.0422	30.9707	30.9809	31.0729	31.059	31.0968	30.9979	31.0762	6.77803	3.70963
TB	220	P07017	MCP2	Methyl-accepting chemotaxis protein II	31.2695	31.2394	31.2478	30.929	30.6271	30.7146	31.2523	30.7569	4.20854	1.6288
TB	220	P07018	MCP4	Methyl-accepting chemotaxis protein IV	27.1798	27.1675	27.2395	26.7633	26.4875	26.336	27.1956	26.5289	2.95185	1.30189
TB	220	P07021	YFIB	Putative lipoprotein YfiB	21.5729	21.1327	21.4328	20.6683	20.5084	20.7788	21.3794	20.6519	4.42436	-2.00155
TB	220	P07023	TYRA	T-protein	22.8645	23.5994	22.9097	23.004	23.4815	23.0167	23.1245	23.1674	0.963792	-0.478539
TB	220	P07024	USHA	Protein UshA	26.8209	26.8211	26.886	27.1635	27.11	27.253	26.8427	27.1755	2.72194	0.442628
TB	220	P07026	SDIA	Regulatory protein SdiA	21.8482	21.6516	21.9161	21.5041	21.9393	20.8978	21.8053	21.4471	1.18505	-0.903604
TB	220	P07102	PPA	Periplasmic AppA protein	19.234	19.8375	20.3255	21.2439	21.1716	21.2836	19.799	21.233	2.18566	1.84076
TB	220	P07109	HISP	Histidine transport ATP-binding protein HisP	22.3731	22.2913	22.3063	21.9069	22.4938	23.0494	22.3236	22.4834	2.10733	2.16082
TB	220	P07117	PUTP	Sodium/proline symporter	25.9801	25.9681	25.9487	25.0256	25.1246	24.6034	25.9657	24.9179	1.20705	0.445504
TB	220	P07118	SYV	Valine--tRNA ligase	30.0722	30.128	30.1308	29.9973	30.1687	30.0008	30.1103	30.0556	2.91994	-0.631098
TB	220	P07330	CHEB	Chemotaxis response regulator protein-glutamate methylesterase	26.5235	26.4253	26.4332	26.1253	25.8757	25.8122	26.4606	25.9377	3.20148	1.41213
TB	220	P07363	CHEA	Chemotaxis protein CheA	29.4678	29.5611	29.5735	28.8562	28.6893	28.6687	29.5342	28.7381	2.85712	0.759201
TB	220	P07364	CHER	Chemotaxis protein methyltransferase	24.5144	24.4471	24.4419	24.0828	23.673	23.5816	24.4678	23.7791	1.68332	0.989539
TB	220	P07395	SYFB	Phenylalanine--tRNA ligase beta subunit	30.592	30.5735	30.5962	30.5599	30.5125	30.5377	30.5872	30.5367	5.49479	-0.746616
TB	220	P07604	TYRR	Transcriptional regulatory protein TyrR	25.9605	25.8777	26.0629	26.0686	26.0758	25.9831	25.9671	26.0425	2.73791	-0.324298
TB	220	P07623	META	Homoserine O-succinyltransferase	23.7878	23.7176	23.6011	24.1946	24.3176	24.081	23.7021	24.1977	4.5641	2.82598
TB	220	P07639	AROB	3-dehydroquinate synthase	26.3613	26.3759	26.3473	26.4961	26.5628	26.4859	26.3615	26.5149	1.79359	-0.134398
TB	220	P07648	RECC	RecBCD enzyme subunit RecC	24.158	24.0236	24.1484	24.1158	24.0429	24.1852	24.11	24.1146	1.41646	-0.441635
TB	220	P07649	TRUA	tRNA pseudouridine synthase A	25.1071	25.1376	25.1513	24.9632	24.969	24.9708	25.132	24.9677	4.38096	-0.966103
TB	220	P07650	TYPH	Thymidine phosphorylase	28.6276	28.6502	28.6713	28.6948	28.6153	28.6411	28.6497	28.6504	4.86452	0.821592
TB	220	P07654	PSTA	Phosphate transport system permease protein PstA	16.9894	19.9597	18.4014	19.668	17.9729	18.985	18.4501	18.8753	0.0650474	-0.103239
TB	220	P07762	GLGB	1,4-alpha-glucan branching enzyme GlgB	25.9547	25.9981	25.9816	26.3781	26.4388	26.494	25.9781	26.4369	3.90128	1.5895
TB	220	P07813	SYL	Leucine--tRNA ligase	30.4413	30.4367	30.4772	30.3335	30.3381	30.4235	30.4518	30.365	4.45017	-0.643674
TB	220	P07821	FHUC	Iron(3+)-hydroxamate import ATP-binding protein FhuC	22.956	22.7621	22.6873	22.1615	22.7213	22.3905	22.8018	22.4244	2.5477	-1.21596
TB	220	P07822	FHUD	Iron(3+)-hydroxamate-binding protein FhuD	21.3424	20.0617	17.6569	21.2818	21.1061	18.4742	19.687	20.2874	0.733135	-1.45777
TB	220	P07862	DDLB	D-alanine--D-alanine ligase B	26.4158	26.3327	26.4337	26.5555	26.487	26.5912	26.394	26.5446	2.91091	-0.530435
TB	220	P07913	TDH	L-threonine 3-dehydrogenase	27.7398	27.7283	27.7537	27.8579	28.1158	27.8316	27.7406	27.9351	1.00585	-0.256119
TB	220	P08142	ILVB	Acetolactate synthase isozyme 1 large subunit	25.6279	25.618	25.574	25.2984	25.3909	25.1588	25.6066	25.2827	1.21404	-0.260949
TB	220	P08178	PUR5	Phosphoribosylformylglycinamidine cyclo-ligase	23.5644	23.437	23.2944	23.5742	23.2021	23.1185	23.4319	23.2983	0.882732	-0.5143
TB	220	P08179	PUR3	Phosphoribosylglycinamide formyltransferase	23.4371	23.7183	23.7377	23.5966	23.5414	23.7309	23.631	23.623	2.35485	-0.672231
TB	220	P08191	FIMH	Protein FimH	19.5548	19.328	17.9399	19.075	19.4641	19.0915	18.9409	19.2102	0.727143	0.700495
TB	220	P08192	FOLC	Bifunctional protein FolC	26.1011	26.2075	26.1051	25.8558	25.8934	25.7479	26.1379	25.8324	3.52631	-0.684809
TB	220	P08194	GLPT	Glycerol-3-phosphate transporter	26.8553	26.9846	26.8558	26.0144	26.0627	25.6081	26.8986	25.8951	0.975923	0.411906
TB	220	P08200	IDH	Isocitrate dehydrogenase [NADP]	32.1312	32.1484	32.1461	32.3708	32.3399	32.3036	32.1419	32.3381	6.74251	2.91236
TB	220	P08201	NIRB	Nitrite reductase (NADH) large subunit	19.7907	18.0698	20.892	19.9837	19.2338	20.7661	19.5842	19.9945	2.07007	-2.76569
TB	220	P08202	ARAA	L-arabinose isomerase	21.2858	20.9777	20.8539	21.1922	20.7644	21.6112	21.0391	21.1893	2.68273	2.79919
TB	220	P08204	ARAB	Ribulokinase	20.6763	20.176	20.5559	19.9732	19.9508	20.6644	20.4694	20.1961	0.195738	0.131243
TB	220	P08244	PYRF	Orotidine 5'-phosphate decarboxylase	26.211	26.4737	26.3777	26.2179	26.2998	26.0443	26.3541	26.1873	2.71878	-0.599051
TB	220	P08245	YCIH	Uncharacterized protein YciH	24.4754	24.5745	24.4031	24.3889	24.2612	24.3415	24.4843	24.3305	3.75041	-0.628
TB	220	P08312	SYFA	Phenylalanine--tRNA ligase alpha subunit	28.4361	28.4297	28.457	28.3676	28.3333	28.4358	28.4409	28.3789	4.47081	-0.71874
TB	220	P08331	CPDB	2',3'-cyclic-nucleotide 2'-phosphodiesterase/3'-nucleotidase	26.8945	26.865	26.8655	26.7445	26.7959	26.6771	26.875	26.7392	1.54864	0.3358
TB	220	P08337	MUTT	8-oxo-dGTP diphosphatase	21.8425	21.8665	22.0095	22.1611	22.3983	22.3673	21.9061	22.3089	3.26006	-1.04154
TB	220	P08368	CREB	Transcriptional regulatory protein CreB	21.229	21.1202	21.208	20.8571	22.1456	21.8168	21.1857	21.6065	0.0219284	0.0337537
TB	220	P08373	MURB	UDP-N-acetylenolpyruvoylglucosamine reductase	24.7648	24.8829	24.6937	24.8016	24.5552	24.855	24.7805	24.7372	1.99845	-0.700762
TB	220	P08390	USG	USG-1 protein	26.748	26.8223	26.8993	26.8226	26.5637	26.7921	26.8232	26.7262	2.83832	-0.656653
TB	220	P08394	RECB	RecBCD enzyme subunit RecB	22.8807	23.4573	23.0415	23.2403	23.4705	22.9526	23.1265	23.2211	0.913588	-0.339472
TB	220	P08395	SPPA	Protease 4	25.703	25.8502	25.8771	25.7856	25.6347	25.8382	25.8101	25.7528	2.91737	-0.509483
TB	220	P08400	PHOR	Phosphate regulon sensor protein PhoR	18.8052	19.4415	19.4286	18.7992	19.2563	18.9144	19.2251	18.99	0.0911507	0.115339
TB	220	P08506	DACC	D-alanyl-D-alanine carboxypeptidase DacC	26.1568	26.1268	26.0344	26.7735	26.8573	26.7785	26.106	26.8031	5.09814	1.08566
TB	220	P08622	DNAJ	Chaperone protein DnaJ	29.132	29.2057	29.1767	29.176	29.2287	29.229	29.1715	29.2112	3.8632	-0.546594
TB	220	P08660	AK3	Lysine-sensitive aspartokinase 3	26.5991	26.4916	26.6271	26.9763	27.0429	27.0538	26.5726	27.0243	0.315412	0.0494989
TB	220	P08839	PT1	Phosphoenolpyruvate-protein phosphotransferase	31.5313	31.5062	31.5309	31.7827	31.8638	31.8392	31.5228	31.8286	3.0032	-0.343249
TB	220	P08956	T1RK	Type I restriction enzyme EcoKI R protein	27.3482	27.26	27.348	26.7053	26.7851	26.7729	27.3188	26.7544	2.69229	-0.427649
TB	220	P08957	T1MK	Type I restriction enzyme EcoKI M protein	27.9344	27.6589	27.7068	27.4712	27.4949	27.7607	27.7667	27.5756	3.43771	-1.05309
TB	220	P08997	MASY	Malate synthase A	28.3935	28.3256	28.4188	28.946	28.9742	29.0833	28.3793	29.0012	4.60532	1.91758
TB	220	P09029	PURK	N5-carboxyaminoimidazole ribonucleotide synthase	18.7367	20.4682	20.3813	19.4768	20.87	21.0071	19.8621	20.4513	0.830019	-1.17507
TB	220	P09030	EX3	Exodeoxyribonuclease III	27.5025	27.5515	27.5221	27.572	27.66	27.4258	27.5254	27.5526	1.79047	-0.321268
TB	220	P09053	AVTA	Valine--pyruvate aminotransferase	26.3643	26.4939	26.6454	26.3988	26.4149	26.5533	26.5012	26.4557	2.11091	-0.436711
TB	220	P09099	XYLB	Xylulose kinase	22.5436	22.2649	22.5932	23.0654	23.1458	22.9399	22.4672	23.0504	2.63087	1.06036
TB	220	P09126	HEM4	Uroporphyrinogen-III synthase	24.6195	24.5002	24.5953	24.7516	24.7198	24.8072	24.5716	24.7595	0.835673	0.270435
TB	220	P09127	HEMX	Putative uroporphyrinogen-III C-methyltransferase	26.9316	26.9262	27.0075	27.047	27.0139	27.1542	26.9551	27.0717	0.841377	-0.578236
TB	220	P09147	GALE	UDP-glucose 4-epimerase	28.0189	27.9317	28.0048	27.5947	27.6439	27.5887	27.9852	27.6091	4.31184	0.829969
TB	220	P09148	GAL7	Galactose-1-phosphate uridylyltransferase	26.5547	26.5683	26.592	25.931	25.9695	25.8878	26.5717	25.9294	3.79809	0.883949
TB	220	P09151	LEU1	2-isopropylmalate synthase	21.6994	21.2663	21.3856	20.7946	21.5461	21.3266	21.4504	21.2224	0.580821	-0.293588
TB	220	P09155	RND	Ribonuclease D	24.6468	24.7333	24.6089	24.5187	24.4086	24.4808	24.663	24.4693	5.11726	-1.19456
TB	220	P09158	SPEE	Polyamine aminopropyltransferase	25.4919	25.478	25.3961	25.1678	25.3389	24.9374	25.4553	25.148	2.16966	-1.13134
TB	220	P09162	YJAA	Uncharacterized protein YjaA	18.6269	19.9933	18.1897	17.2731	18.8133	19.7692	18.9366	18.6186	0.306409	0.811952
TB	220	P09163	YJAB	Uncharacterized N-acetyltransferase YjaB	19.6674	19.2902	19.7352	17.8302	19.8091	18.8787	19.5642	18.8393	1.30549	-1.60267
TB	220	P09169	OMPT	Protease 7	30.0995	30.0078	30.0924	29.82	29.806	30.0068	30.0666	29.8776	2.58666	0.615245
TB	220	P09184	VSR	Very short patch repair protein	20.0782	19.683	19.2684	19.7795	19.8026	20.316	19.6765	19.966	0.532802	0.466401
TB	220	P09323	PTW3C	PTS system N-acetylglucosamine-specific EIICBA component	27.8073	27.7901	27.8376	27.239	27.1404	27.2599	27.8117	27.2131	0.111517	0.014382
TB	220	P09348	MOTA	Motility protein A	26.2536	26.2997	26.227	26.0123	25.9008	25.6675	26.2601	25.8602	2.07312	0.596168
TB	220	P09372	GRPE	Protein GrpE	29.649	29.6789	29.7336	29.6828	29.7765	29.7346	29.6872	29.7313	2.7805	-0.219224
TB	220	P09373	PFLB	Formate acetyltransferase 1	31.3564	31.3373	31.3538	31.5393	31.5896	31.6279	31.3492	31.5856	4.71204	-0.691734
TB	220	P09391	GLPG	Rhomboid protease GlpG	22.7571	22.6812	22.666	22.7465	22.2316	22.2409	22.7015	22.4063	1.70301	-0.724333
TB	220	P09394	GLPQ	Glycerophosphoryl diester phosphodiesterase	30.5935	30.5594	30.5754	29.79	29.6639	29.7315	30.5761	29.7284	3.18496	0.370485
TB	220	P09424	MTLD	Mannitol-1-phosphate 5-dehydrogenase	26.4953	26.6105	26.5296	26.8218	26.9598	26.7307	26.5451	26.8374	0.673876	0.205695
TB	220	P09546	PUTA	Bifunctional protein PutA	29.3001	29.2063	29.274	28.1687	28.1143	28.2474	29.2602	28.1768	3.91011	0.910794
TB	220	P09549	DEDD	Cell division protein DedD	24.8555	24.8956	24.8792	24.7347	24.7263	24.7899	24.8768	24.7503	2.83004	-0.335948
TB	220	P09551	ARGT	Lysine/arginine/ornithine-binding periplasmic protein	27.5819	27.5791	27.5824	27.6532	27.5577	27.5825	27.5811	27.5978	3.98616	4.22243
TB	220	P09831	GLTB	Glutamate synthase [NADPH] large chain	28.1097	28.1058	28.1425	28.6379	28.6285	28.6365	28.1193	28.6343	4.57147	0.625701
TB	220	P09832	GLTD	Glutamate synthase [NADPH] small chain	27.6081	27.5238	27.6056	28.1978	28.1394	28.2416	27.5792	28.193	4.29889	0.640813
TB	220	P09833	MODC	Molybdenum import ATP-binding protein ModC	23.452	23.4877	23.2543	23.0219	22.8197	22.9166	23.398	22.9194	0.549136	0.14319
TB	220	P09835	UHPB	Sensor protein UhpB	17.324	17.8669	18.3986	18.9418	20.0565	19.1937	17.8632	19.3974	1.0938	0.996707
TB	220	P09980	REP	ATP-dependent DNA helicase Rep	25.6407	25.6298	25.7	25.5661	25.4091	25.4976	25.6569	25.4909	0.117143	-0.114525
TB	220	P09996	YIDB	Uncharacterized protein YidB	18.986	19.6628	18.4736	19.2506	19.7098	19.4904	19.0408	19.4836	0.582309	-0.218721
TB	220	P0A698	UVRA	UvrABC system protein A	26.997	26.89	26.9609	27.1194	27.2453	27.1209	26.9493	27.1619	2.14044	-0.230213
TB	220	P0A6A0	UBIB	Probable protein kinase UbiB	23.5659	23.6632	23.6269	23.6226	23.4073	23.4845	23.6187	23.5048	1.77658	-0.381809
TB	220	P0A6A3	ACKA	Acetate kinase	29.8805	29.8937	29.8756	29.4985	29.4166	29.4389	29.8833	29.4513	5.81306	-2.20058
TB	220	P0A6A6	LEUC	3-isopropylmalate dehydratase large subunit	22.7603	22.8512	22.5416	23.2265	22.5138	23.1959	22.7177	22.9787	0.0223113	0.0202624
TB	220	P0A6A8	ACP	Acyl carrier protein	31.8416	31.8269	31.858	31.7697	31.6453	31.723	31.8422	31.7127	1.97476	-0.328054
TB	220	P0A6B4	ALR1	Alanine racemase, biosynthetic	26.1618	26.1686	26.2104	26.1959	26.1818	26.3271	26.1803	26.2349	3.13388	-0.503231
TB	220	P0A6B7	ISCS	Cysteine desulfurase IscS	30.7804	30.7987	30.7606	30.7211	30.6175	30.6691	30.7799	30.6692	2.23221	-0.191224
TB	220	P0A6C1	END4	Endonuclease 4	25.2939	25.3041	25.3288	25.5625	25.6608	25.5973	25.309	25.6069	0.251559	-0.0387713
TB	220	P0A6C5	ARGA	Amino-acid acetyltransferase	19.8929	20.4254	23.4861	23.5141	19.4275	20.3049	21.2681	21.0822	0.0162946	-0.0809917
TB	220	P0A6C8	ARGB	Acetylglutamate kinase	21.4053	20.8868	20.67	21.7651	21.0545	21.4786	20.9874	21.4327	0.953242	0.470942
TB	220	P0A6D0	ARGR	Arginine repressor	21.4721	21.3681	22.1658	21.4919	21.5149	21.7114	21.6687	21.5727	0.888491	-0.503442
TB	220	P0A6D3	AROA	3-phosphoshikimate 1-carboxyvinyltransferase	27.0785	27.0019	27.0735	27.4367	27.4038	27.4918	27.0513	27.4441	1.15399	0.199003
TB	220	P0A6D7	AROK	Shikimate kinase 1	28.5082	28.5641	28.5587	28.3503	28.4082	28.471	28.5437	28.4098	5.04896	-1.02062
TB	220	P0A6E1	AROL	Shikimate kinase 2	23.6575	23.5714	23.6524	23.4709	23.4377	23.3441	23.6271	23.4176	1.8366	-0.386237
TB	220	P0A6E4	ASSY	Argininosuccinate synthase	27.4438	27.2482	27.4454	27.6865	27.9178	27.9858	27.3791	27.8634	0.49487	-0.112492
TB	220	P0A6E6	ATPE	ATP synthase epsilon chain	27.0271	27.2086	26.9363	27.253	27.7551	26.6872	27.0573	27.2318	0.00544053	0.00887171
TB	220	P0A6F1	CARA	Carbamoyl-phosphate synthase small chain	25.049	25.0194	24.993	24.9728	24.8538	24.9168	25.0205	24.9144	3.98724	-0.922506
TB	220	P0A6F3	GLPK	Glycerol kinase	33.6461	33.5898	33.6485	33.4671	33.3881	33.4567	33.6281	33.4373	5.75487	1.5252
TB	220	P0A6F5	CH60	60 kDa chaperonin	33.4573	33.4327	33.5147	33.5719	33.5303	33.6537	33.4683	33.5853	0.388825	-0.0453936
TB	220	P0A6F9	CH10	10 kDa chaperonin	31.6253	31.568	31.6775	31.8212	31.7797	31.9257	31.6236	31.8422	0.558003	-0.111698
TB	220	P0A6G3	PNCC	Nicotinamide-nucleotide amidohydrolase PncC	25.953	25.9144	26.0368	26.038	25.9387	26.0658	25.9681	26.0142	1.38651	0.144316
TB	220	P0A6G7	CLPP	ATP-dependent Clp protease proteolytic subunit	28.9726	28.9382	28.9613	29.1571	29.2774	29.1422	28.9574	29.1922	0.86772	-0.111643
TB	220	P0A6H1	CLPX	ATP-dependent Clp protease ATP-binding subunit ClpX	28.6569	28.649	28.661	28.7287	28.7201	28.7785	28.6556	28.7424	2.88715	-0.443794
TB	220	P0A6H5	HSLU	ATP-dependent protease ATPase subunit HslU	30.2912	30.2408	30.2872	30.3051	30.2873	30.3735	30.2731	30.322	3.00255	-0.515894
TB	220	P0A6H8	CLSA	Cardiolipin synthase A	23.1283	23.0514	22.7187	23.4282	23.5218	23.359	22.9661	23.4363	0.8912	0.75635
TB	220	P0A6I0	KCY	Cytidylate kinase	27.5583	27.5308	27.5739	27.5353	27.3911	27.5555	27.5543	27.494	3.14059	-0.900523
TB	220	P0A6I3	COAA	Pantothenate kinase	24.4603	24.8422	24.4486	24.3385	24.5575	23.9932	24.5837	24.2964	0.361288	-0.245973
TB	220	P0A6I6	COAD	Phosphopantetheine adenylyltransferase	21.9804	22.1755	21.4249	21.9413	23.0483	21.2226	21.8602	22.0707	0.473403	-0.811755
TB	220	P0A6I9	COAE	Dephospho-CoA kinase	23.4922	23.5843	23.1434	23.5347	23.5432	23.7567	23.4066	23.6115	1.06427	-0.263123
TB	220	P0A6J3	CYSZ	Sulfate transporter CysZ	24.7629	24.832	24.8322	24.6688	24.761	24.719	24.809	24.7163	1.65533	-0.24567
TB	220	P0A6J5	DADA	D-amino acid dehydrogenase	29.5728	29.6127	29.6297	29.6994	29.6684	29.7556	29.6051	29.7078	5.14559	3.63588
TB	220	P0A6J8	DDLA	D-alanine--D-alanine ligase A	27.4938	27.5897	27.5435	27.554	27.4892	27.6124	27.5424	27.5518	3.10612	-0.561532
TB	220	P0A6K1	DAPF	Diaminopimelate epimerase	25.8409	25.8331	25.8563	25.8772	25.8068	25.9779	25.8434	25.8873	1.99092	-0.331964
TB	220	P0A6K3	DEF	Peptide deformylase	27.8379	27.7522	27.7717	27.7207	27.756	27.761	27.7873	27.7459	5.81575	-0.951213
TB	220	P0A6K6	DEOB	Phosphopentomutase	31.2661	31.2873	31.2683	31.5253	31.531	31.5579	31.2739	31.5381	3.01347	0.472298
TB	220	P0A6L0	DEOC	Deoxyribose-phosphate aldolase	29.9369	29.8616	29.9038	29.7543	29.729	29.8211	29.9008	29.7681	2.59994	0.259066
TB	220	P0A6L2	DAPA	4-hydroxy-tetrahydrodipicolinate synthase	27.8622	27.8049	27.7957	27.8708	27.7895	27.809	27.821	27.8231	0.408982	-0.0687358
TB	220	P0A6L4	NANA	N-acetylneuraminate lyase	24.8734	24.6587	24.8378	23.471	23.6288	23.4361	24.79	23.512	0.622626	0.129526
TB	220	P0A6L7	UXAB	Altronate oxidoreductase	21.4816	21.3634	21.6827	18.73	19.6131	18.5804	21.5092	18.9745	1.7674	-2.1702
TB	220	P0A6L9	HSCB	Co-chaperone protein HscB	23.1783	23.5976	23.1358	23.0347	22.7777	22.6171	23.3039	22.8098	2.33769	-0.827574
TB	220	P0A6M2	DSBB	Disulfide bond formation protein B	19.1279	21.1916	21.2646	18.0847	20.2683	20.3175	20.528	19.5568	0.011933	-0.0405388
TB	220	P0A6M4	DTD	D-aminoacyl-tRNA deacylase	24.8416	24.8284	24.9286	25.0942	25.155	25.0637	24.8662	25.1043	1.78828	0.265423
TB	220	P0A6M8	EFG	Elongation factor G	33.401	33.3677	33.4054	33.199	33.2628	33.2353	33.3914	33.2324	4.11971	-0.798185
TB	220	P0A6N4	EFP	Elongation factor P	28.8312	28.8291	28.8804	28.6231	28.5346	28.5477	28.8469	28.5685	4.83266	-0.977653
TB	220	P0A6N8	EFPL	Elongation factor P-like protein	28.7821	28.784	28.7708	28.619	28.4977	28.6274	28.779	28.5814	2.10907	-0.458607
TB	220	P0A6P1	EFTS	Elongation factor Ts	32.3654	32.4331	32.474	32.2631	32.2451	32.3566	32.4242	32.2882	4.56585	-0.884851
TB	220	P0A6P5	DER	GTPase Der	28.4778	28.4589	28.484	28.3904	28.3455	28.4954	28.4736	28.4104	4.15244	-1.01452
TB	220	P0A6P7	ENGB	Probable GTP-binding protein EngB	27.0894	27.1386	27.096	27.1712	27.1008	27.094	27.108	27.122	2.50683	-0.626474
TB	220	P0A6P9	ENO	Enolase	32.0614	32.1495	32.1178	32.1848	32.2785	32.2533	32.1096	32.2389	1.1477	0.0833206
TB	220	P0A6Q3	FABA	3-hydroxydecanoyl-[acyl-carrier-protein] dehydratase	30.976	30.9664	31.0329	30.683	30.6508	30.8421	30.9917	30.7253	3.3804	-0.646712
TB	220	P0A6Q6	FABZ	3-hydroxyacyl-[acyl-carrier-protein] dehydratase FabZ	28.3581	28.3344	28.3424	28.0512	28.0897	27.9595	28.345	28.0335	3.0805	-0.767167
TB	220	P0A6R0	FABH	3-oxoacyl-[acyl-carrier-protein] synthase 3	28.1674	28.0293	28.1213	28.0741	27.9999	28.1284	28.106	28.0675	4.11375	-0.721205
TB	220	P0A6R3	FIS	DNA-binding protein Fis	26.1311	26.046	26.0985	25.4476	25.3341	25.4935	26.0918	25.4251	5.4636	-2.10102
TB	220	P0A6S0	FLGH	Flagellar L-ring protein	29.213	29.1396	29.2259	28.6447	28.2713	28.4138	29.1929	28.4433	1.49195	0.350892
TB	220	P0A6S3	FLGI	Flagellar P-ring protein	26.2312	26.4584	26.4563	25.0571	24.4782	24.3556	26.382	24.6303	0.961103	-0.445833
TB	220	P0A6S5	FTSB	Cell division protein FtsB	23.2082	23.1464	22.4044	22.8017	22.6079	22.8521	22.9197	22.7539	1.97508	-0.551801
TB	220	P0A6S7	GPDA	Glycerol-3-phosphate dehydrogenase [NAD(P)+]	25.2735	25.2648	25.2973	25.0068	24.9214	24.9695	25.2785	24.9659	2.76159	-0.328422
TB	220	P0A6T1	G6PI	Glucose-6-phosphate isomerase	29.3	29.3547	29.3018	29.613	29.6957	29.5195	29.3189	29.6094	1.99868	0.244673
TB	220	P0A6T3	GAL1	Galactokinase	28.5555	28.5365	28.5618	27.9277	27.8968	27.9011	28.5513	27.9085	7.41947	1.46209
TB	220	P0A6T5	GCH1	GTP cyclohydrolase 1	27.9699	27.974	27.9521	28.2143	28.2893	28.3137	27.9653	28.2724	2.67918	0.453646
TB	220	P0A6T9	GCSH	Glycine cleavage system H protein	27.3704	28.3357	28.4082	27.4275	28.4368	28.7009	28.0381	28.1884	1.91284	2.46055
TB	220	P0A6U3	MNMG	tRNA uridine 5-carboxymethylaminomethyl modification enzyme MnmG	27.6435	27.6984	27.6866	27.434	27.232	27.2576	27.6761	27.3079	4.34486	-1.39639
TB	220	P0A6U5	RSMG	Ribosomal RNA small subunit methyltransferase G	25.2573	25.0991	25.3039	25.1223	25.1374	25.1508	25.2201	25.1368	4.87583	-1.45755
TB	220	P0A6U8	GLGA	Glycogen synthase	26.2956	26.3231	26.2982	26.7963	26.742	26.8386	26.3056	26.7923	2.59486	1.168
TB	220	P0A6V1	GLGC	Glucose-1-phosphate adenylyltransferase	25.8572	25.8949	25.8018	26.3598	26.3661	26.371	25.8513	26.3656	3.02124	1.14982
TB	220	P0A6V5	GLPE	Thiosulfate sulfurtransferase GlpE	23.3781	23.4869	23.4441	23.5391	23.5418	23.5899	23.4364	23.5569	0.518059	-0.161077
TB	220	P0A6V8	GLK	Glucokinase	28.098	28.0302	28.0645	28.0371	28.0156	28.035	28.0642	28.0292	2.34702	0.352561
TB	220	P0A6W0	GLSA2	Glutaminase 2	24.0528	24.1292	24.1388	23.642	23.8544	23.9136	24.1069	23.8033	2.875	-0.834215
TB	220	P0A6W3	MRAY	Phospho-N-acetylmuramoyl-pentapeptide-transferase	22.993	22.9671	23.0719	22.9754	22.9489	22.892	23.0107	22.9388	3.58855	-0.462751
TB	220	P0A6W5	GREA	Transcription elongation factor GreA	28.0717	28.0467	28.1269	27.8358	27.8032	27.8948	28.0818	27.8446	5.49219	-1.00267
TB	220	P0A6W9	GSH1	Glutamate--cysteine ligase	27.3074	27.3906	27.4044	27.5272	27.4959	27.5909	27.3675	27.538	1.59951	-0.139256
TB	220	P0A6X1	HEM1	Glutamyl-tRNA reductase	22.7711	22.8864	21.3728	22.6566	22.7788	22.4926	22.3434	22.6426	0.0516914	-0.0164967
TB	220	P0A6X3	HFQ	RNA-binding protein Hfq	27.9565	28.1681	28.0298	28.1479	28.5506	27.4338	28.0515	28.0441	0.660592	-0.519393
TB	220	P0A6X7	IHFA	Integration host factor subunit alpha	28.6572	28.6511	28.7135	28.9984	28.9608	29.155	28.6739	29.0381	0.660242	0.146702
TB	220	P0A6Y1	IHFB	Integration host factor subunit beta	26.0851	26.3956	26.2519	26.3171	26.8722	26.1637	26.2442	26.451	0.0724709	0.0537885
TB	220	P0A6Y5	HSLO	33 kDa chaperonin	27.2471	27.1891	27.298	27.2977	27.1807	27.3652	27.2447	27.2812	3.29424	-0.746132
TB	220	P0A6Y8	DNAK	Chaperone protein DnaK	32.7046	32.7397	32.7908	32.8559	32.8291	32.883	32.745	32.856	2.56194	-0.131555
TB	220	P0A6Z1	HSCA	Chaperone protein HscA	28.4286	28.545	28.5371	28.2225	28.406	28.2806	28.5036	28.303	1.7791	-0.532277
TB	220	P0A6Z3	HTPG	Chaperone protein HtpG	30.8231	30.7759	30.8139	30.7602	30.7426	30.7497	30.8043	30.7508	2.26682	-0.206753
TB	220	P0A6Z6	NIKR	Nickel-responsive regulator	23.0823	23.0983	23.0898	23.3268	23.5026	23.1273	23.0901	23.3189	0.360609	0.343562
TB	220	P0A705	IF2	Translation initiation factor IF-2	30.7484	30.7866	30.7955	30.5686	30.5963	30.5301	30.7768	30.565	5.33153	-0.930639
TB	220	P0A707	IF3	Translation initiation factor IF-3	29.5596	29.6152	29.5714	29.4535	29.5352	29.3632	29.5821	29.4506	2.32707	-0.721053
TB	220	P0A715	KDSA	2-dehydro-3-deoxyphosphooctonate aldolase	29.0016	29.0363	29.0739	29.1623	29.2571	29.26	29.0373	29.2265	1.11728	0.0844765
TB	220	P0A717	KPRS	Ribose-phosphate pyrophosphokinase	29.2712	29.3272	29.3104	29.2075	29.1968	29.0437	29.303	29.1494	3.31291	-0.697987
TB	220	P0A720	KTHY	Thymidylate kinase	23.7831	23.7784	23.7627	23.6918	23.6913	23.6532	23.7747	23.6788	3.02988	-0.666037
TB	220	P0A722	LPXA	Acyl-[acyl-carrier-protein]--UDP-N-acetylglucosamine O-acyltransferase	26.7084	26.6836	26.6573	26.7092	26.7267	26.8003	26.6831	26.7454	2.73478	-0.349517
TB	220	P0A725	LPXC	UDP-3-O-[3-hydroxymyristoyl] N-acetylglucosamine deacetylase	25.9461	25.8549	25.9118	26.2083	26.2288	26.3054	25.9043	26.2475	2.42524	-0.216536
TB	220	P0A729	YCEF	Maf-like protein YceF	23.7814	23.8687	23.7573	23.8113	24.2184	23.8631	23.8024	23.9643	1.77934	1.19481
TB	220	P0A731	MGSA	Methylglyoxal synthase	23.8089	24.0829	24.0251	23.6206	23.6932	23.5938	23.9723	23.6358	2.54367	0.310307
TB	220	P0A734	MINE	Cell division topological specificity factor	25.9108	25.8188	25.9034	26.0978	26.2782	25.928	25.8777	26.1013	0.0901754	-0.0373065
TB	220	P0A738	MOAC	Cyclic pyranopterin monophosphate synthase accessory protein	27.3376	27.3153	27.3328	27.3584	27.3458	27.3884	27.3285	27.3642	1.47907	0.193747
TB	220	P0A742	MSCL	Large-conductance mechanosensitive channel	19.3831	18.0629	19.0852	19.43	18.8249	19.8312	18.8437	19.362	0.540846	0.749264
TB	220	P0A744	MSRA	Peptide methionine sulfoxide reductase MsrA	25.4652	25.487	25.6264	26.1606	26.2499	26.4419	25.5262	26.2842	2.94944	0.937167
TB	220	P0A746	MSRB	Peptide methionine sulfoxide reductase MsrB	28.4704	28.4429	28.449	28.5314	28.5944	28.6243	28.4541	28.5834	4.92538	1.96373
TB	220	P0A749	MURA	UDP-N-acetylglucosamine 1-carboxyvinyltransferase	28.669	28.7236	28.704	28.5518	28.5655	28.5121	28.6989	28.5431	5.82652	-0.747341
TB	220	P0A756	KEFG	Glutathione-regulated potassium-efflux system ancillary protein KefG	22.3901	22.9631	22.778	22.7147	23.0238	22.4022	22.7104	22.7135	1.3155	2.30735
TB	220	P0A759	NAGB	Glucosamine-6-phosphate deaminase	27.3133	27.1864	27.2434	27.2738	27.4192	27.2898	27.2477	27.3276	0.664956	0.114318
TB	220	P0A761	NANE	Putative N-acetylmannosamine-6-phosphate 2-epimerase	24.847	24.9216	24.9706	24.3693	24.524	24.3379	24.913	24.4104	2.12965	0.573799
TB	220	P0A763	NDK	Nucleoside diphosphate kinase	29.7846	29.7268	29.7527	29.4493	29.5472	29.3363	29.7547	29.4443	4.13269	1.18072
TB	220	P0A776	RPPH	RNA pyrophosphohydrolase	24.687	24.6687	24.6765	24.3003	24.4495	24.561	24.6774	24.4369	1.63923	-0.336528
TB	220	P0A780	NUSB	N utilization substance protein B	22.6952	22.5631	22.4404	22.1822	22.3469	22.2373	22.5662	22.2555	3.42193	-1.17757
TB	220	P0A784	ORN	Oligoribonuclease	24.8258	25.1098	25.0831	24.9005	24.9497	24.409	25.0062	24.753	1.06435	-0.485158
TB	220	P0A786	PYRB	Aspartate carbamoyltransferase catalytic chain	24.8744	24.909	24.9312	25.0964	24.9785	24.8876	24.9049	24.9875	2.15054	-0.541282
TB	220	P0A790	PAND	Aspartate 1-decarboxylase	26.6103	26.6188	26.7057	26.7366	26.8054	26.4884	26.645	26.6768	1.91388	-0.531546
TB	220	P0A794	PDXJ	Pyridoxine 5'-phosphate synthase	27.0665	28.1468	28.2125	27.2462	27.3921	27.1989	27.8086	27.2791	0.434023	0.114072
TB	220	P0A796	PFKA	ATP-dependent 6-phosphofructokinase isozyme 1	28.6946	28.7604	28.7273	28.8863	29.0155	28.8703	28.7274	28.9241	1.36869	0.140418
TB	220	P0A799	PGK	Phosphoglycerate kinase	33.2406	33.1863	33.2286	33.5189	33.5423	33.6359	33.2185	33.5657	0.650705	-0.152248
TB	220	P0A7A2	GPMB	Probable phosphoglycerate mutase GpmB	26.497	26.5199	26.328	26.3537	26.4419	26.2219	26.4483	26.3392	2.10417	-0.802074
TB	220	P0A7A5	PIMT	Protein-L-isoaspartate O-methyltransferase	24.905	24.8495	24.8968	25.0454	25.1093	25.0668	24.8838	25.0739	0.783392	-0.146025
TB	220	P0A7A7	PLSB	Glycerol-3-phosphate acyltransferase	26.9059	26.8786	26.8753	26.8083	26.9193	26.7567	26.8866	26.8281	2.90679	-0.700073
TB	220	P0A7A9	IPYR	Inorganic pyrophosphatase	29.7538	29.73	29.792	29.7257	29.6247	29.6919	29.7586	29.6807	2.72427	-0.44142
TB	220	P0A7B1	PPK	Polyphosphate kinase	26.146	25.8913	26.1031	26.4126	26.2971	26.4871	26.0468	26.399	1.35839	0.216784
TB	220	P0A7B3	NADK	NAD kinase	23.0011	22.8093	22.9949	23.0283	22.9921	23.0557	22.9351	23.0254	1.4114	0.564342
TB	220	P0A7B5	PROB	Glutamate 5-kinase	27.1017	27.1222	27.1563	27.1138	27.073	27.1463	27.1267	27.111	3.18683	-0.44252
TB	220	P0A7B8	HSLV	ATP-dependent protease subunit HslV	26.106	26.4124	26.4832	26.0646	26.3648	26.5888	26.3339	26.3394	0.859399	-0.365403
TB	220	P0A7C2	LEXA	LexA repressor	25.9721	26.1411	26.079	26.0587	26.1963	26.0776	26.0641	26.1109	2.11091	-0.37741
TB	220	P0A7C6	PEPE	Peptidase E	24.8515	24.823	24.7757	24.2505	24.2823	24.4066	24.8167	24.3131	1.17412	0.267039
TB	220	P0A7D1	PTH	Peptidyl-tRNA hydrolase	26.9517	26.8811	26.9224	26.7336	26.6386	26.7857	26.9184	26.7193	3.47799	-0.763746
TB	220	P0A7D4	PURA	Adenylosuccinate synthetase	29.9378	30.0994	30.0698	29.7579	29.7747	29.767	30.0357	29.7665	2.5787	-0.417804
TB	220	P0A7D7	PUR7	Phosphoribosylaminoimidazole-succinocarboxamide synthase	26.8087	26.7817	26.8271	26.99	26.9489	27.037	26.8058	26.9919	0.961109	-0.0715981
TB	220	P0A7E1	PYRD	Dihydroorotate dehydrogenase (quinone)	25.2718	25.2169	25.176	25.0496	24.7786	24.9816	25.2216	24.9366	2.95143	-1.18101
TB	220	P0A7E3	PYRE	Orotate phosphoribosyltransferase	21.1316	21.2284	21.3478	20.5471	20.5057	20.5771	21.2359	20.5433	2.50201	-2.22066
TB	220	P0A7E5	PYRG	CTP synthase	30.0725	30.1476	30.1483	29.9385	29.8459	29.8677	30.1228	29.884	5.09034	-1.05758
TB	220	P0A7E9	PYRH	Uridylate kinase	26.729	26.5668	26.7096	26.6783	26.697	26.6329	26.6685	26.6694	5.11458	-0.756806
TB	220	P0A7F3	PYRI	Aspartate carbamoyltransferase regulatory chain	24.0338	24.0509	24.1826	24.3853	24.1584	24.3731	24.0891	24.3056	1.35539	-0.323062
TB	220	P0A7F6	SPED	S-adenosylmethionine decarboxylase proenzyme	24.8953	25.0432	24.9635	24.6508	25.0136	24.1881	24.9673	24.6175	1.66405	-1.30316
TB	220	P0A7F9	QUEA	S-adenosylmethionine:tRNA ribosyltransferase-isomerase	26.0424	26.1876	26.1784	25.6411	26.0319	26.052	26.1362	25.9083	3.2217	-1.33314
TB	220	P0A7G2	RBFA	Ribosome-binding factor A	27.3067	27.2916	27.3006	27.1163	27.1221	27.0692	27.2996	27.1026	5.08226	-0.848128
TB	220	P0A7G6	RECA	Protein RecA	29.6668	29.7169	29.7957	29.6412	29.6667	29.7416	29.7265	29.6831	1.57928	-0.294756
TB	220	P0A7H0	RECF	DNA replication and repair protein RecF	22.528	22.431	22.684	22.9982	23.0272	23.0879	22.5477	23.0378	0.270684	0.232267
TB	220	P0A7H3	RECO	DNA repair protein RecO	19.4895	17.6007	19.8225	19.5493	20.2503	18.7795	18.9709	19.5264	0.00569047	0.0125319
TB	220	P0A7H6	RECR	Recombination protein RecR	24.9614	25.0529	24.9713	24.889	25.0991	24.7112	24.9952	24.8998	1.9795	-0.715087
TB	220	P0A7I0	RF1	Peptide chain release factor 1	26.1568	26.0853	26.1674	26.1369	26.2134	26.1447	26.1365	26.165	5.05852	-0.82448
TB	220	P0A7I4	RF3	Peptide chain release factor 3	27.9494	28.0195	27.9951	27.7013	27.7759	27.682	27.988	27.7197	3.25155	-0.964258
TB	220	P0A7I7	RIBA	GTP cyclohydrolase-2	26.1381	26.22	26.1882	26.2106	26.1218	26.1691	26.1821	26.1672	3.25163	-0.415116
TB	220	P0A7J0	RIBB	3,4-dihydroxy-2-butanone 4-phosphate synthase	26.5257	26.6213	26.5185	26.1021	26.3472	25.8199	26.5552	26.0897	2.10008	-0.918514
TB	220	P0A7J3	RL10	50S ribosomal protein L10	31.4476	31.4906	31.478	31.1685	30.9847	31.033	31.472	31.0621	3.36939	-1.05757
TB	220	P0A7J7	RL11	50S ribosomal protein L11	31.8374	31.7809	31.8534	31.5942	31.4506	31.6142	31.8239	31.553	3.9845	-1.04974
TB	220	P0A7K2	RL7	50S ribosomal protein L7/L12	32.4546	32.4418	32.54	32.2916	32.2482	32.3927	32.4788	32.3108	4.3495	-0.821651
TB	220	P0A7K6	RL19	50S ribosomal protein L19	31.0728	31.0409	31.0528	30.7633	30.7154	30.8136	31.0555	30.7641	4.01601	-0.962928
TB	220	P0A7L0	RL1	50S ribosomal protein L1	32.2902	32.3939	32.4466	32.1307	32.0581	32.1757	32.3769	32.1215	4.30922	-0.968554
TB	220	P0A7L3	RL20	50S ribosomal protein L20	25.6607	25.7731	25.652	25.6433	25.7735	25.3981	25.6953	25.605	2.6392	-0.767765
TB	220	P0A7L8	RL27	50S ribosomal protein L27	30.4001	30.4206	30.5018	30.1812	30.2769	30.0978	30.4408	30.1853	1.90014	-0.996987
TB	220	P0A7M2	RL28	50S ribosomal protein L28	30.4631	30.5993	30.5121	30.2446	30.0253	29.9668	30.5248	30.0789	3.40066	-1.09951
TB	220	P0A7M6	RL29	50S ribosomal protein L29	26.2799	26.5886	26.6169	26.2073	26.0194	26.2766	26.4951	26.1678	1.82235	-0.627099
TB	220	P0A7M9	RL31	50S ribosomal protein L31	31.4324	31.4043	31.4683	31.2388	31.151	31.2491	31.435	31.2129	4.53034	-1.04732
TB	220	P0A7N1	RL31B	50S ribosomal protein L31 type B	16.2016	17.6935	17.4304	17.6909	17.8527	17.3193	17.1085	17.6209	0.532536	0.515607
TB	220	P0A7N4	RL32	50S ribosomal protein L32	29.7276	29.734	29.6746	29.4848	29.6759	29.2299	29.712	29.4635	1.38574	-0.864884
TB	220	P0A7N9	RL33	50S ribosomal protein L33	29.2186	29.3512	29.3826	28.9541	29.1737	28.8774	29.3175	29.0017	3.06589	-1.00226
TB	220	P0A7P5	RL34	50S ribosomal protein L34	30.884	30.8736	30.8629	30.3806	30.4421	30.4031	30.8735	30.4086	4.72601	-1.31633
TB	220	P0A7Q1	RL35	50S ribosomal protein L35	28.4931	28.478	28.2889	28.1607	28.3653	28.0809	28.42	28.2023	3.74694	-1.70633
TB	220	P0A7Q6	RL36	50S ribosomal protein L36	18.302	18.9096	19.2509	18.7245	17.15	18.5453	18.8208	18.1399	1.74613	-2.1347
TB	220	P0A7R1	RL9	50S ribosomal protein L9	32.7554	32.7649	32.7997	32.5757	32.4518	32.5465	32.7733	32.5246	4.14256	-1.00036
TB	220	P0A7R5	RS10	30S ribosomal protein S10	32.73	32.7424	32.806	32.4719	32.484	32.5854	32.7595	32.5138	4.92153	-1.00554
TB	220	P0A7R9	RS11	30S ribosomal protein S11	32.0022	31.9901	32.0049	31.7245	31.6511	31.753	31.9991	31.7095	5.17541	-1.0417
TB	220	P0A7S3	RS12	30S ribosomal protein S12	31.617	31.6405	31.7136	31.3765	31.3638	31.5096	31.657	31.4166	4.41688	-1.00983
TB	220	P0A7S9	RS13	30S ribosomal protein S13	26.9435	27.013	26.9512	26.7896	26.7427	26.5932	26.9692	26.7085	3.62455	-0.884343
TB	220	P0A7T3	RS16	30S ribosomal protein S16	28.5338	28.617	28.4057	28.3219	28.7609	27.8814	28.5189	28.3214	0.807476	-0.78978
TB	220	P0A7T7	RS18	30S ribosomal protein S18	30.752	30.7847	30.7385	30.4325	30.4372	30.3423	30.7584	30.404	4.50548	-1.25313
TB	220	P0A7U3	RS19	30S ribosomal protein S19	30.8392	30.9124	30.817	30.611	30.7321	30.4096	30.8562	30.5842	3.02713	-0.99896
TB	220	P0A7U7	RS20	30S ribosomal protein S20	30.4604	30.4268	30.5117	30.1239	30.0239	29.9899	30.4663	30.0459	3.96908	-1.03789
TB	220	P0A7V0	RS2	30S ribosomal protein S2	31.7052	31.7558	31.7207	31.5069	31.6145	31.3446	31.7272	31.4887	2.79125	-1.0271
TB	220	P0A7V3	RS3	30S ribosomal protein S3	31.6239	31.7873	31.7535	31.3148	31.467	31.4556	31.7216	31.4125	3.46037	-1.05938
TB	220	P0A7V8	RS4	30S ribosomal protein S4	32.2617	32.2537	32.3214	32.0659	31.973	32.1203	32.2789	32.0531	4.52558	-0.952359
TB	220	P0A7W1	RS5	30S ribosomal protein S5	32.4177	32.4224	32.4425	32.2245	32.1289	32.2228	32.4275	32.1921	4.79462	-1.03748
TB	220	P0A7W7	RS8	30S ribosomal protein S8	31.7282	31.941	31.9594	31.4353	31.5357	31.7531	31.8762	31.5747	0.0995655	0.0549164
TB	220	P0A7X3	RS9	30S ribosomal protein S9	30.3461	30.3534	30.4717	30.1187	30.1141	30.1955	30.3904	30.1428	4.34449	-0.992481
TB	220	P0A7X6	RIMM	Ribosome maturation factor RimM	27.1623	27.1666	27.1894	26.8279	26.6847	26.8422	27.1728	26.7849	3.86285	-1.15886
TB	220	P0A7Y0	RNC	Ribonuclease 3	27.607	27.5706	27.7203	27.5235	27.6373	27.6995	27.6327	27.6201	3.50585	-0.727908
TB	220	P0A7Y4	RNH	Ribonuclease HI	23.2796	23.6101	23.6227	23.0511	23.2305	23.4434	23.5041	23.2416	1.22905	-0.521242
TB	220	P0A7Y8	RNPA	Ribonuclease P protein component	25.4375	25.4377	25.4888	25.236	25.21	25.1946	25.4547	25.2135	6.91081	-1.04181
TB	220	P0A7Z0	RPIA	Ribose-5-phosphate isomerase A	27.6601	27.5529	27.7144	27.7499	27.7061	27.875	27.6425	27.777	0.275035	-0.0791868
TB	220	P0A7Z4	RPOA	DNA-directed RNA polymerase subunit alpha	31.3672	31.3902	31.4193	31.2851	31.3439	31.1982	31.3923	31.2757	3.95438	-0.69433
TB	220	P0A800	RPOZ	DNA-directed RNA polymerase subunit omega	28.3655	28.3806	28.315	28.3377	28.4779	28.2901	28.3537	28.3686	3.69149	-0.764713
TB	220	P0A805	RRF	Ribosome-recycling factor	29.212	29.1616	29.2184	29.1917	29.1545	29.1819	29.1973	29.176	3.80609	-0.629155
TB	220	P0A809	RUVA	Holliday junction ATP-dependent DNA helicase RuvA	23.5234	23.7255	23.5564	23.5308	23.5343	23.5638	23.6018	23.543	2.26457	-0.479026
TB	220	P0A812	RUVB	Holliday junction ATP-dependent DNA helicase RuvB	24.4068	24.6583	24.761	24.6484	24.8676	24.6894	24.6087	24.7351	0.779658	-0.142124
TB	220	P0A814	RUVC	Crossover junction endodeoxyribonuclease RuvC	23.0824	22.9377	23.0215	22.7411	22.7887	22.7238	23.0139	22.7512	2.51129	-0.83369
TB	220	P0A817	METK	S-adenosylmethionine synthase	29.1059	29.1297	29.1375	29.0151	29.0672	29.0387	29.1244	29.0404	2.78679	-0.198205
TB	220	P0A821	SELA	L-seryl-tRNA(Sec) selenium transferase	24.6485	24.7413	24.6682	24.7321	24.8488	24.7744	24.686	24.7851	4.2139	-0.641606
TB	220	P0A823	SFSA	Sugar fermentation stimulation protein A	23.6575	23.6857	23.4549	23.6114	23.6042	23.5972	23.5993	23.6042	0.142697	0.126685
TB	220	P0A825	GLYA	Serine hydroxymethyltransferase	30.2939	30.3336	30.4138	30.6062	30.7004	30.6995	30.3471	30.6687	3.04493	0.381315
TB	220	P0A828	SMG	Protein Smg	20.8152	20.7546	20.7422	21.0214	20.9155	20.832	20.7707	20.923	3.2298	0.684464
TB	220	P0A830	DCTA	Aerobic C4-dicarboxylate transport protein	23.9798	23.9405	23.9164	22.8241	23.1781	22.7157	23.9456	22.906	2.40847	1.56069
TB	220	P0A832	SSRP	SsrA-binding protein	26.1378	26.1294	26.1592	26.0775	25.959	25.9828	26.1421	26.0064	3.50156	-0.505696
TB	220	P0A836	SUCC	Succinyl-CoA ligase [ADP-forming] subunit beta	32.3441	32.3403	32.3878	32.3958	32.4049	32.504	32.3574	32.4349	5.78362	3.42347
TB	220	P0A840	SURE	5'/3'-nucleotidase SurE	25.3235	25.2201	25.3131	25.3139	25.2787	25.3614	25.2856	25.318	2.54364	-0.376088
TB	220	P0A843	TATE	Sec-independent protein translocase protein TatE	21.5739	21.6594	22.0229	21.9291	22.3139	22.3535	21.7521	22.1989	2.30328	-1.2112
TB	220	P0A847	TGT	Queuine tRNA-ribosyltransferase	27.9366	27.9521	27.8872	27.7126	27.9653	27.815	27.9253	27.8309	3.75909	-1.0077
TB	220	P0A850	TIG	Trigger factor	32.7925	32.8128	32.8099	32.6091	32.5713	32.566	32.8051	32.5821	5.43207	-1.0118
TB	220	P0A853	TNAA	Tryptophanase	32.8254	32.8539	32.8221	31.7137	31.5205	31.6711	32.8338	31.6351	2.94781	0.814545
TB	220	P0A855	TOLB	Protein TolB	28.779	28.8198	28.8518	28.8684	28.813	28.8749	28.8169	28.8521	0.766159	0.059501
TB	220	P0A858	TPIS	Triosephosphate isomerase	29.0305	28.9844	29.0581	29.4376	29.5076	29.3469	29.0243	29.4307	1.57851	0.200206
TB	220	P0A862	TPX	Thiol peroxidase	31.1119	31.0952	31.1097	31.3068	31.3142	31.3991	31.1056	31.34	4.0729	1.06765
TB	220	P0A867	TALA	Transaldolase A	25.5411	25.6029	25.6097	27.467	27.7563	27.6299	25.5846	27.6177	3.75656	3.95396
TB	220	P0A870	TALB	Transaldolase B	30.7537	30.7606	30.7952	30.7518	30.7261	30.7941	30.7698	30.7573	0.0239523	0.0018603
TB	220	P0A873	TRMD	tRNA (guanine-N(1)-)-methyltransferase	26.1105	26.1553	26.1269	25.9729	25.9529	26.0195	26.1309	25.9818	5.50062	-0.844128
TB	220	P0A877	TRPA	Tryptophan synthase alpha chain	24.7579	24.8371	24.5799	24.9896	24.893	24.6971	24.725	24.8599	2.82448	1.15694
TB	220	P0A879	TRPB	Tryptophan synthase beta chain	25.359	25.3557	25.3745	25.6476	25.5704	25.622	25.3631	25.6133	4.02586	1.50644
TB	220	P0A881	TRPR	Trp operon repressor	22.2468	22.1423	22.1299	22.2105	22.1123	21.764	22.173	22.0289	0.658836	-0.822563
TB	220	P0A884	TYSY	Thymidylate synthase	25.3082	25.4258	25.2877	25.0828	25.0371	24.8471	25.3406	24.989	3.31988	-0.771345
TB	220	P0A887	UBIE	Ubiquinone/menaquinone biosynthesis C-methyltransferase UbiE	26.6234	26.5325	26.558	25.085	24.799	24.8989	26.5713	24.9277	3.57183	-1.02216
TB	220	P0A890	TUSA	Sulfurtransferase TusA	26.0247	25.9252	25.9126	25.8661	25.8715	25.9146	25.9542	25.8841	4.55645	-0.793427
TB	220	P0A894	RAPZ	RNase adapter protein RapZ	25.5838	25.6803	25.4915	25.7883	26.0069	25.4879	25.5852	25.761	0.0289307	0.0261752
TB	220	P0A898	YBEY	Endoribonuclease YbeY	24.5892	24.6315	24.6892	24.8033	24.8222	24.9943	24.6366	24.8733	0.0844523	-0.0241006
TB	220	P0A8A0	YEBC	Probable transcriptional regulatory protein YebC	28.0626	28.0256	28.0032	27.8683	27.8261	27.9027	28.0305	27.8657	4.40396	-0.596259
TB	220	P0A8A2	YEEN	Probable transcriptional regulatory protein YeeN	27.4402	27.3727	27.5028	27.3411	27.2531	27.303	27.4386	27.2991	3.96459	-0.390281
TB	220	P0A8A4	PSRP	Phosphoenolpyruvate synthase regulatory protein	25.8477	25.8368	25.909	26.1489	26.1621	26.1869	25.8645	26.166	5.51752	1.2002
TB	220	P0A8A8	RIMP	Ribosome maturation factor RimP	26.1264	26.0102	26.1138	26.0478	26.1326	25.8283	26.0835	26.0029	1.8741	-0.979595
TB	220	P0A8B2	YFCN	UPF0115 protein YfcN	23.3563	23.4236	23.4505	23.2938	23.4533	23.3709	23.4101	23.3727	1.88191	-0.244887
TB	220	P0A8B5	YBAB	Nucleoid-associated protein YbaB	28.3974	28.3674	28.3392	28.3345	28.3005	28.3606	28.368	28.3318	3.29617	-0.589308
TB	220	P0A8C1	YBJQ	UPF0145 protein YbjQ	24.761	24.7259	24.8306	25.2753	25.2328	25.5773	24.7725	25.3618	1.85684	0.528149
TB	220	P0A8C4	YGFB	UPF0149 protein YgfB	26.1139	26.1129	26.0951	26.1464	26.1813	26.0502	26.1073	26.126	1.91626	-0.252123
TB	220	P0A8C8	YIDD	Putative membrane protein insertion efficiency factor	20.3141	20.8607	20.8224	19.0441	20.4983	19.4863	20.6657	19.6762	0.111836	0.255169
TB	220	P0A8D0	NRDR	Transcriptional repressor NrdR	25.1402	25.0515	25.1198	25.1895	25.3379	25.1315	25.1038	25.2196	0.803607	-0.217119
TB	220	P0A8D3	YAII	UPF0178 protein YaiI	23.3696	23.4306	23.48	23.4322	23.2603	23.5015	23.4267	23.398	2.4028	-0.473068
TB	220	P0A8D6	YMDB	O-acetyl-ADP-ribose deacetylase	24.8676	24.8646	24.9037	25.2831	25.4757	25.3952	24.8786	25.3847	3.83035	0.809102
TB	220	P0A8D9	YFBV	UPF0208 membrane protein YfbV	22.3581	22.0846	21.9855	22.491	22.5589	22.7043	22.1427	22.5847	2.28074	-0.801476
TB	220	P0A8E1	YCFP	UPF0227 protein YcfP	27.104	27.0989	27.1681	27.3672	27.4178	27.3995	27.1237	27.3948	2.38185	0.214324
TB	220	P0A8E5	YACL	UPF0231 protein YacL	23.9719	24.0856	24.1076	24.0086	24.077	24.3903	24.0551	24.1586	1.07491	-0.317724
TB	220	P0A8E7	YAJQ	UPF0234 protein YajQ	29.3486	29.3035	29.3763	29.5407	29.501	29.5543	29.3428	29.532	0.199398	-0.0376835
TB	220	P0A8F0	UPP	Uracil phosphoribosyltransferase	28.5497	28.5262	28.5649	28.4062	28.3412	28.4838	28.5469	28.4104	5.07408	-1.39736
TB	220	P0A8F4	URK	Uridine kinase	26.2537	26.2841	26.3168	26.1672	26.2668	26.0439	26.2849	26.1593	3.07195	-0.895001
TB	220	P0A8F8	UVRB	UvrABC system protein B	25.9461	25.9183	25.9534	26.2479	26.3032	26.3672	25.9393	26.3061	0.424286	0.0772724
TB	220	P0A8G0	UVRC	UvrABC system protein C	24.0844	24.094	24.1252	23.9394	24.0432	24.2015	24.1012	24.0614	1.21774	-0.239213
TB	220	P0A8G3	UXAC	Uronate isomerase	24.567	24.4455	24.4822	24.2147	24.2279	24.4129	24.4982	24.2852	0.927397	0.270281
TB	220	P0A8G6	NQOR	NAD(P)H dehydrogenase (quinone)	27.1824	27.0832	27.2334	29.0685	29.2859	29.4648	27.1663	29.2731	4.46265	3.24082
TB	220	P0A8G9	EX7S	Exodeoxyribonuclease 7 small subunit	25.6275	25.6607	25.6602	25.5138	25.4402	25.5556	25.6494	25.5032	4.13992	-0.660174
TB	220	P0A8H6	YIHI	Der GTPase-activating protein YihI	26.7992	26.8013	26.884	26.6381	26.5689	26.6504	26.8282	26.6191	3.37268	-0.836174
TB	220	P0A8H8	YACG	DNA gyrase inhibitor YacG	25.9295	25.9053	25.9358	26.0424	26.0979	26.0471	25.9235	26.0625	2.83978	-0.413591
TB	220	P0A8I1	YQGF	Putative pre-16S rRNA nuclease	25.2602	25.278	25.3227	24.8071	25.1355	25.2958	25.287	25.0795	1.63726	-0.518946
TB	220	P0A8I3	YAAA	UPF0246 protein YaaA	25.6611	25.6157	25.6432	25.8022	25.7283	25.7777	25.64	25.7694	2.29869	-0.298535
TB	220	P0A8I5	TRMB	tRNA (guanine-N(7)-)-methyltransferase	26.5151	26.4667	26.5299	26.4078	26.1296	26.3032	26.5039	26.2802	3.66258	-1.05961
TB	220	P0A8I8	RLMH	Ribosomal RNA large subunit methyltransferase H	25.2575	25.2664	25.3536	25.118	24.5878	24.1955	25.2925	24.6338	1.92891	-1.18605
TB	220	P0A8J2	DNAT	Primosomal protein 1	22.9833	23.0287	23.1012	22.8043	23.1442	22.4616	23.0377	22.8034	2.21553	-1.13938
TB	220	P0A8J4	YBED	UPF0250 protein YbeD	27.3187	27.286	27.351	27.3302	27.1667	26.8437	27.3186	27.1135	1.40763	-0.51387
TB	220	P0A8J8	RHLB	ATP-dependent RNA helicase RhlB	28.1584	28.1607	28.1566	28.0834	27.9772	28.0808	28.1586	28.0471	3.85505	-0.501971
TB	220	P0A8K1	PSD	Phosphatidylserine decarboxylase proenzyme	26.6978	26.7465	26.7311	26.709	26.574	26.6487	26.7252	26.6439	3.16402	-0.541985
TB	220	P0A8K8	YIHY	UPF0761 membrane protein YihY	16.8272	16.9742	17.102	16.0484	19.3504	16.2994	16.9678	17.2327	0.101313	-0.512761
TB	220	P0A8L1	SYS	Serine--tRNA ligase	29.8374	29.7766	29.834	29.7505	29.7217	29.7691	29.816	29.7471	4.6721	-0.467875
TB	220	P0A8L5	YCGN	UPF0260 protein YcgN	20.2443	20.3704	19.7433	20.1093	20.4734	19.8135	20.1194	20.1321	2.79873	-1.52207
TB	220	P0A8L7	YCIU	UPF0263 protein YciU	24.2498	24.0812	24.155	23.8454	23.819	24.0902	24.162	23.9182	1.50911	-0.504731
TB	220	P0A8M0	SYN	Asparagine--tRNA ligase	30.538	30.4773	30.5102	30.4296	30.407	30.4272	30.5085	30.4213	3.76269	-0.533178
TB	220	P0A8M3	SYT	Threonine--tRNA ligase	29.5654	29.5484	29.6191	29.4897	29.5539	29.482	29.5776	29.5085	3.52041	-0.579874
TB	220	P0A8M6	YEEX	UPF0265 protein YeeX	23.5148	23.7627	23.6671	23.8723	23.8212	23.4644	23.6482	23.7193	1.54325	0.431519
TB	220	P0A8N0	MATP	Macrodomain Ter protein	16.3293	19.2369	14.729	14.2433	18.8558	18.9511	16.7651	17.3501	0.024446	0.141205
TB	220	P0A8N3	SYK1	Lysine--tRNA ligase	29.6903	29.748	29.7669	29.6837	29.4865	29.5276	29.7351	29.5659	3.13908	-0.581247
TB	220	P0A8N5	SYK2	Lysine--tRNA ligase, heat inducible	28.1209	28.1142	28.1794	28.2003	28.3007	28.306	28.1381	28.269	0.628676	-0.123236
TB	220	P0A8N7	EPMA	Elongation factor P--(R)-beta-lysine ligase	23.5164	23.4933	23.5222	22.995	22.9128	22.6328	23.5106	22.8469	3.98892	-2.11134
TB	220	P0A8P1	LFTR	Leucyl/phenylalanyl-tRNA--protein transferase	21.3239	21.7076	21.445	21.6331	22.0508	21.4293	21.4921	21.7044	1.43061	-0.574262
TB	220	P0A8P3	FETP	Probable Fe(2+)-trafficking protein	28.2675	28.2023	28.2186	28.2134	28.2094	28.1079	28.2295	28.1769	2.60649	-0.251006
TB	220	P0A8P6	XERC	Tyrosine recombinase XerC	24.0008	23.9149	23.9482	23.8513	23.6226	23.5866	23.9546	23.6869	1.12957	-0.35574
TB	220	P0A8P8	XERD	Tyrosine recombinase XerD	22.8192	22.7112	22.6856	21.0833	22.2528	22.4872	22.7387	21.9411	0.976821	-0.914525
TB	220	P0A8Q6	CLPS	ATP-dependent Clp protease adapter protein ClpS	21.8115	21.0926	21.4544	20.4662	21.3878	21.9436	21.4529	21.2659	1.09262	-1.05865
TB	220	P0A8R0	RRAA	Regulator of ribonuclease activity A	27.8338	27.7503	27.8438	28.1312	28.0973	28.2213	27.8093	28.1499	1.0781	0.27931
TB	220	P0A8R4	SLYX	Protein SlyX	23.2659	23.21	23.31	23.1493	22.914	23.2036	23.262	23.089	3.10203	-0.885267
TB	220	P0A8R7	YCJF	UPF0283 membrane protein YcjF	23.8694	23.6688	23.6416	23.8628	23.9694	24.2297	23.7266	24.0207	1.7945	0.688454
TB	220	P0A8R9	HDFR	HTH-type transcriptional regulator HdfR	21.4622	21.4264	20.9639	21.4682	21.193	20.9936	21.2841	21.2183	0.0707686	-0.0321236
TB	220	P0A8S1	ARGP	HTH-type transcriptional regulator ArgP	24.8454	24.7332	24.5369	24.9968	24.9256	25.0422	24.7052	24.9882	0.377132	0.0305773
TB	220	P0A8S9	FLHD	Flagellar transcriptional regulator FlhD	25.5468	25.3997	25.4205	24.0047	23.4645	23.3202	25.4557	23.5965	0.645339	-0.35198
TB	220	P0A8T1	PRMA	Ribosomal protein L11 methyltransferase	25.0733	24.9619	25.0666	24.6575	24.4234	24.5667	25.034	24.5492	3.47294	-1.12941
TB	220	P0A8T5	FLIE	Flagellar hook-basal body complex protein FliE	22.891	22.8678	22.7849	22.0819	21.8503	21.7941	22.8479	21.9088	0.68291	1.55397
TB	220	P0A8T7	RPOC	DNA-directed RNA polymerase subunit beta'	32.473	32.4564	32.4607	32.3783	32.3806	32.4286	32.4633	32.3958	4.73952	-0.748358
TB	220	P0A8U0	SYDP	Protein Syd	21.8602	21.5345	21.6808	21.6495	21.6714	21.7893	21.6918	21.7034	2.3312	-1.37552
TB	220	P0A8U2	YAFD	UPF0294 protein YafD	20.7833	22.1892	22.4904	22.4345	22.6215	22.3785	21.821	22.4782	0.994152	0.260466
TB	220	P0A8U6	METJ	Met repressor	25.978	26.0383	26.0592	25.7383	26.0098	26.0115	26.0252	25.9199	2.68055	-0.835023
TB	220	P0A8V0	RBN	Ribonuclease BN	25.4255	25.5521	25.5399	25.2968	25.5204	25.5333	25.5058	25.4502	2.37913	-0.481779
TB	220	P0A8V2	RPOB	DNA-directed RNA polymerase subunit beta	32.1493	32.1416	32.1744	32.1074	32.088	32.1658	32.1551	32.1204	4.84498	-0.745754
TB	220	P0A8V6	FADR	Fatty acid metabolism regulator protein	26.1927	26.1485	25.3625	25.8459	25.9486	26.0889	25.9012	25.9611	1.36167	-0.421388
TB	220	P0A8W0	NANR	Transcriptional regulator NanR	23.5217	23.3869	23.4858	23.4879	23.4276	23.2971	23.4648	23.4042	2.53231	-0.440201
TB	220	P0A8W2	SLYA	Transcriptional regulator SlyA	25.8392	25.4616	26.0468	25.9694	26.0204	26.2817	25.7825	26.0905	0.349703	0.242277
TB	220	P0A8W5	YQGE	UPF0301 protein YqgE	25.9571	26.0715	25.8723	26.0337	26.2051	25.9125	25.9669	26.0504	0.986874	-0.235912
TB	220	P0A8W8	YFBU	UPF0304 protein YfbU	28.7499	28.723	28.7523	29.0611	29.0567	29.0441	28.7418	29.0539	3.41726	0.657798
TB	220	P0A8X0	YJGA	UPF0307 protein YjgA	24.4993	24.5103	24.4359	24.1654	24.1297	23.8082	24.4818	24.0344	2.69753	-1.35555
TB	220	P0A8X2	YCEI	Protein YceI	26.058	26.024	26.0986	26.4589	26.5236	26.5749	26.0602	26.5191	3.2452	1.25792
TB	220	P0A8Y1	YJJG	Pyrimidine 5'-nucleotidase YjjG	23.8124	23.8248	23.8623	23.778	23.5672	23.405	23.8332	23.5834	2.8147	-1.00048
TB	220	P0A8Y3	YIHX	Alpha-D-glucose 1-phosphate phosphatase YihX	24.9289	24.9349	24.8869	25.1086	25.0519	25.1758	24.9169	25.1121	3.2791	0.473429
TB	220	P0A8Y5	YIDA	Sugar phosphatase YidA	25.6101	25.6171	25.5939	25.72	25.7045	25.7379	25.607	25.7208	2.36673	-0.400497
TB	220	P0A8Y8	ENTH	Proofreading thioesterase EntH	22.6064	22.6436	22.6299	22.062	22.0448	21.8117	22.6267	21.9728	0.733024	0.133086
TB	220	P0A8Z0	YCIA	Acyl-CoA thioester hydrolase YciA	25.9139	25.8862	25.9464	25.651	25.5629	25.7368	25.9155	25.6502	3.75466	-1.00069
TB	220	P0A8Z3	YBGC	Acyl-CoA thioester hydrolase YbgC	24.0326	24.0938	24.102	24.13	24.3464	24.4776	24.0761	24.318	0.911438	-0.280275
TB	220	P0A8Z7	YQIA	Esterase YqiA	22.2443	22.3012	22.456	22.4282	22.3419	22.2672	22.3338	22.3457	0.319553	-0.0983836
TB	220	P0A901	BLC	Outer membrane lipoprotein Blc	17.6061	21.9757	20.3648	23.1546	23.2294	23.5245	19.9822	23.3028	2.07915	4.09066
TB	220	P0A903	BAMC	Outer membrane protein assembly factor BamC	28.2027	28.217	28.2031	28.2415	28.299	28.3245	28.2076	28.2883	2.47193	-0.287036
TB	220	P0A905	SLYB	Outer membrane lipoprotein SlyB	28.4733	28.389	28.4631	28.5645	28.5731	28.6672	28.4418	28.6016	2.25133	0.378058
TB	220	P0A908	MIPA	MltA-interacting protein	27.1874	27.1548	27.1671	27.2211	27.1832	27.2043	27.1698	27.2029	2.60515	-0.343455
TB	220	P0A910	OMPA	Outer membrane protein A	34.0818	34.0393	34.142	34.3775	34.3347	34.518	34.0877	34.41	0.468547	0.0730756
TB	220	P0A912	PAL	Peptidoglycan-associated lipoprotein	30.114	30.1418	30.0474	29.8569	29.9214	29.8176	30.101	29.8653	0.568199	0.0940615
TB	220	P0A915	OMPW	Outer membrane protein W	19.244	19.4017	19.0702	18.1729	20.7576	19.0057	19.2386	19.3121	0.0845385	-0.204222
TB	220	P0A917	OMPX	Outer membrane protein X	29.7146	29.7383	29.8033	30.2423	30.2997	30.2247	29.7521	30.2556	0.496441	-0.0991993
TB	220	P0A921	PA1	Phospholipase A1	24.3845	24.3349	24.5132	24.3563	24.1723	24.2376	24.4109	24.2554	2.745	-0.724279
TB	220	P0A927	TSX	Nucleoside-specific channel-forming protein tsx	28.1995	28.1851	28.25	27.7341	27.6766	27.5008	28.2115	27.6372	0.398054	0.152329
TB	220	P0A932	GFCE	Putative polysaccharide export protein GfcE	19.162	18.3501	19.1751	17.5136	18.8623	18.5324	18.8958	18.3028	0.970526	-0.888936
TB	220	P0A935	MLTA	Membrane-bound lytic murein transglycosylase A	25.0051	24.9967	24.9416	25.081	25.2737	25.0102	24.9811	25.1217	2.66394	-0.895177
TB	220	P0A937	BAME	Outer membrane protein assembly factor BamE	22.9915	22.9201	22.9072	22.8908	22.7141	22.8376	22.9396	22.8142	1.104	-0.30526
TB	220	P0A940	BAMA	Outer membrane protein assembly factor BamA	30.1159	30.1072	30.1146	30.0243	29.9233	29.9536	30.1126	29.9671	3.52343	-0.41702
TB	220	P0A944	RIMI	Ribosomal-protein-alanine acetyltransferase	23.0917	23.3752	22.7367	22.7187	23.3085	22.7943	23.0678	22.9405	1.68342	-1.02015
TB	220	P0A948	RIMJ	Ribosomal-protein-alanine acetyltransferase	22.0863	22.281	22.2312	22.155	22.2527	22.0108	22.1995	22.1395	1.36532	0.659843
TB	220	P0A951	ATDA	Spermidine N(1)-acetyltransferase	25.7307	25.6284	25.7169	25.6241	25.7661	25.6168	25.692	25.669	1.51234	-0.166439
TB	220	P0A953	FABB	3-oxoacyl-[acyl-carrier-protein] synthase 1	30.464	30.4256	30.4747	30.3357	30.2685	30.3592	30.4548	30.3211	3.52402	-0.383035
TB	220	P0A955	ALKH	KHG/KDPG aldolase	28.8978	28.9252	28.8949	29.052	28.92	29.0373	28.906	29.0031	0.0712432	-0.0216872
TB	220	P0A959	ALAA	Glutamate-pyruvate aminotransferase AlaA	25.1893	25.3283	25.1367	25.382	25.4126	25.1667	25.2181	25.3204	3.03949	-0.748139
TB	220	P0A962	ASPG1	L-asparaginase 1	25.8452	25.9124	25.9418	25.774	25.9906	25.8927	25.8998	25.8858	2.77497	-0.484797
TB	220	P0A964	CHEW	Chemotaxis protein CheW	27.8987	27.942	27.8596	27.4048	27.4647	26.9563	27.9001	27.2752	2.1981	0.920462
TB	220	P0A968	CSPD	Cold shock-like protein CspD	27.5255	27.5658	27.5737	27.0638	26.9495	27.0432	27.555	27.0189	2.9683	1.13584
TB	220	P0A972	CSPE	Cold shock-like protein CspE	29.8756	29.8509	29.8346	29.5121	29.3387	29.4931	29.8537	29.448	3.75402	-1.47159
TB	220	P0A978	CSPG	Cold shock-like protein CspG	23.3383	23.8671	23.8047	23.7613	23.537	23.6941	23.67	23.6641	3.19953	-1.42393
TB	220	P0A988	DPO3B	DNA polymerase III subunit beta	27.2437	27.1859	27.1841	27.1905	27.1804	27.2995	27.2046	27.2235	2.96759	-0.488733
TB	220	P0A991	ALF1	Fructose-bisphosphate aldolase class 1	27.6459	27.5929	27.6907	29.3307	29.4773	29.6171	27.6431	29.475	4.89393	3.4418
TB	220	P0A993	F16PA	Fructose-1,6-bisphosphatase class 1	27.0633	27.1811	27.0988	27.1605	27.2717	27.1183	27.1144	27.1835	3.11076	-0.657348
TB	220	P0A996	GLPC	Anaerobic glycerol-3-phosphate dehydrogenase subunit C	26.017	26.0414	26.0421	25.3925	25.2855	25.3403	26.0335	25.3394	1.10778	-0.345226
TB	220	P0A998	FTNA	Bacterial non-heme ferritin	27.5638	27.4748	27.503	26.8605	26.6023	26.8821	27.5139	26.7816	1.27993	-0.274764
TB	220	P0A9A2	FTNB	Bacterial non-heme ferritin-like protein	18.7652	19.7131	19.7587	19.3483	18.0977	20.1049	19.4123	19.1836	1.21831	-1.70766
TB	220	P0A9A6	FTSZ	Cell division protein FtsZ	29.7323	29.7327	29.7718	29.8469	29.8816	29.9381	29.7456	29.8889	2.13939	-0.215643
TB	220	P0A9A9	FUR	Ferric uptake regulation protein	27.3104	27.1732	27.2843	27.2786	27.261	27.3075	27.256	27.2823	0.0957573	-0.0132828
TB	220	P0A9B2	G3P1	Glyceraldehyde-3-phosphate dehydrogenase A	33.213	33.2275	33.2309	33.4452	33.424	33.4807	33.2238	33.45	2.08615	0.250416
TB	220	P0A9B6	E4PD	D-erythrose-4-phosphate dehydrogenase	25.8057	25.6958	25.8006	25.9422	25.8945	25.8958	25.7674	25.9108	0.650327	-0.165091
TB	220	P0A9C0	GLPA	Anaerobic glycerol-3-phosphate dehydrogenase subunit A	28.9342	28.9305	28.947	28.3473	28.2606	28.2303	28.9372	28.2794	2.48337	0.460669
TB	220	P0A9C3	GALM	Aldose 1-epimerase	28.5721	28.5214	28.5821	28.1968	28.1485	28.271	28.5585	28.2054	3.28896	0.571715
TB	220	P0A9C5	GLNA	Glutamine synthetase	30.8158	30.7521	30.81	30.8438	30.8269	30.8604	30.7926	30.8437	1.57896	0.117816
TB	220	P0A9C9	GLPX	Fructose-1,6-bisphosphatase 1 class 2	27.205	27.1813	27.2096	26.9003	26.8761	26.92	27.1986	26.8988	3.91652	-0.369768
TB	220	P0A9D2	GSTA	Glutathione S-transferase GstA	25.8296	25.7667	25.8577	26.3212	26.3085	26.4651	25.818	26.3649	3.77143	1.22288
TB	220	P0A9D4	CYSE	Serine acetyltransferase	27.2934	27.1866	27.2691	27.273	27.2859	27.4291	27.2497	27.3293	1.60048	0.225126
TB	220	P0A9D8	DAPD	2,3,4,5-tetrahydropyridine-2,6-dicarboxylate N-succinyltransferase	30.2988	30.4048	30.4476	30.2953	30.4014	30.5963	30.3837	30.431	0.721236	-0.158002
TB	220	P0A9E0	ARAC	Arabinose operon regulatory protein	23.2214	23.1319	23.1974	22.7959	22.9584	23.0719	23.1836	22.9421	0.91887	1.00738
TB	220	P0A9E5	FNR	Fumarate and nitrate reduction regulatory protein	25.598	25.6461	25.5395	25.4361	25.4429	25.3952	25.5945	25.4247	3.89528	-0.622817
TB	220	P0A9F1	MNTR	Transcriptional regulator MntR	22.9593	23.2256	23.0408	22.8544	23.2285	22.5755	23.0752	22.8861	0.382494	0.337835
TB	220	P0A9F3	CYSB	HTH-type transcriptional regulator CysB	26.4657	26.463	26.4781	26.5345	26.4701	26.4992	26.4689	26.5013	2.67131	-0.223323
TB	220	P0A9F6	GCVA	Glycine cleavage system transcriptional activator	23.9627	23.7077	23.479	25.934	25.7414	24.6587	23.7165	25.4447	0.644813	-0.579735
TB	220	P0A9F9	METR	HTH-type transcriptional regulator MetR	22.5139	22.3749	22.6603	22.8182	22.8411	22.7152	22.5164	22.7915	1.64411	0.187298
TB	220	P0A9G2	NHAR	Transcriptional activator protein NhaR	21.2095	21.4847	21.3701	21.3632	21.6334	21.5122	21.3548	21.503	2.22982	-1.08572
TB	220	P0A9G4	CUER	HTH-type transcriptional regulator CueR	21.2427	20.9398	21.5646	20.9783	21.1247	21.1592	21.249	21.0874	0.440263	-0.221336
TB	220	P0A9G6	ACEA	Isocitrate lyase	29.8283	29.8231	29.8694	30.1959	30.1242	30.2202	29.8403	30.1801	5.24455	1.71889
TB	220	P0A9G8	MODE	Transcriptional regulator ModE	24.8873	24.9315	24.9931	25.0031	25.0907	24.9482	24.9373	25.014	0.506335	-0.175553
TB	220	P0A9H1	MUG	G/U mismatch-specific DNA glycosylase	24.641	24.6439	24.5457	25.039	25.1918	24.9599	24.6102	25.0636	3.85661	1.11113
TB	220	P0A9H3	LDCI	Lysine decarboxylase, inducible	27.6016	27.6483	27.8262	25.5804	25.8182	25.7083	27.692	25.7023	1.18992	-0.697163
TB	220	P0A9H5	BTUR	Cob(I)yrinic acid a,c-diamide adenosyltransferase	22.6881	23.2959	23.2597	22.1558	22.6811	22.2385	23.0812	22.3585	0.0736556	-0.0572535
TB	220	P0A9H7	CFA	Cyclopropane-fatty-acyl-phospholipid synthase	26.538	26.6098	26.5835	27.0815	27.1817	27.0981	26.5771	27.1204	4.76368	1.03291
TB	220	P0A9H9	CHEZ	Protein phosphatase CheZ	27.5737	27.4615	27.4593	27.1049	26.7738	26.8933	27.4982	26.924	3.08815	0.946723
TB	220	P0A9I3	GCVR	Glycine cleavage system transcriptional repressor	23.0227	23.1217	22.9748	23.639	24.6417	23.0829	23.0397	23.7879	0.550705	0.793393
TB	220	P0A9I8	NIRD	Nitrite reductase (NADH) small subunit	17.8824	17.9764	17.2985	19.0637	17.4975	19.5139	17.7191	18.6917	0.0562969	-0.106672
TB	220	P0A9J0	RNG	Ribonuclease G	26.8622	26.879	26.8863	27.0669	27.0494	26.9389	26.8758	27.0184	1.39149	0.136695
TB	220	P0A9J4	PANE	2-dehydropantoate 2-reductase	24.3885	24.5396	24.352	24.3586	24.8757	24.5745	24.4267	24.6029	0.896055	-0.322762
TB	220	P0A9J6	RBSK	Ribokinase	25.7552	25.7342	25.7455	25.6638	25.5746	25.567	25.745	25.6018	3.80306	-0.551404
TB	220	P0A9J8	PHEA	P-protein	25.5704	26.1669	26.2002	25.8101	26.3053	26.4596	25.9792	26.1917	0.0916311	0.07385
TB	220	P0A9K1	PHOH	Protein PhoH	20.323	20.2115	20.3992	20.9077	20.2958	19.5258	20.3113	20.2431	2.00502	2.46232
TB	220	P0A9K3	PHOL	PhoH-like protein	28.3433	28.3447	28.363	28.4	28.3022	28.4346	28.3503	28.3789	1.59855	-0.231354
TB	220	P0A9K7	PHOU	Phosphate-specific transport system accessory protein PhoU	24.4399	24.4508	24.452	24.4286	24.436	24.2473	24.4475	24.3706	0.726752	0.278961
TB	220	P0A9K9	SLYD	FKBP-type peptidyl-prolyl cis-trans isomerase SlyD	29.2529	29.1328	29.1917	29.3574	29.3059	29.2089	29.1925	29.2907	2.99068	-1.01069
TB	220	P0A9L3	FKBB	FKBP-type 22 kDa peptidyl-prolyl cis-trans isomerase	29.8599	29.8063	29.8338	29.8196	29.6817	29.8095	29.8333	29.7703	2.34408	-0.423529
TB	220	P0A9L5	PPIC	Peptidyl-prolyl cis-trans isomerase C	25.0311	25.1486	25.1954	24.9748	24.8993	24.9347	25.125	24.9363	3.88231	-0.601212
TB	220	P0A9L8	P5CR	Pyrroline-5-carboxylate reductase	25.929	26.0206	25.9711	26.1305	26.0225	26.0971	25.9736	26.0833	2.61192	0.384303
TB	220	P0A9M0	LON	Lon protease	30.0882	30.1238	30.1383	29.8827	29.9318	29.9583	30.1168	29.9243	3.2352	-0.431261
TB	220	P0A9M2	HPRT	Hypoxanthine phosphoribosyltransferase	26.9895	27.0955	26.9503	26.8897	27.1138	26.686	27.0118	26.8965	2.25963	-0.93547
TB	220	P0A9M5	XGPT	Xanthine phosphoribosyltransferase	27.5092	27.5254	27.4795	27.4362	27.5713	27.3768	27.5047	27.4614	3.42545	-0.780629
TB	220	P0A9M8	PTA	Phosphate acetyltransferase	31.448	31.4225	31.4482	31.1659	31.0743	31.201	31.4396	31.147	4.70776	-1.15607
TB	220	P0A9N4	PFLA	Pyruvate formate-lyase 1-activating enzyme	25.5339	25.5267	25.5267	25.5489	25.5941	25.3774	25.5291	25.5068	2.82931	-0.600986
TB	220	P0A9N8	NRDG	Anaerobic ribonucleoside-triphosphate reductase-activating protein	20.6333	20.4544	20.0169	20.0524	19.2188	20.3713	20.3682	19.8808	0.0231465	-0.0273031
TB	220	P0A9P0	DLDH	Dihydrolipoyl dehydrogenase	32.866	32.8208	32.8454	32.7328	32.7458	32.654	32.8441	32.7109	0.427437	-0.0465355
TB	220	P0A9P4	TRXB	Thioredoxin reductase	29.5874	29.5823	29.6342	29.6051	29.654	29.626	29.6013	29.6284	0.936159	-0.0914917
TB	220	P0A9P6	DEAD	ATP-dependent RNA helicase DeaD	28.9753	29.0016	28.9673	28.655	28.5153	28.5288	28.9814	28.5664	6.08468	-2.5414
TB	220	P0A9P9	IDNO	Gluconate 5-dehydrogenase	24.3439	24.7505	24.7042	24.5945	24.9431	24.9552	24.5995	24.8309	3.56021	2.3898
TB	220	P0A9Q1	ARCA	Aerobic respiration control protein ArcA	28.8353	28.8895	28.8463	29.0679	29.2347	29.0137	28.857	29.1054	2.80225	0.909737
TB	220	P0A9Q5	ACCD	Acetyl-coenzyme A carboxylase carboxyl transferase subunit beta	29.2677	29.2342	29.2706	29.0509	29.0611	29.0827	29.2575	29.0649	3.50203	-0.384327
TB	220	P0A9Q7	ADHE	Aldehyde-alcohol dehydrogenase	33.455	33.51	33.669	33.7206	33.837	33.8379	33.5447	33.7985	3.0858	0.885545
TB	220	P0A9Q9	DHAS	Aspartate-semialdehyde dehydrogenase	29.3795	29.4145	29.3542	29.7255	29.6785	29.7133	29.3827	29.7058	3.64344	0.838483
TB	220	P0A9R4	FER	2Fe-2S ferredoxin	27.1531	27.215	27.281	26.9536	26.9595	27.0619	27.2164	26.9917	3.57993	-0.64371
TB	220	P0A9R7	FTSE	Cell division ATP-binding protein FtsE	23.8712	23.9505	24.0196	24.0304	23.8537	23.9857	23.9471	23.9566	0.939861	-0.26967
TB	220	P0A9S1	FUCO	Lactaldehyde reductase	22.76	22.6703	22.8293	22.6572	22.4435	22.6722	22.7532	22.591	2.62969	0.652121
TB	220	P0A9S3	GATD	Galactitol-1-phosphate 5-dehydrogenase	27.7321	27.6844	27.7245	27.8317	27.6805	27.8737	27.7137	27.7953	3.70919	1.38985
TB	220	P0A9S5	GLDA	Glycerol dehydrogenase	22.8687	23.2084	23.0544	23.435	23.1833	23.5364	23.0438	23.3849	3.55763	1.66523
TB	220	P0A9T0	SERA	D-3-phosphoglycerate dehydrogenase	27.7335	27.8364	27.8167	28.2561	28.2097	28.405	27.7955	28.2903	4.24559	1.44401
TB	220	P0A9T4	TAS	Protein tas	25.5457	25.5423	25.5378	25.8228	25.7813	25.8736	25.5419	25.8259	2.119	0.154044
TB	220	P0A9T6	YBAQ	Uncharacterized HTH-type transcriptional regulator YbaQ	22.7158	22.7934	22.5187	22.6844	23.2315	22.9082	22.676	22.9414	1.40463	-0.683214
TB	220	P0A9U1	YBHF	Uncharacterized ABC transporter ATP-binding protein YbhF	21.9325	21.6522	21.6905	21.5229	21.7796	21.4776	21.7584	21.5933	2.02865	1.25151
TB	220	P0A9U3	YBIT	Uncharacterized ABC transporter ATP-binding protein YbiT	27.3272	27.2791	27.3368	27.2063	27.1673	27.2351	27.3144	27.2029	5.73346	-1.08729
TB	220	P0A9U6	PUUR	HTH-type transcriptional regulator PuuR	20.9427	20.4724	21.0035	20.7686	20.7939	20.913	20.8062	20.8252	1.30314	0.915648
TB	220	P0A9V1	LPTB	Lipopolysaccharide export system ATP-binding protein LptB	27.5564	27.6011	27.5454	27.4937	27.5875	27.4531	27.5677	27.5114	1.68455	-0.324175
TB	220	P0A9V8	SQUU	3-sulfolactaldehyde reductase	22.0737	22.1088	22.0572	22.1646	22.3954	22.1922	22.0799	22.2508	0.168187	0.0700855
TB	220	P0A9W0	ULAR	HTH-type transcriptional regulator UlaR	25.1432	23.2579	23.3046	23.3381	23.258	23.2876	23.9019	23.2946	1.27737	-1.06907
TB	220	P0A9W3	ETTA	Energy-dependent translational throttle protein EttA	30.0258	29.9988	30.0333	29.7843	29.805	29.8087	30.0193	29.7993	6.65191	-0.623795
TB	220	P0A9W6	IBAG	Acid stress protein IbaG	25.8729	25.6341	25.9132	26.0002	24.3742	25.7467	25.8067	25.3737	0.890885	-0.968569
TB	220	P0A9W9	YRDA	Protein YrdA	27.7074	27.6393	27.7038	27.6266	27.6786	27.559	27.6835	27.6214	0.296197	0.0538387
TB	220	P0A9X1	ZNUC	Zinc import ATP-binding protein ZnuC	22.4332	22.5922	22.1758	22.2804	22.0272	22.0418	22.4004	22.1164	0.857257	-0.294946
TB	220	P0A9X4	MREB	Rod shape-determining protein MreB	30.2577	30.2146	30.2392	30.2362	30.1856	30.2617	30.2371	30.2278	4.88373	-0.663308
TB	220	P0A9X9	CSPA	Cold shock protein CspA	27.6875	27.8702	27.8736	28.2022	27.92	28.0512	27.8104	28.0578	4.77387	-2.12882
TB	220	P0A9Y6	CSPC	Cold shock-like protein CspC	30.5925	30.5501	30.61	30.4921	30.332	30.3649	30.5842	30.3963	0.443828	-0.0770117
TB	220	P0A9Z1	GLNB	Nitrogen regulatory protein P-II 1	27.4396	27.3784	27.4319	27.438	27.5563	27.465	27.4167	27.4864	2.53007	-0.258755
TB	220	P0AA04	PTHP	Phosphocarrier protein HPr	29.4035	29.4182	29.3327	29.6965	29.8581	29.7075	29.3848	29.754	1.71202	-0.361603
TB	220	P0AA10	RL13	50S ribosomal protein L13	31.0957	31.1136	31.1521	30.8487	30.7627	30.7728	31.1205	30.7948	5.20891	-0.955484
TB	220	P0AA16	OMPR	Transcriptional regulatory protein OmpR	28.13	28.2221	28.2771	28.3096	28.2946	28.4118	28.2097	28.3387	2.14876	-0.207741
TB	220	P0AA25	THIO	Thioredoxin-1	30.6794	30.6394	30.6855	30.843	30.8332	30.9414	30.6681	30.8725	2.11039	-0.269517
TB	220	P0AA31	YEDF	UPF0033 protein YedF	23.8562	23.756	23.7278	23.5744	23.5349	23.557	23.78	23.5554	1.85561	-0.490373
TB	220	P0AA37	RLUA	Ribosomal large subunit pseudouridine synthase A	20.9	21.1126	20.9304	20.4448	20.5232	20.6838	20.981	20.5506	3.01702	-1.28099
TB	220	P0AA39	RLUC	Ribosomal large subunit pseudouridine synthase C	26.3058	26.4319	26.4333	26.0273	26.0594	25.9974	26.3903	26.028	4.81261	-1.21493
TB	220	P0AA41	TRUC	tRNA pseudouridine synthase C	23.6042	23.5969	23.6591	22.3431	22.7629	22.4716	23.6201	22.5258	3.64546	-1.86026
TB	220	P0AA43	RSUA	Ribosomal small subunit pseudouridine synthase A	26.514	26.6264	26.5197	26.5452	26.6883	26.223	26.5533	26.4855	1.63972	-0.499166
TB	220	P0AA47	PLAP	Low-affinity putrescine importer PlaP	23.3028	23.6518	24.2972	19.4382	17.9039	18.8037	23.7506	18.7153	3.49493	-5.2173
TB	220	P0AA53	QMCA	Protein QmcA	24.4546	24.541	24.4422	24.8198	24.756	24.854	24.4792	24.8099	2.28313	0.30745
TB	220	P0AA57	YOBA	Protein YobA	21.3305	21.1456	21.3992	21.4522	21.9295	21.533	21.2918	21.6382	1.35784	-0.636013
TB	220	P0AA82	CODB	Cytosine permease	19.8852	19.8818	19.612	17.8952	17.6623	17.0797	19.793	17.5457	3.1959	-2.44869
TB	220	P0AA86	DSBE	Thiol:disulfide interchange protein DsbE	18.8784	19.0377	18.9328	17.848	19.3245	18.2568	18.9496	18.4765	0.197424	0.325249
TB	220	P0AA89	DOSC	Diguanylate cyclase DosC	18.9299	18.6787	19.8733	21.2285	21.2117	21.6214	19.1606	21.3539	1.6774	2.24533
TB	220	P0AA91	YEAY	Uncharacterized lipoprotein YeaY	25.2792	25.3071	25.2556	25.5455	25.6035	25.4977	25.2806	25.5489	0.706296	-0.146892
TB	220	P0AA93	YPDA	Sensor histidine kinase YpdA	17.826	23.8447	23.945	17.0091	23.6522	23.0586	21.8719	21.24	0.654652	-3.07695
TB	220	P0AA95	YACC	Uncharacterized protein YacC	22.0588	22.0763	22.1983	22.2383	22.0109	22.0788	22.1111	22.1094	2.63553	-0.629992
TB	220	P0AA97	YAEQ	Uncharacterized protein YaeQ	24.4898	24.5064	24.4943	24.5363	24.277	24.4793	24.4968	24.4309	3.18007	-0.789643
TB	220	P0AA99	YAFK	Putative L,D-transpeptidase YafK	21.2842	22.2272	18.4272	20.406	20.2652	20.7603	20.6462	20.4772	4.16991	-2.68995
TB	220	P0AAA1	YAGU	Inner membrane protein YagU	27.1269	27.1129	27.1833	27.4696	27.4871	27.6756	27.141	27.5441	1.9417	0.387531
TB	220	P0AAB4	UBID	3-octaprenyl-4-hydroxybenzoate carboxy-lyase	25.1846	25.1685	25.1595	25.036	24.9766	25.0038	25.1709	25.0055	2.95829	-0.325213
TB	220	P0AAB6	GALF	UTP--glucose-1-phosphate uridylyltransferase	28.4756	28.4687	28.4435	28.663	28.6353	28.6171	28.4626	28.6385	4.04064	-0.402852
TB	220	P0AAB8	USPD	Universal stress protein D	24.358	23.8574	24.4814	24.6154	24.7236	24.7018	24.2323	24.6803	1.15869	0.663475
TB	220	P0AAC0	USPE	Universal stress protein E	25.7876	25.7399	25.8092	26.252	26.2728	26.377	25.7789	26.3006	3.07444	0.701995
TB	220	P0AAC8	ISCA	Iron-binding protein IscA	27.1465	27.1562	27.2136	26.9221	26.8202	26.8222	27.1721	26.8549	4.23905	-0.61426
TB	220	P0AAD6	SDAC	Serine transporter	28.2946	28.5191	28.646	27.2941	27.2908	27.1266	28.4866	27.2372	0.658657	-0.342993
TB	220	P0AAD8	TDCC	Threonine/serine transporter TdcC	19.6055	19.7057	20.0511	19.8554	20.196	18.5915	19.7874	19.5476	0.0235193	-0.0674833
TB	220	P0AAE0	CYCA	D-serine/D-alanine/glycine transporter	26.235	26.1962	26.1915	25.7376	25.483	25.6792	26.2076	25.6332	3.21432	1.31543
TB	220	P0AAE2	PROY	Proline-specific permease ProY	22.5929	22.4691	22.4892	21.9463	22.1017	21.528	22.5171	21.8587	2.16848	-1.24013
TB	220	P0AAF6	ARTP	Arginine transport ATP-binding protein ArtP	23.9268	23.894	23.8516	24.1588	24.3023	24.1287	23.8908	24.1966	2.97978	-0.59941
TB	220	P0AAG0	DPPD	Dipeptide transport ATP-binding protein DppD	25.6215	25.6439	25.5825	26.2754	26.4182	26.1812	25.616	26.2916	3.52593	3.56381
TB	220	P0AAG3	GLTL	Glutamate/aspartate transport ATP-binding protein GltL	24.3774	24.4248	24.3666	25.1085	25.1993	25.2213	24.3896	25.1763	3.91822	2.33037
TB	220	P0AAG5	MDLB	Multidrug resistance-like ATP-binding protein MdlB	22.79	22.7039	22.9556	22.409	22.6518	22.9715	22.8165	22.6774	0.435336	0.537127
TB	220	P0AAG8	MGLA	Galactose/methyl galactoside import ATP-binding protein MglA	28.0736	28.1607	28.1872	27.3766	27.3081	27.4665	28.1405	27.3837	3.64192	3.58619
TB	220	P0AAH0	PSTB	Phosphate import ATP-binding protein PstB	24.6866	24.729	24.753	24.5089	24.4969	24.4555	24.7229	24.4871	2.50496	-0.387835
TB	220	P0AAH4	SAPD	Peptide transport system ATP-binding protein SapD	23.5333	23.3515	23.4668	23.5103	23.793	23.5579	23.4505	23.6204	0.650361	0.183244
TB	220	P0AAH8	SAPF	Peptide transport system ATP-binding protein SapF	23.9135	23.9428	23.8851	23.6866	23.9289	23.9353	23.9138	23.8502	1.87919	-0.392108
TB	220	P0AAI3	FTSH	ATP-dependent zinc metalloprotease FtsH	30.5897	30.5725	30.6134	30.6172	30.5763	30.6629	30.5919	30.6188	2.76859	-0.224997
TB	220	P0AAI5	FABF	3-oxoacyl-[acyl-carrier-protein] synthase 2	29.126	29.0967	29.1269	28.9253	28.8969	28.9387	29.1165	28.9203	4.62463	-0.866462
TB	220	P0AAI9	FABD	Malonyl CoA-acyl carrier protein transacylase	28.9207	28.9193	28.9216	28.8899	28.98	28.8336	28.9205	28.9012	3.35075	-0.455404
TB	220	P0AAJ5	FDOH	Formate dehydrogenase-O iron-sulfur subunit	27.8985	27.7918	27.8783	27.9122	27.8657	27.9806	27.8562	27.9195	1.44104	0.187777
TB	220	P0AAJ8	HYBA	Hydrogenase-2 operon protein HybA	20.6885	16.9379	19.0552	20.3725	19.6731	18.672	18.8939	19.5726	0.239407	0.386718
TB	220	P0AAN1	HYBE	Hydrogenase-2 operon protein HybE	20.1358	20.5532	19.1038	18.2768	19.012	18.4375	19.9309	18.5754	1.72568	-2.38214
TB	220	P0AAN3	HYPB	Hydrogenase isoenzymes nickel incorporation protein HypB	22.5759	22.4485	22.3331	22.1965	22.8014	22.4616	22.4525	22.4865	0.840395	-0.424292
TB	220	P0AAN5	YAIA	Uncharacterized protein YaiA	22.7406	22.7754	22.9099	24.493	24.7441	24.7145	22.8086	24.6505	3.5949	3.74599
TB	220	P0AAP3	FRMR	Transcriptional repressor FrmR	26.0918	26.0972	26.2515	26.347	26.231	26.4643	26.1468	26.3474	0.153876	-0.0294285
TB	220	P0AAQ2	YAJD	Uncharacterized protein YajD	24.428	24.3989	24.3505	24.5932	24.4689	24.6004	24.3925	24.5542	0.539773	-0.109147
TB	220	P0AAR3	YBAK	Cys-tRNA(Pro)/Cys-tRNA(Cys) deacylase YbaK	25.4199	25.4188	25.4091	25.613	25.5877	25.6479	25.4159	25.6162	1.90209	-0.248668
TB	220	P0AAR8	YBAV	Uncharacterized protein YbaV	22.1535	22.0507	22.3207	22.042	21.8635	21.9617	22.175	21.9557	1.30476	-0.296948
TB	220	P0AAS0	YLAC	Inner membrane protein YlaC	24.7214	24.6541	24.7494	25.0352	24.8675	25.0923	24.7083	24.9983	0.398071	0.102493
TB	220	P0AAS3	YBBJ	Inner membrane protein YbbJ	18.7634	18.7217	19.5661	19.1787	18.1808	19.9322	19.0171	19.0972	0.771381	-0.920062
TB	220	P0AAS7	YBCJ	Uncharacterized protein YbcJ	26.311	26.339	26.2775	26.3253	26.2865	26.3681	26.3092	26.3266	2.91562	-0.36708
TB	220	P0AAS9	YBDD	Uncharacterized protein YbdD	21.3075	20.7737	21.3132	20.0501	20.5483	17.6238	21.1315	19.4074	0.191089	-0.468344
TB	220	P0AAT2	YBDF	Uncharacterized protein YbdF	18.2927	17.9499	18.1678	17.5702	18.6187	18.379	18.1368	18.1893	0.189419	-0.613548
TB	220	P0AAT4	YBDG	Miniconductance mechanosensitive channel YbdG	23.948	24.0154	23.9332	23.9405	23.8126	23.645	23.9655	23.7994	3.47829	-0.984166
TB	220	P0AAT6	IOJAP	Ribosomal silencing factor RsfS	26.438	26.3069	26.1987	26.2824	26.537	26.0233	26.3145	26.2809	0.940382	-0.765263
TB	220	P0AAT9	YBEL	Uncharacterized protein YbeL	23.2676	23.2744	23.1812	24.1072	24.2001	24.3105	23.241	24.2059	1.61331	1.57901
TB	220	P0AAU2	YBFA	Uncharacterized protein YbfA	19.9945	19.9917	18.7265	20.7339	21.4907	21.5136	19.5709	21.2461	0.202294	0.147495
TB	220	P0AAU7	YBFE	Uncharacterized protein YbfE	21.0919	21.2134	21.3082	20.917	20.9926	21.1614	21.2045	21.0237	1.72704	-1.16404
TB	220	P0AAV4	YBGJ	Uncharacterized protein YbgJ	23.3634	23.344	23.3346	23.526	23.6965	23.6286	23.3473	23.617	2.11537	0.654273
TB	220	P0AAV6	YBGS	Uncharacterized protein YbgS	19.9522	19.8051	20.1314	22.7507	22.8474	23.0667	19.9629	22.8883	4.4249	4.47923
TB	220	P0AAW1	YBHP	Uncharacterized protein YbhP	17.7231	17.8797	15.764	21.8292	22.1862	22.2239	17.1223	22.0798	1.83002	2.86249
TB	220	P0AAX3	YBIJ	Uncharacterized protein YbiJ	20.9678	20.892	20.8802	19.8214	19.3986	19.8002	20.9133	19.6734	2.85172	-1.11768
TB	220	P0AAX8	YBIS	Probable L,D-transpeptidase YbiS	27.0736	27.1296	27.131	27.2408	27.2767	27.38	27.1114	27.2992	1.35834	-0.234378
TB	220	P0AAY6	YBJN	Uncharacterized protein YbjN	22.9571	22.9624	23.0928	23.0538	22.8373	23.1241	23.0041	23.005	1.58425	-0.303819
TB	220	P0AAZ4	RARA	Replication-associated recombination protein A	25.24	25.1438	25.0659	25.1355	25.1347	25.2653	25.1499	25.1785	1.83706	-0.36633
TB	220	P0AAZ7	YCAR	UPF0434 protein YcaR	23.0177	23.5549	23.4542	23.4454	23.3102	23.1888	23.3423	23.3148	1.22807	-0.294739
TB	220	P0AB01	ELYC	Envelope biogenesis factor ElyC	23.6526	23.6733	23.6085	23.5884	23.7205	23.516	23.6448	23.6083	1.00738	-0.332789
TB	220	P0AB06	YCBK	Uncharacterized protein YcbK	19.5183	19.8929	21.0955	21.1539	21.1718	21.4737	20.1689	21.2665	1.24676	1.34484
TB	220	P0AB10	YMBA	Uncharacterized lipoprotein YmbA	21.4291	21.0874	21.4764	21.5802	21.6179	21.4057	21.331	21.5346	1.1685	-0.332964
TB	220	P0AB12	YCCF	Inner membrane protein YccF	24.7045	24.8081	24.802	24.6718	24.6435	24.7236	24.7716	24.6796	2.19849	-0.464047
TB	220	P0AB14	YCCJ	Uncharacterized protein YccJ	24.7639	24.4682	24.8144	26.3497	26.7086	26.5358	24.6822	26.5314	3.3679	2.87954
TB	220	P0AB18	TUSE	Sulfurtransferase TusE	22.7715	22.7124	21.9358	22.739	21.821	22.7301	22.4732	22.43	1.59131	-1.10795
TB	220	P0AB20	HSPQ	Heat shock protein HspQ	23.8691	23.8956	23.9727	23.9943	23.9217	23.9607	23.9125	23.9589	0.174843	0.0626405
TB	220	P0AB24	EFEO	Iron uptake system component EfeO	27.2645	27.306	27.3789	27.2289	27.344	27.3029	27.3165	27.292	5.07958	1.13675
TB	220	P0AB26	YCEB	Uncharacterized lipoprotein YceB	24.5119	24.4912	24.4329	24.7025	24.8199	24.7994	24.4787	24.7739	1.67709	-0.30902
TB	220	P0AB28	YCED	Uncharacterized protein YceD	27.8102	27.8224	27.7975	27.6939	27.6988	27.6986	27.81	27.6971	4.36211	-0.69701
TB	220	P0AB38	LPOB	Penicillin-binding protein activator LpoB	25.621	25.5286	25.5359	25.9665	25.8854	26.0096	25.5618	25.9539	3.32405	0.52212
TB	220	P0AB40	BHSA	Multiple stress resistance protein BhsA	21.1082	21.1346	21.1218	19.9957	18.959	20.0734	21.1215	19.676	1.89056	-1.71672
TB	220	P0AB43	YCGL	Protein YcgL	26.7222	26.7767	26.7867	26.8851	26.8001	26.8215	26.7619	26.8355	1.14715	-0.0980803
TB	220	P0AB46	YMGD	Uncharacterized protein YmgD	22.8471	27.0463	27.0487	27.4796	27.4841	27.6305	25.6474	27.5314	1.9935	-0.4855
TB	220	P0AB52	YCHN	Protein YchN	19.3594	19.1136	17.5126	19.2475	18.3955	18.5466	18.6618	18.7298	1.05725	-1.18217
TB	220	P0AB55	YCII	Protein YciI	26.897	26.8851	26.822	27.3927	27.6368	27.2287	26.868	27.4194	2.45412	0.735245
TB	220	P0AB58	LAPB	Lipopolysaccharide assembly protein B	23.0039	22.9199	22.8664	23.1731	23.0562	22.7667	22.9301	22.9986	1.71287	0.587173
TB	220	P0AB61	YCIN	Protein YciN	26.2293	26.2017	26.147	26.3614	26.4246	26.2777	26.1927	26.3546	2.0068	-0.343988
TB	220	P0AB65	ACYP	Acylphosphatase	21.2397	21.5179	21.1306	22.1188	22.789	22.059	21.2961	22.3223	1.69219	1.00644
TB	220	P0AB67	PNTB	NAD(P) transhydrogenase subunit beta	27.1969	27.1452	27.0697	27.0707	27.1581	26.8872	27.1373	27.0387	1.27895	0.231993
TB	220	P0AB71	ALF	Fructose-bisphosphate aldolase class 2	28.7837	28.8155	28.7762	29.0982	29.1169	28.9707	28.7918	29.0619	0.692234	-0.0905355
TB	220	P0AB77	KBL	2-amino-3-ketobutyrate coenzyme A ligase	28.3969	28.4075	28.4299	28.4982	28.5861	28.4933	28.4114	28.5259	2.53905	-0.256376
TB	220	P0AB80	ILVE	Branched-chain-amino-acid aminotransferase	25.9239	25.9436	25.9578	26.0441	25.9486	26.2316	25.9418	26.0748	2.60305	0.577454
TB	220	P0AB83	END3	Endonuclease III	24.8887	24.6293	24.8968	25.4383	24.6602	24.6774	24.8049	24.9253	0.026347	-0.0212415
TB	220	P0AB85	APBE	FAD:protein FMN transferase	23.9405	23.7907	24.0622	23.3381	23.5107	23.6278	23.9312	23.4922	1.68638	-0.758687
TB	220	P0AB87	FUCA	L-fuculose phosphate aldolase	22.5044	22.2465	22.4432	21.7913	21.8096	21.8472	22.398	21.816	1.92867	1.33889
TB	220	P0AB89	PUR8	Adenylosuccinate lyase	28.5191	28.5653	28.5845	28.3402	28.3507	28.4612	28.5563	28.3841	4.10686	-0.693167
TB	220	P0AB91	AROG	Phospho-2-dehydro-3-deoxyheptonate aldolase, Phe-sensitive	26.6306	26.5385	26.5381	26.652	26.5943	26.7033	26.5691	26.6498	1.95283	0.232924
TB	220	P0AB96	ARSC	Arsenate reductase	22.8903	22.7696	22.5336	22.9572	23.0005	23.2774	22.7312	23.0784	0.47013	0.42093
TB	220	P0AB98	ATP6	ATP synthase subunit a	25.0383	25.2861	24.5015	25.2258	25.6979	24.3527	24.942	25.0921	0.115743	-0.178094
TB	220	P0ABA0	ATPF	ATP synthase subunit b	29.3087	29.3783	29.381	29.3923	29.3192	29.4022	29.356	29.3712	2.46096	-0.234839
TB	220	P0ABA4	ATPD	ATP synthase subunit delta	26.9102	26.93	27.0047	27.1188	27.4682	26.8313	26.9483	27.1394	0.0394056	-0.0226733
TB	220	P0ABA6	ATPG	ATP synthase gamma chain	28.3867	28.6581	28.6927	28.4636	28.5989	28.6352	28.5792	28.5659	2.06249	-0.274495
TB	220	P0ABB0	ATPA	ATP synthase subunit alpha	32.2118	32.1781	32.2077	32.2545	32.1969	32.3048	32.1992	32.252	2.21062	-0.225339
TB	220	P0ABB4	ATPB	ATP synthase subunit beta	32.1951	32.1734	32.1847	32.1841	32.1383	32.2186	32.1844	32.1803	2.96751	-0.332331
TB	220	P0ABB8	ATMA	Magnesium-transporting ATPase, P-type 1	25.0265	25.002	24.9811	24.6772	24.3261	24.5377	25.0032	24.5137	1.24302	-0.327183
TB	220	P0ABC9	BETT	High-affinity choline transport protein	23.0446	23.152	23.0505	22.2544	22.8118	22.2912	23.0824	22.4525	1.01225	0.496693
TB	220	P0ABD3	BFR	Bacterioferritin	25.8722	25.6303	25.756	27.5214	27.6629	27.6862	25.7528	27.6235	4.66506	4.34023
TB	220	P0ABD5	ACCA	Acetyl-coenzyme A carboxylase carboxyl transferase subunit alpha	29.4623	29.5142	29.4537	29.2887	29.3449	29.2362	29.4767	29.2899	3.59992	-0.563516
TB	220	P0ABD8	BCCP	Biotin carboxyl carrier protein of acetyl-CoA carboxylase	29.6073	29.5693	29.6431	29.5562	29.4739	29.6586	29.6066	29.5629	3.19422	-0.735628
TB	220	P0ABE2	BOLA	Protein BolA	24.1851	24.1713	24.7324	24.6456	25.0199	25.0139	24.3629	24.8931	0.14103	0.0748908
TB	220	P0ABF1	PCNB	Poly(A) polymerase I	26.4945	26.478	26.4206	26.1402	26.2646	26.0942	26.4643	26.1663	3.88924	-0.92112
TB	220	P0ABF4	EUTM	Ethanolamine utilization protein EutM	22.8461	22.8521	22.9122	22.9068	22.8096	22.9832	22.8702	22.8999	2.13465	1.03688
TB	220	P0ABF6	CDD	Cytidine deaminase	29.1488	29.1772	29.175	29.2851	29.2213	29.3527	29.167	29.2864	4.79735	0.941228
TB	220	P0ABF8	PGSA	CDP-diacylglycerol--glycerol-3-phosphate 3-phosphatidyltransferase	20.6882	20.5515	20.2331	19.8937	19.832	19.6756	20.4909	19.8004	0.379255	0.324362
TB	220	P0ABG4	FTSW	Lipid II flippase FtsW	19.0873	16.1445	14.854	17.0845	15.0505	14.3079	16.6953	15.481	1.68351	-3.24101
TB	220	P0ABG7	RODA	Rod shape-determining protein RodA	23.2993	23.256	23.1581	23.0032	22.826	22.9981	23.2378	22.9424	3.2137	-0.756204
TB	220	P0ABH0	FTSA	Cell division protein FtsA	25.9742	26.3628	25.9816	26.1474	26.5246	26.3495	26.1062	26.3405	0.14054	-0.111622
TB	220	P0ABH7	CISY	Citrate synthase	31.7921	31.6402	31.7663	31.5781	31.6923	31.5964	31.7329	31.6222	6.48014	4.01894
TB	220	P0ABH9	CLPA	ATP-dependent Clp protease ATP-binding subunit ClpA	28.426	28.4117	28.3993	28.5805	28.4349	28.5914	28.4123	28.5356	3.6711	0.892591
TB	220	P0ABI4	CORA	Magnesium transport protein CorA	26.8378	26.9009	26.8967	26.8406	26.8178	27.0164	26.8785	26.8916	2.9075	-0.52557
TB	220	P0ABI8	CYOB	Cytochrome bo(3) ubiquinol oxidase subunit 1	27.8935	27.8199	27.8066	27.8823	28.0411	27.5878	27.84	27.8371	2.13881	0.807665
TB	220	P0ABJ1	CYOA	Cytochrome bo(3) ubiquinol oxidase subunit 2	28.4692	28.4454	28.5277	28.2796	28.157	28.3113	28.4808	28.2493	2.04628	0.405858
TB	220	P0ABJ9	CYDA	Cytochrome bd-I ubiquinol oxidase subunit 1	25.4487	25.4261	25.5563	25.4869	25.5776	25.5825	25.4771	25.549	6.57665	-3.84416
TB	220	P0ABK2	CYDB	Cytochrome bd-I ubiquinol oxidase subunit 2	23.878	23.9802	23.8226	23.7234	24.0193	23.8385	23.8936	23.8604	5.14855	-3.95675
TB	220	P0ABK5	CYSK	Cysteine synthase A	28.4704	28.5243	28.526	29.0169	29.1534	29.0631	28.5069	29.0778	4.01082	0.98366
TB	220	P0ABM9	CCMH	Cytochrome c-type biogenesis protein CcmH	24.0079	23.931	23.4478	23.8486	23.4546	24.0764	23.7955	23.7932	0.770782	-0.351841
TB	220	P0ABN1	KDGL	Diacylglycerol kinase	22.217	22.1142	21.8857	22.0514	22.3291	21.8822	22.0723	22.0876	2.20586	-0.783871
TB	220	P0ABN5	DCUA	Anaerobic C4-dicarboxylate transporter DcuA	23.9376	23.5426	23.262	23.7549	23.914	23.5065	23.5807	23.7252	2.993	-1.06635
TB	220	P0ABP8	DEOD	Purine nucleoside phosphorylase DeoD-type	31.643	31.6385	31.6781	31.6247	31.6202	31.6585	31.6532	31.6345	0.0355614	-0.00643222
TB	220	P0ABQ0	COABC	Coenzyme A biosynthesis bifunctional protein CoaBC	25.0888	25.1843	25.1325	25.0549	25.2102	25.1124	25.1352	25.1259	1.14272	-0.366717
TB	220	P0ABQ2	GARR	2-hydroxy-3-oxopropionate reductase	23.9604	23.7146	23.7803	23.817	23.6413	23.8833	23.8184	23.7806	0.735455	0.116418
TB	220	P0ABQ4	DYR	Dihydrofolate reductase	25.7812	25.8244	25.7854	25.5853	25.6587	25.6371	25.797	25.627	3.55624	-0.653823
TB	220	P0ABR1	DINI	DNA-damage-inducible protein I	25.0445	25.0001	25.1508	24.6431	24.4454	24.4799	25.0651	24.5228	3.83286	-1.2228
TB	220	P0ABS1	DKSA	RNA polymerase-binding transcription factor DksA	29.3226	29.3173	29.3581	29.1256	29.0969	29.1953	29.3327	29.1393	4.1939	-0.581155
TB	220	P0ABS5	DNAG	DNA primase	24.5314	24.5052	24.5192	24.277	24.2047	24.2969	24.5186	24.2595	2.97612	-0.936099
TB	220	P0ABS8	HOLE	DNA polymerase III subunit theta	23.0809	23.1384	23.0404	22.6905	22.8389	22.9128	23.0866	22.8141	1.38372	-0.491583
TB	220	P0ABT2	DPS	DNA protection during starvation protein	28.0596	28.1168	28.0995	29.6743	29.7862	29.8595	28.0919	29.7733	3.03793	2.34481
TB	220	P0ABT5	DUSB	tRNA-dihydrouridine synthase B	22.5451	22.5876	22.4676	22.4185	22.4506	22.1289	22.5334	22.3326	3.90636	-1.62134
TB	220	P0ABU0	MENB	1,4-dihydroxy-2-naphthoyl-CoA synthase	27.5091	27.4821	27.4672	27.7026	27.7423	27.7588	27.4861	27.7346	2.39055	-0.274817
TB	220	P0ABU2	YCHF	Ribosome-binding ATPase YchF	29.8521	29.8548	29.8693	29.615	29.5355	29.605	29.8587	29.5852	4.27667	-0.80901
TB	220	P0ABU5	ELBB	Enhancing lycopene biosynthesis protein 2	25.6795	25.5036	25.4915	25.7018	25.8601	25.6715	25.5582	25.7445	3.1256	-1.69112
TB	220	P0ABU7	EXBB	Biopolymer transport protein ExbB	27.385	27.3347	27.3666	27.2414	27.3335	27.324	27.3621	27.2996	2.61709	-0.379204
TB	220	P0ABU9	TOLQ	Protein TolQ	26.1496	26.0903	26.1766	26.1111	26.0271	26.0283	26.1389	26.0555	2.06815	-0.484876
TB	220	P0ABV2	EXBD	Biopolymer transport protein ExbD	23.237	23.5487	23.2463	22.9597	23.0169	23.0094	23.344	22.9953	2.71359	-0.363168
TB	220	P0ABV6	TOLR	Protein TolR	25.3825	25.7246	25.2199	25.1186	25.7763	25.0571	25.4424	25.3173	0.988025	-0.603781
TB	220	P0ABW9	FLGB	Flagellar basal body rod protein FlgB	24.809	24.8428	24.9242	24.2853	23.7914	23.8122	24.8587	23.9629	0.621274	0.276946
TB	220	P0ABX2	FLGC	Flagellar basal-body rod protein FlgC	25.0557	24.9592	25.0154	24.4251	24.1606	24.2162	25.0101	24.2673	0.965713	0.182615
TB	220	P0ABX5	FLGG	Flagellar basal-body rod protein FlgG	25.7342	25.6913	25.7009	25.0351	24.67	24.6497	25.7088	24.785	0.0467724	0.0209408
TB	220	P0ABX8	FLIL	Flagellar protein FliL	25.0555	24.9626	25.0387	24.5346	24.3373	24.258	25.019	24.3767	0.372883	-0.104026
TB	220	P0ABY4	FLAW	Flavodoxin-2	17.287	18.4031	15.4583	18.8444	15.0284	15.8626	17.0495	16.5785	0.145257	-0.456353
TB	220	P0ABY7	FLHC	Flagellar transcriptional regulator FlhC	23.0948	23.0104	22.8146	21.4323	21.3018	20.6934	22.9733	21.1425	0.988216	-1.17539
TB	220	P0ABZ1	FLIG	Flagellar motor switch protein FliG	27.3554	27.3422	27.2781	26.5882	26.2668	26.2647	27.3252	26.3732	0.377772	-0.102166
TB	220	P0ABZ4	KDSC	3-deoxy-D-manno-octulosonate 8-phosphate phosphatase KdsC	25.9248	26.0246	25.9354	25.8646	25.8777	25.6981	25.9616	25.8134	2.83339	-0.569045
TB	220	P0ABZ6	SURA	Chaperone SurA	28.8588	28.7994	28.8175	28.8057	28.7527	28.8035	28.8252	28.7873	3.9087	-0.31532
TB	220	P0AC00	FRLB	Fructoselysine 6-phosphate deglycase	22.5122	22.6252	22.841	22.5321	22.3171	22.5268	22.6595	22.4587	0.805026	2.14388
TB	220	P0AC02	BAMD	Outer membrane protein assembly factor BamD	27.4243	27.3913	27.385	27.3689	27.3122	27.4199	27.4002	27.367	1.66821	-0.263446
TB	220	P0AC05	FLIP	Flagellar biosynthetic protein FliP	25.0789	24.9899	24.8768	24.4874	24.1889	24.279	24.9819	24.3184	0.0698204	-0.0322119
TB	220	P0AC13	DHPS	Dihydropteroate synthase	25.8395	25.8563	25.7994	25.8204	25.8196	25.9498	25.8317	25.8633	1.99539	-0.428506
TB	220	P0AC16	FOLB	Dihydroneopterin aldolase	24.9282	25.0375	25.0815	24.6411	24.7402	24.2163	25.0157	24.5326	2.28613	-1.16959
TB	220	P0AC19	FOLX	Dihydroneopterin triphosphate 2'-epimerase	26.0428	26.301	26.3514	26.0987	26.2431	26.4077	26.2318	26.2498	0.352549	-0.114777
TB	220	P0AC23	FOCA	Probable formate transporter 1	20.059	20.1292	20.3244	20.0996	20.7168	19.571	20.1709	20.1292	1.30018	-1.79892
TB	220	P0AC26	NIRC	Nitrite transporter NirC	15.4784	18.1444	17.3914	17.978	17.767	16.2211	17.0047	17.3221	2.12306	-3.45151
TB	220	P0AC28	5FCL	5-formyltetrahydrofolate cyclo-ligase	20.3642	20.2923	20.1172	20.1919	20.5093	20.4478	20.2579	20.383	2.21097	-0.545988
TB	220	P0AC30	FTSX	Cell division protein FtsX	24.3366	24.2523	24.2111	24.3967	24.4379	24.4176	24.2667	24.4174	0.252844	-0.0747363
TB	220	P0AC33	FUMA	Fumarate hydratase class I, aerobic	30.2416	30.2312	30.2652	29.9178	29.8914	29.8969	30.246	29.902	6.05989	2.90379
TB	220	P0AC38	ASPA	Aspartate ammonia-lyase	29.4867	29.4305	29.4827	28.8969	28.8177	28.9791	29.4666	28.8979	1.12686	0.13599
TB	220	P0AC41	SDHA	Succinate dehydrogenase flavoprotein subunit	31.6584	31.7	31.7197	31.6976	31.8315	31.725	31.6927	31.7514	5.32878	3.79704
TB	220	P0AC44	DHSD	Succinate dehydrogenase hydrophobic membrane anchor subunit	27.953	27.9936	28.0175	27.9243	27.9352	28.0985	27.988	27.986	3.82384	3.75458
TB	220	P0AC47	FRDB	Fumarate reductase iron-sulfur subunit	25.6118	25.6774	25.6437	25.4202	25.4291	25.3065	25.6443	25.3853	2.18186	0.516276
TB	220	P0AC51	ZUR	Zinc uptake regulation protein	22.5308	22.5551	22.4139	22.8403	22.9798	22.8801	22.4999	22.9001	0.600589	-0.185074
TB	220	P0AC53	G6PD	Glucose-6-phosphate 1-dehydrogenase	29.6742	29.6408	29.6394	29.7413	29.6323	29.6538	29.6515	29.6758	0.142041	0.018034
TB	220	P0AC59	GLRX2	Glutaredoxin-2	27.1802	27.0894	27.212	28.2831	28.386	28.5165	27.1605	28.3952	3.4628	1.38359
TB	220	P0AC62	GLRX3	Glutaredoxin-3	28.1874	28.2339	28.2467	28.3027	28.3924	28.4003	28.2227	28.3651	2.03895	-0.171956
TB	220	P0AC69	GLRX4	Glutaredoxin-4	27.5248	27.4315	27.4713	27.6199	27.4755	27.6155	27.4759	27.5703	1.08668	-0.25459
TB	220	P0AC75	KDTA	3-deoxy-D-manno-octulosonic acid transferase	23.1819	23.3161	24.4645	23.2593	23.2162	22.9562	23.6541	23.1439	2.06637	-0.996464
TB	220	P0AC78	WECA	Undecaprenyl-phosphate alpha-N-acetylglucosaminyl 1-phosphate transferase	21.6922	21.5556	21.3048	21.0928	21.5377	21.467	21.5175	21.3658	0.592104	-0.422009
TB	220	P0AC81	LGUL	Lactoylglutathione lyase	23.371	24.1282	24.0155	23.5855	24.1496	23.5562	23.8382	23.7638	0.479976	2.03885
TB	220	P0AC84	GLO2	Hydroxyacylglutathione hydrolase	24.5176	24.4602	24.5246	24.9048	24.9156	24.9033	24.5008	24.9079	2.61021	0.529546
TB	220	P0AC86	PHSG	Glycogen phosphorylase	24.7867	24.8014	24.9324	25.3308	25.1116	25.4154	24.8402	25.2859	3.67762	1.21769
TB	220	P0AC88	GM4D	GDP-mannose 4,6-dehydratase	15.8474	18.5641	16.6355	24.5323	23.881	24.6313	17.0156	24.3482	4.07582	6.51446
TB	220	P0AC92	GNSA	Protein GnsA	25.1105	25.2972	25.122	25.197	25.0022	24.8023	25.1766	25.0005	2.71403	-0.975629
TB	220	P0AC98	SATP	Succinate-acetate/proton symporter SatP	21.6396	21.5218	19.7737	21.5393	20.2097	21.0328	20.9784	20.9273	0.859432	-1.06795
TB	220	P0ACA1	YIBF	Uncharacterized GST-like protein YibF	23.4126	23.4168	23.2738	23.8883	24.277	24.0458	23.3677	24.0704	2.61285	1.30603
TB	220	P0ACA3	SSPA	Stringent starvation protein A	27.859	27.8489	27.7887	27.8036	27.9288	27.6897	27.8322	27.8074	1.71039	-0.36127
TB	220	P0ACA7	GSTB	Glutathione S-transferase GstB	25.6472	25.5799	25.6088	26.1269	26.0723	26.2427	25.612	26.1473	3.08509	1.06897
TB	220	P0ACB0	DNAB	Replicative DNA helicase	26.7715	26.7309	26.7532	26.7384	26.6896	26.7073	26.7518	26.7118	3.7797	-0.620628
TB	220	P0ACB2	HEM2	Delta-aminolevulinic acid dehydratase	26.2571	26.2401	26.3825	26.4775	26.907	26.4684	26.2932	26.6176	0.216073	-0.108804
TB	220	P0ACB4	HEMG	Protoporphyrinogen IX dehydrogenase [menaquinone]	23.7048	23.7693	23.5927	23.7648	23.7768	23.3194	23.689	23.6203	0.691228	-0.253057
TB	220	P0ACB7	HEMY	Protein HemY	27.2269	27.1807	27.1778	27.2947	27.2165	27.3327	27.1951	27.2813	0.114892	-0.0112127
TB	220	P0ACC1	PRMC	Release factor glutamine methyltransferase	21.3712	21.3196	21.0296	21.538	21.5599	21.1318	21.2401	21.4099	1.9507	-0.769372
TB	220	P0ACC3	ERPA	Iron-sulfur cluster insertion protein ErpA	28.5495	28.4797	28.5608	28.4816	28.3488	28.6116	28.53	28.4807	1.24731	-0.371264
TB	220	P0ACC7	GLMU	Bifunctional protein GlmU	28.0109	28.0343	28.0511	27.9484	27.9784	27.9742	28.0321	27.967	5.14429	-0.828986
TB	220	P0ACD4	ISCU	Iron-sulfur cluster assembly scaffold protein IscU	30.2031	30.3323	30.3492	30.0472	29.9581	30.1512	30.2949	30.0522	1.53176	-0.214986
TB	220	P0ACD8	MBHL	Hydrogenase-1 large chain	21.8974	21.2964	20.0297	20.8669	20.5398	22.2511	21.0745	21.2193	0.304902	0.425248
TB	220	P0ACE0	MBHM	Hydrogenase-2 large chain	24.9034	24.0596	23.7859	24.9457	24.8708	24.8529	24.2496	24.8898	1.40921	0.209956
TB	220	P0ACE3	HHA	Hemolysin expression-modulating protein Hha	23.4741	23.6012	23.5121	23.6614	23.6196	23.6091	23.5291	23.6301	4.83765	-0.676376
TB	220	P0ACE7	HINT	HIT-like protein HinT	26.6814	26.8668	26.9733	26.9725	27.1971	27.4011	26.8405	27.1902	1.19681	0.35397
TB	220	P0ACF0	DBHA	DNA-binding protein HU-alpha	30.6136	30.563	30.6202	30.6369	30.5367	30.7309	30.599	30.6348	1.87974	-0.391424
TB	220	P0ACF4	DBHB	DNA-binding protein HU-beta	28.6058	28.9691	29.0104	28.4604	28.7649	28.9127	28.8618	28.7127	0.0534099	-0.0294539
TB	220	P0ACF8	HNS	DNA-binding protein H-NS	30.7582	30.7598	30.7262	30.6873	30.5043	30.4996	30.7481	30.5637	2.29259	-0.386499
TB	220	P0ACG1	STPA	DNA-binding protein StpA	28.7411	28.6551	28.7246	28.5189	28.566	28.5986	28.7069	28.5612	4.8152	-1.17448
TB	220	P0ACG8	HSLR	Heat shock protein 15	23.9132	24.0531	23.9624	24.1965	24.4598	23.8524	23.9763	24.1695	0.296817	-0.288884
TB	220	P0ACI0	ROB	Right origin-binding protein	25.9246	26.0247	26.0194	26.0601	26.1018	26.0795	25.9896	26.0805	1.93679	-0.173028
TB	220	P0ACI3	XYLR	Xylose operon regulatory protein	21.384	21.0859	20.6196	20.1981	21.4247	21.3497	21.0298	20.9908	0.384005	-0.370598
TB	220	P0ACJ0	LRP	Leucine-responsive regulatory protein	28.3666	28.3878	28.4448	28.5374	28.4891	28.6622	28.3997	28.5629	2.8429	0.771823
TB	220	P0ACJ8	CRP	cAMP-activated global transcriptional regulator CRP	27.6623	27.6125	27.6696	27.8311	27.7166	27.8228	27.6481	27.7902	0.603864	0.116802
TB	220	P0ACK2	AGAR	Putative aga operon transcriptional repressor	24.2056	24.1756	24.2134	24.101	24.1351	24.0711	24.1982	24.1024	2.36191	-0.558231
TB	220	P0ACK5	DEOR	Deoxyribose operon repressor	21.6156	20.9841	21.5275	21.7957	22.0423	21.2644	21.3757	21.7008	0.267413	0.483684
TB	220	P0ACK8	FUCR	L-fucose operon activator	22.8822	22.7056	22.6709	21.899	21.9764	21.9195	22.7529	21.9316	2.18375	-0.715083
TB	220	P0ACL2	EXUR	Exu regulon transcriptional regulator	25.106	25.0319	25.109	24.9506	24.797	24.6133	25.0823	24.787	1.99591	-0.531272
TB	220	P0ACL5	GLCC	Glc operon transcriptional activator	25.0796	25.0125	25.0581	24.5712	24.5367	24.6317	25.0501	24.5798	2.2958	4.11425
TB	220	P0ACL7	LLDR	Putative L-lactate dehydrogenase operon regulatory protein	23.2926	23.4758	23.3019	23.155	22.9671	22.9553	23.3568	23.0258	2.54876	4.43428
TB	220	P0ACL9	PDHR	Pyruvate dehydrogenase complex repressor	24.1422	24.2676	24.1877	23.8758	23.8261	23.7563	24.1991	23.8194	1.25038	-0.215555
TB	220	P0ACM2	RSPR	HTH-type transcriptional repressor RspR	23.9724	24.0368	24.3565	23.9217	23.9615	23.7367	24.1219	23.8733	0.555509	-0.444045
TB	220	P0ACM5	YEGW	Uncharacterized HTH-type transcriptional regulator YegW	23.4831	23.5348	23.5017	23.5597	23.6151	23.7149	23.5065	23.6299	2.14251	-0.367918
TB	220	P0ACM9	YIHL	Uncharacterized HTH-type transcriptional regulator YihL	22.3971	22.1482	22.6979	22.3021	21.7978	22.5359	22.4144	22.2119	1.49797	-0.778713
TB	220	P0ACN2	YTFH	Uncharacterized HTH-type transcriptional regulator YtfH	18.7337	20.0535	19.0496	19.2231	19.3258	18.5019	19.2789	19.0169	1.04084	-0.808869
TB	220	P0ACN4	ALLR	HTH-type transcriptional repressor AllR	25.9133	26.0696	26.1299	26.0667	26.2202	26.4025	26.0376	26.2298	0.173618	0.0567125
TB	220	P0ACN7	CYTR	HTH-type transcriptional repressor CytR	26.2745	26.1845	26.2857	26.1087	26.124	26.1454	26.2482	26.1261	2.38622	-0.21421
TB	220	P0ACP1	CRA	Catabolite repressor/activator	25.8997	25.8207	25.867	25.6666	25.7861	25.5934	25.8624	25.6821	1.89687	-0.253738
TB	220	P0ACP5	GNTR	HTH-type transcriptional regulator GntR	23.2383	23.2812	23.0888	23.0555	22.9776	22.8129	23.2027	22.9487	2.85558	-0.69903
TB	220	P0ACP7	PURR	HTH-type transcriptional repressor PurR	26.235	26.3184	26.3145	26.1724	26.2197	26.1115	26.2893	26.1679	5.54632	-1.20365
TB	220	P0ACQ0	RBSR	Ribose operon repressor	22.751	22.649	22.4403	22.6049	22.6399	22.7555	22.6134	22.6668	2.63465	-0.506784
TB	220	P0ACQ4	OXYR	Hydrogen peroxide-inducible genes activator	26.7391	26.8409	26.7602	26.8588	26.8518	26.9699	26.78	26.8935	2.26734	-0.404673
TB	220	P0ACR4	YEIE	Uncharacterized HTH-type transcriptional regulator YeiE	23.5297	23.3833	23.4595	23.2999	23.491	23.3608	23.4575	23.3839	1.45562	-0.35784
TB	220	P0ACR7	YFER	Uncharacterized HTH-type transcriptional regulator YfeR	19.4019	20.1585	18.9062	20.2178	20.2984	17.2316	19.4888	19.2493	0.172291	-0.461451
TB	220	P0ACR9	MPRA	Transcriptional repressor MprA	26.0079	26.1744	26.165	25.9445	25.9975	25.9347	26.1158	25.9589	4.28728	-1.16956
TB	220	P0ACS2	SOXR	Redox-sensitive transcriptional activator SoxR	21.4835	21.7638	21.6474	21.4961	21.6294	21.3236	21.6315	21.483	1.78878	-0.545841
TB	220	P0ACS5	ZNTR	HTH-type transcriptional regulator ZntR	23.7174	23.6414	23.6864	24.0295	23.9147	24.081	23.6817	24.0084	1.5036	0.433214
TB	220	P0ACS7	RPIR	HTH-type transcriptional regulator RpiR	22.8345	22.742	22.7977	22.8267	22.3226	22.6246	22.7914	22.5913	0.124468	-0.059199
TB	220	P0ACS9	ACRR	HTH-type transcriptional regulator AcrR	22.5477	22.463	22.3444	20.9423	20.3827	22.1171	22.4517	21.1474	0.1844	-0.464162
TB	220	P0ACT6	UIDR	HTH-type transcriptional regulator UidR	23.1272	22.5943	23.0589	23.0117	22.3646	22.7397	22.9268	22.7053	0.502947	0.366039
TB	220	P0ACU2	RUTR	HTH-type transcriptional regulator RutR	22.0918	22.1087	22.3961	22.1814	22.4518	22.4145	22.1989	22.3493	1.27404	0.869371
TB	220	P0ACU5	FABR	HTH-type transcriptional repressor FabR	24.6108	24.5084	24.565	24.7082	24.6581	24.625	24.5614	24.6638	0.0363664	-0.00991186
TB	220	P0ACU7	YJDC	HTH-type transcriptional regulator YjdC	23.719	23.9463	23.9216	24.6761	24.8189	24.6714	23.8623	24.7221	4.40626	1.21238
TB	220	P0ACV0	LPXL	Lipid A biosynthesis lauroyltransferase	25.7205	25.7823	25.789	25.75	25.7899	25.7297	25.7639	25.7565	2.9122	-0.574419
TB	220	P0ACV4	LAPA	Lipopolysaccharide assembly protein A	24.6581	24.6707	24.6292	24.7522	24.9227	24.8411	24.6527	24.8387	0.797681	0.134985
TB	220	P0ACV6	MPAA	Protein MpaA	23.0854	23.1191	23.0671	23.5146	23.3055	23.1275	23.0905	23.3158	2.80948	1.39064
TB	220	P0ACV8	YMJA	Uncharacterized protein YmjA	20.8815	21.2845	21.1421	21.3248	21.1349	20.9667	21.1027	21.1422	0.647294	-0.248932
TB	220	P0ACW4	YDCA	Uncharacterized protein YdcA	21.5184	21.3737	20.5807	20.0181	20.2259	20.767	21.1576	20.337	0.895852	1.38772
TB	220	P0ACW6	YDCH	Uncharacterized protein YdcH	21.5013	21.6806	21.6393	22.251	22.6109	22.8528	21.6071	22.5716	2.54928	2.53243
TB	220	P0ACX3	YDHR	Putative monooxygenase YdhR	27.5328	27.494	27.6522	28.1591	28.1339	28.2384	27.5597	28.1771	2.93333	1.10744
TB	220	P0ACX5	YDHZ	Uncharacterized protein YdhZ	20.5736	20.5108	20.1136	18.4857	20.5564	20.5042	20.3993	19.8487	0.542393	-1.01515
TB	220	P0ACX9	YDIE	Uncharacterized protein YdiE	20.6747	17.9512	19.6794	19.4736	19.6365	19.1283	19.4351	19.4128	0.611363	0.435254
TB	220	P0ACY1	YDJA	Putative NAD(P)H nitroreductase YdjA	27.7463	27.7109	27.7292	27.9561	27.9414	27.9406	27.7288	27.946	1.17884	0.100316
TB	220	P0ACY3	YEAG	Uncharacterized protein YeaG	23.1251	23.4678	23.6324	25.5208	25.8417	25.6376	23.4084	25.6667	2.65733	6.02977
TB	220	P0ACY9	YEBG	Uncharacterized protein YebG	21.8919	21.6882	22.4259	22.0864	22.3093	22.3415	22.002	22.2457	0.0106937	0.0151437
TB	220	P0ACZ4	EVGA	Positive transcription regulator EvgA	23.7299	23.8993	23.8209	24.2869	24.2258	24.1095	23.8167	24.2074	2.34464	-0.603639
TB	220	P0ACZ8	CUSR	Transcriptional regulatory protein CusR	21.0529	21.1569	20.6594	21.1272	19.3017	21.5214	20.9564	20.6501	0.321643	-0.591426
TB	220	P0AD01	DCUR	Transcriptional regulatory protein DcuR	23.4526	23.6128	23.6206	24.0329	23.9377	24.0408	23.562	24.0038	4.76523	0.868034
TB	220	P0AD05	YECA	Uncharacterized protein YecA	24.9135	25.0502	25.0129	25.2614	25.1475	25.1051	24.9922	25.1713	1.87824	0.233559
TB	220	P0AD07	YECF	Uncharacterized protein YecF	23.3484	23.6369	23.7	22.9868	23.171	23.111	23.5618	23.0896	3.72121	-1.29314
TB	220	P0AD10	YECJ	Uncharacterized protein YecJ	19.2251	19.0937	19.2702	19.0056	18.3342	18.7575	19.1964	18.6991	1.61849	-0.702801
TB	220	P0AD12	YEEZ	Protein YeeZ	26.4929	26.4411	26.4807	26.8844	26.94	26.9666	26.4716	26.9303	0.228393	0.046526
TB	220	P0AD14	YEHU	Sensor histidine kinase YehU	22.1622	21.9394	22.0967	21.2007	21.8179	21.4028	22.0661	21.4738	0.335724	-0.234871
TB	220	P0AD19	YOHK	Inner membrane protein YohK	21.9771	22.1429	22.515	22.6104	22.5965	22.8452	22.2117	22.684	1.56782	0.363361
TB	220	P0AD21	YEJG	Uncharacterized protein YejG	24.5772	24.7036	24.7211	24.6085	24.6193	24.8099	24.6673	24.6792	3.46619	2.16017
TB	220	P0AD24	YEJL	UPF0352 protein YejL	26.1464	26.305	26.3374	26.018	26.0763	26.2253	26.2629	26.1066	2.27104	-0.515558
TB	220	P0AD27	YEJM	Inner membrane protein YejM	24.4992	24.6576	23.9537	24.5013	24.0445	24.2577	24.3702	24.2678	1.63135	-0.496358
TB	220	P0AD33	YFCZ	UPF0381 protein YfcZ	25.4368	25.3617	25.4904	25.4515	25.4426	25.4904	25.4296	25.4615	2.85065	-0.356303
TB	220	P0AD37	YFEC	Uncharacterized protein YfeC	22.1759	21.7953	22.1648	21.2365	20.8379	21.2472	22.0453	21.1072	1.14062	-0.748912
TB	220	P0AD42	PGPC	Phosphatidylglycerophosphatase C	21.1361	20.6708	21.0517	21.0162	21.6627	20.5352	20.9529	21.0713	0.867411	1.98499
TB	220	P0AD44	YFHG	Uncharacterized protein YfhG	22.62	22.2056	22.4895	22.6914	22.5974	22.5243	22.4384	22.6044	0.578303	-0.176735
TB	220	P0AD49	RAIA	Ribosome-associated inhibitor A	26.218	26.1373	26.2507	26.3418	26.2859	26.5213	26.202	26.383	3.22054	0.895156
TB	220	P0AD53	YGAC	Uncharacterized protein YgaC	21.4847	21.9283	20.9864	23.6284	23.7052	23.7849	21.4665	23.7062	1.39692	0.395849
TB	220	P0AD57	ISPB	Octaprenyl-diphosphate synthase	22.208	22.5074	22.1028	22.4351	22.3827	21.6381	22.2727	22.152	0.820998	-0.52059
TB	220	P0AD59	IVY	Inhibitor of vertebrate lysozyme	24.9271	24.9	24.8693	26.965	27.2213	27.0092	24.8988	27.0652	3.10236	1.19979
TB	220	P0AD61	KPYK1	Pyruvate kinase I	32.1773	32.2312	32.2312	32.2566	32.2816	32.3835	32.2132	32.3072	0.713943	-0.0727526
TB	220	P0AD65	PBP2	Penicillin-binding protein 2	25.5158	25.6092	25.7099	25.3531	25.2463	25.3636	25.6116	25.321	4.59575	-0.924413
TB	220	P0AD68	FTSI	Peptidoglycan synthase FtsI	25.5354	25.5326	25.535	25.5274	25.5516	25.6265	25.5343	25.5685	3.12496	-0.495951
TB	220	P0AD70	AMPH	D-alanyl-D-alanine-carboxypeptidase/endopeptidase AmpH	23.3025	23.2269	22.1169	21.7189	21.8962	22.3269	22.8821	21.9807	2.08149	-1.68908
TB	220	P0AD96	LIVJ	Leu/Ile/Val-binding protein	23.1281	23.1817	22.894	22.5895	21.9751	22.5608	23.0679	22.3751	0.590406	0.373615
TB	220	P0ADA1	TESA	Acyl-CoA thioesterase I	24.8873	24.9394	25.0298	25.2229	25.1239	25.2102	24.9521	25.1857	1.93418	0.360672
TB	220	P0ADA3	NLPD	Murein hydrolase activator NlpD	25.5352	25.6797	25.7285	25.6637	25.7466	25.6327	25.6478	25.681	0.364595	-0.0698318
TB	220	P0ADA5	YAJG	Uncharacterized lipoprotein YajG	26.6332	26.691	26.6922	26.5481	26.3254	26.4043	26.6721	26.4259	2.91071	-0.551195
TB	220	P0ADB1	OSME	Osmotically-inducible lipoprotein E	27.1813	27.0994	27.208	28.6676	28.8287	28.9587	27.1629	28.8183	4.33221	2.18616
TB	220	P0ADB7	ECNB	Entericidin B	25.3852	25.2967	25.3953	26.9783	27.0645	27.3116	25.3591	27.1181	4.30333	3.80303
TB	220	P0ADC1	LPTE	LPS-assembly lipoprotein LptE	26.4935	26.4108	26.4158	26.5754	26.5074	26.7071	26.44	26.5966	0.717596	-0.16909
TB	220	P0ADC3	LOLC	Lipoprotein-releasing system transmembrane protein LolC	25.7115	25.7454	25.7213	25.5796	25.5609	25.6139	25.7261	25.5848	3.99831	-0.514
TB	220	P0ADC6	LPTG	Lipopolysaccharide export system permease protein LptG	24.9657	24.9448	24.9297	25.0253	24.97	24.9842	24.9467	24.9931	3.44925	-0.449079
TB	220	P0ADE4	TAMA	Translocation and assembly module TamA	25.3975	25.3075	25.4924	25.4958	25.5027	25.6894	25.3991	25.5627	1.10199	-0.311605
TB	220	P0ADE6	YGAU	Uncharacterized protein YgaU	28.3845	28.2818	28.2696	29.3764	29.3869	29.5377	28.312	29.4337	1.2397	1.358
TB	220	P0ADE8	YGFZ	tRNA-modifying protein YgfZ	29.252	29.2509	29.2633	29.4387	29.4057	29.4078	29.2554	29.4174	0.189345	-0.0171916
TB	220	P0ADF6	EDD	Phosphogluconate dehydratase	25.8141	26.0041	25.9134	26.2243	26.2267	26.0724	25.9105	26.1745	0.351768	0.0536003
TB	220	P0ADF8	ILVN	Acetolactate synthase isozyme 1 small subunit	23.4429	23.6687	23.3952	23.075	23.6879	22.9994	23.5022	23.2541	0.224744	0.396188
TB	220	P0ADG4	SUHB	Inositol-1-monophosphatase	27.3707	27.3697	27.3265	26.9223	27.0234	26.8207	27.3556	26.9221	4.67903	-1.8219
TB	220	P0ADG7	IMDH	Inosine-5'-monophosphate dehydrogenase	30.3624	30.4134	30.3938	30.5581	30.4981	30.671	30.3899	30.5757	3.44596	-0.570032
TB	220	P0ADI4	ENTB	Enterobactin synthase component B	26.0012	25.9842	26.0838	25.524	25.4823	25.6692	26.0231	25.5585	1.32849	0.331721
TB	220	P0ADI7	YECD	Isochorismatase family protein YecD	24.8888	25.3248	25.5441	26.0528	26.1708	26.1896	25.2526	26.1377	0.793032	0.812431
TB	220	P0ADK0	YIAF	Uncharacterized protein YiaF	25.7821	25.8567	25.9113	25.7988	25.8927	25.941	25.85	25.8775	3.85563	-0.749894
TB	220	P0ADK6	YIBA	Protein YibA	18.8135	18.5027	18.3132	19.2879	19.162	19.4922	18.5431	19.314	0.744442	0.888653
TB	220	P0ADK8	YIBL	Uncharacterized protein YibL	26.8086	26.795	26.7883	26.6182	26.7173	26.7471	26.7973	26.6942	2.86179	-0.317168
TB	220	P0ADL3	YICN	Uncharacterized protein YicN	23.3726	23.2941	23.3157	23.3506	23.2911	23.4936	23.3275	23.3784	0.591432	0.113977
TB	220	P0ADM0	YIDH	Inner membrane protein YidH	19.8474	20.2596	20.3622	19.9872	20.417	20.3782	20.1564	20.2608	0.943235	2.10633
TB	220	P0ADM4	YIDQ	Uncharacterized protein YidQ	23.8114	23.7624	23.7782	23.8941	23.3759	23.9936	23.784	23.7546	0.888097	0.393555
TB	220	P0ADM8	YIEE	Uncharacterized protein YieE	21.8672	21.6892	21.6653	21.6023	21.4496	21.673	21.7406	21.575	3.54942	-0.825343
TB	220	P0ADN0	VIAA	Protein ViaA	18.8321	18.4087	19.2579	18.9285	19.3354	19.1148	18.8329	19.1262	0.0369875	-0.0394471
TB	220	P0ADN2	YIFE	UPF0438 protein YifE	28.1181	28.4142	28.3653	28.0495	28.552	28.1932	28.2992	28.2649	0.382739	-0.258729
TB	220	P0ADN6	YIFL	Uncharacterized lipoprotein YifL	25.2731	25.2319	25.2444	25.327	24.947	24.7532	25.2498	25.0091	0.813385	-0.350145
TB	220	P0ADP0	YIGB	5-amino-6-(5-phospho-D-ribitylamino)uracil phosphatase YigB	25.0478	25.2125	25.0933	25.2587	25.4332	25.0064	25.1179	25.2328	0.489196	-0.168892
TB	220	P0ADP2	YIGI	Uncharacterized protein YigI	26.3264	26.2766	26.357	26.3425	26.3481	26.4289	26.32	26.3732	4.64994	4.05896
TB	220	P0ADP7	UBIJ	Ubiquinone biosynthesis protein UbiJ	23.3488	23.219	23.4407	23.4432	23.5594	23.305	23.3362	23.4359	0.716582	-0.422342
TB	220	P0ADP9	YIHD	Protein YihD	23.7788	23.9429	23.8634	24.474	24.629	23.7886	23.8617	24.2972	0.254329	-0.245363
TB	220	P0ADQ2	YIID	Uncharacterized protein YiiD	24.7504	24.7759	24.7193	25.0737	25.3063	25.0299	24.7485	25.1367	2.56877	0.630673
TB	220	P0ADQ7	YGAM	Uncharacterized protein YgaM	24.6899	24.5993	24.7162	26.7718	26.9551	27.0476	24.6684	26.9248	4.61187	4.96451
TB	220	P0ADR6	RLMM	Ribosomal RNA large subunit methyltransferase M	25.8089	25.7773	25.8151	25.7533	25.7611	25.6412	25.8004	25.7185	4.15865	-0.812656
TB	220	P0ADR8	YGDH	LOG family protein YgdH	27.4362	27.3793	27.3985	27.3433	27.3299	27.3767	27.4047	27.35	0.0260719	0.00339127
TB	220	P0ADS2	ZAPA	Cell division protein ZapA	26.8295	26.8391	26.8245	26.9062	26.6553	26.8355	26.831	26.799	1.63191	-0.333407
TB	220	P0ADS6	YGGE	Uncharacterized protein YggE	28.0684	28.0665	28.0859	28.5772	28.7318	28.854	28.0736	28.721	1.49587	0.26685
TB	220	P0ADS9	YGGN	Uncharacterized protein YggN	25.418	25.4837	25.6039	25.3723	25.7339	25.6004	25.5019	25.5689	1.85515	-0.510909
TB	220	P0ADT2	YGIB	UPF0441 protein YgiB	25.7484	25.7126	25.7463	25.3635	25.3251	25.4974	25.7357	25.3953	1.52366	-0.396641
TB	220	P0ADT5	YGIC	Putative acid--amine ligase YgiC	25.9903	25.9631	25.995	25.7472	25.8027	25.9137	25.9828	25.8212	2.48365	-0.432762
TB	220	P0ADT8	YGIM	Uncharacterized protein YgiM	27.0584	27.0595	27.0342	27.4694	27.4076	27.5237	27.0507	27.4669	2.32244	-0.227769
TB	220	P0ADU2	YGIN	Probable quinol monooxygenase YgiN	27.3568	27.2062	27.3357	27.7088	27.6605	27.7085	27.2996	27.6926	2.32123	0.234182
TB	220	P0ADU5	YGIW	Protein YgiW	24.672	24.7146	24.6709	26.0546	26.4521	26.3433	24.6858	26.2833	1.35229	0.45935
TB	220	P0ADU7	YQIB	Uncharacterized protein YqiB	22.0396	22.3642	22.331	21.7846	21.7886	21.7154	22.2449	21.7629	3.31262	-1.57467
TB	220	P0ADV1	LPTA	Lipopolysaccharide export system protein LptA	26.1736	26.1564	26.1382	26.1977	26.1111	26.2694	26.1561	26.1928	1.29378	-0.236754
TB	220	P0ADV5	YHBW	Uncharacterized protein YhbW	26.2367	26.2272	26.3016	27.1504	27.2433	27.189	26.2552	27.1942	3.53022	1.39677
TB	220	P0ADV7	MLAC	Probable phospholipid-binding protein MlaC	25.7024	25.8206	25.9471	25.8522	25.8028	25.9415	25.8234	25.8655	0.653275	0.155671
TB	220	P0ADV9	LPTC	Lipopolysaccharide export system protein LptC	20.8667	20.9812	20.8184	20.901	21.1215	20.6633	20.8887	20.8953	0.125085	-0.222431
TB	220	P0ADW3	YHCB	Inner membrane protein YhcB	29.1264	29.069	29.1538	29.237	29.2095	29.3196	29.1164	29.2554	0.0297409	0.00587972
TB	220	P0ADW8	YHEV	Uncharacterized protein YheV	25.0504	25.0996	25.1401	25.3283	25.0025	25.3504	25.0967	25.2271	2.55007	1.53606
TB	220	P0ADX1	YHFA	Protein YhfA	26.0908	26.291	26.2808	26.4852	26.5363	26.4406	26.2209	26.4874	1.43707	0.276234
TB	220	P0ADX7	YHHA	Uncharacterized protein YhhA	23.1988	23.4857	23.5846	24.4991	24.9313	24.9055	23.423	24.7786	3.63591	2.21685
TB	220	P0ADX9	RSMD	Ribosomal RNA small subunit methyltransferase D	23.2859	23.0417	23.0822	23.1847	23.0394	22.7358	23.1366	22.9866	2.12512	-1.05451
[truncated: 1,582 more rows]

## Sheet: S10I_Fig
Medium	RPM	Strain	Gen	Replicate_1	Replicate_2	Replicate_3	Replicate_4	Replicate_5	Replicate_6	Replicate_7	Replicate_8	Replicate_9	Replicate_10	Replicate_11	Replicate_12	Mean	SD
[truncated: 2 more rows]

[truncated: 1 more sheets: S10J_Fig]
